# Supplementary material for: Promoter-associated RNA polymerase III shapes RNA polymerase II-dependent inflammatory gene expression during viral infection
Source: bioRxiv. 2026 Jul 15:2026.07.13.738346. Preprint. [Version 1] doi: 10.64898/2026.07.13.738346 (PMC13404804; doi:10.64898/2026.07.13.738346)
Supplement: Supplement 2 [file media-2.xlsx]

## Sheet: Sheet 1
Supplemental Table 1
Mock-treated primary BMDMs, differential gene expression analysis (Brf1 siRNA vs. Control siRNA)
Gene	log2FC	AveExpr	t	p-value	adjusted p-value	B	Expression (adjusted p-value <0.05, -1.5 > log2FC > 1.5)
1700086L19Rik	-5.26862	-3.9866	-5.83673	4.45471e-05	0.0004915	-0.0732519	Down-regulated
2410004P03Rik	-1.90473	-0.456871	-6.94952	7.05929e-06	0.000117109	4.06276	Down-regulated
2810459M11Rik	-2.48712	-2.99834	-3.83391	0.00184866	0.00946749	-1.1907	Down-regulated
4833407H14Rik	-4.23416	-3.67968	-4.07016	0.00116452	0.0065765	-1.64868	Down-regulated
4933424G06Rik	-1.54815	-2.2796	-3.07538	0.00828818	0.0303557	-2.42805	Down-regulated
4933426B08Rik	-3.47183	-4.90067	-2.88646	0.0120357	0.0403216	-2.96821	Down-regulated
6030445D17Rik	-1.59996	-2.51836	-2.92473	0.0111615	0.0381017	-2.6403	Down-regulated
9130016M20Rik	-3.02438	-4.52838	-2.96891	0.0102297	0.0357068	-2.88583	Down-regulated
9430069I07Rik	-3.27759	-3.3744	-2.92122	0.011239	0.0383087	-2.84157	Down-regulated
A530021J07Rik	-3.30612	-5.74601	-2.99541	0.00970808	0.034279	-2.78085	Down-regulated
A730091E23Rik	-1.9216	-3.15311	-3.41438	0.00423326	0.018011	-1.83993	Down-regulated
A830012C17Rik	-3.70268	-4.14477	-3.90627	0.00160397	0.00844243	-1.85866	Down-regulated
A930004D18Rik	-2.31288	-2.25917	-3.66696	0.00256832	0.0122267	-1.44009	Down-regulated
Acat2	-1.62357	3.44164	-17.9636	5.19459e-11	8.69508e-09	15.7279	Down-regulated
Adgrg1	-1.7598	1.50489	-8.19768	1.08646e-06	2.63529e-05	5.89839	Down-regulated
Adgrg3	-2.9805	-0.788542	-5.94395	3.70257e-05	0.00042729	2.34756	Down-regulated
Adora2b	-1.92359	3.92228	-17.0501	1.04136e-10	1.45478e-08	15.0408	Down-regulated
Aknaos	-2.64244	-3.00276	-2.94704	0.0106809	0.0368801	-2.64035	Down-regulated
Aldh1a3	-3.58973	-4.38379	-4.21891	0.00087253	0.0052618	-1.66111	Down-regulated
Aldoc	-1.80003	5.35133	-16.7575	1.31064e-10	1.7394e-08	14.7142	Down-regulated
Alox15	-1.55591	-0.326226	-2.96031	0.0104049	0.036142	-2.61272	Down-regulated
Amer2	-2.76795	-0.243834	-6.93931	7.17405e-06	0.000118756	3.82723	Down-regulated
Apol9b	-2.17025	2.64439	-12.0672	9.49106e-09	5.39278e-07	10.5529	Down-regulated
Aqp9	-1.79679	0.0645664	-6.24574	2.21894e-05	0.000292396	3.00846	Down-regulated
Areg	-3.74238	-1.45251	-5.76317	5.06198e-05	0.000544595	1.5703	Down-regulated
Arg2	-1.77141	-0.654399	-4.00037	0.00133429	0.00730869	-0.79606	Down-regulated
Arhgap44	-3.2785	-4.36227	-3.5459	0.00326255	0.0147057	-2.1406	Down-regulated
Atoh8	-2.98755	-3.72344	-2.89976	0.0117245	0.0395429	-2.98215	Down-regulated
B3galt5	-2.26396	0.19185	-6.18845	2.44309e-05	0.000314571	2.85826	Down-regulated
B3gnt5	-1.96925	-0.0100657	-4.01847	0.00128795	0.00710091	-0.804459	Down-regulated
B4galt2	-1.9482	-3.67106	-2.84085	0.0131659	0.0431889	-2.80121	Down-regulated
Bc1	-3.244	1.18936	-13.1501	3.14776e-09	2.19344e-07	11.1118	Down-regulated
Bhlhe40	-2.33337	7.33812	-39.4237	1.1683e-15	7.23564e-12	26.2079	Down-regulated
Bmper	-1.93611	-3.03853	-2.80066	0.0142475	0.0459023	-2.82814	Down-regulated
Bok	-3.28411	-1.01036	-7.61139	2.55357e-06	5.24838e-05	4.4909	Down-regulated
Cavin3	-3.96151	-3.05667	-3.74207	0.00221476	0.0108863	-1.65554	Down-regulated
Cbr2	-2.5887	4.17539	-22.3106	2.81492e-12	1.04602e-09	18.623	Down-regulated
Ccdc92	-2.25616	-0.00403375	-6.48358	1.49545e-05	0.000213898	3.3565	Down-regulated
Ccl12	-2.02661	4.06342	-21.341	5.13326e-12	1.70314e-09	17.9488	Down-regulated
Ccl8	-1.52697	1.28566	-6.19816	2.40349e-05	0.000310549	2.87966	Down-regulated
Ccno	-1.81536	-2.09324	-3.51683	0.00345571	0.0153716	-1.66761	Down-regulated
Cd207	-1.82364	2.30792	-10.8265	3.73879e-08	1.66587e-06	9.21872	Down-regulated
Cd300e	-1.83153	4.52754	-23.7702	1.19205e-12	5.67906e-10	19.4281	Down-regulated
Cd83	-1.76306	7.30542	-30.8404	3.41234e-14	4.52866e-11	23.0043	Down-regulated
Cdh1	-2.37903	-0.24279	-6.5345	1.37567e-05	0.000200314	3.42093	Down-regulated
Cish	-2.69903	1.8227	-12.3044	7.40073e-09	4.37916e-07	10.5621	Down-regulated
Clec4e	-1.58939	6.14017	-12.8696	4.15737e-09	2.78859e-07	11.1366	Down-regulated
Col27a1	-1.7151	1.28192	-7.89025	1.69181e-06	3.77812e-05	5.46364	Down-regulated
Col4a1	-3.12341	5.78474	-29.3986	6.57365e-14	7.63365e-11	22.3161	Down-regulated
Col4a2	-2.91196	6.6443	-28.4167	1.04615e-13	1.06359e-10	21.9011	Down-regulated
Col4a4	-2.32045	-2.59174	-2.93395	0.0109604	0.0375867	-2.60356	Down-regulated
Cox4i2	-1.96198	-2.32934	-4.33171	0.000701962	0.00443319	-0.256052	Down-regulated
Crisp1	-2.78225	-2.12047	-4.59122	0.00042771	0.00299881	-0.248956	Down-regulated
Crisp3	-2.83872	-3.74886	-3.16252	0.00697454	0.0265493	-2.45517	Down-regulated
Csf2	-5.73052	-1.27033	-7.22006	4.62659e-06	8.37837e-05	1.51999	Down-regulated
Cxcl10	-1.5445	6.32598	-23.6137	1.30391e-12	6.01736e-10	19.3993	Down-regulated
Cxcl11	-4.70849	-0.800702	-5.08392	0.000170621	0.00143914	0.0342261	Down-regulated
Cyp2s1	-1.73476	0.382361	-8.64824	5.79242e-07	1.60153e-05	6.51705	Down-regulated
Cyp51	-1.85839	4.77547	-26.0999	3.3407e-13	2.2168e-10	20.7537	Down-regulated
Dbpht2	-4.24502	-5.10335	-3.00961	0.00943947	0.0335409	-2.83252	Down-regulated
Ddit4	-2.07392	3.30411	-21.554	4.48872e-12	1.57359e-09	17.9162	Down-regulated
Depp1	-3.59109	-3.08356	-3.88759	0.00166379	0.00868104	-1.88701	Down-regulated
Dgat2	-1.86888	1.62556	-8.86691	4.30424e-07	1.27345e-05	6.82095	Down-regulated
Dhcr24	-1.80696	5.12742	-18.0177	4.9898e-11	8.55223e-09	15.6908	Down-regulated
Diras1	-1.68541	-2.14068	-3.24713	0.00589768	0.0232899	-2.08563	Down-regulated
Dlx2	-2.76739	-1.11232	-4.08323	0.00113527	0.00645448	-0.708958	Down-regulated
Dmkn	-2.7832	-1.56354	-4.79007	0.000294113	0.00223046	0.419957	Down-regulated
Dmpk	-2.26171	3.66915	-23.8566	1.13477e-12	5.62831e-10	19.4862	Down-regulated
Dscam	-2.26588	1.54336	-12.9436	3.86139e-09	2.61842e-07	11.3252	Down-regulated
Dusp14	-1.98429	0.513636	-7.71834	2.17811e-06	4.61451e-05	5.16051	Down-regulated
Dusp5	-2.07259	6.69024	-35.4889	4.96635e-15	1.31821e-11	24.8367	Down-regulated
Edn1	-2.5068	-1.69697	-3.79933	0.00197868	0.00998648	-1.26229	Down-regulated
Efna2	-1.67064	0.356663	-6.78411	9.18396e-06	0.000145471	3.83206	Down-regulated
Efna3	-4.07811	-4.38816	-3.96666	0.00142513	0.00771064	-1.83959	Down-regulated
Egfem1	-3.67277	-2.71881	-4.84808	0.000263907	0.00204053	-0.0818212	Down-regulated
Epha2	-3.10427	2.50614	-18.6762	3.08747e-11	6.30386e-09	15.6237	Down-regulated
Erfe	-1.97166	-2.32512	-2.83773	0.0132468	0.0433932	-2.75134	Down-regulated
Errfi1	-1.60107	4.43996	-18.4351	3.67387e-11	6.89501e-09	16.065	Down-regulated
Fads2	-2.09839	4.84095	-26.3427	2.94447e-13	2.10417e-10	20.861	Down-regulated
Fam167a	-1.65209	0.539575	-6.18533	2.45594e-05	0.000315352	2.90375	Down-regulated
Fam83g	-2.83248	0.965683	-9.78478	1.30815e-07	4.68149e-06	7.6868	Down-regulated
Fdft1	-1.54878	4.31971	-18.6118	3.23365e-11	6.53056e-09	16.1734	Down-regulated
Fdps	-2.26466	-0.996849	-8.26421	9.88642e-07	2.46895e-05	5.89354	Down-regulated
Fhl2	-3.83895	-5.49721	-2.76351	0.0153242	0.0485049	-3.09629	Down-regulated
Flrt3	-3.29421	4.26364	-14.9	6.18257e-10	5.86083e-08	13.2591	Down-regulated
Folr1	-1.9465	2.4694	-10.7874	3.91214e-08	1.71558e-06	9.174	Down-regulated
Foxa3	-3.66024	-4.23069	-3.53187	0.00335439	0.0150288	-2.19138	Down-regulated
Foxs1	-4.48634	-5.00836	-3.22709	0.0061367	0.0240318	-2.58251	Down-regulated
Gata2	-2.92538	-1.04833	-4.62941	0.000397883	0.00283461	0.013339	Down-regulated
Gbgt1	-1.59606	1.91971	-10.5781	4.99524e-08	2.11677e-06	8.93058	Down-regulated
Gchfr	-4.91929	-4.46096	-3.73111	0.00226308	0.0110886	-1.94241	Down-regulated
Gcm2	-1.75702	-0.174887	-5.35483	0.000104308	0.000973401	1.54552	Down-regulated
Gdap1	-1.88144	-1.95701	-3.48632	0.0036709	0.0161394	-1.69445	Down-regulated
Gdf15	-1.56349	6.53231	-23.8315	1.15111e-12	5.62831e-10	19.5203	Down-regulated
Gem	-1.84346	2.53931	-10.7784	3.95305e-08	1.72818e-06	9.16056	Down-regulated
Gfpt2	-3.81022	-2.25741	-4.69513	0.000351486	0.00257001	-0.392067	Down-regulated
Gfra2	-1.62272	0.513334	-9.97754	1.02971e-07	3.83248e-06	8.21879	Down-regulated
Gng4	-1.79166	0.983828	-5.38113	9.94927e-05	0.000936473	1.52852	Down-regulated
Gpr161	-1.90024	-2.78584	-2.9825	0.00995898	0.0349199	-2.52091	Down-regulated
Gprc5a	-3.76021	1.84363	-18.5398	3.40573e-11	6.5683e-09	14.4817	Down-regulated
Grasp	-2.89344	2.69149	-14.6571	7.66995e-10	7.02008e-08	12.9645	Down-regulated
Grin1	-3.90373	-4.48044	-4.38276	0.00063641	0.00409719	-0.804418	Down-regulated
Gsg1	-2.09696	-2.4017	-2.82425	0.0136024	0.0442692	-2.78143	Down-regulated
Gstm2	-2.1097	0.601348	-6.74347	9.80289e-06	0.000153057	3.76547	Down-regulated
Haao	-1.66671	1.27329	-8.83543	4.49073e-07	1.30985e-05	6.78104	Down-regulated
Hdc	-1.92463	0.244975	-7.48885	3.06942e-06	6.07995e-05	4.86031	Down-regulated
Hes1	-1.54255	3.33552	-15.0348	5.49301e-10	5.34346e-08	13.3904	Down-regulated
Hilpda	-2.374	4.62045	-31.6957	2.34518e-14	3.3518e-11	23.135	Down-regulated
Hmgcs1	-1.50574	5.54481	-20.8274	7.13154e-12	2.09551e-09	17.6759	Down-regulated
Hsd17b7	-1.74783	3.61018	-26.3427	2.94448e-13	2.10417e-10	20.8063	Down-regulated
Id1	-1.82487	5.91995	-22.9662	1.90141e-12	7.68003e-10	19.0199	Down-regulated
Idi1	-2.04471	2.07417	-16.8959	1.17502e-10	1.59357e-08	14.8879	Down-regulated
Ifi205	-1.51531	3.59547	-7.07099	5.83245e-06	0.000100619	4.06157	Down-regulated
Ifi44	-1.71582	5.69308	-14.277	1.08155e-09	9.44953e-08	12.559	Down-regulated
Ifit3b	-1.62572	1.63953	-8.37612	8.44534e-07	2.15838e-05	6.16518	Down-regulated
Ifnlr1	-4.42751	-3.55443	-4.75156	0.000316118	0.00236547	-1.06585	Down-regulated
Ighv1-41	-1.71145	-3.33139	-3.02221	0.00920739	0.032905	-2.45886	Down-regulated
Igsf9b	-1.72517	-1.47276	-4.37965	0.000640219	0.00411316	-0.154718	Down-regulated
Il10	-2.5774	5.04152	-36.9137	2.89002e-15	1.07393e-11	25.0757	Down-regulated
Il1a	-3.18267	0.118336	-7.47859	3.11738e-06	6.15525e-05	4.42321	Down-regulated
Il1b	-2.2995	4.41295	-14.7405	7.1201e-10	6.61457e-08	13.1046	Down-regulated
Il1f9	-3.94449	-4.12298	-3.36918	0.00463002	0.0193665	-2.41724	Down-regulated
Il1r2	-3.78313	1.29356	-8.30868	9.28479e-07	2.33439e-05	5.85712	Down-regulated
Il6	-2.9963	-2.46107	-3.15443	0.00708716	0.0269228	-2.39006	Down-regulated
Ildr1	-1.82742	-2.36619	-4.36061	0.000664049	0.0042326	-0.214447	Down-regulated
Insig1	-1.81464	6.58363	-25.6412	4.25369e-13	2.7253e-10	20.5176	Down-regulated
Iqsec3	-1.90203	-3.65885	-2.79917	0.0142892	0.0460126	-2.81231	Down-regulated
Isg15	-1.82522	6.15792	-21.1528	5.78556e-12	1.82196e-09	17.9041	Down-regulated
Itga7	-1.56106	-2.311	-3.68468	0.00248005	0.0119099	-1.3407	Down-regulated
Kcng3	-2.35123	-1.93755	-4.335	0.000697537	0.00440974	-0.310276	Down-regulated
Kcnh4	-1.71768	-0.0943767	-4.26551	0.000797419	0.00491215	-0.390868	Down-regulated
Kdm6b	-2.16135	6.48676	-18.8737	2.68164e-11	5.59829e-09	16.3256	Down-regulated
Kdm6bos	-4.51151	-5.50567	-5.29217	0.000116781	0.00106464	-0.59854	Down-regulated
Klc3	-1.52552	-1.12397	-4.54451	0.000467345	0.0032089	0.154657	Down-regulated
Lamc2	-2.44812	-0.539533	-5.94609	3.68898e-05	0.000426251	2.33241	Down-regulated
Ldlr	-1.64029	6.47125	-18.3365	3.94721e-11	7.26131e-09	15.9016	Down-regulated
Lif	-4.25343	1.56354	-8.68638	5.49797e-07	1.53844e-05	5.69745	Down-regulated
Lipg	-3.79504	2.20726	-15.7027	3.09918e-10	3.29045e-08	13.3368	Down-regulated
Lrrc10b	-1.77091	-1.73893	-5.58199	6.95689e-05	0.000704792	1.89134	Down-regulated
Lrrn3	-3.44942	-4.86566	-2.97744	0.010059	0.0352168	-2.87189	Down-regulated
Ly6c2	-3.83098	-4.99177	-4.21787	0.00087429	0.00526614	-1.62808	Down-regulated
Ly6m	-1.90103	-1.49682	-3.85607	0.00176992	0.00913985	-1.06166	Down-regulated
Lyve1	-2.57045	-1.74427	-5.25158	0.000125679	0.00112863	0.949187	Down-regulated
Maff	-2.04487	5.29833	-26.725	2.4191e-13	1.91374e-10	21.0502	Down-regulated
Mbnl3	-1.51268	1.7905	-9.02768	3.47161e-07	1.06265e-05	6.99125	Down-regulated
Mgarp	-3.11943	-2.80995	-3.64263	0.0026947	0.0126832	-1.61545	Down-regulated
Mixl1	-1.83047	-3.62123	-3.36116	0.00470426	0.019624	-1.91336	Down-regulated
Mlf1	-1.61792	0.630287	-7.13387	5.28772e-06	9.34784e-05	4.38684	Down-regulated
Msh4	-1.7565	-3.66645	-2.82163	0.0136726	0.0444277	-2.80933	Down-regulated
Msx3	-1.62162	-1.43039	-2.9257	0.0111401	0.0380623	-2.61254	Down-regulated
Mvd	-1.80883	3.34302	-19.0376	2.38811e-11	5.34591e-09	16.5034	Down-regulated
Mycl	-2.08329	1.82391	-9.3666	2.2265e-07	7.37403e-06	7.44212	Down-regulated
Myo6	-1.53985	3.48244	-17.3387	8.32889e-11	1.22818e-08	15.2626	Down-regulated
Nap1l2	-1.88037	2.67823	-12.3823	6.82667e-09	4.16375e-07	10.8945	Down-regulated
Ndrg4	-1.84597	3.61681	-18.0572	4.84598e-11	8.41479e-09	15.7977	Down-regulated
Nod2	-1.71496	4.52279	-23.3877	1.4857e-12	6.4196e-10	19.2287	Down-regulated
Nol3	-1.95698	-1.36106	-4.7485	0.000317936	0.00237716	0.435093	Down-regulated
Nr4a1	-2.23846	6.3862	-20.6094	8.21833e-12	2.26559e-09	17.5357	Down-regulated
Nr4a2	-3.15593	3.37802	-17.4466	7.66844e-11	1.18876e-08	15.2903	Down-regulated
Nr4a3	-3.86433	2.55662	-13.358	2.5696e-09	1.89457e-07	11.6904	Down-regulated
Nsg1	-3.82034	-4.49942	-3.5451	0.00326766	0.0147219	-2.20957	Down-regulated
Nxf7	-1.68875	-3.46362	-3.18116	0.0067216	0.0258138	-2.24715	Down-regulated
Odf3l1	-3.36751	-1.54179	-6.74665	9.75291e-06	0.000152661	2.7673	Down-regulated
Olfr56	-1.51101	2.20203	-7.74353	2.09847e-06	4.47128e-05	5.18433	Down-regulated
Olr1	-2.34044	-0.586208	-3.95552	0.0014565	0.00782813	-0.870997	Down-regulated
Orm1	-4.27468	-4.35947	-4.80703	0.000284927	0.00217143	-0.978691	Down-regulated
Orm3	-4.15552	-3.85986	-4.0482	0.0012154	0.00680187	-1.67541	Down-regulated
Paqr5	-1.8032	-1.98083	-4.44923	0.000560383	0.00370136	-0.115727	Down-regulated
Pdlim1	-1.6193	-1.32647	-4.08672	0.00112759	0.00641868	-0.652205	Down-regulated
Pgf	-3.4347	1.39019	-11.9062	1.12619e-08	6.11832e-07	9.46222	Down-regulated
Phkg1	-2.28265	-4.69292	-2.74274	0.0159603	0.0500578	-3.03491	Down-regulated
Pla1a	-2.42543	-2.64665	-3.07856	0.00823622	0.0302223	-2.42703	Down-regulated
Plac8	-1.99765	-1.06968	-3.10172	0.00786715	0.0291585	-2.32678	Down-regulated
Plat	-1.64883	-0.52105	-3.50383	0.00354584	0.0156808	-1.66231	Down-regulated
Plek2	-4.00709	-1.87853	-4.74358	0.000320889	0.00239251	-0.293239	Down-regulated
Plekha6	-3.67991	-3.60438	-4.16495	0.000968638	0.00570211	-1.43359	Down-regulated
Pmepa1	-1.6447	2.54725	-13.7061	1.84057e-09	1.45523e-07	12.1753	Down-regulated
Ppic	-2.29099	2.46181	-18.3541	3.89693e-11	7.2405e-09	15.7979	Down-regulated
Ppm1e	-1.7577	2.32639	-13.3876	2.49694e-09	1.86318e-07	11.8902	Down-regulated
Ppp1r16b	-2.2448	-1.42427	-5.35271	0.000104706	0.000975641	1.44017	Down-regulated
Ppp1r2-ps2	-3.10352	-4.98392	-2.84472	0.0130662	0.0428996	-2.99757	Down-regulated
Prdm8	-2.43313	-3.5205	-2.82989	0.0134527	0.0438872	-2.8039	Down-regulated
Prr7	-1.66649	0.0426437	-6.27732	2.10474e-05	0.000279729	3.03693	Down-regulated
Ptgs2	-2.41937	5.80657	-24.3265	8.70585e-13	4.75749e-10	19.7895	Down-regulated
Pxdc1	-2.04187	2.9575	-18.5226	3.44842e-11	6.5683e-09	16.043	Down-regulated
Rab40b	-1.57917	-3.16514	-2.92829	0.0110834	0.0379105	-2.60885	Down-regulated
Ramp3	-4.33745	-3.94535	-3.28037	0.00552151	0.0222152	-2.41207	Down-regulated
Rasd1	-1.67782	-2.00497	-3.43091	0.00409682	0.0175673	-1.77615	Down-regulated
Rasgrf1	-2.25309	-0.997135	-3.0545	0.00863776	0.0312967	-2.43266	Down-regulated
Rasl11a	-3.47063	-4.13927	-3.51325	0.0034803	0.0154662	-2.27615	Down-regulated
Rem2	-2.84597	-3.32861	-3.23615	0.00602747	0.0236916	-2.38536	Down-regulated
Rgcc	-2.35491	2.77125	-21.9274	3.55861e-12	1.29645e-09	18.0969	Down-regulated
Rhpn2	-3.33804	-3.32442	-3.50792	0.00351725	0.0155782	-2.0377	Down-regulated
Rnf125	-3.03986	-3.15547	-3.27728	0.00555536	0.0223079	-2.1079	Down-regulated
Runx3	-1.84722	3.84503	-14.8088	6.70127e-10	6.28837e-08	13.1834	Down-regulated
Scd1	-4.58709	2.37233	-40.8522	7.15393e-16	6.646e-12	25.064	Down-regulated
Scd2	-3.09428	5.19863	-36.1288	3.88423e-15	1.20282e-11	25.0467	Down-regulated
Scd4	-2.66556	-4.16902	-2.89423	0.011853	0.0398748	-2.67548	Down-regulated
Schip1	-2.19646	-2.76923	-3.01606	0.00931997	0.0332307	-2.50902	Down-regulated
Scin	-1.70736	-1.68196	-3.28162	0.00550782	0.0221804	-2.03453	Down-regulated
Sele	-2.75742	-3.98988	-2.75248	0.0156587	0.049245	-3.082	Down-regulated
Serinc2	-2.75605	-1.37991	-3.81575	0.00191581	0.0097256	-1.14797	Down-regulated
Serpine1	-2.82519	5.20556	-33.6697	1.02347e-14	1.9016e-11	23.4031	Down-regulated
Sertad4	-3.22391	-5.74488	-3.54364	0.00327712	0.0147467	-2.35554	Down-regulated
Slc16a12	-2.7801	1.16012	-14.9808	5.75906e-10	5.51564e-08	12.9336	Down-regulated
Slc30a3	-3.4842	-5.2199	-3.03189	0.00903273	0.0324055	-2.80871	Down-regulated
Slc45a3	-1.52734	1.21287	-9.57713	1.69977e-07	5.82689e-06	7.73151	Down-regulated
Slc6a4	-1.86246	-1.6828	-2.8643	0.0125723	0.0416842	-2.72827	Down-regulated
Slc9a2	-2.08319	1.8807	-9.52092	1.826e-07	6.2217e-06	7.64042	Down-regulated
Slfn4	-2.20294	4.34201	-7.93906	1.57574e-06	3.55738e-05	5.23034	Down-regulated
Smad6	-2.46384	4.17395	-15.0147	5.59049e-10	5.40996e-08	13.3659	Down-regulated
Smad9	-4.21997	-4.5431	-4.78469	0.000297085	0.00224658	-1.06185	Down-regulated
Smim10l2a	-1.8932	0.362941	-7.92568	1.60668e-06	3.60969e-05	5.53789	Down-regulated
Sncg	-2.78455	-1.95752	-4.2704	0.000789941	0.00487126	-0.84577	Down-regulated
Socs1	-1.5242	2.09551	-11.3042	2.17368e-08	1.04661e-06	9.75297	Down-regulated
Socs2	-1.73261	0.958161	-7.59784	2.60581e-06	5.32785e-05	5.06307	Down-regulated
Socs3	-1.81936	7.41999	-33.729	9.99063e-15	1.9016e-11	24.1942	Down-regulated
Sox9	-3.63106	1.04136	-12.8606	4.19512e-09	2.80379e-07	10.283	Down-regulated
Sphk1	-3.5438	1.72007	-16.4837	1.63089e-10	2.06183e-08	13.9482	Down-regulated
Spint1	-1.71124	-1.13295	-3.56455	0.00314431	0.0143084	-1.5481	Down-regulated
Spint2	-2.72043	-0.480105	-8.14963	1.16345e-06	2.78734e-05	5.02428	Down-regulated
Spry4	-2.12574	-3.24834	-3.10988	0.00774099	0.0288174	-2.36015	Down-regulated
Spsb1	-2.40274	3.34181	-14.8584	6.41393e-10	6.04928e-08	13.2036	Down-regulated
Sptb	-1.52884	2.21337	-11.5807	1.60144e-08	8.10756e-07	10.0542	Down-regulated
Sqle	-1.8093	5.32437	-29.5759	6.05423e-14	7.49918e-11	22.4312	Down-regulated
Stk32c	-1.58941	1.86356	-8.80108	4.70409e-07	1.35297e-05	6.71839	Down-regulated
Susd4	-4.74565	-3.02494	-3.93614	0.00151282	0.00805626	-1.75442	Down-regulated
Syn2	-4.36879	-3.21892	-4.44168	0.00056852	0.00374531	-1.04697	Down-regulated
Syt6	-2.27086	-3.10711	-4.27657	0.00078059	0.00482662	-0.518232	Down-regulated
Sytl4	-2.48193	-2.49123	-4.94591	0.000220043	0.00176911	0.616662	Down-regulated
Tacr1	-3.25376	-4.49652	-2.76403	0.0153086	0.0484734	-2.91304	Down-regulated
Tctn2	-1.58144	-2.03392	-3.26427	0.00570055	0.0227064	-2.05969	Down-regulated
Tdgf1-ps2	-1.89301	-2.82726	-3.09958	0.00790044	0.0292502	-2.34151	Down-regulated
Tent5c	-2.24292	6.35827	-24.145	9.63878e-13	4.97468e-10	19.7019	Down-regulated
Tgfbi	-1.58306	9.75852	-20.812	7.20324e-12	2.09551e-09	17.6404	Down-regulated
Tmem151a	-2.09751	-0.661174	-5.98441	3.45437e-05	0.000403154	2.47632	Down-regulated
Tmem200b	-3.63791	-0.877373	-7.63276	2.47341e-06	5.1119e-05	3.87842	Down-regulated
Tmem246	-1.52044	1.78163	-6.1991	2.39969e-05	0.000310273	2.75271	Down-regulated
Tmem26	-1.6812	2.16127	-9.78352	1.31021e-07	4.68149e-06	7.98047	Down-regulated
Tmem88	-1.9604	-2.37473	-4.22007	0.000870579	0.00525344	-0.4328	Down-regulated
Tnf	-1.82119	8.39613	-31.7544	2.28648e-14	3.3518e-11	23.4055	Down-regulated
Tnfsf9	-1.8153	6.03746	-32.1123	1.96063e-14	3.31169e-11	23.479	Down-regulated
Tnn	-4.09239	0.11391	-10.0341	9.60516e-08	3.61263e-06	6.66608	Down-regulated
Tpbg	-1.56271	-0.0740069	-4.30691	0.00073627	0.00461846	-0.259205	Down-regulated
Trem1	-4.64237	3.33052	-22.3384	2.7678e-12	1.04602e-09	17.0972	Down-regulated
Trem3	-2.45297	-1.12042	-4.06965	0.00116566	0.00657899	-0.712825	Down-regulated
Tspan8	-3.68962	-5.42909	-3.58822	0.00300055	0.0137791	-2.07546	Down-regulated
Ttll7	-2.76218	-3.18663	-4.71419	0.000339104	0.00250121	0.0032047	Down-regulated
Uck2	-2.10569	4.29326	-23.5403	1.36022e-12	6.01736e-10	19.3383	Down-regulated
Whrn	-1.59043	-0.0187881	-6.83729	8.43562e-06	0.000135466	3.93036	Down-regulated
Wnt11	-2.89006	-2.80189	-4.33517	0.000697301	0.00440974	-0.626362	Down-regulated
Zbtb32	-1.51825	-1.62433	-3.16537	0.00693524	0.0264322	-2.25787	Down-regulated
Zc2hc1c	-2.48889	-2.28609	-3.73061	0.0022653	0.0110966	-1.41028	Down-regulated
Zc3h12a	-1.61584	7.31431	-28.5414	9.85363e-14	1.06359e-10	21.9697	Down-regulated
Zfp667	-2.22215	2.34662	-8.85446	4.37698e-07	1.28678e-05	6.72943	Down-regulated
0610005C13Rik	1.31343	-4.88454	1.00767	0.330844	0.48088	-4.80497	Unchanged
0610009E02Rik	0.043457	-1.88925	0.139679	0.890919	0.935425	-6.05421	Unchanged
0610010F05Rik	-0.320309	4.39291	-2.73546	0.0161893	0.050605	-4.53253	Unchanged
0610010K14Rik	-0.0439433	-1.84122	-0.120819	0.905565	0.944981	-6.13562	Unchanged
0610012G03Rik	-0.178297	4.83867	-2.06678	0.0579217	0.133017	-5.77212	Unchanged
0610030E20Rik	0.583684	4.21422	9.91058	1.11852e-07	4.09098e-06	7.75149	Unchanged
0610038B21Rik	0.20415	1.09046	1.46763	0.164481	0.286711	-5.86771	Unchanged
0610040B10Rik	0.221278	0.124629	1.12129	0.281172	0.428528	-6.00001	Unchanged
0610040F04Rik	-2.12586	-4.96656	-2.55252	0.0231129	0.066559	-3.23628	Unchanged
0610040J01Rik	2.11618	-3.80962	2.69528	0.017512	0.0538252	-2.97293	Unchanged
0610043K17Rik	0.131087	-2.85259	0.202473	0.842482	0.903876	-5.69971	Unchanged
1010001B22Rik	1.04787	-3.45212	1.69526	0.112315	0.217016	-4.4192	Unchanged
1100001I12Rik	-0.990344	-6.62297	-0.663808	0.517679	0.658601	-5.01499	Unchanged
1110002J07Rik	-0.162519	3.15525	-1.62527	0.12657	0.236468	-6.09392	Unchanged
1110002L01Rik	0.0950909	2.75976	1.2046	0.248481	0.391285	-6.67973	Unchanged
1110003F10Rik	1.4577	-4.30625	2.39506	0.0312861	0.0840265	-3.42215	Unchanged
1110004F10Rik	-0.206687	6.13781	-3.63663	0.00272681	0.0127912	-2.87628	Unchanged
1110006O24Rik	-0.570605	-0.894895	-1.86586	0.0833167	0.174053	-4.70657	Unchanged
1110008P14Rik	-0.463537	3.7623	-6.19921	2.39923e-05	0.000310273	2.23409	Unchanged
1110012L19Rik	-0.135398	3.18784	-1.64066	0.123306	0.23212	-6.15326	Unchanged
1110017D15Rik	-0.866155	-3.72892	-1.16538	0.263485	0.408301	-5.06403	Unchanged
1110019D14Rik	0.238615	0.993156	1.67602	0.116087	0.22236	-5.57184	Unchanged
1110020A21Rik	0.076144	-2.05079	0.179261	0.860321	0.915613	-6.0216	Unchanged
1110025M09Rik	0.482666	0.0651597	3.14326	0.00724572	0.0273852	-2.78716	Unchanged
1110032A03Rik	-0.00456823	3.49746	-0.0499274	0.960891	0.9757	-7.52458	Unchanged
1110032F04Rik	0.913031	-5.94376	0.631877	0.537728	0.675432	-4.90075	Unchanged
1110035H17Rik	0.317506	-3.41602	0.692365	0.500119	0.642812	-5.63264	Unchanged
1110038B12Rik	0.166365	4.74331	1.91362	0.0765017	0.163342	-5.97573	Unchanged
1110038F14Rik	-0.000678087	3.65909	-0.00813985	0.993621	0.996488	-7.57638	Unchanged
1110046J04Rik	-0.551025	1.86211	-5.05358	0.000180397	0.00150709	0.535868	Unchanged
1110051M20Rik	0.0567729	2.67514	0.519654	0.611486	0.734653	-7.25476	Unchanged
1110059E24Rik	-0.299284	3.73435	-3.64026	0.00270731	0.012725	-2.61531	Unchanged
1110059G10Rik	-0.0985695	3.68232	-0.85165	0.408851	0.558913	-7.22966	Unchanged
1110065P20Rik	-0.16872	2.35824	-1.33269	0.204081	0.337621	-6.38618	Unchanged
1190001M18Rik	0.4071	-2.75865	0.919019	0.373768	0.524993	-5.43058	Unchanged
1190005I06Rik	-0.851818	-4.0879	-1.05002	0.311633	0.460559	-4.97785	Unchanged
1190007I07Rik	0.148219	1.43039	1.02319	0.323706	0.473206	-6.47023	Unchanged
1200007C13Rik	0.110184	-3.6618	0.151479	0.881776	0.929128	-5.44885	Unchanged
1300002E11Rik	0.288804	0.295624	1.52739	0.149108	0.26719	-5.57888	Unchanged
1300014J16Rik	0.477256	-1.07229	1.32842	0.205451	0.339344	-5.44061	Unchanged
1500002C15Rik	0.648017	0.00214547	2.98592	0.0098918	0.0347663	-3.05764	Unchanged
1500002F19Rik	0.276947	-2.45952	0.512936	0.616055	0.737758	-5.7255	Unchanged
1500005C15Rik	0.757401	-0.572396	2.44183	0.0286073	0.0783431	-4.02386	Unchanged
1500011B03Rik	0.0990273	4.28746	1.22532	0.240826	0.382407	-6.87536	Unchanged
1500015A07Rik	-0.175193	0.89282	-0.951634	0.357548	0.508632	-6.38605	Unchanged
1500026H17Rik	-0.377977	-1.95623	-0.817163	0.427628	0.576166	-5.66911	Unchanged
1520401A03Rik	0.074835	-4.68324	0.0938484	0.92657	0.957877	-5.45466	Unchanged
1600002D24Rik	-0.38379	-3.41609	-0.613894	0.549208	0.684667	-5.3104	Unchanged
1600010M07Rik	0.202348	2.52122	1.56706	0.139593	0.254677	-6.11121	Unchanged
1600012H06Rik	0.0125315	4.78498	0.209469	0.837123	0.900675	-7.72879	Unchanged
1600014C10Rik	-0.268246	3.98609	-2.23606	0.0422852	0.105373	-5.30122	Unchanged
1600014C23Rik	0.750524	-4.33867	0.709887	0.48952	0.63373	-5.10692	Unchanged
1600017P15Rik	-1.48602	-4.6346	-1.19267	0.252973	0.39611	-4.70921	Unchanged
1600020E01Rik	0.00844014	2.36465	0.0491579	0.961493	0.975991	-7.3188	Unchanged
1600022D10Rik	0.818566	-2.92799	1.17802	0.258576	0.402678	-5.08266	Unchanged
1600023N17Rik	0.785881	-2.41535	1.61294	0.129237	0.239906	-4.6135	Unchanged
1700001C19Rik	-1.07849	-1.56381	-3.02386	0.00917724	0.0328226	-2.54185	Unchanged
1700001G11Rik	0.395322	-1.66585	0.812769	0.430061	0.578646	-5.7434	Unchanged
1700001G17Rik	1.81988	-4.01558	2.0955	0.0549375	0.128054	-3.81383	Unchanged
1700001J03Rik	1.49229	-4.30831	2.36441	0.0331693	0.0877649	-3.48164	Unchanged
1700001K19Rik	-0.498746	-5.20132	-0.395675	0.698355	0.801596	-5.05258	Unchanged
1700001L05Rik	0.411962	1.90086	3.88781	0.00166305	0.00868104	-1.73634	Unchanged
1700001O22Rik	0.404375	-4.05853	0.444182	0.663752	0.775435	-5.26875	Unchanged
1700001P01Rik	1.65593	-4.11257	1.59683	0.132795	0.244921	-4.42863	Unchanged
1700003E16Rik	-1.38313	-3.55031	-1.33817	0.202335	0.33551	-4.70352	Unchanged
1700003F12Rik	1.03261	-2.60512	2.5448	0.023461	0.0672366	-3.35341	Unchanged
1700003G18Rik	0.649841	-3.19144	1.03759	0.317188	0.466164	-5.28873	Unchanged
1700006J14Rik	-0.0345246	-0.528725	-0.123154	0.903749	0.943829	-6.23885	Unchanged
1700007J10Rik	0.352403	-3.88236	0.555674	0.587273	0.71501	-5.38136	Unchanged
1700007K13Rik	-0.0698183	-2.96485	-0.105884	0.917189	0.95191	-5.59088	Unchanged
1700007L15Rik	0.0473342	-0.142558	0.215169	0.832763	0.897594	-6.52811	Unchanged
1700008B11Rik	-0.850767	-3.47357	-1.58577	0.135287	0.248481	-4.69659	Unchanged
1700008J07Rik	0.332019	0.61477	1.64584	0.122225	0.230834	-5.53839	Unchanged
1700008O03Rik	-0.0076991	-2.92752	-0.0169801	0.986694	0.99244	-5.78342	Unchanged
1700010B13Rik	-0.277897	-4.6087	-0.242111	0.812232	0.884095	-5.33137	Unchanged
1700010I14Rik	-0.233892	1.75609	-2.26438	0.0400906	0.101244	-4.80727	Unchanged
1700012D14Rik	-0.252666	-0.978965	-0.890396	0.388414	0.538884	-5.9163	Unchanged
1700014D04Rik	0.789186	-4.2293	0.874402	0.396765	0.547081	-5.21797	Unchanged
1700015I17Rik	-2.14689	-5.54298	-1.45382	0.168215	0.291525	-4.44237	Unchanged
1700016A09Rik	-0.130654	-0.431197	-0.565562	0.580712	0.709197	-6.31962	Unchanged
1700016P03Rik	-0.292295	-1.77041	-0.881347	0.393124	0.543552	-5.6933	Unchanged
1700017B05Rik	-0.300615	7.34616	-5.7664	5.03363e-05	0.000543117	1.18933	Unchanged
1700018A14Rik	0.529418	-4.51134	0.380625	0.709239	0.809687	-5.37332	Unchanged
1700018L02Rik	1.27725	-3.18061	2.59152	0.0214309	0.0628828	-3.16195	Unchanged
1700018M17Rik	-0.105135	-3.00414	-0.186747	0.854559	0.911831	-5.6597	Unchanged
1700019L13Rik	-0.157902	-2.42412	-0.3108	0.760568	0.848475	-5.81794	Unchanged
1700020L24Rik	0.419236	-3.63098	0.732941	0.475782	0.621356	-5.40656	Unchanged
1700022N22Rik	0.521961	-0.763459	2.10927	0.0535584	0.125424	-4.37822	Unchanged
1700023B13Rik	-0.382285	-1.57253	-1.24795	0.232675	0.372445	-5.33163	Unchanged
1700023H06Rik	0.426191	-1.52357	1.11492	0.283804	0.431574	-5.6151	Unchanged
1700025G04Rik	-0.139	5.50057	-1.877	0.0816808	0.171483	-6.1243	Unchanged
1700025N23Rik	1.42895	-3.29189	2.05635	0.0590418	0.134953	-3.92921	Unchanged
1700026N04Rik	-0.284115	-3.69908	-0.571792	0.576599	0.706117	-5.50778	Unchanged
1700027J07Rik	-0.916516	-6.15536	-0.662553	0.518459	0.659231	-4.88905	Unchanged
1700028E10Rik	0.880432	-1.51741	2.21954	0.0436166	0.107847	-3.99789	Unchanged
1700028J19Rik	-0.462557	-1.39783	-1.5933	0.133587	0.24599	-5.0467	Unchanged
1700028N14Rik	0.251908	-0.349717	1.09424	0.292462	0.440387	-6.00737	Unchanged
1700029H14Rik	1.36485	-3.19267	2.95519	0.0105107	0.0363937	-2.69612	Unchanged
1700029I15Rik	0.156644	-0.597148	0.804015	0.434933	0.58325	-6.2142	Unchanged
1700029J07Rik	-0.0803021	-2.61715	-0.158484	0.876356	0.925469	-5.81577	Unchanged
1700030C10Rik	0.254081	-4.5295	0.284557	0.780182	0.862106	-5.45992	Unchanged
1700030J22Rik	-0.344531	0.290791	-1.83814	0.0875193	0.180699	-5.07449	Unchanged
1700030K09Rik	0.188579	2.85551	2.20164	0.0451032	0.11049	-5.21223	Unchanged
1700030N03Rik	-2.09651	-5.37736	-1.71037	0.109427	0.213052	-4.22983	Unchanged
1700034H15Rik	0.862043	-1.35249	2.17575	0.0473382	0.114673	-4.09254	Unchanged
1700034P13Rik	0.262395	-2.65323	0.602942	0.556264	0.690834	-5.59406	Unchanged
1700037C18Rik	0.120251	1.27231	0.785291	0.445471	0.592982	-6.61628	Unchanged
1700037F03Rik	0.420928	-2.32694	1.14381	0.27203	0.418161	-5.50859	Unchanged
1700037H04Rik	-0.588165	5.06901	-5.70859	5.5682e-05	0.000588159	1.19213	Unchanged
1700040D17Rik	1.22581	-4.8923	1.25608	0.229803	0.368835	-4.74713	Unchanged
1700040L08Rik	-0.602766	-3.15684	-1.18221	0.256963	0.400839	-5.06736	Unchanged
1700041G16Rik	-0.762779	-1.72739	-2.13665	0.0509102	0.120923	-4.05561	Unchanged
1700047K16Rik	0.956053	-3.64737	1.04042	0.315914	0.464742	-5.05332	Unchanged
1700052K11Rik	0.171285	1.62565	1.05385	0.309936	0.458634	-6.47655	Unchanged
1700054M17Rik	-0.56867	-3.69873	-0.965451	0.350827	0.501297	-5.08343	Unchanged
1700055D18Rik	-0.11302	0.217193	-0.584245	0.568423	0.69998	-6.45072	Unchanged
1700056E22Rik	0.277567	-0.846318	0.733681	0.475344	0.62109	-6.0172	Unchanged
1700056N10Rik	0.714695	-0.406999	2.6039	0.0209223	0.0618054	-3.85448	Unchanged
1700063J08Rik	0.198426	-3.72167	0.211793	0.835344	0.899528	-5.57422	Unchanged
1700064H15Rik	0.284483	-2.95188	0.556437	0.586764	0.714819	-5.55334	Unchanged
1700064M15Rik	1.19341	-3.33477	2.52808	0.0242313	0.0688827	-3.24967	Unchanged
1700065D16Rik	-0.190294	-1.93597	-0.540132	0.597659	0.723655	-5.75942	Unchanged
1700066B19Rik	-0.393634	-2.57225	-0.780319	0.448296	0.595191	-5.48155	Unchanged
1700066M21Rik	0.132231	2.5272	1.07003	0.302847	0.451415	-6.76193	Unchanged
1700067K01Rik	0.163824	-3.76938	0.196056	0.847405	0.907062	-5.4773	Unchanged
1700084C06Rik	-0.0577319	-2.09381	-0.15745	0.877156	0.925784	-5.98845	Unchanged
1700086O06Rik	0.669396	0.166886	2.43175	0.0291653	0.0795001	-4.10119	Unchanged
1700086P04Rik	-0.290476	-2.19786	-0.721631	0.482492	0.627121	-5.6691	Unchanged
1700087I21Rik	0.628029	-0.948899	2.53425	0.0239442	0.0682337	-3.60735	Unchanged
1700088E04Rik	-0.36679	-0.557985	-1.58096	0.136383	0.24995	-5.18957	Unchanged
1700093K21Rik	1.29626	-5.34746	1.58818	0.13474	0.247647	-4.44322	Unchanged
1700094D03Rik	1.25953	-1.9421	3.72204	0.00230389	0.011247	-1.29731	Unchanged
1700096K18Rik	0.133301	0.100672	0.462033	0.651211	0.766373	-6.61911	Unchanged
1700099I09Rik	0.906656	0.111933	2.66439	0.0185995	0.0564948	-3.76948	Unchanged
1700101I11Rik	0.433781	-1.4072	1.59653	0.132861	0.244994	-5.01416	Unchanged
1700102H20Rik	-0.399119	-3.28526	-0.768338	0.455151	0.601344	-5.37681	Unchanged
1700102P08Rik	0.51939	-2.30286	1.07999	0.298543	0.446828	-5.55916	Unchanged
1700105P06Rik	-0.114199	-3.5962	-0.177174	0.861929	0.916694	-5.59946	Unchanged
1700109H08Rik	0.644192	1.36392	2.11319	0.053171	0.124762	-5.14819	Unchanged
1700110C19Rik	2.15953	-4.6609	2.35452	0.0337997	0.0890525	-3.47059	Unchanged
1700110K17Rik	0.270038	-2.35261	0.855024	0.407043	0.557076	-5.66836	Unchanged
1700112H15Rik	1.12817	-3.5156	1.35048	0.198454	0.330497	-4.85474	Unchanged
1700112J16Rik	-0.183271	-2.43979	-0.392421	0.700702	0.803496	-5.68843	Unchanged
1700113A16Rik	0.497563	-0.623837	2.08217	0.056305	0.13028	-4.50712	Unchanged
1700120B22Rik	-0.452639	-3.39481	-0.704195	0.492949	0.63666	-5.31784	Unchanged
1700120C14Rik	0.553447	0.341227	1.21025	0.246374	0.388725	-5.53634	Unchanged
1700120K04Rik	1.93944	-6.01594	1.72456	0.106776	0.209493	-4.23383	Unchanged
1700122E12Rik	-0.0843298	-2.01628	-0.184919	0.855965	0.912901	-5.92789	Unchanged
1700123J17Rik	-0.0981575	-6.4334	-0.0790738	0.938102	0.964341	-5.01905	Unchanged
1700123L14Rik	0.0932512	-6.23339	0.0631873	0.950518	0.97	-5.01975	Unchanged
1700123M08Rik	0.656986	-0.667186	2.24814	0.0413356	0.103597	-4.24942	Unchanged
1700123O20Rik	-0.362065	4.57384	-5.7783	4.93034e-05	0.000534456	1.36685	Unchanged
1700124L16Rik	0.421257	-3.13256	0.907835	0.379446	0.530601	-5.54021	Unchanged
1700128E19Rik	0.0932512	-6.74891	0.0907635	0.928976	0.959283	-5.01845	Unchanged
1810006J02Rik	0.232	-1.19807	0.689591	0.50181	0.644303	-5.96317	Unchanged
1810008B01Rik	-0.499836	-3.53085	-0.802994	0.435503	0.583599	-5.28793	Unchanged
1810009A15Rik	0.271099	-2.51098	0.630764	0.538434	0.676091	-5.61646	Unchanged
1810010H24Rik	-0.249915	-1.95539	-0.687863	0.502864	0.64531	-5.86182	Unchanged
1810012K16Rik	-0.788884	-4.55576	-1.02096	0.324725	0.474473	-5.15318	Unchanged
1810013L24Rik	-0.24505	5.94397	-3.0074	0.00948088	0.033643	-4.10847	Unchanged
1810014B01Rik	0.246851	1.17473	1.88574	0.0804168	0.1695	-5.26562	Unchanged
1810014P07Rik	-0.641387	-3.74968	-1.03835	0.316845	0.465889	-5.20605	Unchanged
1810019D21Rik	0.340151	-3.94801	0.429711	0.673997	0.783521	-5.3782	Unchanged
1810019N24Rik	0.627973	-2.3177	1.4957	0.157101	0.277176	-4.89177	Unchanged
1810021B22Rik	0.103063	0.474769	0.473709	0.643066	0.760007	-6.64096	Unchanged
1810024B03Rik	0.386972	0.751354	2.75574	0.0155591	0.0490263	-3.67728	Unchanged
1810026B05Rik	0.129774	4.23052	0.620087	0.545239	0.681732	-7.48703	Unchanged
1810030O07Rik	0.0219723	5.28967	0.387934	0.703945	0.805921	-7.71555	Unchanged
1810034E14Rik	0.12881	1.95957	0.746769	0.467655	0.613527	-6.89377	Unchanged
1810037I17Rik	-0.290698	5.63592	-3.68249	0.00249076	0.0119459	-2.74722	Unchanged
1810041H14Rik	0.629466	-3.28659	0.885003	0.391217	0.541842	-5.36791	Unchanged
1810044D09Rik	-0.0206607	-0.313308	-0.0821056	0.935734	0.963157	-6.43708	Unchanged
1810049J17Rik	-1.06748	-2.98215	-1.98321	0.0674728	0.148916	-4.05263	Unchanged
1810055G02Rik	-0.327937	3.52666	-3.42361	0.0041565	0.0177739	-2.97822	Unchanged
1810058I24Rik	0.116917	6.01468	1.24174	0.234889	0.37516	-7.06316	Unchanged
1810059C17Rik	1.92386	-4.87316	2.00912	0.0643674	0.143986	-3.91106	Unchanged
1810059H22Rik	-0.185772	-3.45152	-0.258863	0.799538	0.875682	-5.42123	Unchanged
1810062G17Rik	-0.109972	-1.65787	-0.312502	0.759301	0.847622	-5.97111	Unchanged
1810062O18Rik	0.261078	-0.832035	0.806717	0.433425	0.581912	-6.09267	Unchanged
2010001A14Rik	-0.148125	0.659374	-0.856336	0.406342	0.556388	-6.37546	Unchanged
2010001K21Rik	1.0079	-0.579295	4.59885	0.000421568	0.00296563	0.214713	Unchanged
2010008C14Rik	0.688436	2.17721	6.58316	1.27062e-05	0.000189016	3.11686	Unchanged
2010013B24Rik	0.934656	-1.43311	2.58832	0.0215645	0.063207	-3.44616	Unchanged
2010016I18Rik	1.00476	-2.41209	2.89742	0.0117789	0.0396973	-2.80185	Unchanged
2010109A12Rik	0.159512	-3.04391	0.265177	0.794767	0.872664	-5.59355	Unchanged
2010110E17Rik	0.474323	-3.03837	0.728066	0.478667	0.623633	-5.27857	Unchanged
2010110K18Rik	-0.0712242	-0.721308	-0.242095	0.812244	0.884095	-6.29841	Unchanged
2010204K13Rik	-0.272966	-2.06037	-0.583816	0.568703	0.700186	-5.82014	Unchanged
2010310C07Rik	1.30968	-2.38928	3.25364	0.00582203	0.0230482	-2.24344	Unchanged
2010315B03Rik	0.818633	2.797	5.23655	0.000129153	0.00115313	0.643709	Unchanged
2010320M18Rik	-0.0430817	1.61078	-0.303973	0.765654	0.851695	-7.03689	Unchanged
2010320O07Rik	1.65847	-3.31514	1.91198	0.0767271	0.163748	-4.10668	Unchanged
2200002A13Rik	0.926433	-6.25208	1.01658	0.326732	0.476318	-4.92237	Unchanged
2200002D01Rik	-0.391835	-3.48534	-0.555906	0.587118	0.71501	-5.44179	Unchanged
2210016F16Rik	-0.173854	5.74368	-2.69467	0.0175328	0.0538713	-4.692	Unchanged
2210016L21Rik	-0.169856	4.74255	-1.86845	0.0829338	0.173467	-6.07052	Unchanged
2210406H18Rik	0.624536	1.67622	5.03208	0.000187675	0.00155809	0.565708	Unchanged
2210406O10Rik	-1.86186	-3.81423	-2.57375	0.0221822	0.0645792	-3.16331	Unchanged
2210408F21Rik	-0.354817	2.10782	-2.82167	0.0136715	0.0444277	-3.8778	Unchanged
2210408I21Rik	-0.143645	1.42743	-0.756821	0.461801	0.608314	-6.69616	Unchanged
2210412B16Rik	0.372255	-2.52076	0.907722	0.379503	0.530641	-5.59256	Unchanged
2210417A02Rik	-2.116	-2.99294	-1.85969	0.0842356	0.17542	-4.10288	Unchanged
2300009A05Rik	-0.183434	2.41092	-1.56227	0.140712	0.256116	-6.12189	Unchanged
2310001H17Rik	-0.039402	3.16909	-0.51399	0.615338	0.737088	-7.39575	Unchanged
2310009B15Rik	0.0294138	2.14543	0.218536	0.830189	0.896016	-7.16489	Unchanged
2310010J17Rik	0.199136	0.615617	1.11005	0.285824	0.433617	-6.1926	Unchanged
2310011J03Rik	0.0252659	5.07792	0.2848	0.779999	0.862026	-7.73561	Unchanged
2310015A10Rik	0.698555	2.17701	7.26204	4.33672e-06	8.00162e-05	4.2162	Unchanged
2310016D23Rik	0.546546	-4.06772	0.895967	0.385534	0.536229	-5.33598	Unchanged
2310022A10Rik	0.200604	6.70329	2.54465	0.0234677	0.0672366	-5.02607	Unchanged
2310022B05Rik	-0.0892244	4.37191	-0.896087	0.385472	0.536229	-7.27075	Unchanged
2310033P09Rik	0.235957	3.18649	2.12708	0.0518218	0.122453	-5.36017	Unchanged
2310034G01Rik	0.0206548	-2.70222	0.0443244	0.965277	0.978655	-5.92103	Unchanged
2310039H08Rik	-0.0869787	1.78342	-0.632827	0.537126	0.67504	-6.89378	Unchanged
2310040G24Rik	-0.154178	1.42276	-1.0315	0.319931	0.469228	-6.51551	Unchanged
2310043L19Rik	-2.81067	-5.66866	-2.43161	0.0291729	0.0795001	-3.42397	Unchanged
2310043M15Rik	0.533584	-2.42584	1.2083	0.247101	0.389575	-5.18927	Unchanged
2310043P16Rik	-0.520085	2.41104	-4.58182	0.000435394	0.00303779	-0.488735	Unchanged
2310047D07Rik	0.832432	-2.59315	1.71573	0.108418	0.211798	-4.43563	Unchanged
2310057M21Rik	-0.203456	3.52251	-1.95912	0.0704822	0.153758	-5.75827	Unchanged
2310058D17Rik	-0.400059	1.39333	-1.62092	0.127505	0.237598	-5.63003	Unchanged
2310061I04Rik	0.134776	3.34776	1.19816	0.250897	0.393822	-6.76326	Unchanged
2310068J16Rik	0.148308	-2.79982	0.295979	0.771625	0.856542	-5.84605	Unchanged
2310069B03Rik	-0.591712	-3.96866	-0.784578	0.445875	0.593322	-5.14383	Unchanged
2310074N15Rik	2.6985	-5.2023	2.40117	0.0309228	0.0832314	-3.42204	Unchanged
2410002F23Rik	0.0881386	3.52053	1.25322	0.230809	0.37014	-6.79497	Unchanged
2410003L11Rik	-0.768412	-2.88091	-1.26751	0.225808	0.363973	-4.96855	Unchanged
2410004B18Rik	-0.262204	3.85189	-3.5641	0.00314714	0.0143143	-2.79124	Unchanged
2410006H16Rik	0.0999753	4.8907	1.1616	0.26497	0.409955	-7.05349	Unchanged
2410022M11Rik	-0.146812	1.34721	-0.944817	0.360897	0.512416	-6.53191	Unchanged
2410080I02Rik	-0.277461	-4.34497	-0.303684	0.76587	0.851797	-5.4043	Unchanged
2410131K14Rik	-0.0860379	3.90961	-1.27218	0.224195	0.362095	-6.80641	Unchanged
2500002B13Rik	-0.291669	1.3073	-1.98723	0.0669826	0.148124	-5.11772	Unchanged
2500004C02Rik	0.0302133	-0.2696	0.143973	0.88759	0.933195	-6.57655	Unchanged
2510002D24Rik	-0.126476	1.8866	-1.12924	0.277921	0.424758	-6.48162	Unchanged
2510009E07Rik	1.13815	5.78549	16.0186	2.3822e-10	2.71416e-08	14.0739	Unchanged
2510016D11Rik	0.254476	3.49086	3.83522	0.00184391	0.00945097	-2.25158	Unchanged
2510017J16Rik	0.398159	-2.70626	0.660835	0.519528	0.660203	-5.9999	Unchanged
2510039O18Rik	-0.061665	6.55515	-0.785663	0.44526	0.592792	-7.54067	Unchanged
2510046G10Rik	0.625312	-1.60389	1.57894	0.136845	0.250476	-4.97132	Unchanged
2600006K01Rik	-2.5528	-4.62402	-2.11035	0.0534509	0.125251	-3.81045	Unchanged
2610001J05Rik	-0.356357	5.99324	-5.55366	7.31451e-05	0.00073224	0.838277	Unchanged
2610002M06Rik	0.0502477	3.87846	0.729335	0.477915	0.622836	-7.34369	Unchanged
2610008E11Rik	0.545672	2.28286	3.74738	0.0021917	0.0107954	-2.11315	Unchanged
2610020C07Rik	0.0976755	-0.943684	0.387625	0.704168	0.805997	-6.31296	Unchanged
2610021A01Rik	0.281012	2.97828	1.84654	0.0862253	0.178543	-5.80944	Unchanged
2610024D14Rik	0.87051	-0.713226	1.61936	0.127842	0.238077	-5.35235	Unchanged
2610035D17Rik	0.600268	2.07848	5.85612	4.30766e-05	0.000477829	1.86664	Unchanged
2610037D02Rik	-0.0393985	0.465078	-0.146687	0.885487	0.931775	-6.81695	Unchanged
2610044O15Rik8	0.189583	1.87519	1.10684	0.287164	0.434983	-6.51813	Unchanged
2610203C22Rik	-0.38633	1.73085	-3.14414	0.00723318	0.02736	-3.19797	Unchanged
2610206C17Rik	-0.0281211	-4.46194	-0.0310155	0.975698	0.984922	-5.46731	Unchanged
2610301B20Rik	-0.211382	2.36833	-1.71605	0.108359	0.211727	-5.79551	Unchanged
2610306M01Rik	0.108703	0.624764	0.6593	0.520484	0.66074	-6.55311	Unchanged
2610306O10Rik	0.128746	-0.524908	0.33568	0.742128	0.83474	-6.48568	Unchanged
2610307P16Rik	-0.536383	-5.08378	-0.392505	0.700641	0.803496	-5.26838	Unchanged
2610318N02Rik	-0.577623	1.85839	-3.84871	0.00179568	0.00923945	-1.71206	Unchanged
2610507B11Rik	-0.0948929	9.7227	-1.66508	0.118279	0.225167	-6.55207	Unchanged
2610507I01Rik	0.0978566	1.41919	0.733527	0.475435	0.621165	-6.8437	Unchanged
2610528A11Rik	0.029588	-1.42115	0.079661	0.937643	0.96416	-6.11506	Unchanged
2700029L08Rik	0.291885	-0.112671	1.04151	0.315429	0.464395	-6.13799	Unchanged
2700038G22Rik	0.0718207	0.392233	0.273474	0.788513	0.868131	-6.73926	Unchanged
2700046G09Rik	0.315834	0.228906	1.33083	0.204676	0.338396	-5.7864	Unchanged
2700049A03Rik	0.20699	3.57811	2.56634	0.0225029	0.0652166	-4.70041	Unchanged
2700054A10Rik	2.06882	-4.40363	1.7672	0.0991456	0.198099	-4.21888	Unchanged
2700062C07Rik	0.00914923	2.84213	0.0870317	0.931888	0.960848	-7.37169	Unchanged
2700081O15Rik	1.24223	1.9869	9.06238	3.3154e-07	1.02326e-05	7.00616	Unchanged
2700097O09Rik	0.163812	1.58518	1.04499	0.313873	0.462911	-6.50923	Unchanged
2700099C18Rik	0.108939	2.0273	0.444754	0.663349	0.775256	-7.07025	Unchanged
2810001G20Rik	-0.143371	0.187348	-0.862653	0.402976	0.553057	-6.34703	Unchanged
2810002D19Rik	-0.362883	1.43755	-2.54628	0.0233937	0.0671179	-4.20972	Unchanged
2810004N23Rik	-0.112035	4.00243	-1.70852	0.109776	0.213439	-6.21564	Unchanged
2810006K23Rik	0.0872026	2.57372	0.902209	0.382323	0.533461	-6.90954	Unchanged
2810013P06Rik	0.616841	2.42682	5.1271	0.000157647	0.00135355	0.548311	Unchanged
2810021J22Rik	0.171031	1.66572	1.12332	0.280342	0.427423	-6.51231	Unchanged
2810025M15Rik	0.0622522	2.07181	0.549657	0.591282	0.71824	-7.07138	Unchanged
2810029C07Rik	-0.920028	-1.94929	-1.72647	0.106424	0.208935	-4.57631	Unchanged
2810030D12Rik	-0.0233117	-2.93494	-0.0387079	0.969674	0.98098	-5.57511	Unchanged
2810039B14Rik	0.421504	-2.1852	1.06197	0.306364	0.455088	-5.48808	Unchanged
2810402E24Rik	0.315335	1.98501	2.86601	0.0125303	0.0415961	-3.75698	Unchanged
2810403D21Rik	0.137344	0.44701	0.862551	0.40303	0.553091	-6.38936	Unchanged
2810405F17Rik	-0.341903	0.21232	-1.74794	0.102531	0.203348	-5.20823	Unchanged
2810408A11Rik	0.512778	-1.87368	1.29505	0.216412	0.352807	-5.32468	Unchanged
2810408I11Rik	-0.616586	0.0637422	-2.33644	0.0349816	0.0914017	-4.12136	Unchanged
2810410L24Rik	-0.273419	-1.60151	-0.801642	0.436259	0.58432	-5.9339	Unchanged
2810414N06Rik	-0.217685	0.389466	-1.04396	0.314331	0.463477	-6.17062	Unchanged
2810428J06Rik	0.0967244	-3.86062	0.1551	0.878973	0.926919	-5.71714	Unchanged
2810429I04Rik	-0.0704043	-3.50864	-0.115175	0.909954	0.947859	-5.5276	Unchanged
2810442N19Rik	-1.21543	-4.78906	-1.01558	0.327193	0.476804	-4.96755	Unchanged
2810454H06Rik	0.156573	-1.07454	0.455155	0.656031	0.769948	-6.19218	Unchanged
2810455O05Rik	-0.0733259	1.0405	-0.457881	0.654118	0.768335	-6.86678	Unchanged
2900018N21Rik	0.227082	-4.11657	0.399094	0.695892	0.799905	-5.62184	Unchanged
2900026A02Rik	-0.0196059	6.41111	-0.322735	0.751702	0.84182	-7.80638	Unchanged
2900035J10Rik	0.967227	-4.01885	0.954875	0.355963	0.506921	-5.17001	Unchanged
2900041M22Rik	1.05881	-3.32232	1.35044	0.198466	0.330497	-4.67721	Unchanged
2900045O20Rik	0.54382	-3.80672	0.726225	0.479759	0.624706	-5.30015	Unchanged
2900052L18Rik	1.15112	0.0839093	5.44796	8.8273e-05	0.000851564	1.59201	Unchanged
2900060B14Rik	0.140208	-3.61588	0.236809	0.816262	0.886805	-5.54915	Unchanged
2900076A07Rik	0.651337	1.14516	3.4491	0.0039518	0.0170834	-2.36209	Unchanged
2900078I11Rik	1.50567	-4.15845	2.50596	0.0252879	0.0711783	-3.2838	Unchanged
2900089D17Rik	0.695328	1.36984	3.83437	0.00184699	0.00946159	-1.77799	Unchanged
2900093K20Rik	-0.403389	0.0379004	-1.70753	0.109964	0.213732	-5.17227	Unchanged
2900097C17Rik	-0.0693941	7.81549	-1.34961	0.198727	0.330825	-6.97582	Unchanged
3000002C10Rik	0.954888	-1.18607	2.88725	0.0120171	0.0402837	-2.92888	Unchanged
3010003L21Rik	0.0458102	-1.26948	0.141974	0.889139	0.934242	-6.29566	Unchanged
3110001I22Rik	-0.351983	1.73224	-2.98828	0.00984581	0.0346534	-3.44447	Unchanged
3110006O06Rik	0.14726	-3.81942	0.221225	0.828136	0.894683	-5.6846	Unchanged
3110009E18Rik	0.22961	0.269396	1.00218	0.333397	0.483531	-6.17388	Unchanged
3110040N11Rik	-0.418767	2.96082	-4.12276	0.00105128	0.00607553	-1.47017	Unchanged
3110045C21Rik	-1.43694	-2.19227	-3.52287	0.00341467	0.0152401	-1.62049	Unchanged
3110053B16Rik	-0.865093	-1.26679	-2.83878	0.0132196	0.0433193	-3.02789	Unchanged
3110056K07Rik	0.0293252	2.1236	0.157604	0.877037	0.925714	-7.29281	Unchanged
3110062G12Rik	0.773163	-2.49179	1.37786	0.19004	0.319659	-5.149	Unchanged
3110080O07Rik	1.11732	-4.50141	1.63075	0.1254	0.234872	-4.56336	Unchanged
3110082I17Rik	0.061529	3.57532	0.828389	0.421456	0.570373	-7.22444	Unchanged
3110083C13Rik	0.309965	-2.20332	0.844962	0.412449	0.56195	-5.65552	Unchanged
3222401L13Rik	0.928274	-0.298035	4.87348	0.000251713	0.00196202	0.527212	Unchanged
3300002I08Rik	-0.0435112	0.567916	-0.228151	0.822853	0.891308	-6.73836	Unchanged
3300005D01Rik	-0.0468006	-0.0495482	-0.178294	0.861066	0.916143	-6.51875	Unchanged
3830403N18Rik	-0.56271	-0.983883	-1.51044	0.153339	0.272819	-5.1667	Unchanged
3830406C13Rik	-0.250138	3.42129	-2.25004	0.0411879	0.103289	-5.23655	Unchanged
3830408C21Rik	0.889453	-0.955645	3.21543	0.00628013	0.0244879	-2.36638	Unchanged
4430402I18Rik	0.394755	-1.53331	1.34632	0.199758	0.332125	-5.38179	Unchanged
4632404H12Rik	0.598185	1.39341	3.7949	0.00199598	0.0100557	-1.79112	Unchanged
4632411P08Rik	0.54913	-1.5247	1.50252	0.155351	0.275111	-5.09604	Unchanged
4632415L05Rik	0.510904	1.75681	2.95812	0.0104501	0.0362514	-3.45349	Unchanged
4632418H02Rik	1.31229	-1.77509	2.5406	0.0236519	0.0676185	-3.48919	Unchanged
4632427E13Rik	0.22027	2.38933	1.04186	0.31527	0.464236	-6.83611	Unchanged
4633401B06Rik	1.11762	-2.9101	2.19679	0.0455146	0.111256	-3.83823	Unchanged
4731419I09Rik	-1.0567	-3.86362	-1.58678	0.135056	0.248155	-4.46652	Unchanged
4732416N19Rik	-0.138312	0.590899	-0.788152	0.44385	0.591341	-6.54955	Unchanged
4732419C18Rik	-0.407842	-5.03006	-0.248668	0.807256	0.881092	-5.04716	Unchanged
4732440D04Rik	-0.504833	0.560288	-2.04299	0.060506	0.137215	-4.81611	Unchanged
4732471J01Rik	1.20459	-0.574555	4.2159	0.000877627	0.00528225	-0.564122	Unchanged
4732491K20Rik	0.0464891	0.087835	0.190086	0.851991	0.909968	-6.61124	Unchanged
4732496C06Rik	0.441393	-0.618152	1.69726	0.111928	0.216559	-5.20535	Unchanged
4833408A19Rik	-0.0148055	0.0956765	-0.0674795	0.947162	0.968695	-6.59276	Unchanged
4833411C07Rik	0.194458	-4.153	0.231166	0.820556	0.889707	-5.372	Unchanged
4833412K13Rik	0.813762	-1.72648	2.63957	0.0195206	0.0586769	-3.4546	Unchanged
4833413E03Rik	1.84781	-5.16683	1.71746	0.108096	0.211412	-4.22167	Unchanged
4833413G10Rik	0.332093	-1.03149	1.08356	0.297009	0.445143	-5.8034	Unchanged
4833417C18Rik	-0.25883	-0.513249	-1.07745	0.299636	0.44789	-5.93532	Unchanged
4833418N02Rik	-0.190073	1.54314	-1.17429	0.260019	0.404236	-6.34534	Unchanged
4833419F23Rik	0.0513433	0.0290602	0.220733	0.828512	0.894978	-6.5421	Unchanged
4833420G17Rik	0.511382	4.58727	5.2386	0.000128672	0.00115105	0.351206	Unchanged
4833421G17Rik	1.16263	-0.929694	2.67665	0.0181601	0.0553763	-3.60276	Unchanged
4833427F10Rik	2.10498	-4.17907	2.65073	0.019101	0.0577536	-3.09358	Unchanged
4833438C02Rik	-0.0643689	2.69454	-0.57831	0.572312	0.702952	-7.19278	Unchanged
4833439L19Rik	-0.0610834	6.26491	-0.985281	0.341337	0.491326	-7.35083	Unchanged
4833445I07Rik	0.0558765	1.14943	0.360918	0.72359	0.819642	-6.79728	Unchanged
4921507G05Rik	-2.0278	-5.26629	-1.24939	0.232165	0.371961	-4.61222	Unchanged
4921507P07Rik	0.0919221	-3.01428	0.111652	0.912697	0.94965	-5.48366	Unchanged
4921514A10Rik	-0.131149	-3.09075	-0.293093	0.773784	0.857928	-5.69501	Unchanged
4921516A02Rik	-0.38436	-0.959556	-1.31496	0.209817	0.344872	-5.56229	Unchanged
4921524J17Rik	-0.130063	2.70625	-1.03315	0.319187	0.468407	-6.78479	Unchanged
4921529L05Rik	-0.3557	-1.01467	-0.910881	0.377893	0.529347	-5.78031	Unchanged
4921531C22Rik	0.0659306	1.07719	0.40992	0.688116	0.794309	-6.83412	Unchanged
4921536K21Rik	-0.309828	-0.661654	-1.21054	0.246269	0.38865	-5.67756	Unchanged
4930402H24Rik	0.24655	6.36605	5.07875	0.000172246	0.00145073	-0.068636	Unchanged
4930403P22Rik	0.236507	-4.5605	0.320604	0.753283	0.842828	-5.52787	Unchanged
4930404I05Rik	0.10514	-3.29816	0.213278	0.834209	0.898736	-5.60066	Unchanged
4930404N11Rik	-0.112779	-1.40709	-0.390414	0.702152	0.804414	-6.2026	Unchanged
4930405A21Rik	0.30923	-1.68909	0.673397	0.511744	0.653395	-5.82585	Unchanged
4930405O22Rik	1.53264	-2.01983	2.64218	0.0194219	0.0584767	-3.33914	Unchanged
4930412C18Rik	-0.0789048	0.181593	-0.344991	0.735269	0.829566	-6.57234	Unchanged
4930412F12Rik	-0.0557656	0.56837	-0.256455	0.801358	0.876818	-6.80185	Unchanged
4930412L05Rik	-0.312034	-4.19483	-0.415342	0.684236	0.791162	-5.31239	Unchanged
4930412M03Rik	-0.291872	-1.71062	-0.830048	0.420548	0.569518	-5.77744	Unchanged
4930413G21Rik	-0.174761	-2.01785	-0.566342	0.580197	0.708794	-5.87408	Unchanged
4930417H01Rik	0.310216	-3.1489	0.567939	0.579141	0.707924	-5.63206	Unchanged
4930417O13Rik	0.863885	-4.66771	1.67044	0.117201	0.223687	-4.43483	Unchanged
4930423D22Rik	-0.507167	-1.9507	-1.16954	0.261864	0.406283	-5.30671	Unchanged
4930426I24Rik	-0.573517	-3.37184	-0.845411	0.412207	0.561762	-5.46014	Unchanged
4930426L09Rik	0.767161	-0.253656	3.3906	0.00443753	0.0187203	-2.16406	Unchanged
4930429F24Rik	-0.0772523	-2.77903	-0.19286	0.84986	0.908673	-5.86573	Unchanged
4930430E12Rik	-1.29701	5.78883	-22.3673	2.71986e-12	1.04602e-09	18.6606	Unchanged
4930430F08Rik	-0.133966	3.03377	-1.08894	0.294713	0.442847	-6.82283	Unchanged
4930431P19Rik	-0.324535	0.0137876	-1.72041	0.107546	0.210616	-5.20352	Unchanged
4930432B10Rik	0.0130368	-1.9486	0.0348522	0.972693	0.982921	-6.01076	Unchanged
4930432J09Rik	0.0716573	-3.69874	0.148829	0.883827	0.930714	-5.67413	Unchanged
4930432K21Rik	1.14888	0.0694174	6.05225	3.07663e-05	0.000371918	2.6639	Unchanged
4930438A08Rik	-3.10514	-5.53893	-2.01784	0.0633529	0.14223	-3.9332	Unchanged
4930440I19Rik	0.284631	-4.14871	0.368962	0.717719	0.815603	-5.41405	Unchanged
4930445E18Rik	0.813321	-2.56045	1.50279	0.155282	0.275089	-4.86238	Unchanged
4930445N18Rik	0.95072	-1.96542	1.72034	0.107559	0.210616	-4.53339	Unchanged
4930447F24Rik	0.036513	-2.07347	0.0916204	0.928308	0.958912	-5.83198	Unchanged
4930447K03Rik	-0.232316	-1.3622	-0.639955	0.532615	0.671782	-6.11643	Unchanged
4930447M23Rik	0.219853	-2.80606	0.305703	0.764364	0.850922	-5.68928	Unchanged
4930451G09Rik	-0.362509	-1.59872	-0.964177	0.351443	0.502022	-5.67905	Unchanged
4930452B06Rik	0.0932512	-4.87521	0.0641057	0.949799	0.969737	-5.01971	Unchanged
4930453N24Rik	-0.284256	4.71984	-3.70665	0.00237486	0.0115179	-2.61913	Unchanged
4930455G09Rik	-0.0424715	1.04738	-0.268889	0.791968	0.87082	-6.8632	Unchanged
4930458D05Rik	-0.788069	-1.81448	-2.04277	0.0605301	0.137236	-4.20577	Unchanged
4930466K18Rik	0.924093	-3.55248	1.06702	0.304158	0.452871	-5.153	Unchanged
4930471E19Rik	-0.518015	0.0316821	-2.1858	0.046459	0.113074	-4.45067	Unchanged
4930471M09Rik	-0.320252	-3.40295	-0.453243	0.657373	0.770988	-5.53864	Unchanged
4930473A02Rik	-0.210893	-2.54046	-0.491778	0.630556	0.749828	-5.7225	Unchanged
4930474N09Rik	1.20548	-5.12698	1.46338	0.16562	0.288157	-4.64905	Unchanged
4930477G07Rik	0.30369	-2.82538	0.533693	0.60199	0.727241	-5.53328	Unchanged
4930479D17Rik	1.97579	-5.33653	1.15262	0.268515	0.413956	-4.6825	Unchanged
4930481A15Rik	0.839714	1.28002	6.51121	1.42916e-05	0.000206164	3.19536	Unchanged
4930481B07Rik	0.0112166	-2.22577	0.021218	0.983374	0.989939	-5.86859	Unchanged
4930488N15Rik	-0.240061	-2.13483	-0.580424	0.570925	0.701915	-5.76982	Unchanged
4930500F10Rik	0.232881	-1.73986	0.749005	0.466349	0.612567	-5.80623	Unchanged
4930502E09Rik	-1.25258	-4.32764	-1.36747	0.193198	0.323768	-4.74065	Unchanged
4930503L19Rik	-0.276221	4.57395	-1.6637	0.118559	0.225492	-6.32591	Unchanged
4930505N22Rik	0.620383	-4.59985	0.811986	0.430495	0.579063	-5.25727	Unchanged
4930506C21Rik	0.633161	-4.30013	0.803802	0.435051	0.58325	-5.24045	Unchanged
4930507D05Rik	-0.0184699	-2.74138	-0.0449386	0.964796	0.97833	-5.85326	Unchanged
4930509E16Rik	-0.361677	-3.74006	-0.525792	0.607325	0.730747	-5.42686	Unchanged
4930509G22Rik	0.130716	-3.1857	0.242547	0.811901	0.883968	-5.59635	Unchanged
4930509H03Rik	0.0420418	-2.43407	0.0822749	0.935602	0.963127	-6.05874	Unchanged
4930512J16Rik	0.912513	-2.30665	1.69582	0.112205	0.216893	-4.65361	Unchanged
4930513N10Rik	-0.267889	-0.537815	-1.18345	0.256487	0.400432	-5.80789	Unchanged
4930515B02Rik	-1.84085	-4.75749	-1.7222	0.107212	0.210126	-4.21588	Unchanged
4930515G01Rik	-0.0314819	0.727049	-0.173049	0.865109	0.918761	-6.78403	Unchanged
4930517E14Rik	-0.431136	-1.95364	-1.0438	0.314405	0.463549	-5.48027	Unchanged
4930518I15Rik	1.23265	-1.54373	3.93931	0.00150345	0.00801321	-0.953102	Unchanged
4930519P11Rik	0.225949	-4.09758	0.269465	0.791533	0.870528	-5.54547	Unchanged
4930520O04Rik	0.699252	-2.52718	1.38179	0.188856	0.318186	-4.95792	Unchanged
4930522L14Rik	0.0855555	0.714747	0.398435	0.696367	0.800203	-6.74646	Unchanged
4930523C07Rik	-0.219232	2.99425	-1.15677	0.266872	0.412039	-6.71384	Unchanged
4930524O07Rik	-0.0816145	-1.61807	-0.229915	0.821509	0.890381	-5.95886	Unchanged
4930525G20Rik	0.305706	-3.56018	0.417896	0.682411	0.79008	-5.64571	Unchanged
4930526A20Rik	-0.711063	-4.49566	-0.812009	0.430482	0.579063	-5.13575	Unchanged
4930532G15Rik	0.125765	-2.73265	0.258462	0.799841	0.875827	-5.91254	Unchanged
4930535L15Rik	1.81271	-4.37281	1.77109	0.0984737	0.197138	-4.19822	Unchanged
4930537H20Rik	-0.468598	-2.07244	-1.4491	0.169508	0.293029	-5.02359	Unchanged
4930539J05Rik	0.0706154	-0.760223	0.302844	0.766496	0.852172	-6.3965	Unchanged
4930540M05Rik	-1.78852	-5.02277	-2.27567	0.0392464	0.0996854	-3.57584	Unchanged
4930542D17Rik	-0.30688	-4.08174	-0.378165	0.711024	0.81112	-5.42245	Unchanged
4930547M16Rik	0.0346448	-3.41903	0.0593997	0.95348	0.971733	-5.67827	Unchanged
4930549G23Rik	0.0363324	-4.23161	0.0485696	0.961954	0.976299	-5.41516	Unchanged
4930550C14Rik	0.609728	-1.70864	1.49368	0.157624	0.277835	-5.09403	Unchanged
4930551L18Rik	0.0165887	-5.29688	0.0109882	0.991389	0.995011	-5.18113	Unchanged
4930553I21Rik	0.986454	-0.374929	2.67798	0.0181132	0.0552706	-3.74989	Unchanged
4930554I06Rik	-0.0125806	-1.78855	-0.0292723	0.977064	0.985759	-6.03016	Unchanged
4930555A03Rik	0.263811	1.25021	2.24623	0.0414841	0.103934	-4.7862	Unchanged
4930556H04Rik	0.844853	-1.53409	2.50562	0.0253048	0.0711829	-3.6585	Unchanged
4930556M19Rik	0.292623	0.232877	1.27116	0.224547	0.362508	-5.80619	Unchanged
4930558J18Rik	-0.302865	-0.969447	-0.949158	0.358762	0.510007	-5.84898	Unchanged
4930558J22Rik	-0.128824	-1.69125	-0.284357	0.780332	0.862106	-5.9588	Unchanged
4930563E18Rik	-0.368077	-3.59166	-0.484486	0.635591	0.754209	-5.47725	Unchanged
4930563E22Rik	1.02512	-3.63943	1.66587	0.118121	0.224911	-4.48951	Unchanged
4930568A12Rik	-0.207574	-1.43827	-0.696636	0.497523	0.640584	-5.88804	Unchanged
4930577N17Rik	-0.250317	-0.689472	-1.14915	0.269898	0.415537	-5.80065	Unchanged
4930578M01Rik	0.217155	-1.56986	0.585471	0.567621	0.699246	-5.88976	Unchanged
4930578M07Rik	-0.158066	-2.75035	-0.259827	0.798809	0.875317	-5.63693	Unchanged
4930579G18Rik	-0.650644	-3.9985	-0.654735	0.523332	0.6631	-5.22326	Unchanged
4930579G24Rik	-0.32601	3.24256	-4.325	0.000711071	0.00448158	-1.16487	Unchanged
4930579K19Rik	0.322821	-1.60682	0.942241	0.362168	0.513827	-5.71231	Unchanged
4930581F22Rik	0.623731	0.115061	3.05676	0.00859927	0.031206	-2.92381	Unchanged
4930589L23Rik	-0.591787	-0.495532	-1.62218	0.127232	0.237334	-5.10929	Unchanged
4930589O11Rik	0.272622	-2.65925	0.466743	0.64792	0.763661	-5.70815	Unchanged
4930590J08Rik	-0.151234	-1.57012	-0.392478	0.700661	0.803496	-6.25661	Unchanged
4930593A02Rik	-0.645755	-3.60414	-1.06426	0.30536	0.454189	-5.10574	Unchanged
4930594C11Rik	0.514384	-1.00366	0.998021	0.335337	0.485493	-5.88467	Unchanged
4930594M22Rik	0.47646	-3.02009	0.804337	0.434752	0.583101	-5.53657	Unchanged
4930595D18Rik	0.558137	-4.29516	0.676396	0.509895	0.651393	-5.19145	Unchanged
4930596I21Rik	0.515211	-2.39965	1.15994	0.265621	0.410688	-5.46483	Unchanged
4930597O21Rik	0.375601	-4.297	0.398909	0.696025	0.79991	-5.31941	Unchanged
4930599N23Rik	-0.236374	0.203372	-1.07348	0.301351	0.449761	-5.99355	Unchanged
4931403E22Rik	-1.36605	-5.1163	-1.4591	0.166777	0.289731	-4.57658	Unchanged
4931406C07Rik	-0.030866	5.2607	-0.436907	0.668894	0.779383	-7.69819	Unchanged
4931406G06Rik	0.0968502	-2.4248	0.222019	0.82753	0.894341	-5.94336	Unchanged
4931406P16Rik	0.0356708	5.89372	0.721255	0.482716	0.627237	-7.56675	Unchanged
4931414P19Rik	0.275873	1.97911	2.08334	0.0561829	0.13003	-5.188	Unchanged
4931415C17Rik	-1.0967	-3.90943	-0.891997	0.387585	0.538135	-4.9394	Unchanged
4931422A03Rik	-0.715272	-3.8756	-0.961837	0.352577	0.503294	-5.22291	Unchanged
4931428F04Rik	-0.216989	1.37336	-1.73119	0.105556	0.20778	-5.52874	Unchanged
4931431C16Rik	0.105667	-2.38253	0.216987	0.831373	0.896721	-5.9333	Unchanged
4931440P22Rik	0.216009	1.66192	1.72765	0.106206	0.20866	-5.74282	Unchanged
4932422M17Rik	-0.921181	0.000203409	-3.78676	0.0020282	0.0101863	-1.32953	Unchanged
4932438A13Rik	0.21579	6.75877	1.61527	0.128729	0.239154	-6.59025	Unchanged
4932438H23Rik	-0.016122	-3.02089	-0.0352473	0.972384	0.982804	-5.79764	Unchanged
4932441J04Rik	-0.310663	0.627882	-1.84162	0.0869807	0.179907	-5.2377	Unchanged
4933404O12Rik	-0.287178	2.47211	-2.70883	0.0170544	0.0527591	-4.18053	Unchanged
4933406C10Rik	0.621381	-2.1634	1.60774	0.130377	0.241493	-4.91003	Unchanged
4933406I18Rik	2.17724	-4.5939	1.81639	0.0909463	0.185752	-4.15357	Unchanged
4933406P04Rik	0.193275	0.15367	1.11313	0.284542	0.432246	-6.07216	Unchanged
4933407K13Rik	0.787909	0.671957	3.81783	0.001908	0.00969389	-1.60588	Unchanged
4933407L21Rik	2.56869	-5.98383	2.046	0.0601736	0.136678	-3.87603	Unchanged
4933408J17Rik	-0.666564	-4.46325	-0.760562	0.459635	0.60619	-5.13695	Unchanged
4933411K16Rik	1.05168	-2.9539	2.19788	0.0454222	0.111075	-3.84527	Unchanged
4933412E12Rik	-0.101834	2.54186	-1.0582	0.308018	0.456792	-6.66048	Unchanged
4933412L11Rik	-0.299719	-3.84651	-0.37465	0.713578	0.812793	-5.69228	Unchanged
4933413J09Rik	0.0932512	-6.15637	0.0668719	0.947637	0.968754	-5.0196	Unchanged
4933417C20Rik	-0.565499	-1.4823	-1.41941	0.177829	0.303348	-5.20846	Unchanged
4933417D19Rik	2.19164	-5.06451	1.89411	0.079223	0.16772	-4.05495	Unchanged
4933421O10Rik	0.192645	1.79518	1.12433	0.279929	0.427088	-6.46626	Unchanged
4933424M12Rik	-0.438418	-1.34673	-1.56338	0.140451	0.255792	-5.03376	Unchanged
4933427D14Rik	0.448826	-2.89023	0.811381	0.430831	0.579263	-5.38412	Unchanged
4933427E11Rik	1.795	-4.71885	1.79685	0.0941283	0.190512	-4.16774	Unchanged
4933429H19Rik	0.661198	-3.68453	1.11416	0.284117	0.431812	-5.00764	Unchanged
4933430I17Rik	-0.348117	-0.662233	-1.02168	0.324398	0.474069	-5.701	Unchanged
4933430L12Rik	-1.14303	-3.58607	-1.56114	0.140979	0.256501	-4.5144	Unchanged
4933431E20Rik	-0.427878	0.646976	-2.34016	0.0347352	0.0909508	-4.28464	Unchanged
4933431K14Rik	-0.265959	-0.767763	-1.10202	0.289181	0.436935	-5.80619	Unchanged
4933432I03Rik	0.112274	-2.25363	0.218311	0.830361	0.89615	-5.70632	Unchanged
4933432I09Rik	1.82329	-5.40753	1.98048	0.0678088	0.14947	-3.94758	Unchanged
4933433G15Rik	0.164608	1.00877	0.921814	0.372359	0.52337	-6.43827	Unchanged
4933433H22Rik	0.504867	-5.04267	0.311348	0.760159	0.848098	-5.06587	Unchanged
4933434E20Rik	-0.0856259	5.80566	-1.61888	0.127945	0.238222	-6.53981	Unchanged
4933436P19Rik	-1.38746	-4.71854	-1.36245	0.194738	0.325703	-4.56472	Unchanged
4933437G19Rik	-0.465322	-1.62555	-1.63711	0.124052	0.233076	-4.89645	Unchanged
4933439C10Rik	-0.288346	1.65734	-1.73658	0.104573	0.206304	-5.67581	Unchanged
4933439K11Rik	0.0162332	0.451541	0.0759027	0.940579	0.965662	-6.81973	Unchanged
4933440N22Rik	0.143963	1.19686	0.846724	0.411499	0.561396	-6.57258	Unchanged
5031415H12Rik	0.80961	-1.46392	2.48827	0.0261648	0.0730356	-3.55923	Unchanged
5031425E22Rik	0.138735	3.0168	1.61542	0.128696	0.239117	-6.22521	Unchanged
5031425F14Rik	0.202192	1.9398	1.67381	0.116527	0.222946	-5.80466	Unchanged
5031434O11Rik	0.202422	0.248766	1.26491	0.226712	0.364986	-5.91224	Unchanged
5031439G07Rik	-0.00444309	9.2698	-0.0592255	0.953616	0.971775	-7.90201	Unchanged
5033403F01Rik	0.152889	-2.62898	0.289609	0.776393	0.859472	-5.68217	Unchanged
5033406O09Rik	-0.0309619	2.05	-0.246378	0.808993	0.882158	-7.12849	Unchanged
5033417F24Rik	-0.642945	-2.07947	-1.58631	0.135164	0.248303	-4.7507	Unchanged
5033421B08Rik	0.592496	-0.0813293	2.6177	0.020369	0.0605239	-3.70864	Unchanged
5033430I15Rik	-0.314222	0.123052	-1.41642	0.178686	0.304614	-5.56193	Unchanged
5330406M23Rik	0.794556	2.4428	3.0538	0.00864975	0.0313279	-3.66278	Unchanged
5330438D12Rik	0.138422	-0.357415	0.727228	0.479164	0.624062	-6.30125	Unchanged
5330439K02Rik	-0.409351	-1.06657	-1.53406	0.147471	0.265197	-5.19841	Unchanged
5430400D12Rik	-0.23832	-2.97336	-0.441296	0.66579	0.776936	-5.7266	Unchanged
5430402O13Rik	0.241277	-1.35746	0.665828	0.516426	0.657475	-5.87411	Unchanged
5430403G16Rik	0.452201	-0.441605	1.51759	0.151542	0.270346	-5.3048	Unchanged
5430405H02Rik	0.672678	0.555453	3.89478	0.00164049	0.00859568	-1.38135	Unchanged
5430414B19Rik	0.0903371	-1.79646	0.23116	0.820561	0.889707	-6.07846	Unchanged
5430416N02Rik	-0.231012	1.7466	-1.66267	0.118767	0.225772	-5.64531	Unchanged
5430420F09Rik	1.49859	-2.78655	2.66314	0.0186447	0.0565859	-3.2046	Unchanged
5430421F17Rik	-1.8706	-5.589	-1.95678	0.0707818	0.154305	-3.97315	Unchanged
5430425K12Rik	-0.367266	-2.43411	-0.958643	0.354127	0.505039	-5.44484	Unchanged
5430427O19Rik	-0.0664786	4.94535	-0.592033	0.563341	0.695669	-7.54821	Unchanged
5430430B14Rik	-0.811357	-0.774072	-2.56663	0.0224906	0.0652166	-3.65699	Unchanged
5430434F05Rik	1.29951	1.48515	4.57167	0.000443858	0.0030806	-0.444008	Unchanged
5430437J10Rik	0.755008	0.580517	2.6641	0.0186101	0.0565177	-3.84022	Unchanged
5530601H04Rik	0.200558	2.91909	1.70448	0.110545	0.21446	-6.04432	Unchanged
5730405O15Rik	-0.0241324	-1.37479	-0.0827901	0.9352	0.96294	-6.3595	Unchanged
5730409E04Rik	-0.133453	4.26191	-1.27106	0.224579	0.362526	-6.84513	Unchanged
5730414N17Rik	-0.534954	-2.34524	-0.973737	0.346839	0.496975	-5.45263	Unchanged
5730455P16Rik	0.152072	3.69782	1.33031	0.204844	0.338621	-6.68342	Unchanged
5730480H06Rik	-0.0963006	2.91611	-0.850453	0.409493	0.559564	-7.08103	Unchanged
5830408C22Rik	-0.382928	1.26659	-2.06769	0.0578247	0.13287	-4.84873	Unchanged
5830416I19Rik	1.08219	0.430966	6.08123	2.9287e-05	0.00035823	2.66366	Unchanged
5830418P13Rik	-0.29884	-4.91871	-0.26645	0.793807	0.872151	-5.32101	Unchanged
5830428M24Rik	-0.214541	-4.31528	-0.192415	0.850202	0.908799	-5.31832	Unchanged
5830432E09Rik	0.137398	3.81165	2.3841	0.0319473	0.0853581	-5.10144	Unchanged
5830444B04Rik	0.606044	0.157602	3.04874	0.00873675	0.0315753	-2.94614	Unchanged
5830448L01Rik	-0.112606	-0.0316566	-0.49588	0.627732	0.747549	-6.56972	Unchanged
5830454E08Rik	0.0129514	-1.83303	0.032758	0.974334	0.984026	-6.00547	Unchanged
5830487J09Rik	0.985261	-4.26944	1.42026	0.177585	0.303182	-4.69161	Unchanged
5930403N24Rik	0.789541	0.553366	4.02492	0.00127185	0.00702677	-1.12569	Unchanged
5930420M18Rik	1.0394	-2.5378	2.21915	0.0436487	0.107902	-3.78777	Unchanged
5930430L01Rik	0.898678	-1.67248	2.74686	0.0158321	0.049706	-3.04138	Unchanged
6030400A10Rik	0.507623	0.624987	1.62273	0.127114	0.237246	-5.73212	Unchanged
6030442K20Rik	0.394361	-2.3921	0.826563	0.422456	0.571185	-5.59585	Unchanged
6030443J06Rik	0.228504	-1.79767	0.584637	0.568166	0.699849	-5.88648	Unchanged
6030458C11Rik	0.0563567	4.22784	0.946632	0.360003	0.511537	-7.21722	Unchanged
6030460B20Rik	0.593082	-3.97711	0.92257	0.371978	0.522981	-5.45352	Unchanged
6230400D17Rik	0.235872	0.0158378	1.15688	0.266828	0.412021	-5.99683	Unchanged
6330403L08Rik	-0.0858319	4.07193	-1.4667	0.16473	0.287012	-6.59964	Unchanged
6330408M09Rik	0.195	-0.891467	0.811483	0.430774	0.579263	-6.03746	Unchanged
6330415G19Rik	0.151479	-3.00196	0.262489	0.796797	0.873848	-5.60215	Unchanged
6330418K02Rik	0.293203	1.27743	2.08526	0.0559854	0.129734	-5.01236	Unchanged
6330537M06Rik	-0.225784	-1.04336	-0.648359	0.527326	0.666375	-6.04029	Unchanged
6330549D23Rik	0.752234	-0.845408	2.40918	0.0304527	0.0821565	-3.77748	Unchanged
6330562C20Rik	0.324751	1.40708	2.81507	0.0138501	0.0448866	-3.7079	Unchanged
6430511E19Rik	0.892025	-0.574546	2.15472	0.049229	0.117902	-4.28828	Unchanged
6430548M08Rik	-0.184064	5.69868	-2.45245	0.0280302	0.0770789	-5.1523	Unchanged
6430550D23Rik	0.166404	-0.683441	0.841466	0.414338	0.563743	-6.18408	Unchanged
6430562O15Rik	-0.12801	-1.29263	-0.438259	0.667937	0.77861	-6.11319	Unchanged
6430571L13Rik	-0.131423	-3.4159	-0.185751	0.855325	0.912438	-5.58481	Unchanged
6430573P05Rik	0.452163	-0.97758	1.27385	0.223618	0.361509	-5.48694	Unchanged
6430590A07Rik	0.51921	-0.752975	1.97112	0.0689684	0.151416	-4.69926	Unchanged
6430710M23Rik	0.766831	-1.58155	1.95428	0.0711016	0.154827	-4.48625	Unchanged
6530402F18Rik	0.657524	-0.105052	3.21564	0.00627751	0.0244879	-2.5395	Unchanged
6720427I07Rik	-0.143541	2.87485	-0.766471	0.456225	0.602506	-7.17611	Unchanged
6720464F23Rik	0.876555	-3.31484	1.81379	0.0913645	0.186298	-4.55634	Unchanged
6720468P15Rik	-1.40348	-4.73897	-1.30806	0.212085	0.347643	-4.63547	Unchanged
6720475M21Rik	0.834731	-2.329	1.75252	0.101717	0.201999	-4.79789	Unchanged
6720482G16Rik	-1.1407	-2.23597	-2.01585	0.0635825	0.142625	-4.21396	Unchanged
6720489N17Rik	0.187401	0.753032	0.702992	0.493675	0.637332	-6.39623	Unchanged
6820402A03Rik	0.318134	-0.598115	0.563256	0.582239	0.710669	-6.43013	Unchanged
7330423F06Rik	0.355317	-2.81596	0.470723	0.645145	0.761598	-5.83601	Unchanged
8030451A03Rik	-1.04787	-2.20228	-1.32073	0.207939	0.342509	-4.91547	Unchanged
8030453O22Rik	0.0135642	-0.926696	0.0569618	0.955387	0.972369	-6.39712	Unchanged
8030456M14Rik	0.120566	-0.0556873	0.599055	0.55878	0.692558	-6.36613	Unchanged
8030462N17Rik	-0.12718	4.86128	-2.03466	0.0614359	0.138765	-5.81289	Unchanged
8430406P12Rik	0.34136	-1.32491	1.06339	0.305742	0.454424	-5.81128	Unchanged
8430422M14Rik	1.21446	-2.67313	3.32871	0.00501679	0.0206495	-1.99054	Unchanged
8430429K09Rik	-0.313723	0.647218	-1.79041	0.0951993	0.192071	-5.25966	Unchanged
8430432A02Rik	0.0313537	-2.62783	0.0890339	0.930326	0.960062	-5.90978	Unchanged
9030404E10Rik	-2.2806	-4.04883	-2.48168	0.0264985	0.0737924	-3.34978	Unchanged
9030407P20Rik	0.466064	0.493588	2.33582	0.0350223	0.0914695	-4.37703	Unchanged
9030607J07Rik	2.30159	-5.10394	1.94849	0.0718493	0.156081	-4.0031	Unchanged
9130002K18Rik	1.42079	-1.2319	3.47801	0.00373183	0.0163224	-1.87182	Unchanged
9130008F23Rik	0.00282959	1.10393	0.0184696	0.985527	0.991611	-6.82698	Unchanged
9130019O22Rik	-0.0663473	2.25811	-0.695354	0.498302	0.641076	-6.94329	Unchanged
9130019P16Rik	-1.37001	-3.78455	-1.50962	0.153548	0.273018	-4.61749	Unchanged
9130023H24Rik	0.33639	2.70088	3.04652	0.00877514	0.0316863	-3.5887	Unchanged
9130024F11Rik	0.0633694	-3.96213	0.0834776	0.934663	0.962747	-5.47921	Unchanged
9130208D14Rik	-0.334943	0.360814	-1.04952	0.311856	0.460778	-6.07688	Unchanged
9130213A22Rik	1.03013	-4.24962	0.898947	0.383999	0.535116	-4.98617	Unchanged
9130221H12Rik	0.182545	2.46994	1.773	0.0981465	0.196674	-5.77204	Unchanged
9130230L23Rik	0.992969	0.160522	5.10546	0.000164013	0.00139117	0.946246	Unchanged
9130230N09Rik	0.286077	-0.979237	0.79913	0.437666	0.585446	-5.88763	Unchanged
9130401M01Rik	-0.0588865	2.95981	-0.769901	0.454253	0.600585	-7.11456	Unchanged
9130604C24Rik	0.217129	-2.31623	0.396651	0.697651	0.80115	-5.82827	Unchanged
9230104M06Rik	-0.0232753	-4.12569	-0.0332697	0.973933	0.983835	-5.50146	Unchanged
9230111E07Rik	0.789	-2.19328	2.10212	0.0542701	0.126739	-4.06845	Unchanged
9230112E08Rik	0.0963771	2.18702	0.733296	0.475572	0.621212	-7.01709	Unchanged
9230114K14Rik	-0.155694	1.12351	-1.07183	0.302064	0.450466	-6.29046	Unchanged
9230116L04Rik	0.570718	-3.31687	1.2936	0.216901	0.353252	-5.0106	Unchanged
9230116N13Rik	0.18479	-0.297065	1.08221	0.297586	0.445773	-6.02157	Unchanged
9330020H09Rik	-0.203965	1.01501	-1.0683	0.303597	0.452352	-6.32052	Unchanged
9330102E08Rik	1.04332	-2.79689	1.95515	0.0709898	0.15463	-4.11162	Unchanged
9330104G04Rik	0.0862948	-0.115096	0.469729	0.645837	0.762077	-6.48371	Unchanged
9330111N05Rik	-0.963155	-2.44722	-2.58582	0.0216692	0.0634199	-3.33593	Unchanged
9330136K24Rik	-0.0950742	-2.93087	-0.221338	0.82805	0.894642	-5.68326	Unchanged
9330151L19Rik	0.397575	0.923201	2.48647	0.0262556	0.0732365	-4.2979	Unchanged
9330159M07Rik	-0.0525952	1.08036	-0.266631	0.79367	0.872052	-6.86994	Unchanged
9330160F10Rik	0.917543	0.183286	5.45999	8.63981e-05	0.00083739	1.60921	Unchanged
9330161L09Rik	0.373451	-0.0599913	2.13745	0.0508341	0.120857	-4.61271	Unchanged
9330162G02Rik	-0.0635846	-1.10037	-0.211683	0.835429	0.899528	-6.29021	Unchanged
9330175E14Rik	-0.264004	1.36863	-1.92494	0.074963	0.160902	-5.23479	Unchanged
9330179D12Rik	-0.807958	-0.884491	-3.5111	0.00349511	0.0155097	-1.82716	Unchanged
9330182L06Rik	-1.01524	1.82409	-6.77486	9.32111e-06	0.000147016	3.64341	Unchanged
9330198I05Rik	0.164749	-4.8637	0.217721	0.830812	0.896428	-5.44801	Unchanged
9330198N18Rik	-0.3462	-3.38164	-0.430016	0.67378	0.783455	-5.67005	Unchanged
9430002A10Rik	0.844906	-2.52639	1.83479	0.0880393	0.18145	-4.40904	Unchanged
9430015G10Rik	0.232555	3.33663	3.13878	0.00731036	0.027551	-3.55825	Unchanged
9430025C20Rik	2.93931	-5.30213	2.17818	0.0471239	0.114348	-3.71835	Unchanged
9430031K09Rik	-0.0669537	-2.03378	-0.163812	0.872239	0.923377	-6.10037	Unchanged
9430034N14Rik	0.889918	2.58709	3.17592	0.00679179	0.0260086	-3.4706	Unchanged
9430037O13Rik	-0.00959778	-2.7482	-0.0158626	0.98757	0.992914	-5.84004	Unchanged
9430038I01Rik	-0.468304	2.77524	-4.64323	0.000387624	0.00277536	-0.481205	Unchanged
9430060I03Rik	0.143383	-2.55986	0.267611	0.792931	0.871549	-5.74924	Unchanged
9430064I24Rik	-1.76186	-3.30758	-2.70707	0.0171131	0.0528967	-2.95677	Unchanged
9430065F17Rik	-1.46478	-4.36246	-1.63208	0.125116	0.234459	-4.40727	Unchanged
9430085M18Rik	1.06799	-3.78033	1.99776	0.065713	0.146046	-4.02025	Unchanged
9430087J23Rik	1.91694	-5.64059	1.6507	0.121217	0.229443	-4.29202	Unchanged
9430091E24Rik	0.174266	-0.967236	0.579732	0.571378	0.702177	-6.15117	Unchanged
9430092D12Rik	1.42654	-1.19187	3.85377	0.00177794	0.00917358	-1.284	Unchanged
9530003O04Rik	0.590891	-1.09145	1.20673	0.247683	0.390183	-5.73915	Unchanged
9530018F02Rik	-0.344764	-1.52356	-0.909738	0.378475	0.529843	-5.74368	Unchanged
9530022L04Rik	1.52712	-3.18314	2.59571	0.0212574	0.0624964	-3.2078	Unchanged
9530052C20Rik	0.689555	-2.60976	1.24241	0.234649	0.374906	-5.10445	Unchanged
9530053A07Rik	-0.107422	-1.45758	-0.292837	0.773976	0.857928	-6.08914	Unchanged
9530056K15Rik	0.641087	-3.87782	0.77405	0.451875	0.598282	-5.50195	Unchanged
9530062K07Rik	0.336394	-1.6967	0.878288	0.394725	0.545279	-5.778	Unchanged
9530068E07Rik	-0.23253	7.68363	-3.27182	0.00561589	0.0224781	-3.64092	Unchanged
9530077C05Rik	0.0497288	-1.88852	0.13259	0.896419	0.938918	-5.98826	Unchanged
9530078K11Rik	1.14229	-1.39858	3.40955	0.00427397	0.0181426	-1.98986	Unchanged
9530082P21Rik	0.0248489	0.98733	0.197544	0.846263	0.906255	-6.86761	Unchanged
9530085L11Rik	0.541519	-0.422603	2.651	0.0190913	0.0577431	-3.58699	Unchanged
9630013D21Rik	0.22898	-1.24146	0.6149	0.548562	0.684183	-6.1399	Unchanged
9630028I04Rik	0.163847	1.02247	0.969109	0.349063	0.499352	-6.36867	Unchanged
9930004E17Rik	0.141488	-1.24813	0.505092	0.621413	0.742259	-6.10129	Unchanged
9930012K11Rik	0.09077	1.87184	0.737842	0.472891	0.618494	-6.86508	Unchanged
9930014A18Rik	-0.0289539	0.982804	-0.138842	0.891568	0.935894	-6.78099	Unchanged
9930017N22Rik	0.540809	0.608515	1.09312	0.292938	0.440997	-6.15102	Unchanged
9930021J03Rik	0.20161	4.62071	1.91097	0.0768667	0.164027	-5.99799	Unchanged
9930022D16Rik	-0.290412	1.9939	-2.33367	0.0351658	0.0917541	-4.71266	Unchanged
9930024M15Rik	1.49633	-1.60677	3.61339	0.00285491	0.0132644	-1.60715	Unchanged
9930104L06Rik	0.370083	2.5066	3.77	0.00209623	0.0104306	-2.13349	Unchanged
9930111H07Rik	0.29943	-4.94578	0.340398	0.73865	0.832374	-5.44351	Unchanged
9930120I10Rik	0.421192	-0.110605	1.58703	0.135	0.248076	-5.55189	Unchanged
A030001D20Rik	-0.961653	-3.78619	-1.53891	0.14629	0.263814	-4.47253	Unchanged
A030005L19Rik	0.100428	-4.31804	0.119008	0.906973	0.945938	-5.52474	Unchanged
A130006I12Rik	0.632838	-4.58365	0.804976	0.434396	0.582791	-5.23737	Unchanged
A130010J15Rik	-0.0371463	2.29964	-0.404436	0.69205	0.796825	-7.21357	Unchanged
A130012E19Rik	0.331655	0.63329	1.08633	0.295825	0.443797	-6.46131	Unchanged
A130014A01Rik	0.0700609	-0.166059	0.37823	0.710977	0.81112	-6.51282	Unchanged
A130051J06Rik	0.0623448	-0.15127	0.284416	0.780287	0.862106	-6.48818	Unchanged
A130077B15Rik	0.756386	1.13541	5.20183	0.000137561	0.0012142	0.856167	Unchanged
A1cf	0.204864	-2.85714	0.303442	0.76605	0.851829	-5.54689	Unchanged
A230020J21Rik	-0.818885	-2.74359	-1.16877	0.262163	0.406696	-5.06677	Unchanged
A230028O05Rik	0.15727	2.67765	1.34411	0.200454	0.333074	-6.55069	Unchanged
A230052G05Rik	0.0419984	-5.87617	0.0267144	0.979067	0.987197	-5.02076	Unchanged
A230056P14Rik	0.334569	-0.908959	1.28456	0.219953	0.357263	-5.5338	Unchanged
A230059L01Rik	0.0038369	-3.99414	0.00514762	0.995966	0.997469	-5.55542	Unchanged
A230060F14Rik	0.741878	-3.61214	1.25661	0.229614	0.368605	-4.98473	Unchanged
A230072C01Rik	0.0291305	-0.803749	0.132849	0.896218	0.938813	-6.42248	Unchanged
A230072E10Rik	1.43612	-3.49192	1.71561	0.108442	0.211799	-4.33051	Unchanged
A230083G16Rik	1.22851	-4.38344	1.4842	0.16009	0.281168	-4.55376	Unchanged
A230083N12Rik	0.273521	-3.09634	0.525833	0.607297	0.730747	-5.56993	Unchanged
A230103J11Rik	-0.15297	-4.89338	-0.104727	0.918089	0.952488	-5.28583	Unchanged
A230107N01Rik	2.19927	-4.66766	2.01108	0.0641384	0.143642	-3.90912	Unchanged
A330009N23Rik	-0.539087	-2.92461	-0.892524	0.387312	0.537877	-5.18573	Unchanged
A330035P11Rik	0.277812	-1.66475	1.00255	0.333222	0.483398	-5.70097	Unchanged
A330040F15Rik	-1.1284	-3.32992	-1.27732	0.222427	0.360053	-4.77482	Unchanged
A330074K22Rik	0.287194	1.08053	1.65047	0.121265	0.229487	-5.37361	Unchanged
A330084C13Rik	-0.128248	-1.79308	-0.298643	0.769633	0.854994	-5.95696	Unchanged
A3galt2	0.169319	-1.08426	0.545144	0.5943	0.720904	-6.38169	Unchanged
A430005L14Rik	-0.210245	3.88439	-3.07572	0.00828257	0.0303529	-3.75434	Unchanged
A430010J10Rik	0.738295	-3.61621	1.1121	0.284973	0.432759	-5.01214	Unchanged
A430018G15Rik	0.450346	-1.0466	1.68555	0.114203	0.219726	-4.91694	Unchanged
A430019L02Rik	0.233148	0.187515	0.731514	0.476625	0.621933	-6.57217	Unchanged
A430033K04Rik	0.426015	1.65723	2.64471	0.0193262	0.0582545	-4.0581	Unchanged
A430035B10Rik	0.63008	-0.225427	3.48401	0.00368774	0.0161836	-1.97548	Unchanged
A430048G15Rik	0.6785	-3.37448	1.22587	0.240623	0.382183	-4.9558	Unchanged
A430057M04Rik	0.257793	0.152675	0.925538	0.370487	0.521527	-6.25678	Unchanged
A430073D23Rik	0.470468	-3.09062	0.900694	0.383101	0.534177	-5.38764	Unchanged
A430078I02Rik	-0.0996617	-0.621391	-0.323586	0.751072	0.841316	-6.27499	Unchanged
A430088P11Rik	0.0617795	-4.29873	0.0670649	0.947486	0.968751	-5.31649	Unchanged
A430093F15Rik	-0.28158	-0.990659	-0.753954	0.463466	0.609869	-5.75732	Unchanged
A430103D13Rik	1.21591	-2.07942	2.76543	0.0152664	0.0483797	-2.96717	Unchanged
A430105J06Rik	-0.220078	-2.53547	-0.575148	0.574389	0.704505	-5.76854	Unchanged
A430108G06Rik	0.654154	-0.777026	2.21331	0.0441284	0.108755	-4.24144	Unchanged
A430110C17Rik	0.917575	1.67498	4.17869	0.000943183	0.00558812	-1.31326	Unchanged
A4galt	-0.374864	-0.822517	-0.970352	0.348464	0.498726	-5.47975	Unchanged
A530013C23Rik	-0.0340321	0.840901	-0.202126	0.842748	0.904057	-6.86297	Unchanged
A530017D24Rik	0.597318	2.69896	6.77091	9.3804e-06	0.000147702	3.31224	Unchanged
A530064D06Rik	-0.712658	2.73658	-6.31489	1.97685e-05	0.000266544	2.76379	Unchanged
A530072M11Rik	0.0576559	-0.712345	0.268449	0.792299	0.871061	-6.31326	Unchanged
A530088E08Rik	0.670509	-1.98543	1.8176	0.0907534	0.185582	-4.59043	Unchanged
A630001G21Rik	0.528668	4.65388	5.35107	0.000105016	0.000978037	0.563514	Unchanged
A630001O12Rik	0.252509	0.492585	1.21293	0.24538	0.3877	-6.05602	Unchanged
A630035G10Rik	0.589216	-2.12127	1.85522	0.084908	0.176528	-4.54572	Unchanged
A630052C17Rik	1.15772	-0.701161	3.6961	0.0024248	0.0117041	-1.51651	Unchanged
A630072M18Rik	0.403614	2.1387	3.34436	0.00486356	0.0201572	-2.92295	Unchanged
A630081D01Rik	0.149632	0.977669	0.329962	0.746352	0.837797	-6.99102	Unchanged
A730011C13Rik	-0.157751	-0.444621	-0.583816	0.568703	0.700186	-6.38979	Unchanged
A730017L22Rik	0.863352	3.41967	14.4751	9.03249e-10	8.09928e-08	12.8283	Unchanged
A730061H03Rik	0.48433	-0.960419	1.60773	0.130377	0.241493	-5.06335	Unchanged
A730063M14Rik	0.25976	-0.502353	0.847628	0.411012	0.560997	-6.03433	Unchanged
A730071L15Rik	-0.571397	-3.64226	-0.600969	0.55754	0.691665	-5.36542	Unchanged
A730081D07Rik	0.552488	-3.62807	1.01271	0.328514	0.478316	-5.20739	Unchanged
A730090N16Rik	-0.593583	-4.39478	-0.791738	0.441824	0.589465	-5.19354	Unchanged
A830005F24Rik	-0.141605	-3.20178	-0.229026	0.822186	0.890846	-5.71206	Unchanged
A830035O19Rik	-0.556361	-2.40834	-1.47042	0.163732	0.285782	-4.95946	Unchanged
A830052D11Rik	-0.0707379	-1.38188	-0.225972	0.824515	0.892401	-6.17401	Unchanged
A830082N09Rik	-0.272021	-1.42135	-0.623468	0.543079	0.680006	-6.13558	Unchanged
A930001C03Rik	0.0296929	-1.71869	0.0696338	0.945478	0.967952	-6.10869	Unchanged
A930002H24Rik	0.300217	-2.96959	0.48842	0.632872	0.751984	-5.722	Unchanged
A930003A15Rik	0.460948	-4.82965	0.376562	0.712188	0.811699	-5.17235	Unchanged
A930004J17Rik	0.338756	2.7796	1.29967	0.214867	0.350904	-6.66531	Unchanged
A930005H10Rik	0.120679	1.81234	0.832617	0.419146	0.568323	-6.73313	Unchanged
A930006K02Rik	0.287315	-0.881885	1.06489	0.305088	0.453882	-5.79928	Unchanged
A930006L05Rik	-0.101971	-3.18813	-0.176458	0.862481	0.917176	-5.63396	Unchanged
A930007A09Rik	0.304425	1.29851	1.82152	0.0901271	0.184667	-5.42036	Unchanged
A930007I19Rik	0.387489	-0.12854	1.67983	0.11533	0.221351	-5.29175	Unchanged
A930012O16Rik	-0.571655	-1.0087	-1.70228	0.110964	0.215052	-4.91674	Unchanged
A930015D03Rik	-0.08499	-0.724482	-0.322836	0.751628	0.841787	-6.21725	Unchanged
A930015P04Rik	-0.429809	-4.81933	-0.296332	0.771361	0.85635	-5.20624	Unchanged
A930016O22Rik	1.18976	-4.93429	1.3519	0.198011	0.329958	-4.66331	Unchanged
A930017K11Rik	1.29713	-5.67609	1.08128	0.297988	0.446214	-4.70469	Unchanged
A930023M06Rik	1.41346	-0.276792	4.45061	0.000558907	0.00369392	-0.282607	Unchanged
A930024E05Rik	0.371577	-1.22013	1.39848	0.183895	0.311607	-5.38398	Unchanged
A930029G22Rik	-0.678649	-2.67668	-1.30974	0.211533	0.346953	-5.00749	Unchanged
A930030B08Rik	2.03949	-4.43544	2.57437	0.0221555	0.0645118	-3.15989	Unchanged
A930033H14Rik	0.0625469	-0.973341	0.249437	0.806673	0.880758	-6.30434	Unchanged
A930035D04Rik	0.111725	-1.72996	0.292998	0.773855	0.857928	-6.13288	Unchanged
A930037H05Rik	0.727065	-1.52921	2.37186	0.0327019	0.0868609	-3.80631	Unchanged
AA386476	0.572037	-0.843002	2.21816	0.0437294	0.108048	-4.21121	Unchanged
AA388235	0.223665	0.118306	1.13245	0.276614	0.423352	-6.0051	Unchanged
AA413626	0.45814	-3.04484	0.855908	0.406571	0.556552	-5.56682	Unchanged
AA414768	0.139174	2.62569	1.56308	0.140522	0.255895	-6.13733	Unchanged
AA465934	-0.00358091	0.881233	-0.0156767	0.987715	0.992915	-6.65636	Unchanged
AA467197	-0.666476	3.80191	-6.59921	1.23786e-05	0.000185563	3.04758	Unchanged
AA474408	0.452997	-4.51806	0.362805	0.722212	0.818846	-5.36652	Unchanged
AA986860	0.654002	0.115581	3.77357	0.00208156	0.0103743	-1.53125	Unchanged
Aaas	-0.0949593	4.61303	-1.13296	0.276407	0.42313	-7.05213	Unchanged
Aacs	-0.741576	5.06313	-8.96535	3.77208e-07	1.1396e-05	6.40174	Unchanged
Aagab	0.259863	5.62145	4.3021	0.000743116	0.00464729	-1.52983	Unchanged
Aak1	0.176192	6.74055	3.35066	0.00480317	0.0199503	-3.47038	Unchanged
Aamdc	-0.279285	2.62893	-3.4112	0.00425995	0.0180955	-2.81964	Unchanged
Aamp	-0.136737	6.99238	-1.99248	0.066347	0.147068	-6.00585	Unchanged
Aar2	0.0794716	5.005	0.935983	0.365269	0.516769	-7.30601	Unchanged
Aars	-0.0613033	7.552	-0.729941	0.477556	0.622611	-7.60779	Unchanged
Aars2	0.00510174	2.86759	0.0412179	0.967709	0.979859	-7.4227	Unchanged
Aarsd1	0.686228	-2.11878	1.46587	0.164951	0.287315	-4.93639	Unchanged
Aasdh	0.647773	2.51672	5.62195	6.4832e-05	0.000667357	1.38217	Unchanged
Aasdhppt	-0.0896744	3.33135	-1.00721	0.331059	0.481062	-6.99467	Unchanged
Aatf	0.153721	4.54204	2.38754	0.0317386	0.0849496	-5.15835	Unchanged
Aatk	0.581534	4.7042	5.72879	5.37493e-05	0.000571644	1.24638	Unchanged
AB124611	-0.105685	6.39018	-1.29074	0.217862	0.354516	-7.0136	Unchanged
Abca1	0.171024	8.69977	3.00572	0.00951241	0.0337291	-4.17854	Unchanged
Abca12	0.0932512	-6.1496	0.0952168	0.925503	0.957185	-5.01819	Unchanged
Abca13	0.662302	0.196774	2.92471	0.0111619	0.0381017	-3.16772	Unchanged
Abca17	-0.373747	-3.25297	-0.445808	0.662606	0.774729	-5.50264	Unchanged
Abca2	0.240444	5.87642	2.8569	0.0127567	0.0421743	-4.40718	Unchanged
Abca3	0.19283	6.85555	1.92317	0.0752017	0.16127	-6.12437	Unchanged
Abca5	0.553742	2.33929	2.33001	0.0354109	0.0921993	-4.78645	Unchanged
Abca6	1.06107	2.29055	8.52613	6.85311e-07	1.84805e-05	6.11168	Unchanged
Abca7	0.185109	5.6237	2.06992	0.0575879	0.132439	-5.83701	Unchanged
Abca8a	0.207908	-2.68284	0.279275	0.784148	0.864606	-5.53294	Unchanged
Abca8b	0.571503	4.42096	6.01014	3.30571e-05	0.00039146	1.91038	Unchanged
Abca9	1.0646	4.70646	17.2759	8.74124e-11	1.25279e-08	15.1382	Unchanged
Abcb10	-0.417486	3.97914	-6.13202	2.68713e-05	0.000337344	2.04798	Unchanged
Abcb11	-0.370845	-3.27241	-0.61852	0.546241	0.682664	-5.51396	Unchanged
Abcb1a	-0.348783	2.44358	-2.32419	0.0358042	0.092911	-4.7216	Unchanged
Abcb1b	0.301296	6.30116	4.65167	0.000381496	0.00274205	-0.883256	Unchanged
Abcb4	0.517833	5.59053	7.75547	2.0618e-06	4.40831e-05	4.57615	Unchanged
Abcb6	0.0537759	-1.15613	0.163184	0.872724	0.923491	-6.17202	Unchanged
Abcb7	-0.0329245	5.84155	-0.387646	0.704153	0.805997	-7.75416	Unchanged
Abcb8	-0.0940475	4.60786	-0.954193	0.356297	0.507243	-7.2778	Unchanged
Abcb9	0.20078	1.502	1.21395	0.245004	0.387287	-6.25991	Unchanged
Abcc1	0.0785121	8.04399	1.44481	0.170689	0.294437	-6.8524	Unchanged
Abcc10	0.478531	2.65338	4.16975	0.000959666	0.00566619	-1.36812	Unchanged
Abcc2	0.352645	-0.47973	1.76054	0.100305	0.199771	-5.09706	Unchanged
Abcc3	0.541861	7.48038	5.27707	0.000120011	0.00108771	0.285185	Unchanged
Abcc4	-0.163908	5.11767	-2.9962	0.00969305	0.0342455	-4.07586	Unchanged
Abcc5	-0.0627919	6.66451	-1.12406	0.280038	0.427207	-7.22556	Unchanged
Abcd1	0.0141985	7.07873	0.133124	0.896005	0.938749	-7.87006	Unchanged
Abcd2	1.00506	1.92738	7.83245	1.84106e-06	4.03517e-05	5.12793	Unchanged
Abcd3	-0.135658	5.62515	-2.49005	0.0260754	0.0728542	-5.0721	Unchanged
Abcd4	-0.122073	3.30898	-1.82004	0.0903633	0.185049	-5.96398	Unchanged
Abce1	-0.0320425	6.37413	-0.284333	0.78035	0.862106	-7.81476	Unchanged
Abcf1	-0.0794177	6.91095	-1.38015	0.189348	0.318751	-6.91712	Unchanged
Abcf2	-0.129574	6.05852	-1.97848	0.0680547	0.14987	-5.99887	Unchanged
Abcf3	0.127363	5.60372	1.61231	0.129374	0.240089	-6.5393	Unchanged
Abcg1	-0.258998	8.57971	-3.25291	0.00583046	0.0230588	-3.69132	Unchanged
Abcg2	0.199985	4.23981	2.54757	0.0233357	0.0670134	-4.82778	Unchanged
Abcg3	-1.01764	2.7086	-8.42292	7.91031e-07	2.06424e-05	5.88905	Unchanged
Abhd1	0.176136	0.50189	0.878533	0.394597	0.545142	-6.32605	Unchanged
Abhd10	-0.0809072	3.52897	-0.949	0.35884	0.510079	-7.07434	Unchanged
Abhd11	-0.357391	3.41886	-3.67895	0.00250823	0.0120001	-2.44223	Unchanged
Abhd11os	-0.235924	-4.59697	-0.134741	0.894749	0.937751	-5.0154	Unchanged
Abhd12	0.153582	8.88257	2.00962	0.064309	0.143907	-6.00464	Unchanged
Abhd13	-0.347866	4.92909	-4.82812	0.000273918	0.00210219	-0.440947	Unchanged
Abhd14a	-0.815893	1.81149	-5.91001	3.92506e-05	0.000445495	2.14765	Unchanged
Abhd14b	-0.520308	3.4368	-4.88849	0.000244783	0.0019247	-0.134502	Unchanged
Abhd15	0.359069	3.84284	5.03279	0.00018743	0.00155675	0.0971233	Unchanged
Abhd16a	0.0342274	5.43305	0.516836	0.613401	0.735954	-7.66628	Unchanged
Abhd17a	-0.167066	5.23663	-1.69296	0.112758	0.217554	-6.40125	Unchanged
Abhd17b	-0.146499	4.05985	-1.61912	0.127894	0.238151	-6.35745	Unchanged
Abhd17c	-0.128638	5.84206	-2.11873	0.0526291	0.123776	-5.74424	Unchanged
Abhd18	0.344012	1.52875	2.04196	0.0606199	0.137397	-5.11715	Unchanged
Abhd2	0.109359	7.0085	1.61803	0.128131	0.238472	-6.5935	Unchanged
Abhd3	-0.56505	1.09107	-3.12655	0.00748961	0.0280433	-2.90403	Unchanged
Abhd4	0.165879	6.37751	1.77689	0.0974804	0.19563	-6.34045	Unchanged
Abhd5	-0.0364536	5.98412	-0.701573	0.494532	0.637998	-7.57988	Unchanged
Abhd6	-0.495251	0.880176	-2.85624	0.0127735	0.0422073	-3.31386	Unchanged
Abhd8	0.0550545	3.30828	0.505448	0.621169	0.742063	-7.36002	Unchanged
Abi1	-0.136073	7.71122	-2.11837	0.0526644	0.12383	-5.80782	Unchanged
Abi2	0.597973	4.40253	8.47103	7.39752e-07	1.95792e-05	5.75304	Unchanged
Abi3	0.714081	3.65916	8.3903	8.27932e-07	2.12766e-05	5.76053	Unchanged
Abitram	-0.0425875	3.66972	-0.62826	0.540026	0.677585	-7.38911	Unchanged
Abl1	0.287381	6.70832	4.16466	0.000969174	0.00570211	-1.85306	Unchanged
Abl2	-0.319974	6.65783	-5.49275	8.14989e-05	0.00079992	0.703879	Unchanged
Ablim1	-0.898729	0.35536	-3.20681	0.00638843	0.0248297	-2.45764	Unchanged
Ablim2	-0.0739777	-0.0402806	-0.369341	0.717443	0.815496	-6.53833	Unchanged
Abr	0.095041	8.4794	1.81113	0.0917932	0.186906	-6.32148	Unchanged
Abracl	-0.439171	5.10898	-6.30064	2.02435e-05	0.000271374	2.24286	Unchanged
Abraxas1	0.0730992	2.18887	0.650719	0.525845	0.665002	-6.97367	Unchanged
Abraxas2	-0.119028	6.11473	-1.97432	0.0685696	0.150754	-6.00199	Unchanged
Abt1	0.0404571	3.9199	0.43053	0.673415	0.783276	-7.51937	Unchanged
Abtb1	0.19127	4.34203	2.55058	0.0231998	0.066747	-4.86608	Unchanged
Abtb2	0.121056	1.74978	0.740432	0.471369	0.616948	-6.51833	Unchanged
Acaa1a	-0.28568	6.46395	-3.19284	0.00656778	0.0253911	-3.76922	Unchanged
Acaa1b	-0.342098	-3.28287	-0.480466	0.638375	0.756345	-5.50645	Unchanged
Acaa2	-0.0981344	5.33935	-1.0927	0.293114	0.441084	-7.17524	Unchanged
Acaca	-0.565933	5.58607	-10.6483	4.60031e-08	1.9924e-06	8.5675	Unchanged
Acacb	0.268984	0.0446545	0.924505	0.371005	0.5221	-6.03537	Unchanged
Acad10	0.364241	2.28879	2.72449	0.0165403	0.0514685	-4.1413	Unchanged
Acad11	-0.390714	4.25149	-6.8728	7.97192e-06	0.000129248	3.3075	Unchanged
Acad12	0.4391	3.30726	4.32197	0.000715227	0.00450393	-1.22001	Unchanged
Acad8	-0.210514	4.39165	-3.47978	0.00371877	0.0162806	-3.04093	Unchanged
Acad9	-0.0237608	4.27786	-0.450704	0.659157	0.772398	-7.57951	Unchanged
Acadl	-0.289121	6.24458	-5.1453	0.00015249	0.00131779	0.077588	Unchanged
Acadm	-0.195009	6.16771	-3.95453	0.00145933	0.00784075	-2.24449	Unchanged
Acads	-0.165095	4.82354	-1.4677	0.16446	0.286702	-6.67733	Unchanged
Acadsb	-0.335236	5.32134	-3.78031	0.00205411	0.0102844	-2.5388	Unchanged
Acadvl	-0.0504963	6.12758	-0.684047	0.505198	0.647261	-7.59965	Unchanged
Acap1	-0.301055	3.21046	-3.81897	0.00190373	0.00967753	-2.12508	Unchanged
Acap2	-0.112537	7.39804	-1.68308	0.114689	0.220479	-6.50581	Unchanged
Acap3	-0.15398	4.62994	-1.94942	0.0717288	0.155899	-5.94197	Unchanged
Acat1	-0.635787	5.68435	-12.5882	5.5249e-09	3.52758e-07	10.7903	Unchanged
Acat3	-0.771933	-4.0248	-0.830914	0.420075	0.569014	-5.12453	Unchanged
Acbd3	-0.169755	5.97184	-2.52382	0.0244314	0.0692925	-5.03049	Unchanged
Acbd4	-0.0774111	3.21871	-0.698478	0.496406	0.639747	-7.23989	Unchanged
Acbd5	0.00442209	6.1471	0.0405794	0.968209	0.980184	-7.85189	Unchanged
Acbd6	-0.1011	4.61976	-1.04092	0.31569	0.464547	-7.16111	Unchanged
Acd	-0.197307	4.37613	-1.9919	0.0664163	0.147152	-5.83094	Unchanged
Ace	1.04198	-1.50993	2.92862	0.0110763	0.0378932	-2.74225	Unchanged
Acer2	0.438513	-0.463078	1.6446	0.122484	0.231111	-5.1105	Unchanged
Acer3	0.0340915	6.3378	0.410572	0.687649	0.793918	-7.76685	Unchanged
Ache	-0.0977114	-3.37065	-0.0975848	0.923656	0.955848	-5.3901	Unchanged
Acin1	0.179307	7.46318	4.10852	0.00108077	0.00620886	-1.9771	Unchanged
Acly	-0.490825	7.58387	-6.58354	1.26985e-05	0.000189016	2.62135	Unchanged
Aco1	-0.00653661	5.82816	-0.0728427	0.94297	0.96668	-7.83583	Unchanged
Aco2	-0.182853	7.66279	-2.04545	0.0602343	0.136749	-5.92948	Unchanged
Acod1	-1.49006	4.92954	-16.0593	2.30372e-10	2.65296e-08	14.2489	Unchanged
Acot1	0.0256804	0.327477	0.145306	0.886556	0.932428	-6.67285	Unchanged
Acot11	-0.0318808	5.15808	-0.403858	0.692466	0.797101	-7.6857	Unchanged
Acot13	-0.0902398	4.31664	-1.38868	0.186795	0.315571	-6.72999	Unchanged
Acot2	0.236254	3.47521	3.05592	0.00861349	0.0312454	-3.78296	Unchanged
Acot4	0.545963	-2.88452	1.06775	0.30384	0.452569	-5.18896	Unchanged
Acot6	0.365929	-1.49153	1.08147	0.297904	0.446128	-5.58552	Unchanged
Acot7	-0.570418	6.38564	-6.32776	1.93494e-05	0.000261653	2.23298	Unchanged
Acot8	-0.197272	4.09288	-2.41803	0.0299415	0.0811162	-5.02177	Unchanged
Acot9	-0.338459	5.63475	-5.01944	0.000192095	0.00158487	-0.135633	Unchanged
Acox1	0.025366	6.42728	0.426549	0.676244	0.78519	-7.76685	Unchanged
Acox3	0.211457	6.85447	3.33787	0.00492654	0.0203593	-3.5028	Unchanged
Acoxl	-0.709922	-1.16433	-1.29088	0.217815	0.354472	-5.05617	Unchanged
Acp1	-0.305113	5.21092	-5.11544	0.000161045	0.00137132	0.0867668	Unchanged
Acp2	0.204058	7.75757	4.01434	0.00129838	0.0071457	-2.16636	Unchanged
Acp6	0.307752	3.93415	3.91147	0.0015877	0.00837099	-2.11204	Unchanged
Acpp	0.624143	-2.60023	1.25081	0.23166	0.371247	-5.03765	Unchanged
Acrbp	0.663579	-0.395952	3.64157	0.00270032	0.0127018	-1.72226	Unchanged
Acsbg1	0.3486	1.69574	2.84668	0.0130159	0.0427799	-3.70442	Unchanged
Acsbg3	-0.457105	-1.06097	-1.24609	0.233336	0.373194	-5.56659	Unchanged
Acsf2	0.589031	3.43386	5.55863	7.25043e-05	0.000727828	1.11424	Unchanged
Acsf3	-0.0453403	3.55992	-0.44549	0.662829	0.77491	-7.44063	Unchanged
Acsl1	0.0199106	6.66302	0.428313	0.67499	0.784348	-7.75859	Unchanged
Acsl3	-0.780265	4.34909	-8.54001	6.72282e-07	1.82085e-05	5.83897	Unchanged
Acsl4	-0.166991	7.06401	-1.81939	0.0904672	0.18518	-6.28901	Unchanged
Acsl5	-0.153337	7.48857	-3.05236	0.00867445	0.0313746	-4.06899	Unchanged
Acss1	0.332699	3.55159	4.1918	0.000919531	0.00547592	-1.54943	Unchanged
Acss2	-1.3343	2.64206	-12.9631	3.78721e-09	2.587e-07	11.439	Unchanged
Acta1	-1.28593	-2.999	-1.87372	0.0821589	0.172195	-4.19859	Unchanged
Acta2	-0.444967	-1.0579	-1.23769	0.236344	0.376934	-5.44556	Unchanged
Actb	-0.318643	13.6645	-3.08737	0.00809382	0.0298202	-3.99865	Unchanged
Actb-ps1	-0.0753831	-3.75029	-0.10255	0.919786	0.953662	-5.4528	Unchanged
Actg-ps1	0.146663	-4.15345	0.204029	0.84129	0.903067	-5.44783	Unchanged
Actl10	1.29112	-4.68537	1.61747	0.12825	0.238552	-4.49696	Unchanged
Actl6a	-0.239344	5.34921	-4.14411	0.00100858	0.00587997	-1.81478	Unchanged
Actn1	0.138275	7.84215	1.86345	0.0836753	0.174605	-6.23315	Unchanged
Actn3	0.714626	-5.21862	0.378758	0.710594	0.810736	-5.02217	Unchanged
Actn4	-0.0651644	8.57261	-0.846296	0.41173	0.561607	-7.52453	Unchanged
Actr10	-0.271713	6.05614	-5.28821	0.000117619	0.00107021	0.35034	Unchanged
Actr1a	0.0200713	7.20808	0.217373	0.831078	0.896541	-7.85448	Unchanged
Actr1b	-0.0608686	6.0938	-1.28339	0.220353	0.357718	-7.01682	Unchanged
Actr2	-0.41472	9.89973	-5.5081	7.93036e-05	0.000782507	0.696755	Unchanged
Actr3	-0.102318	10.0171	-2.18588	0.0464522	0.113072	-5.70754	Unchanged
Actr3-ps	-0.317159	0.494937	-1.63646	0.12419	0.233194	-5.41182	Unchanged
Actr3b	-0.838627	-1.99877	-2.00382	0.0649925	0.144861	-4.25784	Unchanged
Actr5	0.295295	3.465	3.79918	0.00197924	0.00998648	-2.29504	Unchanged
Actr6	-0.338556	2.89888	-3.94851	0.00147662	0.00789514	-1.82521	Unchanged
Actr8	0.039177	4.88545	0.660575	0.51969	0.66025	-7.53632	Unchanged
Actrt3	-1.09114	-3.8385	-1.55786	0.141752	0.257604	-4.41383	Unchanged
Acvr1	-0.171817	4.9072	-2.65084	0.0190972	0.0577515	-4.71458	Unchanged
Acvr1b	0.0912404	5.2796	1.21836	0.243377	0.38537	-7.03402	Unchanged
Acvr2a	-0.0269238	4.32275	-0.192995	0.849756	0.908673	-7.66054	Unchanged
Acvr2b	0.270939	1.29933	1.52941	0.148611	0.266678	-5.89191	Unchanged
Acvrl1	0.0540534	5.2878	0.474088	0.642803	0.759847	-7.67324	Unchanged
Acy1	-0.514152	0.949132	-2.2558	0.0407443	0.102509	-4.41738	Unchanged
Acy3	-0.375762	-2.06509	-0.935981	0.365271	0.516769	-5.54275	Unchanged
Acyp1	-0.515357	2.28931	-4.67894	0.000362371	0.00263105	-0.265128	Unchanged
Acyp2	-0.189961	-1.6543	-0.543362	0.595493	0.721645	-6.07354	Unchanged
Ada	-0.323068	2.4351	-3.10724	0.00778155	0.0289336	-3.33469	Unchanged
Adal	0.109604	2.63408	1.09806	0.290845	0.438807	-6.80756	Unchanged
Adam10	-0.0157814	7.43047	-0.240105	0.813756	0.885259	-7.85389	Unchanged
Adam15	-0.0548611	8.61828	-0.56823	0.578949	0.70774	-7.72807	Unchanged
Adam17	0.303151	8.16706	4.836	0.000269924	0.00207582	-0.562862	Unchanged
Adam19	0.0685875	-0.783397	0.295055	0.772316	0.856899	-6.67679	Unchanged
Adam1a	1.03868	-0.914009	3.78669	0.00202849	0.0101863	-1.37441	Unchanged
Adam21	0.167617	-4.21016	0.204821	0.840683	0.902833	-5.45395	Unchanged
Adam3	0.102962	-1.69507	0.230757	0.820867	0.889884	-6.028	Unchanged
Adam32	0.745841	-2.08375	1.97873	0.0680234	0.149837	-4.29693	Unchanged
Adam33	0.156093	1.72521	1.3362	0.20296	0.336306	-6.31595	Unchanged
Adam4	1.46784	-1.01973	3.85062	0.00178897	0.00921259	-1.22968	Unchanged
Adam8	-0.0774744	11.1077	-0.967499	0.349838	0.500307	-7.41835	Unchanged
Adam9	0.0967168	7.95988	2.05319	0.0593857	0.135513	-5.92211	Unchanged
Adamts1	-0.258566	-0.235581	-0.873901	0.397029	0.547362	-5.93087	Unchanged
Adamts10	0.618839	4.28047	9.22096	2.69077e-07	8.57538e-06	6.78947	Unchanged
Adamts13	0.388683	-2.6181	0.691415	0.500698	0.643358	-5.56739	Unchanged
Adamts14	0.161709	-2.28726	0.229903	0.821518	0.890381	-5.81527	Unchanged
Adamts2	0.870152	-4.43762	0.48972	0.631975	0.751157	-4.98382	Unchanged
Adamts4	-1.32502	-2.18297	-2.07873	0.0566623	0.130862	-3.85974	Unchanged
Adamts6	0.307652	0.963838	1.45247	0.168583	0.291809	-5.75507	Unchanged
Adamts7	-0.152017	-3.19653	-0.219484	0.829466	0.895339	-5.55062	Unchanged
Adamtsl4	0.731095	1.23984	5.10039	0.000165546	0.00140193	0.823655	Unchanged
Adamtsl5	0.251627	3.42465	2.09472	0.0550169	0.128159	-5.53593	Unchanged
Adap1	0.0437677	6.16666	0.514239	0.615168	0.73698	-7.70312	Unchanged
Adap2	0.517374	6.43705	8.54551	6.67195e-07	1.8097e-05	5.73515	Unchanged
Adap2os	0.945128	-4.0644	0.883356	0.392076	0.542545	-5.07774	Unchanged
Adar	-0.279142	7.48497	-4.20809	0.00089098	0.00533841	-1.7753	Unchanged
Adarb1	-0.172754	0.77122	-1.05707	0.308517	0.457189	-6.18353	Unchanged
Adat1	0.856579	1.06682	6.52136	1.40558e-05	0.000204178	3.31069	Unchanged
Adat2	-0.102236	2.28853	-0.930856	0.367824	0.518998	-6.80355	Unchanged
Adck1	0.139567	3.96279	1.80871	0.0921852	0.187458	-6.0767	Unchanged
Adck2	0.230051	3.41861	2.26397	0.040122	0.1013	-5.21695	Unchanged
Adck5	0.541938	3.66484	6.74822	9.72827e-06	0.000152404	3.15802	Unchanged
Adcy2	0.532611	3.43651	5.65829	6.08162e-05	0.000632679	1.3565	Unchanged
Adcy3	0.284285	3.65827	2.7835	0.0147352	0.0470574	-4.30935	Unchanged
Adcy4	-0.123583	-5.47588	-0.0738683	0.942168	0.966454	-5.12005	Unchanged
Adcy6	1.0813	-3.33037	1.53211	0.147947	0.265925	-4.60632	Unchanged
Adcy7	0.22967	8.47037	4.43761	0.000572963	0.00376224	-1.34097	Unchanged
Adcy9	0.0086495	5.047	0.111482	0.912829	0.949735	-7.78948	Unchanged
Add1	-0.0735253	7.45567	-0.84624	0.41176	0.561607	-7.51283	Unchanged
Add3	-0.342118	5.84646	-6.10182	2.82813e-05	0.00035039	1.83344	Unchanged
Adgb	0.380314	-0.467597	1.30156	0.214239	0.350186	-5.54177	Unchanged
Adgra2	-1.10378	-2.65181	-1.10149	0.289403	0.437127	-5.08747	Unchanged
Adgra3	-0.157369	1.23526	-1.02735	0.321813	0.471184	-6.32641	Unchanged
Adgre1	0.107803	11.2257	1.74769	0.102575	0.203398	-6.42527	Unchanged
Adgre4	1.46534	3.34153	10.5109	5.40786e-08	2.2305e-06	8.62936	Unchanged
Adgre5	-0.0229349	6.9132	-0.382955	0.70755	0.808602	-7.79159	Unchanged
Adgrf1	2.02721	-4.32453	2.26968	0.0396918	0.100473	-3.60208	Unchanged
Adgrf2	1.20201	-4.37298	1.64095	0.123246	0.232039	-4.44417	Unchanged
Adgrf3	-1.98664	-4.86025	-1.79145	0.0950247	0.191888	-4.18465	Unchanged
Adgrg6	0.413331	5.32306	6.13935	2.65403e-05	0.000334545	1.94243	Unchanged
Adgrg7	-0.258572	-3.72555	-0.337235	0.740981	0.833833	-5.47876	Unchanged
Adgrl1	1.15751	-0.578741	3.72844	0.00227502	0.0111324	-1.42671	Unchanged
Adgrl2	0.562919	5.42454	9.34367	2.29355e-07	7.52901e-06	6.90229	Unchanged
Adgrv1	-0.0702177	-2.40281	-0.16081	0.874558	0.9242	-5.96235	Unchanged
Adh5	-0.435474	6.49569	-8.33166	8.98927e-07	2.2817e-05	5.42381	Unchanged
Adhfe1	-0.465864	-0.520656	-1.73242	0.105331	0.207478	-5.04198	Unchanged
Adi1	0.190895	4.96759	3.01926	0.0092611	0.0330588	-4.03028	Unchanged
Adipor1	0.133886	7.68183	1.99723	0.0657768	0.146136	-6.01309	Unchanged
Adipor2	-0.385715	7.30645	-8.36146	8.62076e-07	2.19767e-05	5.44616	Unchanged
Adk	-0.340814	4.83115	-6.36041	1.83272e-05	0.000250751	2.37784	Unchanged
Adm	-0.661343	0.222053	-1.40981	0.180591	0.307101	-5.16314	Unchanged
Adnp	0.389353	1.77483	3.0119	0.00939689	0.0334279	-3.44481	Unchanged
Adnp2	0.0333987	5.21244	0.492155	0.630296	0.74969	-7.65376	Unchanged
Ado	0.0516007	5.46764	0.675973	0.510156	0.651681	-7.5759	Unchanged
Adora2a	-0.73757	-1.0473	-1.4368	0.172915	0.297207	-4.88535	Unchanged
Adora3	-0.460249	-0.566165	-1.87124	0.0825231	0.172822	-4.79475	Unchanged
Adpgk	0.158196	5.12381	2.96385	0.0103324	0.0359707	-4.12607	Unchanged
Adprh	-0.0550635	5.88896	-0.581325	0.570334	0.701653	-7.65289	Unchanged
Adprhl1	0.80415	-0.982065	2.04449	0.0603395	0.136938	-4.39963	Unchanged
Adprhl2	0.0708812	4.43479	0.721537	0.482548	0.627151	-7.42173	Unchanged
Adprm	-0.059678	3.41504	-0.869074	0.399574	0.549647	-7.15369	Unchanged
Adra1a	1.05278	3.78122	10.8495	3.64106e-08	1.63804e-06	8.95657	Unchanged
Adra2a	-0.697254	-3.17281	-1.38945	0.186567	0.315329	-4.84261	Unchanged
Adrb1	-0.554816	1.24068	-3.17516	0.006802	0.0260412	-2.91213	Unchanged
Adrb2	0.43082	5.35211	5.00711	0.00019651	0.00161199	-0.133236	Unchanged
Adrm1	-0.124941	6.07151	-1.71513	0.108531	0.211929	-6.41381	Unchanged
Adsl	0.229799	5.33871	2.83082	0.0134281	0.0438402	-4.39969	Unchanged
Adss	-0.181562	6.63356	-2.40981	0.0304161	0.0820696	-5.27239	Unchanged
Adssl1	-0.19852	6.04765	-2.7722	0.0150652	0.0479042	-4.56948	Unchanged
Aebp2	-0.0940024	6.11377	-1.09659	0.291466	0.439366	-7.22153	Unchanged
Aen	0.0757892	4.159	1.24033	0.235395	0.375838	-6.87683	Unchanged
AF357399	0.31025	-1.65655	1.08949	0.294476	0.442631	-5.63115	Unchanged
Afap1	0.205931	1.53186	1.44718	0.170035	0.293586	-5.89613	Unchanged
Afap1l1	-0.442583	-0.00988193	-3.9619	0.00143844	0.00775562	-1.51922	Unchanged
Afap1l2	-1.60956	-1.62298	-1.82301	0.0898905	0.184325	-4.12937	Unchanged
Afdn	0.0185659	6.38587	0.367432	0.718834	0.816028	-7.78575	Unchanged
Aff1	-0.2859	7.81069	-5.99094	3.416e-05	0.000400185	1.58812	Unchanged
Aff4	-0.0873899	7.3764	-0.808462	0.432453	0.580898	-7.54347	Unchanged
Afg1l	-0.235077	3.27309	-2.59711	0.0211999	0.0624139	-4.56557	Unchanged
Afg3l1	0.0229542	6.0665	0.327837	0.747924	0.839106	-7.78195	Unchanged
Afg3l2	-0.0739566	6.25518	-1.43595	0.173152	0.297417	-6.82658	Unchanged
Afmid	0.423016	0.97058	2.49962	0.0255988	0.071825	-4.2009	Unchanged
Afp	-0.709138	2.85	-8.14235	1.17562e-06	2.81121e-05	5.55721	Unchanged
Aftph	0.0207008	7.1672	0.295735	0.771807	0.856611	-7.83022	Unchanged
Aga	-0.198831	4.68778	-2.94602	0.0107024	0.0369269	-4.10606	Unchanged
Agap1	0.432417	6.54195	7.91016	1.6434e-06	3.67883e-05	4.77865	Unchanged
Agap2	-0.12966	2.65559	-1.37607	0.190581	0.32022	-6.4713	Unchanged
Agap3	0.00695712	6.53285	0.0779719	0.938962	0.964769	-7.86321	Unchanged
Agbl2	-0.023795	-2.81072	-0.0392927	0.969216	0.980776	-5.68314	Unchanged
Agbl3	-0.0783303	0.962559	-0.525726	0.60737	0.730747	-6.76763	Unchanged
Agbl5	0.438473	2.58659	5.17097	0.000145511	0.00126989	0.585809	Unchanged
Ager	0.463241	-2.15	1.27939	0.221718	0.359156	-5.37059	Unchanged
Agfg1	-0.109147	6.46635	-1.32189	0.207561	0.342038	-6.97924	Unchanged
Agfg2	-0.391134	4.79808	-4.48173	0.000526672	0.0035162	-1.11139	Unchanged
Aggf1	0.121925	5.8402	1.94203	0.0726917	0.157414	-6.0579	Unchanged
Agk	-0.0152868	4.21385	-0.259433	0.799106	0.875562	-7.65538	Unchanged
Agl	0.186703	5.59679	3.1567	0.00705532	0.0268128	-3.81224	Unchanged
Agmo	0.34731	1.84429	3.13255	0.00740118	0.0277918	-3.24664	Unchanged
Ago1	0.118282	6.48954	2.23348	0.0424901	0.105756	-5.58669	Unchanged
Ago2	0.105084	7.77662	2.17804	0.047137	0.114365	-5.70723	Unchanged
Ago3	0.121179	5.74474	0.84282	0.413606	0.563154	-7.46445	Unchanged
Ago4	0.450577	4.91602	7.5511	2.79489e-06	5.65518e-05	4.29602	Unchanged
Agpat1	-0.022969	6.20949	-0.219841	0.829193	0.895305	-7.82409	Unchanged
Agpat2	0.151583	4.66912	1.38664	0.187402	0.316378	-6.7686	Unchanged
Agpat3	0.00667981	6.34289	0.101477	0.920622	0.954022	-7.85062	Unchanged
Agpat4	-0.695993	5.05772	-8.49328	7.17233e-07	1.90813e-05	5.77131	Unchanged
Agpat5	-0.237312	5.18379	-3.34615	0.00484628	0.0200946	-3.39394	Unchanged
Agps	0.0182946	6.54806	0.213015	0.83441	0.898744	-7.83906	Unchanged
Agrn	-0.825351	5.36214	-13.2332	2.90143e-09	2.07341e-07	11.4937	Unchanged
Agtpbp1	0.239258	5.35536	2.87775	0.0122439	0.0408395	-4.32883	Unchanged
Agtrap	0.137734	5.23579	1.99917	0.065545	0.145743	-5.91668	Unchanged
Ahctf1	-0.0787792	6.02603	-0.783912	0.446253	0.593556	-7.5218	Unchanged
Ahcy	-0.170255	4.95501	-1.7328	0.105262	0.207376	-6.27409	Unchanged
Ahcyl1	-0.257728	7.15577	-5.80835	4.67941e-05	0.000512336	1.26989	Unchanged
Ahcyl2	0.056619	6.51648	1.13217	0.276727	0.423489	-7.20461	Unchanged
Ahdc1	0.400223	3.64016	5.46882	8.50478e-05	0.000826026	0.901603	Unchanged
Ahi1	0.364203	2.56102	3.78453	0.00203715	0.0102242	-2.05314	Unchanged
Ahnak	-0.162459	12.8862	-2.55176	0.0231472	0.0666266	-5.02925	Unchanged
Ahnak2	0.0355178	6.38088	0.354985	0.727932	0.823239	-7.80087	Unchanged
Ahr	0.343416	2.93015	3.93516	0.00151573	0.00806941	-1.90646	Unchanged
Ahrr	0.165819	2.32929	1.90474	0.0777292	0.165563	-5.66309	Unchanged
Ahsa1	-0.266049	7.9898	-4.16233	0.000973564	0.00571937	-1.87426	Unchanged
Ahsa2	-0.355146	4.1239	-3.46545	0.0038258	0.0166472	-3.01686	Unchanged
AI182371	1.55585	-3.43903	2.43943	0.0287393	0.0786299	-3.35416	Unchanged
AI197445	-0.668342	-4.34799	-0.722642	0.48189	0.626646	-5.21029	Unchanged
AI413582	-0.0285288	5.00927	-0.369523	0.71731	0.815444	-7.69958	Unchanged
AI427809	-1.26143	-0.535937	-4.36977	0.000652465	0.00417021	-0.218368	Unchanged
AI429214	-0.242277	-0.492941	-0.975956	0.345777	0.495837	-5.94997	Unchanged
AI463229	-0.813133	-3.31137	-1.04568	0.313563	0.462602	-5.0612	Unchanged
AI467606	0.136057	5.25367	1.22971	0.239227	0.380682	-7.01938	Unchanged
AI480526	0.559353	2.37874	3.67806	0.00251267	0.0120107	-2.31695	Unchanged
AI504432	0.0334408	2.28906	0.135003	0.894546	0.937643	-7.19467	Unchanged
AI506816	-0.193624	5.94722	-2.00781	0.0645213	0.144243	-5.94435	Unchanged
AI597479	-0.021603	3.31839	-0.245508	0.809653	0.882567	-7.4515	Unchanged
AI606473	0.704499	0.590165	2.41928	0.0298699	0.0809722	-3.82904	Unchanged
AI661453	-0.369459	2.29267	-3.43995	0.00402408	0.0173233	-2.69762	Unchanged
AI662270	-0.295368	4.83558	-4.85254	0.000261724	0.00202747	-0.386522	Unchanged
AI837181	0.105746	5.14992	0.995006	0.33675	0.487026	-7.26621	Unchanged
AI839979	0.150002	2.96364	1.65692	0.119939	0.22758	-6.07992	Unchanged
AI847159	-1.19561	-2.61878	-2.10512	0.0539701	0.126213	-3.93717	Unchanged
AI854703	-0.521678	-4.5744	-0.552544	0.589357	0.71677	-5.29665	Unchanged
AI987944	0.170034	3.32052	1.1089	0.286302	0.434138	-6.85689	Unchanged
Aida	-0.522865	6.40196	-8.39231	8.25606e-07	2.12462e-05	5.52218	Unchanged
Aif1	0.19135	6.01858	3.51134	0.00349352	0.0155078	-3.09436	Unchanged
Aifm1	-0.231785	4.91673	-3.92168	0.00155626	0.00824031	-2.2068	Unchanged
Aifm2	0.0755184	4.72616	1.10325	0.288665	0.436439	-7.1064	Unchanged
Aig1	-0.02176	3.54713	-0.249197	0.806855	0.880758	-7.56876	Unchanged
Aim2	-0.0606844	5.16934	-0.445411	0.662886	0.77491	-7.65798	Unchanged
Aimp1	-0.32335	5.10726	-5.40274	9.57105e-05	0.00090978	0.635406	Unchanged
Aimp2	-0.153826	3.68057	-1.45037	0.16916	0.292643	-6.5151	Unchanged
Aip	-0.102504	6.34294	-1.19871	0.25069	0.393597	-7.12132	Unchanged
Aipl1	0.146489	-0.314165	0.741782	0.470576	0.616278	-6.24396	Unchanged
Airn	1.2283	1.80228	3.95918	0.00144614	0.00779269	-1.613	Unchanged
Ajm1	0.491781	-2.39429	1.12356	0.280241	0.427389	-5.24066	Unchanged
Ajuba	-0.0806906	-0.124442	-0.368878	0.71778	0.815603	-6.49657	Unchanged
Ak1	-0.11165	3.01438	-1.11601	0.283352	0.431036	-6.77237	Unchanged
Ak2	-0.488586	5.97289	-9.33024	2.33382e-07	7.63423e-06	6.8645	Unchanged
Ak3	-0.209898	5.93778	-3.07712	0.00825965	0.030293	-3.97417	Unchanged
Ak4	-0.454751	2.75308	-3.28784	0.00544032	0.0219742	-3.00118	Unchanged
Ak5	-2.01238	-4.04769	-2.48829	0.0261635	0.0730356	-3.29553	Unchanged
Ak6	-0.518081	3.5614	-5.11549	0.000161032	0.00137132	0.336709	Unchanged
Ak7	-1.09499	-5.02551	-0.75845	0.460857	0.607286	-5.00408	Unchanged
Ak8	1.11223	0.0169604	5.37537	0.000100527	0.000944283	1.43925	Unchanged
Akap1	0.286729	4.15121	3.1486	0.00716957	0.0271692	-3.66903	Unchanged
Akap10	0.397404	6.06941	8.13209	1.19299e-06	2.84177e-05	5.1334	Unchanged
Akap11	0.180502	5.69983	1.8286	0.0890082	0.182939	-6.23023	Unchanged
Akap12	-1.21945	-0.132731	-5.63859	6.29599e-05	0.000650971	2.00803	Unchanged
Akap13	0.434802	7.68477	7.76929	2.02021e-06	4.33935e-05	4.54716	Unchanged
Akap17b	-0.0991193	1.45117	-0.479355	0.639145	0.756805	-6.86813	Unchanged
Akap3	-0.152819	1.60099	-1.23371	0.237778	0.378668	-6.23951	Unchanged
Akap5	0.551871	-3.35055	0.865211	0.401618	0.551883	-5.3283	Unchanged
Akap6	-0.288035	1.13549	-1.39119	0.186049	0.314653	-5.84166	Unchanged
Akap7	0.149058	2.91411	1.50116	0.1557	0.275514	-6.33152	Unchanged
Akap8	0.214659	5.87829	2.9199	0.0112682	0.038359	-4.28771	Unchanged
Akap8l	0.251759	5.03669	4.56364	0.000450671	0.00311977	-0.981736	Unchanged
Akap9	0.338461	5.69336	1.80894	0.0921492	0.187405	-6.25213	Unchanged
Akip1	0.00141946	4.13907	0.0225848	0.982303	0.989331	-7.63079	Unchanged
Akirin1	-0.0718126	6.2213	-1.24662	0.233148	0.372956	-7.06867	Unchanged
Akirin2	-0.103021	5.09075	-1.6442	0.122567	0.231174	-6.45558	Unchanged
Akna	0.493513	6.78222	9.03358	3.44447e-07	1.05782e-05	6.42443	Unchanged
Akr1a1	-0.00323098	10.3941	-0.0376812	0.970478	0.981252	-7.90424	Unchanged
Akr1b10	-0.234308	6.0151	-5.05646	0.000179443	0.0015	-0.0840619	Unchanged
Akr1b3	-0.252921	7.18756	-3.59371	0.00296818	0.0136642	-2.99297	Unchanged
Akr1b7	1.59202	-4.69508	1.52475	0.149762	0.267968	-4.46973	Unchanged
Akr1b8	-0.261464	6.68359	-3.44311	0.00399898	0.0172432	-3.27408	Unchanged
Akr1c12	-0.684251	2.00442	-6.02499	3.22293e-05	0.000383859	2.1509	Unchanged
Akr1c13	-0.415052	4.91647	-6.69308	1.06318e-05	0.000164225	2.91726	Unchanged
Akr1e1	-0.0998954	5.04539	-1.57955	0.136706	0.250319	-6.52903	Unchanged
Akr7a5	-0.045935	3.77115	-0.44935	0.66011	0.772881	-7.45878	Unchanged
Akt1	-0.14702	7.98724	-1.70847	0.109787	0.213439	-6.4761	Unchanged
Akt1s1	0.118949	4.60106	1.13593	0.275205	0.421804	-7.08019	Unchanged
Akt2	0.0585702	6.99699	0.903608	0.381606	0.532781	-7.45475	Unchanged
Akt2-ps	0.213992	-2.29194	0.647928	0.527596	0.666626	-5.79318	Unchanged
Akt3	0.275314	5.82235	3.72087	0.00230921	0.0112641	-2.69732	Unchanged
Aktip	-0.143211	4.26008	-1.94755	0.0719714	0.156273	-5.91088	Unchanged
Alad	0.0815377	3.01551	0.625926	0.541512	0.678991	-7.21982	Unchanged
Alas1	0.247342	6.18371	3.39788	0.00437394	0.0185078	-3.35154	Unchanged
Alcam	0.36344	8.89131	5.16302	0.000147636	0.00128301	0.0549874	Unchanged
Aldh16a1	0.291988	5.33363	3.33431	0.00496138	0.0204759	-3.44093	Unchanged
Aldh18a1	-0.304736	5.01177	-3.42778	0.00412228	0.017652	-3.22767	Unchanged
Aldh1b1	-0.234054	2.85678	-1.84431	0.0865677	0.179152	-5.76615	Unchanged
Aldh1l1	-1.12759	4.63322	-11.9858	1.03461e-08	5.8252e-07	10.1989	Unchanged
Aldh1l2	-0.933715	0.282066	-4.52367	0.000486238	0.0032996	-0.149571	Unchanged
Aldh2	0.152132	9.15502	1.58971	0.134395	0.247179	-6.66078	Unchanged
Aldh3a2	-0.126648	5.9883	-2.41126	0.0303324	0.0818875	-5.24992	Unchanged
Aldh3b1	0.118212	6.17983	1.2281	0.239813	0.381353	-7.08171	Unchanged
Aldh4a1	-0.112368	3.11512	-1.0974	0.291125	0.439086	-6.88738	Unchanged
Aldh5a1	-0.201614	-0.677874	-0.817328	0.427537	0.576166	-6.08298	Unchanged
Aldh6a1	0.791543	3.56663	12.4351	6.46397e-09	4.01674e-07	10.7813	Unchanged
Aldh7a1	-0.0154143	4.50183	-0.162608	0.873169	0.923678	-7.69219	Unchanged
Aldh9a1	-0.144353	7.04233	-2.06074	0.0585681	0.134213	-5.89792	Unchanged
Aldoa	-0.290232	10.4825	-2.91705	0.0113318	0.038526	-4.35349	Unchanged
Aldoart1	-0.798422	-4.34357	-0.960472	0.353239	0.504045	-4.94456	Unchanged
Alg1	0.10156	4.76	1.39396	0.185229	0.313495	-6.7666	Unchanged
Alg10b	-0.00309464	5.81073	-0.0412303	0.967699	0.979859	-7.84191	Unchanged
Alg11	-0.214237	4.30704	-3.40652	0.00429969	0.0182393	-3.16037	Unchanged
Alg12	0.024328	3.72343	0.26335	0.796147	0.87368	-7.55239	Unchanged
Alg13	0.168195	2.65303	1.16803	0.262453	0.407043	-6.65185	Unchanged
Alg14	-0.2003	3.30747	-2.76279	0.0153456	0.0485477	-4.27647	Unchanged
Alg2	-0.0962318	4.84797	-1.36306	0.19455	0.325565	-6.80449	Unchanged
Alg3	0.00374837	3.19452	0.0310876	0.975642	0.984922	-7.45271	Unchanged
Alg5	0.030097	4.96227	0.470512	0.645292	0.761723	-7.64044	Unchanged
Alg6	-0.0628658	3.03545	-0.526624	0.606762	0.73048	-7.2947	Unchanged
Alg8	-0.0370438	4.43947	-0.640338	0.532373	0.671566	-7.47277	Unchanged
Alg9	0.11026	4.57097	1.4261	0.175926	0.301179	-6.70037	Unchanged
Alkbh1	0.0133664	3.99573	0.0887666	0.930534	0.960062	-7.6442	Unchanged
Alkbh2	0.0270005	1.54977	0.16469	0.87156	0.922975	-7.02541	Unchanged
Alkbh3	0.176995	4.20752	2.74422	0.0159141	0.0499296	-4.45567	Unchanged
Alkbh4	-0.174232	2.44149	-1.53155	0.148085	0.266072	-6.05409	Unchanged
Alkbh5	-0.0213449	7.59823	-0.319297	0.754253	0.843506	-7.83313	Unchanged
Alkbh6	-0.126326	3.17166	-1.47647	0.162127	0.283752	-6.39466	Unchanged
Alkbh7	-0.00470805	3.06785	-0.0335213	0.973736	0.983743	-7.42162	Unchanged
Alkbh8	-0.0785608	3.69675	-0.568912	0.578498	0.707396	-7.42639	Unchanged
Alms1	0.170947	3.55924	1.27189	0.224293	0.36219	-6.75754	Unchanged
Alox12	-0.414331	-5.65135	-0.259986	0.798689	0.875288	-5.01984	Unchanged
Alox5	-1.37905	4.89449	-12.6747	5.05979e-09	3.29863e-07	11.017	Unchanged
Alox5ap	-0.00785756	8.86004	-0.0971509	0.923994	0.955998	-7.89434	Unchanged
Alox8	-1.20066	-2.07756	-2.64431	0.0193414	0.0582909	-3.08655	Unchanged
Aloxe3	-0.731952	-1.63051	-1.99415	0.0661461	0.146781	-4.24178	Unchanged
Alpk1	0.131433	5.12317	1.60368	0.131271	0.242785	-6.52881	Unchanged
Alpk2	0.619211	-2.29428	0.889655	0.388798	0.539256	-5.29886	Unchanged
Alpk3	0.598614	-1.61307	1.6755	0.11619	0.222489	-4.79624	Unchanged
Als2	0.141082	5.43682	2.44179	0.0286091	0.0783431	-5.15907	Unchanged
Als2cl	-0.0611243	4.1858	-0.907863	0.379431	0.530601	-7.26872	Unchanged
Alyref2	0.0990802	2.00762	0.938608	0.363966	0.515591	-6.74528	Unchanged
Amacr	0.0830426	1.56353	0.60036	0.557934	0.691879	-6.8784	Unchanged
Ambp	-1.29112	1.33495	-6.39745	1.72361e-05	0.000238633	3.16317	Unchanged
Ambra1	0.373747	5.86928	6.82788	8.56319e-06	0.000137277	3.08129	Unchanged
Amd1	0.108516	5.38771	1.76058	0.100298	0.199771	-6.29319	Unchanged
Amdhd2	0.334152	6.05034	3.57468	0.003082	0.0140904	-3.00166	Unchanged
Amer1	0.232084	3.27883	2.26156	0.040304	0.101649	-5.24772	Unchanged
Amer3	1.96369	-5.29995	1.78438	0.0962098	0.193524	-4.18506	Unchanged
Amfr	0.242974	7.47003	3.2603	0.00574562	0.0228477	-3.66211	Unchanged
Amh	-0.130836	-3.23346	-0.202965	0.842105	0.903628	-5.73479	Unchanged
Amhr2	0.507826	-5.10634	0.535355	0.60087	0.726078	-5.30113	Unchanged
Amigo1	0.262756	3.07537	3.13018	0.00743595	0.0278886	-3.48521	Unchanged
Amigo2	-1.53662	-5.34618	-1.1047	0.288055	0.435907	-4.76368	Unchanged
Amigo3	-0.383596	1.73549	-3.62669	0.0027809	0.012994	-2.23329	Unchanged
Ammecr1	-0.00147335	2.88326	-0.0109448	0.991423	0.995011	-7.43896	Unchanged
Ammecr1l	-0.00242382	5.21894	-0.0419951	0.9671	0.979665	-7.7839	Unchanged
Amn	-0.838681	-4.48884	-0.77375	0.452046	0.598282	-5.11176	Unchanged
Amn1	0.273301	3.9284	1.80762	0.092363	0.187696	-6.0656	Unchanged
Amot	-0.108054	2.26316	-0.932479	0.367014	0.518446	-6.8455	Unchanged
Amotl1	-0.661466	3.24238	-6.52272	1.40245e-05	0.000203894	3.07161	Unchanged
Amotl2	-0.0104556	-3.27763	-0.0132615	0.989608	0.994032	-5.52124	Unchanged
Ampd1	0.563985	-4.64608	0.69653	0.497588	0.640584	-5.22102	Unchanged
Ampd2	0.168831	5.13448	1.79307	0.0947562	0.19147	-6.23395	Unchanged
Ampd3	0.402037	6.53737	8.08093	1.28374e-06	3.01541e-05	5.05069	Unchanged
Amt	0.426288	-0.831355	1.2639	0.227063	0.365488	-5.67864	Unchanged
Amz1	-0.0352994	3.19909	-0.40855	0.689098	0.795045	-7.34544	Unchanged
Amz2	-0.00172111	4.85128	-0.0298022	0.976649	0.98556	-7.74824	Unchanged
Anapc1	0.0712508	7.35127	1.56408	0.140287	0.255643	-6.67916	Unchanged
Anapc10	-0.33879	3.9219	-3.59745	0.00294631	0.0135843	-2.73247	Unchanged
Anapc13	-0.144472	4.50765	-1.76135	0.100163	0.199552	-6.21326	Unchanged
Anapc15	-0.142039	5.76557	-1.72355	0.106962	0.209748	-6.40087	Unchanged
Anapc16	0.0142625	4.38903	0.207537	0.838603	0.901692	-7.68934	Unchanged
Anapc2	-0.0221229	7.16732	-0.228086	0.822903	0.89131	-7.85165	Unchanged
Anapc4	-0.201963	5.31048	-2.93376	0.0109646	0.037594	-4.2134	Unchanged
Anapc5	-0.478708	7.93088	-7.54666	2.81355e-06	5.67599e-05	4.19976	Unchanged
Anapc7	-0.0498444	5.07889	-0.854436	0.407358	0.557379	-7.38305	Unchanged
Ang	-0.586579	2.80329	-4.5561	0.000457168	0.00315183	-0.541909	Unchanged
Angel1	0.0750515	2.62645	0.523851	0.608639	0.731848	-7.14048	Unchanged
Angel2	0.0732485	5.09764	1.36152	0.195026	0.326066	-6.86482	Unchanged
Angpt2	-1.46135	2.28954	-11.0039	3.04991e-08	1.37877e-06	9.40643	Unchanged
Angpt4	1.25681	-4.01667	1.63745	0.123981	0.233014	-4.44591	Unchanged
Angptl2	-0.064102	7.31998	-0.884778	0.391334	0.541923	-7.4765	Unchanged
Angptl3	0.118208	-0.191411	0.469736	0.645833	0.762077	-6.35117	Unchanged
Angptl4	0.55069	1.80223	4.32189	0.000715344	0.00450393	-0.764741	Unchanged
Angptl6	0.168871	0.436998	0.852911	0.408174	0.558295	-6.34495	Unchanged
Angptl7	0.166597	-3.672	0.282396	0.781803	0.863096	-5.85963	Unchanged
Ank	0.000822628	6.5683	0.0128812	0.989906	0.99424	-7.87384	Unchanged
Ank1	-0.125167	2.03751	-1.14739	0.270597	0.416337	-6.46752	Unchanged
Ank2	0.114117	0.490459	0.659548	0.520329	0.660634	-6.57484	Unchanged
Ankdd1a	1.18376	2.68248	7.07789	5.76987e-06	0.000100004	3.80544	Unchanged
Ankfy1	-0.0140239	8.37281	-0.283774	0.780769	0.862332	-7.85397	Unchanged
Ankhd1	0.190452	6.40003	2.05221	0.0594923	0.135661	-5.89474	Unchanged
Ankib1	0.107243	6.10285	2.04299	0.0605062	0.137215	-5.89514	Unchanged
Ankle1	-0.136628	1.92275	-0.879539	0.39407	0.544536	-6.78416	Unchanged
Ankle2	0.206556	6.20456	3.74939	0.00218301	0.0107673	-2.65947	Unchanged
Ankmy1	0.820412	-1.49566	1.96477	0.0697659	0.152716	-4.34513	Unchanged
Ankmy2	-0.115123	4.46619	-1.92935	0.0743703	0.16006	-5.94924	Unchanged
Ankra2	-0.131887	3.89897	-2.10016	0.0544676	0.127153	-5.58886	Unchanged
Ankrd10	0.107537	4.11508	0.891477	0.387855	0.538389	-7.25723	Unchanged
Ankrd11	0.265904	7.55998	3.76634	0.00211138	0.0104836	-2.66059	Unchanged
Ankrd12	0.564847	5.00964	3.41048	0.00426608	0.0181133	-3.26482	Unchanged
Ankrd13a	0.257572	7.56826	4.56448	0.000449955	0.00311598	-1.08192	Unchanged
Ankrd13b	0.205118	4.20121	2.41607	0.030054	0.0813407	-5.08933	Unchanged
Ankrd13c	-0.091809	5.47253	-1.02931	0.320922	0.47021	-7.2647	Unchanged
Ankrd13d	0.183534	3.00924	1.64093	0.123251	0.232039	-6.14195	Unchanged
Ankrd16	0.442559	3.52716	3.41516	0.0042267	0.0179913	-3.07013	Unchanged
Ankrd17	0.065224	7.76517	0.906336	0.380211	0.531431	-7.46218	Unchanged
Ankrd2	1.18638	-4.79214	1.48584	0.159662	0.280654	-4.54384	Unchanged
Ankrd23	0.107102	-2.64272	0.238378	0.815068	0.88613	-5.9723	Unchanged
Ankrd26	0.19814	3.17747	1.47414	0.162744	0.284591	-6.39607	Unchanged
Ankrd27	0.0475598	5.43348	0.828012	0.421662	0.570519	-7.45594	Unchanged
Ankrd28	-0.421453	6.14062	-3.22897	0.00611379	0.02396	-3.68246	Unchanged
Ankrd29	0.377265	-0.116078	1.79855	0.0938472	0.190109	-4.98551	Unchanged
Ankrd33b	-0.533385	6.71127	-6.23734	2.25043e-05	0.00029539	2.05485	Unchanged
Ankrd34a	0.727466	-0.542266	2.48126	0.0265201	0.0738405	-3.79981	Unchanged
Ankrd35	-0.229919	-3.62934	-0.407554	0.689812	0.795427	-5.44724	Unchanged
Ankrd37	0.103779	3.40581	1.38447	0.18805	0.31723	-6.56679	Unchanged
Ankrd39	0.131226	1.46652	1.10981	0.285925	0.433673	-6.42531	Unchanged
Ankrd40	-0.29742	6.52482	-4.17508	0.000949791	0.00561831	-1.81988	Unchanged
Ankrd42	-0.393712	-0.417664	-1.58396	0.135698	0.249015	-5.31291	Unchanged
Ankrd44	0.494255	6.39141	6.70019	1.05104e-05	0.00016277	2.84113	Unchanged
Ankrd46	0.0491271	4.54524	0.652083	0.524991	0.664325	-7.50179	Unchanged
Ankrd49	0.0708875	3.78533	0.748588	0.466592	0.612705	-7.32663	Unchanged
Ankrd50	-0.0245995	6.74645	-0.434558	0.670558	0.780734	-7.76766	Unchanged
Ankrd52	-0.076022	6.49618	-1.19062	0.253752	0.397128	-7.14672	Unchanged
Ankrd54	-0.0526967	3.247	-0.572626	0.576049	0.705583	-7.31182	Unchanged
Ankrd55	0.752716	1.34433	5.74421	5.23216e-05	0.000559342	1.86018	Unchanged
Ankrd6	0.0851199	0.537808	0.467376	0.647478	0.763254	-6.6396	Unchanged
Ankrd61	0.725343	-4.10452	0.822185	0.42486	0.573726	-5.26016	Unchanged
Ankrd63	0.727871	-3.52498	1.33724	0.202631	0.33591	-4.9202	Unchanged
Ankrd66	2.15734	-3.68118	2.25552	0.0407656	0.102545	-3.60272	Unchanged
Ankrd9	-0.431386	1.34524	-2.79223	0.0144849	0.0464497	-3.67396	Unchanged
Anks1	-0.0657445	6.05882	-1.04853	0.312294	0.461043	-7.28307	Unchanged
Anks1b	1.17176	-4.92281	0.925842	0.370334	0.521453	-4.76865	Unchanged
Anks3	0.425264	3.63475	4.51829	0.000491239	0.00332868	-0.910727	Unchanged
Anks6	0.29729	3.5283	2.37556	0.0324718	0.0863747	-4.98189	Unchanged
Ankzf1	0.174806	3.56448	2.1819	0.0467978	0.113665	-5.39609	Unchanged
Anln	-0.477467	6.01087	-6.32025	1.95927e-05	0.000264366	2.22634	Unchanged
Ano10	-0.0146373	5.45885	-0.201645	0.843118	0.904278	-7.78008	Unchanged
Ano6	0.0960963	7.23511	1.8898	0.0798361	0.168601	-6.1801	Unchanged
Ano7	0.0873313	-1.45455	0.233321	0.818915	0.888487	-6.21273	Unchanged
Ano8	0.343758	3.96401	3.46594	0.00382212	0.016635	-3.00177	Unchanged
Anp32a	-0.27997	6.25543	-4.58996	0.000428727	0.00300481	-0.994648	Unchanged
Anp32b	-0.113361	7.3432	-2.35791	0.0335825	0.0886185	-5.37696	Unchanged
Anp32b-ps1	-0.549909	-3.92621	-0.849976	0.40975	0.55979	-5.14792	Unchanged
Anp32e	-0.300744	5.8857	-5.38308	9.91457e-05	0.000935297	0.530421	Unchanged
Anpep	0.266569	10.2262	2.29112	0.0381175	0.0976321	-5.52222	Unchanged
Antxr1	0.211269	1.47639	1.38077	0.189161	0.318584	-5.94326	Unchanged
Antxr2	0.295085	7.45133	5.84729	4.37401e-05	0.00048461	1.33519	Unchanged
Anxa1	-0.274683	10.1675	-5.02611	0.000189747	0.00157108	-0.207882	Unchanged
Anxa11	-0.313271	5.62587	-3.58676	0.00300925	0.0138156	-2.95297	Unchanged
Anxa11os	-2.51281	-2.93545	-2.66018	0.0187528	0.0568581	-3.02933	Unchanged
Anxa2	-0.291659	10.0114	-4.29079	0.000759483	0.00473371	-1.63493	Unchanged
Anxa3	-0.0945024	6.88892	-1.61425	0.128952	0.239496	-6.59677	Unchanged
Anxa4	-0.224394	8.99584	-4.25558	0.000812846	0.00498603	-1.7011	Unchanged
Anxa5	0.0440608	9.88978	0.675889	0.510208	0.651702	-7.66446	Unchanged
Anxa6	-0.278027	7.6739	-3.06876	0.00839737	0.0306469	-4.04264	Unchanged
Anxa7	-0.334283	7.85009	-5.59613	6.78529e-05	0.000690798	0.874319	Unchanged
Anxa9	0.149863	3.11503	1.85505	0.0849336	0.176557	-5.8509	Unchanged
Aoah	0.112004	5.8837	2.1156	0.0529344	0.124339	-5.75253	Unchanged
Aoc2	0.105138	-0.32455	0.402181	0.693671	0.798093	-6.5354	Unchanged
Aopep	0.21028	7.94915	2.95589	0.010496	0.0363701	-4.26694	Unchanged
Aox1	-0.0310696	-1.42802	-0.0699241	0.945251	0.967858	-6.04602	Unchanged
Aox2	1.83143	-3.61569	2.2481	0.0413383	0.103597	-3.63294	Unchanged
Aox4	-0.719969	-2.26104	-1.02904	0.321045	0.470353	-5.24439	Unchanged
Ap1ar	-0.291122	4.62171	-4.38073	0.000638892	0.00410748	-1.28559	Unchanged
Ap1b1	0.102324	8.46433	1.10827	0.286567	0.434398	-7.2686	Unchanged
Ap1g1	0.0537675	7.10755	1.13644	0.274998	0.421643	-7.21945	Unchanged
Ap1g2	0.0136871	5.27011	0.184569	0.856235	0.913042	-7.77022	Unchanged
Ap1m1	0.00420219	6.01159	0.0496831	0.961082	0.975841	-7.84292	Unchanged
Ap1m2	-1.32847	-4.13959	-1.5555	0.142309	0.258315	-4.45857	Unchanged
Ap1s1	-0.384879	6.81305	-5.26763	0.000122079	0.00110215	0.285927	Unchanged
Ap1s2	-0.0240297	6.39062	-0.249332	0.806753	0.880758	-7.82249	Unchanged
Ap1s3	-0.144271	4.19556	-1.48242	0.160556	0.281732	-6.55976	Unchanged
Ap2a1	-0.0127836	6.4896	-0.138605	0.891752	0.936035	-7.8543	Unchanged
Ap2a2	0.145954	8.06659	2.11622	0.0528737	0.124232	-5.8188	Unchanged
Ap2b1	-0.32817	8.05605	-4.59764	0.000422535	0.00296893	-1.0214	Unchanged
Ap2m1	-0.359282	8.58376	-4.53227	0.000478348	0.00326634	-1.15473	Unchanged
Ap2m1-ps	-0.50071	1.52681	-3.13427	0.00737595	0.0277195	-3.06273	Unchanged
Ap2s1	-1.12246	6.99491	-11.1786	2.50206e-08	1.17692e-06	9.17492	Unchanged
Ap3b1	-0.117932	7.36639	-2.61949	0.0202981	0.0603616	-4.89909	Unchanged
Ap3d1	-0.149727	8.11785	-2.02403	0.0626412	0.140888	-5.97352	Unchanged
Ap3m1	-0.296303	6.27582	-3.08192	0.00818149	0.0300835	-3.9842	Unchanged
Ap3m1-ps	-0.59794	-3.17076	-1.1282	0.278345	0.425231	-5.15392	Unchanged
Ap3m2	-0.000783567	3.67346	-0.00776694	0.993913	0.996488	-7.56686	Unchanged
Ap3s1	-0.357321	5.64777	-5.14563	0.000152398	0.00131779	0.0986446	Unchanged
Ap3s1-ps1	0.287698	-3.92033	0.513695	0.615538	0.737281	-5.38612	Unchanged
Ap3s2	0.0854435	5.4732	1.19955	0.250373	0.393299	-7.07929	Unchanged
Ap4b1	0.13597	0.560904	0.739055	0.472178	0.617647	-6.45891	Unchanged
Ap4e1	0.0528744	3.88713	0.498566	0.625886	0.745685	-7.49411	Unchanged
Ap4m1	0.0451556	4.14323	0.67101	0.513218	0.654647	-7.43647	Unchanged
Ap4s1	0.0247587	3.22836	0.265112	0.794817	0.872664	-7.46781	Unchanged
Ap5b1	0.400776	5.11241	3.23627	0.00602604	0.023691	-3.60317	Unchanged
Ap5m1	0.0532543	4.32096	0.551917	0.589774	0.71696	-7.54757	Unchanged
Ap5s1	-0.0359337	4.18013	-0.40063	0.694787	0.799129	-7.59106	Unchanged
Ap5z1	0.185621	4.70794	2.52977	0.0241524	0.0687215	-4.93256	Unchanged
Apaf1	-0.00767646	6.4933	-0.143782	0.887737	0.933297	-7.85225	Unchanged
Apba1	0.578457	4.19254	7.64324	2.43508e-06	5.0439e-05	4.51623	Unchanged
Apba3	-0.0528886	3.82005	-0.483847	0.636033	0.754484	-7.48189	Unchanged
Apbb1	-0.824857	0.10621	-4.28418	0.000769225	0.00477169	-0.511228	Unchanged
Apbb1ip	0.0708945	8.08189	1.52634	0.149369	0.267523	-6.74219	Unchanged
Apbb2	0.298203	7.4813	6.12984	2.69709e-05	0.000338137	1.83663	Unchanged
Apbb3	0.240392	3.0344	2.63467	0.0197079	0.0590397	-4.47587	Unchanged
Apc	0.184562	6.44741	1.69302	0.112747	0.217554	-6.47182	Unchanged
Apc-ps1	0.773643	-2.90906	1.38878	0.186766	0.315552	-5.04601	Unchanged
Apc2	0.12431	0.90822	0.425661	0.676876	0.785728	-6.74913	Unchanged
Apeh	-0.11144	5.81215	-1.30337	0.213638	0.34948	-6.9675	Unchanged
Apex1	0.00716386	5.06378	0.105942	0.917143	0.95191	-7.7598	Unchanged
Apex2	0.161189	3.10477	1.51141	0.153096	0.272491	-6.34409	Unchanged
Aph1a	-0.110854	6.05706	-1.1967	0.25145	0.394523	-7.11668	Unchanged
Aph1b	-0.294147	3.24885	-4.30492	0.000739096	0.00463285	-1.23704	Unchanged
Aph1c	0.62522	5.64313	11.0141	3.0147e-08	1.36952e-06	9.00701	Unchanged
Api5	-0.043797	7.15822	-0.686372	0.503775	0.646017	-7.63164	Unchanged
Apip	0.202667	3.92514	2.7226	0.0166015	0.0516329	-4.42864	Unchanged
Aplf	-0.136035	2.93782	-1.5339	0.14751	0.26524	-6.27042	Unchanged
Apln	1.41229	-2.85131	1.96721	0.0694589	0.152223	-4.16435	Unchanged
Aplp1	-0.456109	1.69649	-1.90155	0.0781756	0.166302	-5.22207	Unchanged
Aplp2	0.254094	9.24544	3.35993	0.00471568	0.019654	-3.48353	Unchanged
Apmap	-0.265851	5.39234	-5.1317	0.000156326	0.00134407	0.0965924	Unchanged
Apoa2	0.251271	-1.11563	0.845329	0.412251	0.561762	-5.88846	Unchanged
Apob	0.775265	-5.74894	0.479795	0.63884	0.756688	-4.95106	Unchanged
Apobec1	0.153013	8.55944	2.78545	0.014679	0.0469426	-4.60344	Unchanged
Apobec3	0.182617	6.61371	3.70522	0.00238158	0.011534	-2.75333	Unchanged
Apobr	0.0637463	7.65765	0.822427	0.424727	0.573588	-7.53355	Unchanged
Apod	-1.37671	-1.32276	-2.95097	0.0105984	0.036636	-2.64338	Unchanged
Apoe	1.43107	8.65785	11.5906	1.58419e-08	8.0642e-07	9.6312	Unchanged
Apof	0.487156	-3.24402	0.683312	0.505648	0.64748	-5.30831	Unchanged
Apol8	1.01448	-2.4901	1.94621	0.0721451	0.156559	-4.5713	Unchanged
Apold1	-1.2874	0.847946	-6.30886	1.99679e-05	0.00026826	3.0762	Unchanged
Apon	1.31076	-3.88778	1.75244	0.10173	0.202003	-4.2409	Unchanged
Apoo	-0.222431	2.69604	-2.31833	0.036204	0.0937128	-4.89311	Unchanged
Apool	-0.520372	2.91615	-5.84655	4.37957e-05	0.000484937	1.78184	Unchanged
Apopt1	-0.0300355	4.09641	-0.463484	0.650196	0.765421	-7.5364	Unchanged
App	0.0556046	9.64668	0.879189	0.394254	0.544748	-7.50201	Unchanged
Appbp2	0.0327876	5.94812	0.624536	0.542398	0.679734	-7.63326	Unchanged
Appbp2os	0.233573	-0.543754	0.84233	0.413871	0.563333	-6.06838	Unchanged
Appl1	0.14804	5.99866	1.11444	0.284003	0.431709	-7.20409	Unchanged
Appl2	0.1687	6.5987	3.54643	0.00325913	0.0146977	-3.07947	Unchanged
Aprt	-0.213459	6.52243	-2.5044	0.025364	0.0713171	-5.08792	Unchanged
Aptx	0.104556	3.75883	1.32944	0.205125	0.338926	-6.71912	Unchanged
Aqp1	-1.42596	-3.32515	-1.8671	0.0831331	0.173747	-4.19173	Unchanged
Aqp11	-0.0328372	-1.49541	-0.0984459	0.922985	0.955643	-6.06742	Unchanged
Aqp3	-1.67687	-3.8816	-1.51281	0.152743	0.271965	-4.44009	Unchanged
Aqr	0.0343902	6.66875	0.712477	0.487965	0.632244	-7.60012	Unchanged
Araf	-0.133398	5.65912	-2.5061	0.0252811	0.07117	-5.05448	Unchanged
Arap1	0.373556	8.57452	4.75531	0.000313904	0.0023546	-0.722031	Unchanged
Arap2	-0.525029	5.10715	-3.43603	0.00405545	0.0174341	-3.20356	Unchanged
Arap3	0.514214	7.25855	7.34085	3.8431e-06	7.25658e-05	3.87734	Unchanged
Arc	0.3714	1.17111	1.61416	0.12897	0.239507	-5.452	Unchanged
Arcn1	-0.354621	7.88536	-7.32767	3.92133e-06	7.37433e-05	3.8508	Unchanged
Arel1	0.0215765	6.56623	0.398946	0.695999	0.79991	-7.77998	Unchanged
Arf1	-0.21483	8.52865	-3.13473	0.0073692	0.0277044	-3.9219	Unchanged
Arf2	-0.64348	6.20884	-13.4522	2.346e-09	1.79074e-07	11.671	Unchanged
Arf3	-0.0243023	8.03771	-0.319958	0.753762	0.843059	-7.83929	Unchanged
Arf4	-0.217846	6.62002	-3.26693	0.00567054	0.0226334	-3.63023	Unchanged
Arf4os	-0.453623	-4.39717	-0.3978	0.696823	0.80058	-5.27498	Unchanged
Arf5	-0.232798	6.13516	-2.98537	0.00990251	0.0347805	-4.16453	Unchanged
Arf6	-0.173952	7.84222	-3.22778	0.00612826	0.0240116	-3.7319	Unchanged
Arfgap1	0.111462	5.44351	1.69525	0.112316	0.217016	-6.41377	Unchanged
Arfgap2	-0.0265014	6.26355	-0.428996	0.674505	0.783954	-7.75494	Unchanged
Arfgap3	-0.0907986	5.19995	-1.44509	0.170612	0.294334	-6.7403	Unchanged
Arfgef1	0.221055	6.81248	2.23121	0.0426721	0.106095	-5.59645	Unchanged
Arfgef2	0.192984	6.71959	4.20121	0.000902936	0.00539265	-1.77896	Unchanged
Arfgef3	-0.658183	5.61746	-8.31507	9.20162e-07	2.31976e-05	5.43568	Unchanged
Arfip1	-0.293198	2.40049	-2.72486	0.0165284	0.0514526	-4.11197	Unchanged
Arfip2	-0.100546	4.72003	-1.6816	0.114981	0.220902	-6.36773	Unchanged
Arfrp1	0.115513	4.47874	2.05619	0.0590591	0.134953	-5.74434	Unchanged
Arg1	0.61219	-2.13086	1.14798	0.270364	0.416047	-5.34384	Unchanged
Arglu1	0.0931151	5.016	0.568375	0.578854	0.707712	-7.61858	Unchanged
Arhgap1	0.0460793	6.69236	0.50146	0.623901	0.744274	-7.73794	Unchanged
Arhgap10	0.0544799	7.18305	1.07744	0.299638	0.44789	-7.28291	Unchanged
Arhgap11a	0.117471	6.03835	1.77026	0.0986174	0.19732	-6.33451	Unchanged
Arhgap12	0.0895026	6.17704	1.08694	0.295563	0.443655	-7.24367	Unchanged
Arhgap15	0.349689	5.02693	3.2566	0.00578797	0.0229683	-3.55515	Unchanged
Arhgap17	0.435275	7.27175	8.69184	5.45714e-07	1.52932e-05	5.9255	Unchanged
Arhgap18	0.472838	7.74589	5.61351	6.58034e-05	0.000675112	0.904813	Unchanged
Arhgap19	0.326326	5.80619	6.21131	2.35092e-05	0.000305883	2.00748	Unchanged
Arhgap21	-0.242597	6.14641	-3.59388	0.00296716	0.0136629	-2.96326	Unchanged
Arhgap22	0.2764	6.28769	5.53139	7.60909e-05	0.00075846	0.791475	Unchanged
Arhgap23	-0.205167	4.67703	-2.77273	0.0150497	0.0478726	-4.46462	Unchanged
Arhgap24	-0.490789	4.00375	-5.94171	3.71682e-05	0.000428403	1.75458	Unchanged
Arhgap25	0.872112	7.17938	17.4743	7.50801e-11	1.18219e-08	15.2319	Unchanged
Arhgap26	-0.262647	4.54881	-4.43347	0.000577518	0.00378227	-1.17652	Unchanged
Arhgap27	0.178268	4.9436	2.46547	0.0273376	0.0755441	-5.06225	Unchanged
Arhgap27os1	-0.218334	-1.88779	-0.61804	0.546549	0.682819	-5.72649	Unchanged
Arhgap27os2	-0.513131	-1.47955	-1.50642	0.154358	0.27401	-5.17508	Unchanged
Arhgap27os3	0.817843	-3.62324	1.02993	0.320642	0.469985	-5.09287	Unchanged
Arhgap28	0.486047	-0.392658	2.11315	0.0531748	0.124762	-4.4146	Unchanged
Arhgap29	-1.21106	1.86408	-5.78786	4.84903e-05	0.00052718	2.05419	Unchanged
Arhgap30	0.136323	8.13072	3.23163	0.00608163	0.0238721	-3.72966	Unchanged
Arhgap31	-0.136709	7.83149	-2.65648	0.0188886	0.0571952	-4.83921	Unchanged
Arhgap32	0.871107	1.22075	5.86685	4.22851e-05	0.0004713	2.18492	Unchanged
Arhgap33	0.419236	1.24426	2.68586	0.0178367	0.0545972	-3.9134	Unchanged
Arhgap35	-0.176063	5.48919	-3.16303	0.00696748	0.0265333	-3.78717	Unchanged
Arhgap39	0.268083	4.91201	4.97662	0.00020789	0.00168526	-0.176803	Unchanged
Arhgap4	0.342011	6.51919	5.75342	5.14878e-05	0.000552236	1.18458	Unchanged
Arhgap45	0.365192	8.40199	4.75738	0.000312687	0.00234736	-0.717722	Unchanged
Arhgap5	-0.0824275	5.25672	-0.411207	0.687194	0.793639	-7.70665	Unchanged
Arhgap6	0.702349	5.38402	10.4841	5.5825e-08	2.28969e-06	8.38979	Unchanged
Arhgap8	-0.987614	-1.36619	-1.86813	0.0829818	0.173548	-4.2966	Unchanged
Arhgap9	0.35343	6.88659	4.20946	0.000888632	0.00533195	-1.76946	Unchanged
Arhgdib	-0.363805	9.19463	-4.84766	0.000264117	0.0020413	-0.546813	Unchanged
Arhgdig	-0.494472	-3.5874	-0.82667	0.422397	0.571147	-5.32026	Unchanged
Arhgef1	0.0871075	7.36851	1.28569	0.219571	0.356767	-7.04883	Unchanged
Arhgef10	0.253376	2.06192	2.05514	0.0591728	0.135132	-5.33942	Unchanged
Arhgef10l	-0.00112079	6.71893	-0.0135849	0.989354	0.993928	-7.8708	Unchanged
Arhgef11	-0.0201714	6.15489	-0.380659	0.709214	0.809687	-7.7849	Unchanged
Arhgef12	0.750732	5.14842	13.1238	3.23021e-09	2.23945e-07	11.3743	Unchanged
Arhgef17	0.423045	-0.329905	1.20159	0.249609	0.392396	-5.70897	Unchanged
Arhgef18	0.284752	2.30212	2.11689	0.0528082	0.124121	-5.23064	Unchanged
Arhgef19	-0.685629	-0.109881	-1.97038	0.069061	0.151566	-4.43526	Unchanged
Arhgef2	0.211392	8.21197	3.30667	0.00524088	0.0213496	-3.58072	Unchanged
Arhgef25	-0.586532	-1.90882	-1.20341	0.248925	0.391652	-5.27251	Unchanged
Arhgef28	0.484901	-5.38681	0.32997	0.746346	0.837797	-5.04935	Unchanged
Arhgef3	-0.202818	5.80002	-4.25127	0.000819644	0.00501944	-1.59823	Unchanged
Arhgef37	2.02086	-3.77362	1.89462	0.0791499	0.167686	-4.13824	Unchanged
Arhgef39	-0.104768	3.27236	-1.06074	0.306901	0.455777	-6.92724	Unchanged
Arhgef4	0.57583	2.38182	4.9433	0.000221107	0.00177535	0.195785	Unchanged
Arhgef40	-0.506161	2.67062	-4.93603	0.000224107	0.00179111	0.226098	Unchanged
Arhgef5	0.725399	-2.08576	1.8222	0.0900201	0.184509	-4.49824	Unchanged
Arhgef6	-0.0220077	7.85667	-0.430701	0.673293	0.783231	-7.79372	Unchanged
Arhgef7	0.393239	8.01777	6.27861	2.10019e-05	0.000279724	2.0911	Unchanged
Arhgef9	0.57925	-0.784892	2.46008	0.0276224	0.0762139	-3.81138	Unchanged
Arid1a	0.2023	7.50944	2.84773	0.0129889	0.0427292	-4.47042	Unchanged
Arid1b	0.240214	7.22482	4.35385	0.000672725	0.00427909	-1.48932	Unchanged
Arid2	0.117846	5.49754	1.3245	0.206715	0.340912	-6.93028	Unchanged
Arid3a	0.0967717	4.69544	1.63555	0.124382	0.233389	-6.4314	Unchanged
Arid3b	0.522518	3.58813	7.13777	5.25571e-06	9.3001e-05	3.77157	Unchanged
Arid4a	0.232636	5.88609	1.93204	0.0740109	0.159471	-6.07058	Unchanged
Arid4b	0.0637994	5.22826	0.333913	0.743433	0.835479	-7.72128	Unchanged
Arid5a	-1.15216	5.5198	-19.4077	1.8443e-11	4.35967e-09	16.7221	Unchanged
Arid5b	0.93542	5.66981	15.3332	4.24206e-10	4.30697e-08	13.4757	Unchanged
Arih1	0.169053	6.95457	2.20592	0.0447437	0.109849	-5.64309	Unchanged
Arih2	-0.331906	5.90304	-4.92729	0.00022777	0.00181517	-0.334603	Unchanged
Arl1	-0.0321383	6.25106	-0.569377	0.578192	0.707228	-7.67962	Unchanged
Arl10	0.440049	2.84401	4.99755	0.000200006	0.00163346	0.172432	Unchanged
Arl11	0.0818057	6.78226	1.17941	0.258039	0.402123	-7.16528	Unchanged
Arl13b	-0.311794	3.7429	-3.2671	0.00566869	0.0226334	-3.34231	Unchanged
Arl14ep	0.242322	4.58449	3.18751	0.00663752	0.0256027	-3.67039	Unchanged
Arl15	-0.520928	3.97278	-6.48693	1.48724e-05	0.000213382	2.72274	Unchanged
Arl16	-0.263194	2.55772	-2.82247	0.0136502	0.0443858	-3.93369	Unchanged
Arl2	0.216431	4.23668	2.34439	0.0344572	0.0904351	-5.19253	Unchanged
Arl2bp	-0.341275	4.87055	-5.86349	4.2531e-05	0.000473395	1.49008	Unchanged
Arl3	-0.349577	3.62922	-5.23748	0.000128935	0.00115174	0.525551	Unchanged
Arl4a	-0.504937	3.75787	-4.68629	0.000357387	0.00260606	-0.543416	Unchanged
Arl4aos	-0.578875	-4.59757	-0.588499	0.565644	0.697805	-5.31553	Unchanged
Arl4c	-0.417835	8.04816	-8.72994	5.18094e-07	1.46517e-05	5.97204	Unchanged
Arl4d	-1.13405	0.494024	-4.45496	0.000554282	0.00367019	-0.139315	Unchanged
Arl5a	0.157092	5.84286	1.6326	0.125006	0.234276	-6.5304	Unchanged
Arl5b	-1.18321	4.87124	-5.64982	6.17286e-05	0.000640021	1.15349	Unchanged
Arl5c	0.243028	4.50974	3.1452	0.00721793	0.0273079	-3.64126	Unchanged
Arl6	-0.58752	2.4322	-4.54102	0.000470454	0.00322667	-0.548456	Unchanged
Arl6ip1	-0.253967	8.03751	-4.52972	0.000480668	0.00327754	-1.15348	Unchanged
Arl6ip4	-0.338677	4.64086	-4.51218	0.000496988	0.00335905	-1.0288	Unchanged
Arl6ip5	-0.0896601	7.33247	-1.32136	0.207731	0.342228	-7.00213	Unchanged
Arl6ip6	-0.545752	3.86734	-6.5472	1.34741e-05	0.000197281	2.83137	Unchanged
Arl8a	-0.130686	7.35359	-1.66916	0.117458	0.223993	-6.52504	Unchanged
Arl8b	-0.376333	7.50252	-5.90957	3.92808e-05	0.000445567	1.44435	Unchanged
Arl9	0.979472	-4.89881	0.817601	0.427386	0.576049	-5.06648	Unchanged
Armc1	-0.284063	5.15409	-4.42966	0.000581736	0.00380319	-1.23767	Unchanged
Armc10	-0.221821	4.65879	-3.26024	0.00574636	0.0228477	-3.50302	Unchanged
Armc2	0.614278	0.181065	3.47292	0.00376963	0.0164544	-2.16524	Unchanged
Armc3	-0.327562	1.13078	-2.00833	0.0644605	0.144142	-5.0458	Unchanged
Armc5	0.0559562	5.14398	0.722808	0.481791	0.626613	-7.52062	Unchanged
Armc6	-0.176188	2.37628	-1.44687	0.170121	0.293622	-6.27264	Unchanged
Armc7	0.53355	3.95185	6.00776	3.31918e-05	0.000392805	1.88669	Unchanged
Armc8	0.167001	5.10068	2.84507	0.0130571	0.0428895	-4.36548	Unchanged
Armc9	-0.000702865	2.31619	-0.00712304	0.994418	0.996691	-7.33578	Unchanged
Armcx1	0.187224	-1.95029	0.40437	0.692098	0.796825	-5.91275	Unchanged
Armcx2	0.0808592	1.37904	0.56526	0.580912	0.709389	-6.679	Unchanged
Armcx3	-0.145114	4.39239	-2.16109	0.0486491	0.116889	-5.54552	Unchanged
Armcx5	-0.0409561	2.26572	-0.368789	0.717845	0.815603	-7.22758	Unchanged
Armcx6	0.813986	1.41995	3.84663	0.00180305	0.00927228	-1.51222	Unchanged
Armh3	0.162921	4.13258	2.75452	0.0155965	0.0491239	-4.44505	Unchanged
Armt1	0.344508	3.72473	4.82324	0.000276426	0.00211405	-0.333442	Unchanged
Arnt	-0.0181726	6.07478	-0.359924	0.724317	0.820175	-7.78039	Unchanged
Arnt2	-0.782529	-0.660607	-2.21188	0.044247	0.108932	-4.07032	Unchanged
Arntl	-0.563334	4.58513	-8.65763	5.71839e-07	1.5879e-05	6.00625	Unchanged
Arntl2	-0.712546	0.993376	-3.51058	0.00349872	0.0155211	-2.13845	Unchanged
Arpc1a	-0.111496	5.9481	-1.41375	0.179454	0.305614	-6.83527	Unchanged
Arpc1b	-0.226446	9.66069	-3.30804	0.00522673	0.0213196	-3.5868	Unchanged
Arpc2	-0.294551	9.7296	-6.04411	3.11958e-05	0.000375313	1.66806	Unchanged
Arpc3	-0.458667	8.74877	-7.36317	3.71431e-06	7.10093e-05	3.89833	Unchanged
Arpc4	-0.00772399	7.69677	-0.088901	0.93043	0.960062	-7.88409	Unchanged
Arpc5	-0.519181	9.08979	-10.523	5.33089e-08	2.22081e-06	8.3545	Unchanged
Arpc5l	-0.180918	5.10792	-2.92796	0.0110907	0.0379158	-4.19922	Unchanged
Arpin	-0.673391	4.39864	-7.01715	6.34591e-06	0.000107383	3.53917	Unchanged
Arpp19	0.0215269	5.12787	0.332181	0.744712	0.836411	-7.72041	Unchanged
Arrb1	0.260708	8.34522	5.02169	0.0001913	0.00158182	-0.209021	Unchanged
Arrb2	0.138436	8.345	2.0033	0.065054	0.144929	-6.0101	Unchanged
Arrdc1	0.0761737	5.11198	1.01413	0.327861	0.477553	-7.24783	Unchanged
Arrdc2	0.164426	3.25226	1.93722	0.0733236	0.158247	-5.63658	Unchanged
Arrdc3	0.833992	5.90585	11.9414	1.08468e-08	6.0049e-07	10.1001	Unchanged
Arrdc4	0.297853	3.79092	3.42717	0.00412726	0.0176692	-3.00909	Unchanged
Arsa	-0.0985727	5.43786	-1.00424	0.332438	0.482554	-7.28934	Unchanged
Arsb	-0.589509	5.28374	-7.49376	3.04679e-06	6.04156e-05	4.21928	Unchanged
Arsg	0.336758	2.01355	2.82986	0.0134533	0.0438872	-3.8416	Unchanged
Arsi	0.20405	-2.34179	0.451865	0.658341	0.771782	-5.7968	Unchanged
Arsk	0.202875	4.09774	2.36463	0.0331555	0.0877411	-5.15453	Unchanged
Art3	-1.23014	-3.73274	-1.28281	0.220551	0.357915	-4.70279	Unchanged
Art5	1.48163	-5.38062	1.01168	0.328989	0.47874	-4.77977	Unchanged
Artn	2.11736	-3.91862	2.04107	0.060719	0.137513	-3.87409	Unchanged
Arv1	0.316079	1.4957	2.62401	0.0201206	0.0599545	-4.08837	Unchanged
Arvcf	-0.313124	2.65636	-3.09319	0.00800107	0.0295378	-3.39963	Unchanged
As3mt	-0.912146	1.80451	-6.54284	1.35704e-05	0.000198222	3.30353	Unchanged
Asah1	-0.203507	8.56921	-4.02708	0.0012665	0.0070076	-2.15212	Unchanged
Asah2	-0.341171	5.04638	-4.23411	0.000847261	0.0051428	-1.60681	Unchanged
Asap1	-0.126682	8.00396	-2.54069	0.0236482	0.0676184	-5.05716	Unchanged
Asap2	1.1144	1.85601	12.6555	5.15942e-09	3.35182e-07	11.1649	Unchanged
Asap3	0.373578	0.11254	1.74134	0.103713	0.204954	-5.06532	Unchanged
Asb1	-0.0243604	3.67735	-0.308275	0.762447	0.849755	-7.538	Unchanged
Asb10	0.0460714	-2.44966	0.157149	0.877389	0.925927	-6.16802	Unchanged
Asb13	0.250042	3.04808	2.70751	0.0170985	0.052878	-4.32068	Unchanged
Asb2	0.150081	1.69984	0.77508	0.451285	0.597852	-6.52626	Unchanged
Asb3	-0.132346	3.82322	-1.96337	0.0699437	0.152979	-5.78285	Unchanged
Asb4	0.435457	0.767796	2.61829	0.0203455	0.0604638	-3.83569	Unchanged
Asb5	-0.0976012	-2.49069	-0.210489	0.836342	0.900271	-5.86611	Unchanged
Asb6	-0.268699	4.29345	-3.61747	0.00283199	0.0131808	-2.74285	Unchanged
Asb7	0.0654166	4.04611	1.04778	0.312631	0.461373	-7.09865	Unchanged
Asb8	0.0339125	4.61024	0.525746	0.607356	0.730747	-7.59297	Unchanged
Ascc1	0.0943016	4.51688	0.995044	0.336733	0.487026	-7.19533	Unchanged
Ascc2	0.00110736	6.29187	0.0169408	0.986725	0.99244	-7.8558	Unchanged
Ascc3	-0.325011	7.11623	-2.65201	0.0190537	0.0576389	-4.82971	Unchanged
Ascl2	-0.46226	-4.02281	-0.559207	0.584924	0.713303	-5.23281	Unchanged
Ascl3	-2.78277	-5.22456	-1.95065	0.0715695	0.155655	-3.9879	Unchanged
Asf1a	-0.325665	3.23495	-3.12796	0.00746869	0.0279718	-3.49588	Unchanged
Asf1b	-0.398974	5.2666	-5.46883	8.50467e-05	0.000826026	0.747281	Unchanged
Asgr2	0.344561	-1.49624	1.04877	0.312191	0.461043	-5.5941	Unchanged
Ash1l	0.35919	6.46933	2.99853	0.00964844	0.0341203	-4.15178	Unchanged
Ash2l	0.0996192	5.61884	1.70778	0.109918	0.213671	-6.40804	Unchanged
Asic3	1.66696	-4.33021	2.67112	0.0183571	0.0558497	-3.00992	Unchanged
Asl	-0.137018	5.82266	-1.77541	0.0977339	0.195953	-6.31173	Unchanged
Asna1	-0.210701	6.32708	-2.49175	0.0259902	0.0726817	-5.10578	Unchanged
Asns	-0.252394	5.47834	-4.56791	0.000447039	0.00309809	-1.01125	Unchanged
Asnsd1	-0.38554	3.00003	-4.00015	0.00133484	0.00730958	-1.74637	Unchanged
Aspa	1.07765	-3.75652	1.60608	0.130743	0.242	-4.43821	Unchanged
Asph	0.102396	8.78691	1.99571	0.0659579	0.146468	-6.02705	Unchanged
Aspm	-0.034723	5.47579	-0.323991	0.750772	0.841183	-7.75051	Unchanged
Aspscr1	-0.084404	5.45168	-1.06808	0.303697	0.452428	-7.21994	Unchanged
Asrgl1	-0.164406	1.89466	-1.77522	0.0977664	0.195984	-5.74722	Unchanged
Ass1	-0.055481	5.53968	-0.537017	0.599752	0.725079	-7.58086	Unchanged
Aste1	-0.00814423	2.83336	-0.0569285	0.955413	0.972369	-7.42222	Unchanged
Astl	0.467816	-2.86238	0.895345	0.385854	0.536454	-5.30104	Unchanged
Asxl1	0.243967	6.71566	4.74454	0.000320309	0.0023901	-0.716651	Unchanged
Asxl2	0.127004	6.57501	1.46787	0.164415	0.286684	-6.79735	Unchanged
Atad1	0.0402091	5.76586	0.400721	0.694721	0.799104	-7.74163	Unchanged
Atad2	-0.172271	6.64198	-1.34285	0.200851	0.333555	-6.95642	Unchanged
Atad2b	0.0882464	4.98948	0.638249	0.533693	0.672455	-7.56561	Unchanged
Atad3a	0.103462	4.52912	1.35596	0.196744	0.328349	-6.78609	Unchanged
Atad3aos	0.750996	-2.89505	1.06415	0.305411	0.454189	-5.26812	Unchanged
Atad5	0.173959	4.09677	1.08358	0.296999	0.445143	-7.02115	Unchanged
Atat1	0.269338	2.37725	2.32013	0.0360806	0.0934627	-4.88049	Unchanged
Ate1	-0.0918239	6.03157	-1.32532	0.20645	0.340539	-6.96076	Unchanged
Atf1	-0.130036	5.59742	-2.01404	0.0637928	0.142976	-5.91511	Unchanged
Atf2	-0.0407915	5.29271	-0.539546	0.598053	0.723743	-7.63679	Unchanged
Atf3	0.126917	8.72175	1.7135	0.108838	0.212238	-6.47404	Unchanged
Atf5	-0.0108495	4.64742	-0.0857397	0.932897	0.961475	-7.72646	Unchanged
Atf6	0.0799901	7.69785	1.53706	0.14674	0.264356	-6.72157	Unchanged
Atf6b	0.14219	5.98379	1.21095	0.246115	0.388547	-7.09416	Unchanged
Atf7	0.425467	5.74346	7.61947	2.52295e-06	5.19118e-05	4.3595	Unchanged
Atf7ip	0.0949557	6.52022	1.53492	0.147261	0.264994	-6.68106	Unchanged
Atf7ip2	-0.179044	2.19428	-0.492176	0.630282	0.74969	-6.60793	Unchanged
Atg10	0.0524519	3.16902	0.599462	0.558516	0.692276	-7.28531	Unchanged
Atg101	-0.273886	4.3207	-3.48789	0.00365953	0.0161009	-3.01668	Unchanged
Atg12	-0.0952687	5.82971	-1.88102	0.0810971	0.170625	-6.1366	Unchanged
Atg13	-0.180438	6.03643	-2.66296	0.0186514	0.0565878	-4.77429	Unchanged
Atg14	0.0847496	4.52897	1.41686	0.178558	0.304424	-6.67783	Unchanged
Atg16l1	0.0341957	5.38449	0.595494	0.561091	0.694085	-7.62046	Unchanged
Atg16l2	0.152544	4.09775	2.14232	0.0503772	0.120109	-5.5397	Unchanged
Atg2a	0.273105	6.12564	3.14729	0.00718818	0.0272175	-3.85151	Unchanged
Atg2b	0.0216948	5.44184	0.38957	0.702761	0.804914	-7.72441	Unchanged
Atg3	-0.142499	5.96649	-2.60485	0.0208836	0.0617407	-4.88663	Unchanged
Atg4a	-0.370312	4.14889	-4.24415	0.000830987	0.00507219	-1.47449	Unchanged
Atg4a-ps	-1.07918	-4.39802	-1.69011	0.113313	0.218398	-4.32674	Unchanged
Atg4b	0.0602298	5.54065	0.938184	0.364177	0.515811	-7.35472	Unchanged
Atg4c	0.218841	3.71368	3.14342	0.00724353	0.0273825	-3.63029	Unchanged
Atg4d	0.113333	3.99151	1.11429	0.284064	0.431766	-6.99819	Unchanged
Atg5	-0.0550374	4.85773	-0.77608	0.450714	0.597479	-7.44172	Unchanged
Atg7	0.231655	6.06903	3.31137	0.00519234	0.021203	-3.52821	Unchanged
Atg9a	-0.41151	4.77363	-4.37236	0.00064923	0.00415382	-1.32242	Unchanged
Atg9b	-0.858285	1.23127	-8.08493	1.27638e-06	3.00192e-05	5.63695	Unchanged
Atic	0.353171	5.96302	4.58072	0.000436308	0.00304188	-1.00231	Unchanged
Atl1	0.16711	0.766476	1.03961	0.31628	0.465169	-6.25084	Unchanged
Atl2	-0.253694	4.97886	-3.624	0.00279568	0.0130381	-2.80391	Unchanged
Atl3	-0.30703	7.8895	-5.23617	0.000129241	0.00115336	0.202959	Unchanged
Atm	0.223244	5.03097	1.48707	0.15934	0.280221	-6.68289	Unchanged
Atmin	0.23798	5.62442	3.30641	0.00524358	0.0213559	-3.51452	Unchanged
Atn1	-0.113389	1.82222	-0.843533	0.41322	0.56267	-6.765	Unchanged
Atox1	-0.124763	7.06661	-1.49789	0.156537	0.276496	-6.75892	Unchanged
Atp10a	-0.854249	4.02977	-12.3156	7.31511e-09	4.37916e-07	10.6775	Unchanged
Atp10b	0.886952	-6.41128	0.744656	0.468891	0.614733	-4.85529	Unchanged
Atp10d	0.707856	2.1646	5.25083	0.000125851	0.00112962	0.798833	Unchanged
Atp11a	0.0245207	6.71164	0.483114	0.63654	0.754893	-7.74628	Unchanged
Atp11b	-0.200763	5.78224	-1.5257	0.149527	0.267655	-6.68088	Unchanged
Atp11c	0.280698	4.96911	2.16754	0.0480682	0.115988	-5.62483	Unchanged
Atp13a1	0.210798	6.08145	2.28058	0.038884	0.0990921	-5.47778	Unchanged
Atp13a2	0.0617989	8.05521	0.62796	0.540217	0.677733	-7.68703	Unchanged
Atp13a3	0.0841372	6.66547	0.666148	0.516227	0.657333	-7.63318	Unchanged
Atp13a4	-1.38102	-3.88265	-1.38757	0.187126	0.316015	-4.64048	Unchanged
Atp1a1	-0.0588031	9.23847	-0.702458	0.493997	0.63766	-7.64403	Unchanged
Atp1a3	0.313256	7.04389	2.71481	0.0168563	0.052241	-4.71739	Unchanged
Atp1b1	1.31672	-3.99168	1.07343	0.301374	0.449761	-4.79574	Unchanged
Atp1b2	0.750097	-2.45331	1.71668	0.108241	0.21163	-4.50797	Unchanged
Atp1b3	-0.152435	8.90412	-2.3529	0.0339038	0.0892762	-5.40038	Unchanged
Atp23	0.403728	1.88566	3.04246	0.00884592	0.031883	-3.42305	Unchanged
Atp2a1	0.27427	-3.23623	0.750709	0.465355	0.611564	-5.71993	Unchanged
Atp2a2	-0.0882733	7.96003	-1.70992	0.109512	0.21315	-6.47289	Unchanged
Atp2a3	-0.679217	6.57121	-7.60392	2.58223e-06	5.28973e-05	4.32539	Unchanged
Atp2b1	0.582109	8.16899	4.65657	0.000377988	0.0027221	-0.908992	Unchanged
Atp2b4	-1.20135	3.71442	-13.3744	2.52906e-09	1.87211e-07	11.8307	Unchanged
Atp2c1	0.0267056	6.3933	0.409197	0.688634	0.794759	-7.77197	Unchanged
Atp4a	-2.02924	-5.16295	-1.16615	0.263185	0.407941	-4.69202	Unchanged
Atp5a1	-0.247677	8.87354	-3.71211	0.00234944	0.0114124	-2.77978	Unchanged
Atp5b	-0.280775	9.13005	-3.68253	0.00249059	0.0119459	-2.83947	Unchanged
Atp5c1	-0.273418	7.35614	-5.47315	8.43947e-05	0.000821831	0.654586	Unchanged
Atp5d	-0.187034	6.73775	-1.92584	0.0748418	0.160759	-6.10796	Unchanged
Atp5e	-0.258309	6.5669	-2.95714	0.0104702	0.0362942	-4.23149	Unchanged
Atp5g2	-0.124982	5.97276	-1.3532	0.197604	0.329487	-6.9073	Unchanged
Atp5g3	-0.245901	6.48447	-3.30883	0.00521854	0.021296	-3.54007	Unchanged
Atp5h	-0.252148	6.93883	-3.83566	0.00184231	0.00944542	-2.50508	Unchanged
Atp5j	-0.367898	6.35837	-7.17925	4.92798e-06	8.81896e-05	3.64384	Unchanged
Atp5j2	-0.504462	6.50232	-7.03438	6.17655e-06	0.000105285	3.40462	Unchanged
Atp5k	-0.352241	5.20102	-5.30963	0.000113156	0.00103619	0.455662	Unchanged
Atp5l	-0.26091	6.80743	-4.05107	0.00120863	0.00677006	-2.07394	Unchanged
Atp5l-ps1	-1.29221	-4.92115	-1.1335	0.276188	0.422937	-4.77296	Unchanged
Atp5l-ps2	-0.372786	-3.70429	-0.533498	0.602121	0.727305	-5.31833	Unchanged
Atp5l2-ps	-0.369774	-1.42645	-1.09106	0.293809	0.44195	-5.5671	Unchanged
Atp5md	-0.396503	5.9983	-5.76765	5.02261e-05	0.000542243	1.24043	Unchanged
Atp5mpl	-0.253578	5.79678	-3.23816	0.00600344	0.0236122	-3.64288	Unchanged
Atp5o	-0.236263	6.64586	-3.20669	0.0063899	0.0248297	-3.74375	Unchanged
Atp5pb	-0.338402	7.38397	-5.90482	3.96036e-05	0.000448953	1.4408	Unchanged
Atp5pb-ps	-0.187127	-2.81029	-0.333457	0.743769	0.835757	-5.73365	Unchanged
Atp6ap1	-0.14048	8.97208	-1.62437	0.126763	0.236756	-6.60855	Unchanged
Atp6ap2	-0.0591418	7.81	-1.14853	0.270145	0.415848	-7.21475	Unchanged
Atp6v0a1	0.329406	8.83951	4.14008	0.00101651	0.00591693	-1.93043	Unchanged
Atp6v0a2	-0.130179	5.74434	-1.8259	0.0894331	0.18365	-6.23868	Unchanged
Atp6v0b	-0.233609	8.04613	-3.27883	0.00553836	0.0222685	-3.63431	Unchanged
Atp6v0c	0.0688738	8.38394	0.683079	0.50579	0.647505	-7.65045	Unchanged
Atp6v0c-ps2	-0.0829397	0.226363	-0.486338	0.63431	0.753132	-6.52329	Unchanged
Atp6v0d1	-0.201325	7.51511	-2.35949	0.0334817	0.0884403	-5.38156	Unchanged
Atp6v0d2	1.34796	5.2936	20.2453	1.04494e-11	2.7345e-09	17.288	Unchanged
Atp6v0e	-0.259373	7.26318	-4.2859	0.000766676	0.00476575	-1.62045	Unchanged
Atp6v0e2	0.260255	-2.61053	0.539377	0.598166	0.723752	-5.85235	Unchanged
Atp6v1a	-0.0684373	9.60641	-1.47965	0.161284	0.282633	-6.81656	Unchanged
Atp6v1b2	0.133558	9.2039	1.94344	0.072507	0.157105	-6.11592	Unchanged
Atp6v1c1	-0.0848768	7.85674	-1.78711	0.0957506	0.19283	-6.35362	Unchanged
Atp6v1d	-0.291651	6.74998	-6.33228	1.92043e-05	0.00026083	2.20766	Unchanged
Atp6v1e1	-0.0560225	7.64328	-1.00163	0.333652	0.483798	-7.36941	Unchanged
Atp6v1f	-0.250052	7.04316	-3.39237	0.00442197	0.0186728	-3.39083	Unchanged
Atp6v1fnb	-0.263131	-2.25042	-0.757832	0.461215	0.607671	-5.7453	Unchanged
Atp6v1g1	-0.356899	7.52391	-6.428	1.63875e-05	0.000229796	2.35818	Unchanged
Atp6v1g2	0.961521	0.62313	5.77241	4.98122e-05	0.000538714	2.09738	Unchanged
Atp6v1h	-0.296695	7.00528	-5.38166	9.93989e-05	0.000936473	0.490332	Unchanged
Atp7a	0.111892	6.21248	1.5084	0.153855	0.27337	-6.72622	Unchanged
Atp7b	0.103139	-5.11828	0.0666857	0.947782	0.968795	-5.21237	Unchanged
Atp8a1	0.570049	6.63227	7.10563	5.52537e-06	9.65771e-05	3.50762	Unchanged
Atp8a2	0.695538	-2.10066	1.83215	0.0884515	0.182097	-4.49546	Unchanged
Atp8b1	-2.50429	-2.49524	-2.62293	0.0201628	0.0600456	-3.09701	Unchanged
Atp8b2	-0.352038	5.62035	-4.88514	0.000246312	0.00192856	-0.392122	Unchanged
Atp8b3	0.246765	-1.75533	0.638052	0.533817	0.67252	-5.68717	Unchanged
Atp8b4	0.485424	7.58366	5.93211	3.77863e-05	0.000433643	1.48589	Unchanged
Atp8b5	-0.644069	-0.327637	-1.9682	0.0693347	0.152022	-4.5737	Unchanged
Atp9a	-0.141219	0.0851341	-0.620263	0.545126	0.681682	-6.39884	Unchanged
Atp9b	0.366669	6.68413	8.32824	9.03253e-07	2.28644e-05	5.40867	Unchanged
Atpaf1	0.338906	3.10492	4.08494	0.0011315	0.00643896	-1.63821	Unchanged
Atpaf2	-0.106193	4.28535	-1.42002	0.177655	0.303207	-6.66184	Unchanged
Atpif1	-0.241357	7.31688	-4.51355	0.000495689	0.00335149	-1.17398	Unchanged
Atpsckmt	0.169395	3.18896	2.02276	0.0627857	0.141178	-5.57117	Unchanged
Atr	0.379349	4.40777	6.11117	2.78366e-05	0.000345956	2.00997	Unchanged
Atraid	-0.0258491	5.2142	-0.361199	0.723385	0.819601	-7.71557	Unchanged
Atrn	0.523699	6.08205	9.18624	2.81595e-07	8.88292e-06	6.64661	Unchanged
Atrnl1	0.620523	3.59923	9.24109	2.6209e-07	8.39593e-06	6.94362	Unchanged
Atrx	0.248446	7.03268	1.24557	0.233524	0.373461	-7.09046	Unchanged
Atxn1	0.0381289	6.24729	0.612697	0.549976	0.685395	-7.66173	Unchanged
Atxn10	-0.178655	6.56312	-2.48024	0.0265723	0.0739366	-5.13924	Unchanged
Atxn1l	-0.345234	6.37656	-7.41398	3.43786e-06	6.69555e-05	4.019	Unchanged
Atxn2	0.433323	5.48039	5.76491	5.04665e-05	0.000544207	1.24809	Unchanged
Atxn2l	0.0629909	7.39086	0.931523	0.367491	0.518765	-7.43437	Unchanged
Atxn3	-0.145591	5.8872	-1.67785	0.115723	0.221915	-6.4692	Unchanged
Atxn7	0.313064	4.7942	3.69473	0.00243135	0.0117214	-2.67636	Unchanged
Atxn7l1	0.122528	5.81646	2.09095	0.0554014	0.12875	-5.79327	Unchanged
Atxn7l2	0.222399	2.08765	1.90508	0.077683	0.165484	-5.5257	Unchanged
Atxn7l3	-0.0593871	6.1922	-0.810848	0.431126	0.579553	-7.50868	Unchanged
Atxn7l3b	-0.130405	5.95394	-2.15018	0.0496467	0.118656	-5.71131	Unchanged
AU019990	0.462056	-1.70607	1.28132	0.221059	0.358339	-5.26422	Unchanged
AU020206	0.533153	5.47001	7.00046	6.51462e-06	0.00010937	3.43469	Unchanged
AU021063	1.65576	-4.98741	1.32819	0.205524	0.339428	-4.58945	Unchanged
[truncated: 12,444 more rows]
