# Supplementary material for: Promoter-associated RNA polymerase III shapes RNA polymerase II-dependent inflammatory gene expression during viral infection
Source: bioRxiv. 2026 Jul 15:2026.07.13.738346. Preprint. [Version 1] doi: 10.64898/2026.07.13.738346 (PMC13404804; doi:10.64898/2026.07.13.738346)
Supplement: Supplement 3 [file media-3.xlsx]

## Sheet: Sheet 1
Supplemental Table 2
MHV68-infected primary BMDMs, Differential Gene Expression analysis (Brf1 siRNA vs. Control siRNA)
Gene	log2FC	AveExpr	t	p-value	adjusted p-value	B	Expression (adjusted p-value <0.05, -1.5 > log2FC > 1.5)
Phlda2	7.39894	-6.38814	10.05	1.01945e-07	3.18432e-06	3.16915	Up-regulated
Nos2	6.79207	-1.21016	22.8426	2.41836e-12	7.81893e-10	17.1086	Up-regulated
Ip6k3	6.70359	-4.7324	5.98744	3.56587e-05	0.000315788	0.763573	Up-regulated
Ccr7	6.35306	-4.94441	8.73993	5.46064e-07	1.24087e-05	3.80432	Up-regulated
Aqp3	6.1023	-3.93143	6.60469	1.28163e-05	0.000148076	2.18534	Up-regulated
Dscaml1	5.8904	-6.1118	6.46633	1.60469e-05	0.000173448	1.01391	Up-regulated
Cd70	5.80602	-6.01842	6.78067	9.66528e-06	0.000120678	1.32497	Up-regulated
Cldn4	5.69493	-6.61498	7.41524	3.61589e-06	5.51176e-05	1.64656	Up-regulated
Hamp	5.6917	-4.46131	6.63505	1.22035e-05	0.000142884	1.50906	Up-regulated
Vcam1	5.49921	-1.48188	14.9593	6.61505e-10	5.72342e-08	11.4252	Up-regulated
Shisa3	5.40552	-5.23394	5.28038	0.000122844	0.00078854	0.507574	Up-regulated
Loxl4	5.28406	-4.80781	7.61059	2.69975e-06	4.42256e-05	3.52196	Up-regulated
Csf2	5.10332	-1.25897	22.8723	2.37644e-12	7.81893e-10	16.4149	Up-regulated
Ifnb1	5.09491	-1.24407	14.3889	1.0963e-09	8.4534e-08	11.909	Up-regulated
Ccl17	5.03098	-4.70596	8.22864	1.10506e-06	2.2088e-05	4.17379	Up-regulated
Sost	5.00569	-5.89354	5.10143	0.000169822	0.00100245	-0.130635	Up-regulated
Hspa1b	4.97687	4.52771	57.425	8.55184e-18	5.25339e-14	30.4145	Up-regulated
Hspa1a	4.97112	4.94884	42.8375	4.7353e-16	2.06506e-12	27.0585	Up-regulated
Lpar3	4.96474	-4.95236	4.17603	0.000965308	0.00379933	-1.06374	Up-regulated
Cdc34b	4.92752	-5.61908	5.69792	5.86823e-05	0.00045535	0.258926	Up-regulated
Hspb1	4.89447	-1.09764	13.9616	1.61934e-09	1.1434e-07	11.6209	Up-regulated
Pm20d1	4.82992	-5.33553	3.31164	0.0052441	0.0141271	-2.30149	Up-regulated
Flnc	4.81952	-3.48171	4.78159	0.0003061	0.00156134	-0.00469248	Up-regulated
Tmem132e	4.7288	-6.52886	5.59965	6.96768e-05	0.000520078	0.273148	Up-regulated
Fscn1	4.67612	-0.106766	24.9184	7.49725e-13	3.94762e-10	18.2108	Up-regulated
Gjb2	4.61153	-6.82126	5.2234	0.000136125	0.00084889	-0.223099	Up-regulated
Il12b	4.46748	-3.38391	11.6917	1.55856e-08	7.1807e-07	8.54239	Up-regulated
Heyl	4.45363	-6.52858	4.63743	0.000400858	0.00191582	-0.72839	Up-regulated
Acod1	4.43133	4.92953	78.8419	1.10171e-19	2.03034e-15	33.9354	Up-regulated
Ppp1r3c	4.43076	-4.8244	7.22254	4.84683e-06	6.95655e-05	3.07453	Up-regulated
Sele	4.37996	-3.99027	7.1745	5.21796e-06	7.35182e-05	3.22765	Up-regulated
Plat	4.37644	-0.521385	15.8281	3.16455e-10	3.16954e-08	13.1176	Up-regulated
Adamts4	4.33375	-2.18324	12.1058	1.00441e-08	5.01633e-07	9.19418	Up-regulated
S1pr3	4.33293	-5.41719	4.72204	0.000342067	0.00169963	-0.0861251	Up-regulated
Ccl22	4.32764	1.56696	22.0484	3.88923e-12	1.10269e-09	17.6435	Up-regulated
Csta2	4.27014	-3.58044	7.71628	2.30964e-06	3.94846e-05	3.76984	Up-regulated
Il23a	4.2225	-4.42674	6.67694	1.14084e-05	0.000135993	2.95459	Up-regulated
Rasgrp1	4.21408	-1.52288	10.7555	4.42203e-08	1.66314e-06	8.7581	Up-regulated
Adora2a	4.2095	-1.04805	14.596	9.10711e-10	7.39361e-08	12.0065	Up-regulated
Serpina3h	4.16766	-5.07937	4.62246	0.0004123	0.00196056	-0.0324829	Up-regulated
Inava	4.15535	-5.18301	4.1449	0.00102508	0.00398632	-0.891978	Up-regulated
H1f8	4.14528	-5.70554	4.21923	0.000888238	0.00354699	-1.16562	Up-regulated
Vil1	4.14346	-4.24246	5.09796	0.000170899	0.00100687	0.407647	Up-regulated
Tcf7	4.13042	-5.13621	3.49954	0.00361915	0.0105668	-1.93781	Up-regulated
Mmp9	4.09436	3.96233	23.399	1.74983e-12	6.58114e-10	19.0866	Up-regulated
Dntt	4.04588	-5.27409	3.50511	0.0035796	0.0104728	-2.04846	Up-regulated
Gli1	4.01102	-5.89218	3.16834	0.00695938	0.0176927	-2.48357	Up-regulated
Lif	4.00243	1.56377	33.8179	1.19287e-14	1.69103e-11	23.624	Up-regulated
Igfbp7	3.9893	-3.77167	6.09444	2.97497e-05	0.000277038	2.11188	Up-regulated
Tmem266	3.9851	-3.91547	4.5974	0.000432215	0.00203664	-0.025274	Up-regulated
Scube3	3.94734	-5.80261	3.63401	0.00277711	0.00856557	-1.76713	Up-regulated
Ccbe1	3.92874	-4.91626	3.58779	0.00304156	0.0091905	-1.95415	Up-regulated
Cd247	3.92008	-3.37152	8.91521	4.31743e-07	1.03602e-05	5.92809	Up-regulated
Olfm2	3.91056	-5.21482	3.69236	0.00247623	0.00782081	-1.61695	Up-regulated
Bdkrb2	3.7894	-6.21691	4.02904	0.00128287	0.00471708	-1.2199	Up-regulated
Adm	3.7859	0.221922	17.5815	7.94064e-11	1.14327e-08	15.068	Up-regulated
Pgf	3.77048	1.39015	31.1409	3.66261e-14	3.97049e-11	22.1378	Up-regulated
Rgs16	3.76026	0.252521	15.2706	5.05745e-10	4.63911e-08	12.8305	Up-regulated
Six1	3.71721	-4.00168	3.97121	0.00143545	0.00513766	-0.954781	Up-regulated
Rny3	3.70127	-3.71807	5.0434	0.000188799	0.00108456	0.763718	Up-regulated
Steap4	3.63604	-6.48749	3.50044	0.0036127	0.0105513	-2.07813	Up-regulated
Snai1	3.58524	-1.92128	8.77233	5.22726e-07	1.19966e-05	6.19311	Up-regulated
Rtp3	3.56545	-6.09575	4.54013	0.00048155	0.00221641	-0.502508	Up-regulated
Car2	3.54719	-0.958876	7.82127	1.98067e-06	3.55456e-05	5.17577	Up-regulated
Mapt	3.53718	-4.39502	3.42266	0.00421189	0.0119362	-2.00133	Up-regulated
Fn1	3.53496	-0.201048	5.25769	0.000127962	0.000812554	1.20558	Up-regulated
Tmem119	3.50003	-2.74924	8.35401	9.27075e-07	1.9129e-05	5.10709	Up-regulated
Serpine1	3.44465	5.20555	66.2069	1.21325e-18	1.11795e-14	32.2534	Up-regulated
Fjx1	3.43622	-3.15669	8.8665	4.60711e-07	1.09133e-05	5.66397	Up-regulated
Mreg	3.42527	-2.75229	5.80741	4.85394e-05	0.000396865	2.11184	Up-regulated
Heatr9	3.40131	-3.30455	5.3616	0.000106203	0.000707855	1.29465	Up-regulated
F10	3.39115	-1.27276	7.04422	6.38374e-06	8.6952e-05	3.34317	Up-regulated
Bcl2a1a	3.37763	-2.28144	7.53403	3.02555e-06	4.82334e-05	4.58816	Up-regulated
AU021063	3.37028	-4.99544	3.08816	0.00815233	0.0201366	-2.46706	Up-regulated
Sertad4	3.3502	-5.76567	4.26721	0.000809994	0.00329668	-1.05243	Up-regulated
Fam131c	3.24654	-4.95347	3.00484	0.00960722	0.0229817	-2.53572	Up-regulated
Cited1	3.22915	-4.45227	4.11074	0.00109503	0.00418061	-0.8166	Up-regulated
Lbx1	3.22544	-4.31651	3.4581	0.00392738	0.0112738	-1.73725	Up-regulated
Depp1	3.21582	-3.10513	11.2847	2.43132e-08	1.04545e-06	8.93272	Up-regulated
Clip3	3.21397	-4.83635	2.47803	0.0268174	0.0536261	-3.31778	Up-regulated
Insyn1	3.20327	-5.70459	3.25225	0.00589677	0.0155112	-2.29288	Up-regulated
Bpi	3.20112	-5.8716	3.57466	0.00312119	0.00939109	-1.74426	Up-regulated
Gjb3	3.19415	-6.07519	3.51692	0.00349725	0.0102743	-1.82695	Up-regulated
Slc30a3	3.18569	-5.23801	3.22568	0.00621442	0.0161654	-2.31483	Up-regulated
She	3.1638	-5.23447	2.52891	0.0243185	0.0495102	-3.28607	Up-regulated
Il17rd	3.16333	-0.465857	11.3354	2.29861e-08	9.93215e-07	9.37775	Up-regulated
F2r	3.16316	-1.35659	7.01393	6.69229e-06	9.0393e-05	4.05738	Up-regulated
Ccl5	3.1372	3.88134	24.663	8.61486e-13	4.27354e-10	19.8152	Up-regulated
Trpc4	3.11719	-4.5792	3.00352	0.00963221	0.0230206	-2.62559	Up-regulated
Podxl	3.10771	-5.43696	2.27924	0.0391361	0.0731425	-3.59169	Up-regulated
Olr1	3.09169	-0.588204	8.70017	5.76222e-07	1.29187e-05	6.52798	Up-regulated
Foxa3	3.08689	-4.25642	4.3801	0.000652605	0.00279175	-0.387135	Up-regulated
Spib	3.08239	-3.12785	6.40044	1.78768e-05	0.000188151	2.92114	Up-regulated
Syt7	3.05773	-4.18706	4.05689	0.00121538	0.00453681	-0.773533	Up-regulated
S100a7a	3.05198	-4.8379	2.68308	0.0180433	0.0387598	-3.01689	Up-regulated
Egr4	3.03908	-4.57288	3.18445	0.00674158	0.0172341	-2.33051	Up-regulated
Pou4f1	3.03229	-5.68458	2.40995	0.0305475	0.0597179	-3.41992	Up-regulated
Srcin1	3.02645	-5.02116	3.20388	0.00648786	0.0167341	-2.24428	Up-regulated
Extl1	3.01041	-3.43778	3.74988	0.00221192	0.00718416	-1.33766	Up-regulated
Olfr221	3.00972	-6.6459	2.69457	0.0176444	0.0380285	-3.04159	Up-regulated
Vasn	3.00596	-1.36412	6.21729	2.42107e-05	0.000237329	2.88143	Up-regulated
Mt3	2.96711	-3.96983	3.72641	0.00231613	0.00742531	-1.60892	Up-regulated
Ptges	2.96653	1.22914	23.2145	1.94636e-12	6.76782e-10	18.3363	Up-regulated
F7	2.96368	-2.99525	4.10197	0.00111377	0.00422775	-0.958906	Up-regulated
Plet1	2.96204	-4.85197	2.76041	0.015519	0.0340984	-2.89382	Up-regulated
Peg10	2.92145	-0.8839	7.23721	4.73908e-06	6.8553e-05	4.36401	Up-regulated
Shisa2	2.91811	-4.75042	4.66267	0.000382301	0.00184871	0.021257	Up-regulated
Ptger2	2.90795	1.93579	26.1533	3.90167e-13	2.45352e-10	20.1658	Up-regulated
Etnk2	2.9004	-5.88519	3.20765	0.00643973	0.0166331	-2.20981	Up-regulated
Orm3	2.88648	-3.88325	5.495	8.37806e-05	0.00059689	1.52667	Up-regulated
Kif1a	2.86553	-4.02151	2.70877	0.0171634	0.0371249	-2.98407	Up-regulated
Barx2	2.86425	-3.37403	2.95762	0.0105428	0.0248045	-2.5767	Up-regulated
Jsrp1	2.85899	-4.69275	2.40551	0.0308071	0.0601616	-3.43624	Up-regulated
Mab21l3	2.8543	-2.12058	7.5404	2.99691e-06	4.78358e-05	4.76445	Up-regulated
Aox2	2.84963	-3.63	3.03418	0.00906784	0.0219421	-2.46079	Up-regulated
Mmp14	2.84794	0.22065	15.0239	6.25412e-10	5.5147e-08	13.1838	Up-regulated
Col14a1	2.84627	1.76699	18.7704	3.33609e-11	5.48936e-09	15.9246	Up-regulated
H2-Eb2	2.83855	-6.31184	2.94128	0.0108872	0.0254424	-2.70824	Up-regulated
Atp1b1	2.83146	-3.98014	4.36091	0.00067696	0.00286938	-0.230666	Up-regulated
Setbp1	2.80988	-5.78301	3.20601	0.00646057	0.0166777	-2.23053	Up-regulated
Carlr	2.80635	-3.69103	2.64743	0.0193375	0.0410613	-3.04793	Up-regulated
Csf1	2.79985	5.56	41.7531	6.72329e-16	2.06506e-12	26.8156	Up-regulated
Usp43	2.79706	-3.61123	5.00558	0.000202338	0.00114017	0.830546	Up-regulated
Cmklr1	2.78814	-0.00929428	11.1887	2.70549e-08	1.12804e-06	9.19602	Up-regulated
Nptx1	2.77529	5.50509	29.942	6.24259e-14	5.93471e-11	22.3917	Up-regulated
Faah	2.77431	-5.70243	2.60913	0.0208283	0.0436535	-3.12211	Up-regulated
Mettl4-ps1	2.74224	-4.42525	2.37766	0.0324853	0.0628658	-3.44702	Up-regulated
Camk2n1	2.73995	-2.69346	5.4052	9.82549e-05	0.000666203	1.44196	Up-regulated
Phox2a	2.73255	-4.22884	2.91587	0.0114446	0.0264898	-2.63831	Up-regulated
Sstr2	2.7313	-2.92342	4.20754	0.000908453	0.00361518	-0.456305	Up-regulated
Atp10b	2.71994	-6.44767	3.16623	0.00698846	0.0177544	-2.41429	Up-regulated
Prickle1	2.69421	-3.35116	4.94157	0.000227601	0.00124761	0.789924	Up-regulated
Cemip	2.68605	-2.84026	5.63771	6.51826e-05	0.000492719	1.73994	Up-regulated
Skor1	2.67288	-4.73752	2.17259	0.0477823	0.086306	-3.7213	Up-regulated
Il1a	2.64803	0.117917	14.6293	8.84162e-10	7.27421e-08	12.8255	Up-regulated
Prss46	2.64745	0.535245	10.9306	3.61871e-08	1.40399e-06	9.24363	Up-regulated
Rpl36-ps2	2.63161	-1.9632	7.82664	1.96524e-06	3.54031e-05	5.03023	Up-regulated
Pcdh1	2.62641	-1.50155	7.10448	5.81363e-06	8.07381e-05	4.1005	Up-regulated
Rtn4r	2.60701	-1.38174	11.077	3.06636e-08	1.24198e-06	9.06588	Up-regulated
Tekt3	2.60116	-4.33773	3.04282	0.00891477	0.0216485	-2.49716	Up-regulated
Csf3	2.60061	-6.0419	2.37037	0.0329382	0.0635688	-3.45014	Up-regulated
Adgrf1	2.59484	-4.3269	3.7133	0.00237651	0.00757597	-1.41465	Up-regulated
Ddr1	2.5866	-6.19753	2.82599	0.013651	0.0307886	-2.82636	Up-regulated
Edn1	2.57919	-1.69527	8.5597	6.97726e-07	1.51097e-05	6.28126	Up-regulated
Disp3	2.57752	-5.24179	2.76041	0.015519	0.0340984	-2.91259	Up-regulated
Tpbg	2.56861	-0.0741933	14.6186	8.92635e-10	7.27893e-08	12.7816	Up-regulated
Zic5	2.5673	-5.32695	3.66599	0.0026079	0.0081556	-1.46079	Up-regulated
Kcnn1	2.55524	-1.39263	5.39318	0.000100382	0.000677387	1.58637	Up-regulated
Gal	2.55493	-3.36438	4.94737	0.000225182	0.00123813	0.790698	Up-regulated
Arg2	2.4968	-0.655	11.5144	1.88881e-08	8.42829e-07	9.81515	Up-regulated
Cxcl3	2.48848	0.250917	14.2739	1.21643e-09	9.18756e-08	12.5051	Up-regulated
Bcl2a1b	2.4847	1.1521	15.5995	3.82832e-10	3.75277e-08	13.5333	Up-regulated
Arhgap28	2.47953	-0.392953	9.81348	1.36274e-07	4.03113e-06	7.76481	Up-regulated
Fam83g	2.47356	0.96552	15.9505	2.86087e-10	2.99298e-08	13.9931	Up-regulated
Gstp3	2.47227	-6.13862	2.90547	0.0116809	0.0269589	-2.68043	Up-regulated
Spic	2.46973	1.34815	23.4734	1.67658e-12	6.57397e-10	18.8529	Up-regulated
Nxph3	2.46834	-2.42415	2.69896	0.0174945	0.0377658	-2.96994	Up-regulated
Slc7a2	2.4531	3.15127	18.8142	3.23451e-11	5.37017e-09	16.2107	Up-regulated
Rny1	2.42709	-4.33392	3.21795	0.00630998	0.0163577	-2.17618	Up-regulated
Gem	2.42254	2.53926	24.2572	1.07736e-12	4.84258e-10	19.557	Up-regulated
Ppfia3	2.42198	1.75312	16.9502	1.28673e-10	1.66725e-08	14.8188	Up-regulated
Ccn1	2.41758	-4.07796	4.2533	0.000831928	0.0033681	-0.403783	Up-regulated
Lad1	2.41312	-1.77425	11.8434	1.32491e-08	6.30923e-07	10.0136	Up-regulated
Wfdc3	2.40876	-5.84121	2.31295	0.0367249	0.0694441	-3.52944	Up-regulated
Htra4	2.37485	-1.0971	6.25256	2.28289e-05	0.000227536	2.94392	Up-regulated
Il4i1	2.36826	1.62657	20.8458	8.24342e-12	2.07715e-09	17.3324	Up-regulated
Pde4c	2.36764	-4.72283	2.25261	0.0411459	0.0762854	-3.62251	Up-regulated
Snai2	2.36531	-4.41078	2.5929	0.0214931	0.0448224	-3.14084	Up-regulated
Gimap6	2.36219	-0.00398546	12.1609	9.482e-09	4.81388e-07	10.4612	Up-regulated
Plpp3	2.35946	1.25684	17.1974	1.06309e-10	1.43005e-08	14.8998	Up-regulated
Sema7a	2.3516	-2.56589	6.03362	3.29702e-05	0.000297264	2.47944	Up-regulated
Bmp2	2.35127	3.64638	20.6917	9.10328e-12	2.20743e-09	17.4698	Up-regulated
Axin2	2.34262	-4.51923	3.64113	0.00273851	0.0084692	-1.42529	Up-regulated
Ifitm10	2.33207	-1.95832	8.29584	1.00555e-06	2.04766e-05	5.78114	Up-regulated
Nes	2.32982	7.26101	31.6463	2.9428e-14	3.43069e-11	23.1866	Up-regulated
Syt17	2.31824	-4.50742	2.3351	0.0352181	0.0671323	-3.51501	Up-regulated
Klrg1	2.31789	-5.27434	2.26702	0.0400463	0.0745619	-3.59134	Up-regulated
Slc12a5	2.31016	-1.21491	4.34072	0.000703591	0.00295431	-0.228627	Up-regulated
Areg	2.30443	-1.4555	7.06889	6.14349e-06	8.4382e-05	4.23633	Up-regulated
Fabp7	2.29379	-0.190212	10.1381	9.16168e-08	2.91105e-06	8.29381	Up-regulated
Atp6v0e2	2.29306	-2.61505	2.92981	0.0111355	0.0259078	-2.61056	Up-regulated
Megf11	2.28789	-4.55035	2.80171	0.0143155	0.0319705	-2.81669	Up-regulated
Phldb1	2.28244	5.41395	23.3023	1.85003e-12	6.69084e-10	19.0335	Up-regulated
Cxcl11	2.28212	-0.792925	14.1381	1.3766e-09	1.00274e-07	12.4763	Up-regulated
Susd2	2.27068	-2.0677	5.70848	5.76137e-05	0.000449138	2.09289	Up-regulated
Fam110c	2.26694	-3.05492	4.25681	0.000826332	0.0033506	-0.37593	Up-regulated
Zbtb46	2.24749	-0.870222	10.9599	3.50025e-08	1.36801e-06	9.05955	Up-regulated
Bmp1	2.23879	-2.42858	5.94021	3.86463e-05	0.000333902	2.47275	Up-regulated
Zfp819	2.23571	-3.68966	3.29212	0.00545019	0.0145573	-2.03339	Up-regulated
Egln3	2.22959	1.7083	23.2555	1.90071e-12	6.73621e-10	18.7266	Up-regulated
Mmp17	2.22922	-2.85601	3.93012	0.00155504	0.00547847	-0.9375	Up-regulated
Pdgfrl	2.22368	-1.84773	6.9574	7.31091e-06	9.71474e-05	4.00375	Up-regulated
Spsb1	2.22086	3.34179	22.2591	3.42319e-12	9.85719e-10	18.4452	Up-regulated
Bcor	2.21896	6.16035	23.4176	1.73116e-12	6.58114e-10	19.0801	Up-regulated
Hbegf	2.21857	2.79966	20.6081	9.60988e-12	2.26782e-09	17.3994	Up-regulated
Oaf	2.21827	1.425	14.826	7.43238e-10	6.2544e-08	13.0599	Up-regulated
Htra1	2.2154	-0.37357	12.0189	1.10028e-08	5.40723e-07	10.3618	Up-regulated
Trpm3	2.2137	-4.38379	2.35037	0.0342131	0.0656101	-3.47684	Up-regulated
Ptprm	2.21231	-3.01588	3.00044	0.00969091	0.0231279	-2.49787	Up-regulated
Jag1	2.20688	4.04157	26.7547	2.86915e-13	1.95835e-10	20.8677	Up-regulated
Pfkfb3	2.20512	5.93032	29.4962	7.65199e-14	6.13124e-11	22.2366	Up-regulated
Epor	2.20145	-2.44143	3.37593	0.00461887	0.0128195	-1.87662	Up-regulated
Gpr4	2.19815	-2.40064	6.41206	1.75388e-05	0.000185334	2.97501	Up-regulated
P2rx1	2.192	-2.40355	5.54056	7.73054e-05	0.000562662	1.6978	Up-regulated
Rasl10a	2.18472	-4.1624	2.17674	0.0474144	0.0857507	-3.72584	Up-regulated
Zhx2	2.17726	3.40194	20.8276	8.3406e-12	2.07715e-09	17.5571	Up-regulated
Cxcl10	2.15611	6.32597	38.5723	1.98458e-15	4.26884e-12	25.8203	Up-regulated
Camk2a	2.13744	0.296901	10.8028	4.18778e-08	1.58968e-06	9.00569	Up-regulated
Arl5c	2.13701	4.50973	29.6476	7.13853e-14	5.97982e-11	22.2838	Up-regulated
Fas	2.13606	3.07627	24.4361	9.75758e-13	4.49556e-10	19.6708	Up-regulated
Icam1	2.13299	8.12935	42.2952	5.63631e-16	2.06506e-12	27.0242	Up-regulated
Hey1	2.12892	-1.41223	8.28207	1.02514e-06	2.0797e-05	5.96198	Up-regulated
Cacna1c	2.12424	-6.25862	2.22845	0.0430522	0.0791273	-3.64109	Up-regulated
Dpep2nb	2.11803	-3.57745	3.43272	0.00412908	0.011734	-1.83461	Up-regulated
Denn2b	2.1156	0.0701425	10.4601	6.23939e-08	2.15733e-06	8.65189	Up-regulated
Gpr25	2.11369	-5.54909	3.02996	0.00914356	0.022105	-2.45451	Up-regulated
Efna2	2.10206	0.356578	13.9341	1.66113e-09	1.16844e-07	12.2219	Up-regulated
Sowahc	2.09416	3.77347	20.6223	9.52175e-12	2.26782e-09	17.4196	Up-regulated
Cd40	2.09394	4.81381	37.0238	3.47133e-15	5.81575e-12	25.2278	Up-regulated
Dusp14	2.08423	0.513473	13.6287	2.21072e-09	1.46027e-07	11.9809	Up-regulated
Lrrc32	2.08056	-0.357184	7.47125	3.32365e-06	5.16189e-05	4.74086	Up-regulated
Tdgf1-ps1	2.07078	-3.94785	2.88677	0.0121175	0.0277995	-2.67901	Up-regulated
Eef1akmt3	2.06389	-3.00634	3.65612	0.00265898	0.00828303	-1.39932	Up-regulated
Pmepa1	2.06306	2.54723	22.569	2.84327e-12	8.58995e-10	18.577	Up-regulated
Hivep3	2.04589	5.77767	23.3008	1.85161e-12	6.69084e-10	19.0261	Up-regulated
Rtl1	2.03194	-5.94118	2.23468	0.0425526	0.0784371	-3.63731	Up-regulated
Jdp2	2.02303	4.76394	31.6182	2.97851e-14	3.43069e-11	23.1505	Up-regulated
Rffl	2.0154	3.00197	17.9313	6.119e-11	9.2432e-09	15.5766	Up-regulated
Serpine2	2.00573	-2.69944	3.6267	0.00281735	0.00866649	-1.44968	Up-regulated
Slamf8	2.00418	2.83043	16.2798	2.188e-10	2.48905e-08	14.3109	Up-regulated
F3	2.00192	-0.652369	6.27764	2.18967e-05	0.000219312	3.02568	Up-regulated
Tmem200b	1.98693	-0.876604	10.3817	6.84529e-08	2.31471e-06	8.58561	Up-regulated
Patl2	1.98118	-3.80228	2.1555	0.0493238	0.0885781	-3.74311	Up-regulated
Arc	1.97823	1.17108	11.8823	1.27118e-08	6.06904e-07	10.2825	Up-regulated
Acta1	1.96691	-2.99872	3.03688	0.00901964	0.0218514	-2.44656	Up-regulated
Hs3st3a1	1.96325	-3.8424	2.93105	0.0111083	0.0258548	-2.609	Up-regulated
Ccl4	1.9577	6.54458	30.0352	5.98475e-14	5.93471e-11	22.4819	Up-regulated
Tnfaip2	1.95426	8.70079	38.4334	2.08473e-15	4.26884e-12	25.7806	Up-regulated
Efna1	1.95242	-2.66809	4.71916	0.000343917	0.00170515	0.437989	Up-regulated
Rpl31-ps16	1.94658	-4.43174	2.7582	0.0155862	0.0342031	-2.89311	Up-regulated
Klf5	1.94564	-3.2396	3.39668	0.00443345	0.0124406	-1.84121	Up-regulated
Pim2	1.94562	1.99117	14.1687	1.33867e-09	9.82886e-08	12.5122	Up-regulated
Dact1	1.94268	-2.03495	5.35729	0.000107024	0.000711784	1.5173	Up-regulated
Six4	1.9425	-3.05505	2.43327	0.0292173	0.0576068	-3.55001	Up-regulated
Pdgfrb	1.94121	-1.8758	4.35656	0.000682609	0.00288485	-0.186283	Up-regulated
Hspb9	1.9394	-3.56363	4.00121	0.00135412	0.00491919	-0.835788	Up-regulated
Snn	1.93367	1.13032	11.5926	1.7347e-08	7.83549e-07	9.98147	Up-regulated
Foxb2	1.92775	-4.56206	2.156	0.0492775	0.0885122	-3.73822	Up-regulated
Tspan33	1.9234	0.969351	9.83898	1.32042e-07	3.93919e-06	7.93334	Up-regulated
Mmp10	1.92313	-0.310848	8.82663	4.85955e-07	1.13651e-05	6.70585	Up-regulated
Prss50	1.92005	-1.40034	6.85734	8.55838e-06	0.00011045	3.9283	Up-regulated
Itgal	1.91893	4.91351	37.5076	2.90785e-15	5.35888e-12	25.3915	Up-regulated
Src	1.91136	4.9815	40.196	1.13013e-15	2.97531e-12	26.2938	Up-regulated
Adgrv1	1.90927	-2.40283	3.30073	0.00535838	0.0143594	-2.00377	Up-regulated
Slpi	1.90042	-2.94918	5.62398	6.67676e-05	0.000502639	1.89929	Up-regulated
Rasl11b	1.89508	-4.43294	3.34202	0.00493877	0.0135039	-1.93536	Up-regulated
Lrrn3	1.89375	-4.88155	2.33356	0.0353207	0.0672999	-3.50909	Up-regulated
Batf	1.89189	1.74219	13.8408	1.81167e-09	1.24579e-07	12.2074	Up-regulated
Hspa1l	1.88318	0.714056	9.71055	1.54883e-07	4.46532e-06	7.81074	Up-regulated
Dach1	1.87706	-0.621055	5.76465	5.2263e-05	0.000417674	2.18466	Up-regulated
Cst7	1.87204	1.89859	12.8205	4.84267e-09	2.78892e-07	11.2348	Up-regulated
Sync	1.86584	-4.44679	4.08741	0.0011456	0.0043245	-0.674585	Up-regulated
Fabp4	1.86398	2.30475	12.5826	6.14969e-09	3.41363e-07	11.0052	Up-regulated
AW112010	1.85349	2.56968	21.2696	6.29749e-12	1.66246e-09	17.8287	Up-regulated
St8sia5	1.85159	-2.9748	4.5324	0.000488641	0.00224009	0.112479	Up-regulated
Sema3f	1.851	-1.8045	4.91365	0.000239625	0.00129837	0.769356	Up-regulated
Gadd45a	1.84982	3.92857	16.8897	1.34877e-10	1.69092e-08	14.7238	Up-regulated
Tnfsf9	1.84764	6.03745	36.1435	4.8199e-15	7.40215e-12	24.9546	Up-regulated
Ciita	1.8454	2.14518	15.111	5.80003e-10	5.17449e-08	13.3424	Up-regulated
Cd6	1.84418	-3.78725	2.86942	0.0125371	0.0286339	-2.76821	Up-regulated
Gfpt2	1.82947	-2.25319	6.03079	3.31288e-05	0.000298256	2.63387	Up-regulated
Rnd1	1.82373	1.80252	16.599	1.69524e-10	2.09675e-08	14.5616	Up-regulated
Pde1c	1.82354	1.72834	10.6833	4.80714e-08	1.78251e-06	8.97608	Up-regulated
Trarg1	1.81613	-3.1765	2.91824	0.0113915	0.0263936	-2.67821	Up-regulated
Itgb8	1.81022	-2.5287	2.48798	0.0263098	0.0527829	-3.40135	Up-regulated
Phpt1	1.80969	-3.60268	2.55875	0.022959	0.0473015	-3.18683	Up-regulated
Dlc1	1.80908	-0.594984	7.41536	3.6152e-06	5.51176e-05	4.75747	Up-regulated
Stpg1	1.80807	-3.21412	2.1983	0.0455477	0.0830101	-3.75208	Up-regulated
Itpka	1.79672	-3.77053	2.23051	0.0428864	0.0788777	-3.69972	Up-regulated
Rab11fip4	1.79185	0.473747	10.3147	7.41227e-08	2.45561e-06	8.55193	Up-regulated
Spata13	1.79119	4.94732	16.0273	2.68632e-10	2.86163e-08	13.9176	Up-regulated
Arg1	1.78863	-2.13226	3.0139	0.00943746	0.0226521	-2.5336	Up-regulated
Kcng3	1.7835	-1.93765	4.59791	0.0004318	0.00203549	0.225364	Up-regulated
Tagap	1.77814	5.1075	27.5313	1.94796e-13	1.38073e-10	21.3042	Up-regulated
Gata3	1.77747	-2.62857	4.27782	0.000793663	0.00324599	-0.324774	Up-regulated
Henmt1	1.77694	-3.30361	3.09886	0.00798208	0.0197984	-2.33965	Up-regulated
Calhm6	1.77537	2.16774	14.1603	1.34894e-09	9.86489e-08	12.4887	Up-regulated
Pcdh10	1.77446	-5.27633	2.26326	0.0403303	0.0750218	-3.62991	Up-regulated
Prdm1	1.77307	3.71083	18.8966	3.05193e-11	5.20778e-09	16.2618	Up-regulated
Klra3	1.77182	-1.70619	4.58239	0.000444617	0.00208442	0.202976	Up-regulated
Foxp4	1.76917	4.32629	20.9206	7.85802e-12	2.01133e-09	17.5884	Up-regulated
Odf3l1	1.75845	-1.54339	7.15749	5.35649e-06	7.49783e-05	4.36709	Up-regulated
Cnn3	1.75835	-1.98139	4.03792	0.00126094	0.00465502	-0.743324	Up-regulated
Mamstr	1.75505	-3.98389	2.42066	0.0299297	0.0586906	-3.38314	Up-regulated
Cd83	1.75265	7.30542	31.6411	2.94932e-14	3.43069e-11	23.1867	Up-regulated
Adamts1	1.74785	-0.235796	8.16757	1.20455e-06	2.36157e-05	5.82294	Up-regulated
F5	1.74437	-1.61682	3.21541	0.00634173	0.0164215	-2.22939	Up-regulated
Nbl1	1.74307	-2.98152	3.70382	0.00242114	0.00768632	-1.31742	Up-regulated
Tmem37	1.74257	4.3963	20.4438	1.06944e-11	2.4035e-09	17.2767	Up-regulated
Fam129c	1.73747	-0.952979	5.34772	0.000108872	0.000721985	1.49425	Up-regulated
Pdpn	1.73688	3.41774	25.1026	6.78781e-13	3.79068e-10	20.0537	Up-regulated
Adcy6	1.73294	-3.33378	2.47275	0.02709	0.0540714	-3.34532	Up-regulated
Tnfrsf26	1.73279	4.77624	29.766	6.76265e-14	5.93471e-11	22.3444	Up-regulated
Tnfsf18	1.72904	-0.596219	6.03983	3.26251e-05	0.000295076	2.62888	Up-regulated
Ccl6	1.72575	7.81985	26.4054	3.4272e-13	2.25571e-10	20.7243	Up-regulated
Tnfrsf1b	1.72418	8.88478	24.9488	7.37474e-13	3.94762e-10	19.9408	Up-regulated
Adora2b	1.72152	3.92227	19.5019	2.00624e-11	3.77275e-09	16.6435	Up-regulated
Enah	1.71907	-1.34595	6.41826	1.73612e-05	0.000184303	3.23239	Up-regulated
Atoh8	1.71475	-3.73937	4.74043	0.000330513	0.00165562	0.477315	Up-regulated
Slc6a19	1.71348	-2.93413	3.05252	0.00874586	0.0213339	-2.46744	Up-regulated
Fam171a2	1.70959	-1.56713	5.66571	6.20711e-05	0.000473276	2.03501	Up-regulated
Tmeff1	1.69771	0.0125259	9.38518	2.33735e-07	6.30675e-06	7.42242	Up-regulated
Cish	1.69114	1.82263	15.3193	4.8514e-10	4.50372e-08	13.5078	Up-regulated
Cpeb1	1.68942	2.75815	16.3893	2.00363e-10	2.3519e-08	14.3984	Up-regulated
Eno2	1.68145	3.21126	12.7239	5.33324e-09	3.03353e-07	11.0242	Up-regulated
Tjp1	1.67703	-4.67671	2.70684	0.017228	0.0372429	-2.98586	Up-regulated
Liph	1.66663	-1.82317	3.8592	0.00178584	0.00608904	-1.08862	Up-regulated
Tspan15	1.66553	-4.37562	2.37578	0.0326016	0.0630578	-3.45099	Up-regulated
Col15a1	1.66274	1.04175	11.4265	2.0793e-08	9.16731e-07	9.80227	Up-regulated
Rhof	1.66212	4.56021	22.7721	2.52095e-12	8.01011e-10	18.7285	Up-regulated
B3galt5	1.6566	0.191879	9.25698	2.75694e-07	7.22726e-06	7.23138	Up-regulated
Gimap9	1.6527	-5.01789	2.45518	0.0280178	0.0555982	-3.346	Up-regulated
Plxna4	1.64996	3.77346	18.2413	4.87588e-11	7.48813e-09	15.7833	Up-regulated
Bcar1	1.64847	1.00008	10.9846	3.40336e-08	1.34305e-06	9.29358	Up-regulated
Cyp26a1	1.64558	-4.07279	2.95851	0.0105245	0.024774	-2.58436	Up-regulated
Gja1	1.63864	2.09891	14.2372	1.25761e-09	9.38317e-08	12.5627	Up-regulated
Sh3d21	1.63407	0.66301	10.8109	4.14917e-08	1.58313e-06	9.10864	Up-regulated
Cacnb3	1.63182	-0.99236	4.8944	0.000248296	0.00133406	0.683407	Up-regulated
Calcb	1.62882	-2.218	6.62817	1.23396e-05	0.000143929	3.56244	Up-regulated
Mt2	1.62762	4.70571	16.3105	2.1346e-10	2.45866e-08	14.1963	Up-regulated
Tnip1	1.62678	7.33033	28.3695	1.29764e-13	9.96427e-11	21.7056	Up-regulated
Igf2bp1	1.62664	-3.63579	2.65059	0.0192194	0.0408387	-3.07724	Up-regulated
Syngr3	1.62655	-2.87791	2.65417	0.0190862	0.0406123	-3.04548	Up-regulated
Masp1	1.62196	-1.84244	4.6833	0.000367795	0.00179338	0.371742	Up-regulated
Hesx1	1.61411	-1.40271	4.23274	0.000865445	0.0034763	-0.428659	Up-regulated
C1qtnf1	1.61212	-2.94276	2.3017	0.0375138	0.0705594	-3.62698	Up-regulated
Icosl	1.61069	5.5886	19.3273	2.26149e-11	4.12644e-09	16.4446	Up-regulated
Zbtb3	1.60423	0.73803	7.6537	2.53283e-06	4.22536e-05	5.05406	Up-regulated
Il1rn	1.59756	6.98805	24.1979	1.11347e-12	4.88574e-10	19.5256	Up-regulated
Ak5	1.5894	-4.05275	2.26888	0.0399063	0.0743312	-3.62038	Up-regulated
Vpreb1	1.5865	-3.71845	2.24636	0.0416306	0.077013	-3.64405	Up-regulated
Fat2	1.58347	-4.1939	4.86633	0.00026153	0.00138817	0.674865	Up-regulated
Ankrd34a	1.58141	-0.542336	4.62228	0.000412439	0.00196056	0.201515	Up-regulated
Nme4	1.58025	3.29402	15.1352	5.68052e-10	5.10665e-08	13.3149	Up-regulated
Gng4	1.57957	0.983802	7.4667	3.34644e-06	5.18249e-05	4.626	Up-regulated
Mr1	1.57586	2.3892	11.0088	3.31146e-08	1.31807e-06	9.33751	Up-regulated
Cited4	1.56702	-3.26589	3.34327	0.00492657	0.0134766	-1.95322	Up-regulated
Gpr55	1.56565	-2.4933	5.08139	0.000176142	0.00102823	1.05228	Up-regulated
Ptafr	1.5648	8.15372	25.7891	4.71571e-13	2.80341e-10	20.3984	Up-regulated
Gpr84	1.56125	3.34418	18.9826	2.87319e-11	5.04287e-09	16.301	Up-regulated
Tssk3	1.56033	-3.73937	2.21671	0.0440085	0.0806115	-3.77115	Up-regulated
Rhov	1.55933	4.11067	24.5355	9.23822e-13	4.36542e-10	19.7522	Up-regulated
Vash1	1.5593	1.92877	16.9277	1.30941e-10	1.66725e-08	14.8156	Up-regulated
Ocstamp	1.55686	0.660368	11.3833	2.18037e-08	9.49929e-07	9.75373	Up-regulated
Gpr68	1.55669	2.53291	16.3421	2.08097e-10	2.42723e-08	14.3571	Up-regulated
Rcor2	1.55628	0.228597	10.3833	6.83238e-08	2.31471e-06	8.62537	Up-regulated
Tlr2	1.54949	7.94047	29.8407	6.53661e-14	5.93471e-11	22.3933	Up-regulated
Ccrl2	1.54423	6.47586	18.5832	3.81125e-11	6.10761e-09	15.8837	Up-regulated
Pla2g7	1.53903	3.16943	16.0295	2.6814e-10	2.86163e-08	14.0641	Up-regulated
Dusp2	1.53804	4.68614	22.352	3.23704e-12	9.46911e-10	18.469	Up-regulated
Tmem140	1.53683	5.92192	22.6673	2.68197e-12	8.3773e-10	18.6434	Up-regulated
Rab15	1.53545	0.0577237	11.7418	1.47697e-08	6.85618e-07	10.1331	Up-regulated
Tdg-ps2	1.5349	-3.64956	2.3892	0.0317795	0.0617399	-3.45633	Up-regulated
Ifnlr1	1.52504	-3.56465	5.23444	0.00013344	0.000835314	1.31772	Up-regulated
Csgalnact1	1.52479	-1.44825	4.81103	0.000289783	0.00149801	0.592897	Up-regulated
Abtb2	1.52429	1.74975	15.2642	5.08492e-10	4.63911e-08	13.4655	Up-regulated
Sstr5	1.52233	-5.38135	3.5681	0.00316179	0.00948384	-1.55204	Up-regulated
Klrb1c	1.51795	-1.2316	4.54642	0.000475862	0.00219901	0.132396	Up-regulated
Rem2	1.51578	-3.35551	3.51204	0.00353103	0.0103587	-1.67985	Up-regulated
Sema3g	1.51276	-4.32203	2.53052	0.0242432	0.0494046	-3.24736	Up-regulated
Clec4e	1.50836	6.14017	13.4683	2.57465e-09	1.65903e-07	11.4792	Up-regulated
Clu	1.50135	-2.67585	3.6904	0.00248579	0.00784387	-1.40139	Up-regulated
Stx11	1.50106	4.53125	17.6362	7.62091e-11	1.10587e-08	15.2331	Up-regulated
Lta	2.86076	-4.51324	2.0571	0.0591352	0.102773	-3.85643	Unchanged
Bcl11a	2.7541	-5.8712	1.69616	0.112335	0.175473	-4.25165	Unchanged
Prok2	2.61823	-6.10992	1.84215	0.0870894	0.141995	-4.10102	Unchanged
Platr7	2.32896	-5.51936	1.75997	0.100597	0.159971	-4.1903	Unchanged
Pla2g4b	2.2601	-5.68554	1.56247	0.140861	0.211446	-4.37307	Unchanged
Col19a1	2.10859	-3.68942	2.01819	0.0634899	0.109036	-4.00028	Unchanged
Cpvl	2.07413	-4.91516	1.5379	0.146731	0.218743	-4.45331	Unchanged
Wasf1	2.07048	-4.31261	1.8429	0.0869744	0.14182	-4.11343	Unchanged
Cfap77	2.04997	-4.89672	1.52232	0.15056	0.223277	-4.45812	Unchanged
Nox3	2.03593	-4.50423	1.88535	0.0806596	0.133077	-4.0898	Unchanged
Slc10a6	2.01947	-5.11174	1.84373	0.0868467	0.141675	-4.13873	Unchanged
Chgb	1.99167	-4.25237	1.9924	0.0665367	0.113349	-3.96006	Unchanged
Gdnf	1.98147	-5.27719	1.38863	0.187	0.267031	-4.58189	Unchanged
Gpr50	1.97607	-4.68327	2.11932	0.0527411	0.0936744	-3.81612	Unchanged
Tbx10	1.96847	-4.61455	2.0676	0.0580086	0.101264	-3.89243	Unchanged
Kcnq3	1.96788	-5.03062	1.2803	0.221589	0.307481	-4.7041	Unchanged
Tent5b	1.95386	-4.37499	1.97014	0.069273	0.117209	-4.09202	Unchanged
Cyp26b1	1.95237	-3.02614	1.89687	0.0790194	0.130838	-4.20543	Unchanged
Ocln	1.89527	-4.99	1.65367	0.120802	0.186283	-4.39914	Unchanged
Sh3tc2	1.8522	-4.73724	1.72786	0.106362	0.167622	-4.2566	Unchanged
Alox12	1.80975	-5.68866	1.77521	0.097961	0.156563	-4.24173	Unchanged
Septin3	1.80874	-4.90677	1.87711	0.0818531	0.134677	-4.1316	Unchanged
Zbtb7c	1.78995	-4.3173	1.70131	0.111345	0.174186	-4.37914	Unchanged
Ucp1	1.78323	-4.25117	1.82412	0.0899064	0.145814	-4.1806	Unchanged
Tenm4	1.75677	-4.47738	1.87701	0.0818676	0.134677	-4.13924	Unchanged
Morn5	1.74008	-4.4711	1.64653	0.122277	0.188257	-4.38882	Unchanged
Piezo2	1.69955	-4.98832	1.28294	0.220688	0.306509	-4.68428	Unchanged
Fam171b	1.69013	-4.80839	1.5644	0.140409	0.210899	-4.40282	Unchanged
G0s2	1.67705	-5.38669	1.77373	0.0982149	0.1569	-4.27126	Unchanged
Zfp354b	1.65858	-6.33192	1.6607	0.119363	0.184415	-4.34999	Unchanged
Lrrc2	1.65696	-5.97216	1.58419	0.135841	0.205248	-4.46964	Unchanged
Rapgef3os2	1.64943	-3.95425	1.55873	0.141742	0.212471	-4.53363	Unchanged
Cxcr5	1.64526	-5.20963	1.67423	0.116638	0.180981	-4.34917	Unchanged
Art5	1.64315	-5.38961	1.49954	0.156308	0.230504	-4.54571	Unchanged
Angpt4	1.63488	-4.01007	1.71787	0.108214	0.169983	-4.31493	Unchanged
Ccdc158	1.62246	-4.3522	1.75305	0.101816	0.161561	-4.24855	Unchanged
Ms4a8a	1.61589	-4.25631	1.54514	0.144979	0.216623	-4.47779	Unchanged
Map7d3	1.61121	-3.94223	1.34665	0.19984	0.282341	-4.72366	Unchanged
Ankrd61	1.58463	-4.11714	1.35798	0.196306	0.278154	-4.69851	Unchanged
Atp7b	1.57871	-5.17979	1.11609	0.283483	0.374797	-4.91335	Unchanged
Meis2	1.56807	-6.12598	1.49459	0.157581	0.232066	-4.57935	Unchanged
Nr6a1os	1.54548	-4.55187	1.47682	0.162226	0.237765	-4.48539	Unchanged
Pak6	1.53037	-4.68151	1.2967	0.216045	0.301129	-4.77545	Unchanged
Gal3st2c	1.52136	-5.03805	1.23799	0.236412	0.323568	-4.72539	Unchanged
Cxcr1	1.50969	-3.70935	1.81545	0.0912885	0.147549	-4.22197	Unchanged
Foxq1	1.49219	-5.13853	3.52881	0.00341626	0.0100701	-1.62427	Unchanged
Hmga1b	1.48901	0.152355	7.20537	4.97614e-06	7.10333e-05	4.442	Unchanged
Plau	1.47717	8.59417	23.4743	1.67573e-12	6.57397e-10	19.1018	Unchanged
Foxs1	1.47622	-5.01176	1.64846	0.121877	0.187736	-4.43993	Unchanged
Dnah2	1.47208	-0.742174	5.05759	0.000183963	0.00106211	0.959309	Unchanged
Kif26b	1.47199	-4.41557	1.53328	0.147857	0.219989	-4.4963	Unchanged
Slc36a3os	1.47054	-3.21549	3.98698	0.00139209	0.00501756	-0.828407	Unchanged
Cilp2	1.46835	-3.67538	3.42127	0.00422343	0.0119634	-1.7999	Unchanged
Cd69	1.46553	2.7789	12.1267	9.82655e-09	4.93443e-07	10.297	Unchanged
Smad6	1.46248	4.17394	12.1841	9.25647e-09	4.75174e-07	10.2448	Unchanged
Rps15a-ps3	1.46147	-4.1056	1.95924	0.0706497	0.119133	-4.07193	Unchanged
Mmp12	1.45476	7.95033	25.7057	4.92665e-13	2.83729e-10	20.3543	Unchanged
Mfsd4b1	1.45348	-1.99404	4.93156	0.000231838	0.00126632	0.803724	Unchanged
Rasl11a	1.45246	-4.12335	2.96396	0.0104122	0.0245598	-2.57852	Unchanged
Amigo2	1.45142	-5.36967	1.12203	0.281034	0.372281	-4.85625	Unchanged
Dnase1l3	1.44743	-1.28342	6.24838	2.29884e-05	0.000228878	2.98193	Unchanged
Fam167a	1.44717	0.539389	11.0296	3.23439e-08	1.29862e-06	9.34715	Unchanged
Sgce	1.44707	-1.58697	5.09649	0.000171358	0.00100911	1.0862	Unchanged
Npy	1.44677	7.27841	16.2239	2.28919e-10	2.58819e-08	14.0051	Unchanged
Tmod1	1.44605	3.0711	13.9927	1.57348e-09	1.12394e-07	12.2902	Unchanged
Hs3st3b1	1.44538	-0.863137	4.30107	0.000759062	0.00313158	-0.350725	Unchanged
Rspo4os	1.44444	-4.84461	1.20905	0.246994	0.335115	-4.7955	Unchanged
Foxc1	1.4425	-3.44056	2.94662	0.0107734	0.0252277	-2.58744	Unchanged
Ctla2a	1.44105	0.961591	8.85292	4.69147e-07	1.10703e-05	6.72565	Unchanged
Rpl31-ps13	1.43961	-4.53888	2.16271	0.048668	0.0876223	-3.75647	Unchanged
Fxyd7	1.43861	-2.83625	2.40694	0.0307233	0.0600234	-3.48793	Unchanged
Trav14d-3-dv8	1.43818	-4.41573	1.03628	0.317928	0.4118	-4.90115	Unchanged
Duoxa1	1.42904	-5.2774	1.19832	0.25101	0.339433	-4.8672	Unchanged
Cxcl14	1.42637	3.42571	17.8462	6.51632e-11	9.73918e-09	15.5099	Unchanged
Fam20c	1.42618	7.44614	23.0019	2.20262e-12	7.51706e-10	18.828	Unchanged
Peli1	1.4236	5.79951	13.2515	3.17136e-09	1.98118e-07	11.2837	Unchanged
Plppr3	1.42074	-3.23996	2.29912	0.0376964	0.0708091	-3.57733	Unchanged
Neu3	1.41805	1.0735	11.1978	2.6781e-08	1.12117e-06	9.5525	Unchanged
Sh3bp4	1.41539	4.07426	19.0655	2.71143e-11	4.80954e-09	16.3483	Unchanged
Tal2	1.4124	1.00866	9.23423	2.8394e-07	7.41179e-06	7.18433	Unchanged
Spaca1	1.41022	-4.41273	1.69827	0.11193	0.174913	-4.36388	Unchanged
Pde10a	1.40869	-1.73803	5.99175	3.5398e-05	0.00031387	2.5522	Unchanged
Urah	1.40771	-0.171	7.44748	3.44452e-06	5.315e-05	4.72223	Unchanged
Rdh1	1.40577	-4.24617	1.90324	0.078126	0.129673	-4.08962	Unchanged
Nr1h3	1.40529	4.32525	24.8531	7.76708e-13	3.9761e-10	19.9233	Unchanged
Casz1	1.40482	0.920733	8.09263	1.33979e-06	2.57734e-05	5.65889	Unchanged
Ptprn	1.39935	1.35227	7.63847	2.59053e-06	4.27786e-05	4.96313	Unchanged
Zfp691	1.39575	1.62818	12.4125	7.31201e-09	3.91977e-07	10.8318	Unchanged
Mtag2	1.39547	-3.27588	2.62975	0.0200125	0.0422343	-3.10401	Unchanged
Prss22	1.39444	-4.07283	1.79415	0.094769	0.152227	-4.38693	Unchanged
Ksr2	1.39195	0.389881	5.67517	6.10549e-05	0.000467656	1.95367	Unchanged
Trib3	1.38604	3.28668	14.9628	6.59491e-10	5.72342e-08	13.1602	Unchanged
Syt6	1.38241	-3.10639	2.64505	0.0194271	0.0412088	-3.08215	Unchanged
Efcab6	1.38222	-4.52005	1.19183	0.253466	0.342156	-4.90951	Unchanged
Plagl1	1.37357	0.18041	6.14333	2.74011e-05	0.000261239	2.58216	Unchanged
Srgap1	1.37147	-4.58985	1.59228	0.134011	0.20295	-4.54907	Unchanged
Ttc25	1.37113	-2.26219	3.82099	0.00192437	0.00645979	-1.14168	Unchanged
Ehd3	1.36727	-3.84185	2.12106	0.052572	0.093401	-3.89243	Unchanged
Trav13-5	1.36433	-4.52337	1.36054	0.195514	0.277206	-4.66798	Unchanged
Ttpa	1.36431	-4.91761	1.07874	0.299237	0.391664	-4.92648	Unchanged
Cxcr4	1.36381	8.29011	20.3323	1.15047e-11	2.55447e-09	17.1146	Unchanged
Phgdh	1.36369	4.10694	15.3462	4.74162e-10	4.47739e-08	13.4452	Unchanged
Lrp2bp	1.36361	-3.2849	1.66889	0.117708	0.182381	-4.44562	Unchanged
Cd274	1.36302	5.6357	15.5796	3.89296e-10	3.79594e-08	13.4844	Unchanged
Exoc3l4	1.36211	1.6658	11.1648	2.77875e-08	1.15104e-06	9.45593	Unchanged
C2cd4c	1.36191	-1.85729	3.46132	0.00390253	0.0112217	-1.7613	Unchanged
Mylk2	1.36062	-2.8594	3.09627	0.0080231	0.0198921	-2.44497	Unchanged
Ticam2	1.36058	4.14547	17.348	9.47517e-11	1.31292e-08	15.0852	Unchanged
Cx3cl1	1.36035	4.30383	18.2999	4.67269e-11	7.29771e-09	15.7372	Unchanged
Zfp385c	1.35975	-4.50265	1.82641	0.0895444	0.145381	-4.14786	Unchanged
Rnf113a1	1.35883	-0.711181	4.8059	0.000292562	0.00150772	0.495255	Unchanged
Slc39a2	1.35774	-2.45424	3.56643	0.00317218	0.00950569	-1.60099	Unchanged
Mfsd4b5	1.3569	-0.86872	4.93216	0.000231584	0.00126568	0.747351	Unchanged
Hmga1	1.35455	8.01033	15.3511	4.72176e-10	4.47739e-08	13.2446	Unchanged
Wnt6	1.3545	-0.650078	5.12093	0.0001639	0.000978464	1.06946	Unchanged
Plxna4os1	1.354	1.92026	10.6335	5.0929e-08	1.85856e-06	8.87684	Unchanged
mt-Rnr2	1.3529	5.74307	2.76943	0.0152479	0.0336289	-4.69619	Unchanged
Cxcl16	1.3526	8.21752	23.5888	1.56955e-12	6.42784e-10	19.1692	Unchanged
Ccl28	1.35257	-2.24936	2.4431	0.028673	0.0567091	-3.4659	Unchanged
Dcbld1	1.35204	-3.3617	2.65598	0.0190193	0.0405024	-3.10996	Unchanged
Pip5kl1	1.35092	-3.81813	1.84041	0.0873584	0.142358	-4.25027	Unchanged
Plek2	1.34977	-1.87235	5.15751	0.000153365	0.000927285	1.07907	Unchanged
Clec7a	1.34508	5.98626	22.6056	2.78205e-12	8.54507e-10	18.6178	Unchanged
Fgfbp3	1.34492	-0.0843175	6.14061	2.75266e-05	0.000262164	2.76451	Unchanged
Mm2pr	1.3387	-2.07852	2.73758	0.0162261	0.0353798	-3.02854	Unchanged
Acer2	1.33764	-0.463262	5.08581	0.000174726	0.0010219	0.981827	Unchanged
Ltbp2	1.33454	1.19245	10.0074	1.07369e-07	3.31616e-06	8.16318	Unchanged
Cd22	1.33438	0.953179	6.40592	1.77164e-05	0.000186889	3.13147	Unchanged
Fhit	1.33249	-0.348095	5.22042	0.000136858	0.000851645	1.24667	Unchanged
mt-Rnr1	1.33145	5.31006	3.09768	0.00800081	0.0198421	-4.03606	Unchanged
Gramd3	1.32984	3.96768	19.0641	2.71416e-11	4.80954e-09	16.3584	Unchanged
Irf1	1.32834	7.75804	22.3817	3.17986e-12	9.45189e-10	18.4434	Unchanged
Ccl8	1.32805	1.28562	8.1023	1.32146e-06	2.54741e-05	5.52538	Unchanged
Rpl30-ps10	1.32782	-4.10851	1.82689	0.0894682	0.145282	-4.2028	Unchanged
Sowahb	1.32502	-4.95833	2.10048	0.0546064	0.0963744	-3.93404	Unchanged
Neurog2	1.32476	-5.68821	0.8306	0.420369	0.514578	-5.06838	Unchanged
Actrt3	1.32211	-3.84102	3.18497	0.00673467	0.0172285	-2.2043	Unchanged
Clec2d	1.31928	5.83921	10.4095	6.62327e-08	2.26878e-06	8.09249	Unchanged
Armcx6	1.31916	1.41994	8.14979	1.23528e-06	2.409e-05	5.60452	Unchanged
Arrdc4	1.31855	3.79091	15.6548	3.65533e-10	3.6413e-08	13.6977	Unchanged
Tnfrsf9	1.31816	0.147623	8.91051	4.3445e-07	1.0398e-05	6.78134	Unchanged
Vmn2r57	1.31782	-4.29173	1.14937	0.269979	0.360434	-4.85366	Unchanged
Gprc5a	1.31705	1.84355	15.6462	3.68152e-10	3.64768e-08	13.776	Unchanged
Serpina3d-ps	1.31308	-1.76397	3.11781	0.0076893	0.0191962	-2.53913	Unchanged
Arrdc2	1.31242	3.25225	16.9261	1.31108e-10	1.66725e-08	14.783	Unchanged
Ntng2	1.31138	-2.21124	2.6102	0.0207853	0.0435981	-3.22252	Unchanged
Gpld1	1.30862	-4.70225	1.6388	0.123894	0.190429	-4.4022	Unchanged
Dusp15	1.30851	-3.47052	2.60095	0.0211607	0.0442595	-3.15956	Unchanged
Ptgir	1.30823	4.26411	21.446	5.63784e-12	1.52794e-09	17.9173	Unchanged
Rasgrp2	1.30785	-1.85861	2.83998	0.0132821	0.0300781	-2.86856	Unchanged
Prr7	1.30681	0.0423272	8.04277	1.4386e-06	2.72196e-05	5.61149	Unchanged
Scarletltr	1.30634	-4.90769	1.17855	0.258542	0.348015	-4.87769	Unchanged
Reep2	1.30464	-4.80519	0.995966	0.336448	0.430553	-4.95162	Unchanged
Epb41l3	1.30462	-2.19683	2.81353	0.0139882	0.0313573	-2.92073	Unchanged
Saa3	1.30381	1.4649	13.2327	3.22954e-09	2.00395e-07	11.4264	Unchanged
Tcim	1.30331	-3.90262	1.67566	0.116354	0.180617	-4.54804	Unchanged
Olfr433	1.30323	-2.53387	2.69479	0.017637	0.0380245	-3.11533	Unchanged
Ovol1	1.30053	-4.97015	2.09455	0.0552061	0.0972651	-3.89155	Unchanged
Scimp	1.29911	0.875821	8.52919	7.27549e-07	1.5627e-05	6.19469	Unchanged
Eef2-ps2	1.29815	-2.3501	2.61322	0.0206638	0.0433876	-3.22293	Unchanged
Tnfsf4	1.297	1.3133	10.6631	4.92072e-08	1.81121e-06	8.8663	Unchanged
Atp8b3	1.29643	-1.75546	4.55252	0.000470406	0.00218201	0.12339	Unchanged
Sqstm1	1.29579	10.0887	20.2626	1.20448e-11	2.60971e-09	17.0642	Unchanged
Egr2	1.29266	4.02265	12.3711	7.62913e-09	4.04015e-07	10.5962	Unchanged
Tsc22d3	1.29108	5.15501	12.6819	5.56335e-09	3.145e-07	10.7269	Unchanged
Sidt1	1.29007	-5.05924	2.05493	0.0593705	0.103096	-4.02997	Unchanged
Ap3s1-ps1	1.28936	-3.92112	2.22888	0.0430172	0.0790944	-3.67104	Unchanged
Mtmr7	1.28641	0.0940837	3.86659	0.00176023	0.00601955	-1.51178	Unchanged
Ldha-ps2	1.28533	-4.14231	1.2592	0.228885	0.315657	-4.83278	Unchanged
Ptch1	1.28527	3.50012	12.8026	4.92972e-09	2.83021e-07	11.0267	Unchanged
Cdc42ep2	1.28456	3.84882	15.9447	2.87459e-10	2.99298e-08	13.9138	Unchanged
Apln	1.28453	-2.84716	1.48226	0.160792	0.236059	-4.77434	Unchanged
Dio2	1.2842	-1.04978	2.69286	0.0177034	0.0381274	-3.11915	Unchanged
Rps6-ps1	1.28294	-2.94248	2.78843	0.0146922	0.0326534	-2.86665	Unchanged
Ahr	1.28119	2.93014	12.6637	5.66593e-09	3.18847e-07	11.0152	Unchanged
Cpm	1.28086	-2.04179	4.04011	0.00125558	0.00464141	-0.797224	Unchanged
Efna3	1.2778	-4.39673	2.68234	0.0180694	0.0387908	-3.06996	Unchanged
Fcrlb	1.27523	-2.6817	3.22452	0.00622872	0.0161918	-2.22801	Unchanged
Vegfd	1.27388	-3.86178	1.17243	0.260909	0.350689	-4.93292	Unchanged
Sema4c	1.27053	3.23058	14.9195	6.84826e-10	5.87007e-08	13.118	Unchanged
Adprhl1	1.26935	-0.981943	3.10189	0.00793462	0.0196966	-2.59127	Unchanged
Oxct2a	1.26774	-4.02826	1.8089	0.0923474	0.149016	-4.37576	Unchanged
Txnip	1.26771	8.29541	18.8244	3.21122e-11	5.37017e-09	16.0507	Unchanged
Gata2	1.26741	-1.0495	6.3339	1.99486e-05	0.000204924	2.98725	Unchanged
Il1r1	1.26195	-0.978767	4.94512	0.000226118	0.00124281	0.720767	Unchanged
Pik3ip1	1.26086	1.07195	6.90507	7.93745e-06	0.000104113	3.91007	Unchanged
Arhgef3	1.25982	5.80002	27.9222	1.60943e-13	1.1864e-10	21.4933	Unchanged
Dtna	1.25832	-5.36825	1.05612	0.309093	0.40245	-4.90666	Unchanged
Tmem95	1.25816	-3.05451	2.66798	0.0185811	0.039716	-3.08346	Unchanged
Mfsd4b3-ps	1.25689	0.518995	5.98031	3.60934e-05	0.000318109	2.38655	Unchanged
Camkk1	1.25393	-2.26805	2.77392	0.0151148	0.0333674	-3.16502	Unchanged
Cebpb	1.25239	7.20608	17.0837	1.1603e-10	1.52736e-08	14.7191	Unchanged
Rhob	1.25181	7.47472	15.3844	4.59037e-10	4.41789e-08	13.2798	Unchanged
C3	1.25031	8.82865	10.5106	5.87963e-08	2.07181e-06	8.15939	Unchanged
Fam20a	1.24858	-1.69676	3.72918	0.00230359	0.00739568	-1.41888	Unchanged
Mcemp1	1.24835	-2.65206	3.2248	0.00622527	0.0161859	-2.18436	Unchanged
Sell	1.24761	-1.95519	3.21246	0.00637876	0.0165012	-2.26052	Unchanged
Rims3	1.24747	1.98116	10.9085	3.71096e-08	1.43074e-06	9.15215	Unchanged
Cdh6	1.24716	-6.10382	1.70881	0.109917	0.172221	-4.37961	Unchanged
Jun	1.24387	7.46327	20.579	9.79271e-12	2.26782e-09	17.2863	Unchanged
Cdkn2b	1.24374	2.51953	9.48753	2.05121e-07	5.64204e-06	7.42606	Unchanged
Gbp5	1.24331	3.98344	19.8116	1.62639e-11	3.15503e-09	16.8315	Unchanged
Rab3b	1.24057	-1.527	3.67259	0.00257427	0.00807236	-1.47865	Unchanged
Vsig8	1.23922	-1.81846	3.83762	0.00186278	0.0062926	-1.11526	Unchanged
Bmp8a	1.23641	-1.92077	3.24039	0.00603653	0.0157954	-2.3122	Unchanged
Sema4b	1.23535	3.78256	15.3173	4.85995e-10	4.50372e-08	13.4015	Unchanged
Mylip	1.23489	5.41428	20.1541	1.29394e-11	2.64956e-09	17.0455	Unchanged
H2bc1	1.23121	-5.05632	1.56831	0.139496	0.209755	-4.50816	Unchanged
Vnn3	1.23102	-3.01045	2.22763	0.0431183	0.0791938	-3.9713	Unchanged
Ankrd33b	1.23008	6.71127	14.5154	9.78607e-10	7.81812e-08	12.4942	Unchanged
Traf3	1.23002	6.11426	16.5687	1.73643e-10	2.11925e-08	14.3167	Unchanged
Sertad3	1.22888	3.16568	14.2616	1.23006e-09	9.25253e-08	12.5284	Unchanged
Gab1	1.22831	3.42272	11.8347	1.3372e-08	6.33502e-07	10.0803	Unchanged
Cald1	1.22831	-0.702609	4.10049	0.00111696	0.0042378	-0.755925	Unchanged
Atp13a4	1.22824	-3.91053	1.4357	0.173413	0.251304	-4.78375	Unchanged
Tssk4	1.22435	-2.03904	2.0462	0.0603273	0.10449	-4.14313	Unchanged
Tnfsf15	1.22376	2.46231	11.2066	2.65189e-08	1.11835e-06	9.2746	Unchanged
Spns2	1.22195	-1.20277	5.68422	6.00992e-05	0.000462751	2.00176	Unchanged
Siglec15	1.22084	-3.05336	2.59779	0.0212904	0.0444804	-3.15205	Unchanged
Spink2	1.2182	-4.69997	1.53724	0.146891	0.218947	-4.64221	Unchanged
Alpk2	1.21725	-2.29474	2.96642	0.0103619	0.0244569	-2.76213	Unchanged
Scarna6	1.21678	3.12035	6.4802	1.56875e-05	0.000170462	2.66309	Unchanged
Zfp507	1.21542	-4.26411	1.69454	0.112649	0.175889	-4.50572	Unchanged
Socs2	1.21407	0.958118	9.08559	3.447e-07	8.67825e-06	6.93341	Unchanged
Nacad	1.21243	-3.84907	1.31938	0.20856	0.292486	-4.89813	Unchanged
Prr5l	1.21165	3.75556	15.8381	3.13852e-10	3.16065e-08	13.8367	Unchanged
Actb-ps1	1.20977	-3.75189	1.93897	0.0732775	0.122878	-4.14451	Unchanged
Rps15a-ps5	1.20875	-2.83418	2.33958	0.0349201	0.0666739	-3.68198	Unchanged
Marcksl1	1.20522	8.04382	19.254	2.37885e-11	4.29803e-09	16.3609	Unchanged
Rps2-ps8	1.20005	-4.20547	1.81442	0.0914546	0.147753	-4.23059	Unchanged
Dpys	1.19748	0.426113	6.23678	2.34363e-05	0.000231835	2.90841	Unchanged
Ccdc74a	1.1972	-2.68635	3.01072	0.00949666	0.0227616	-2.54957	Unchanged
Slc27a6	1.19379	-1.84664	2.52125	0.0246798	0.0501183	-3.35029	Unchanged
Bcl3	1.19245	5.82171	17.3184	9.69115e-11	1.32295e-08	14.9329	Unchanged
Hes1	1.19223	3.33551	14.9954	6.41079e-10	5.62593e-08	13.1244	Unchanged
Stmn4	1.19217	-1.14916	4.50931	0.000510474	0.00231656	-0.128387	Unchanged
Pdgfb	1.19176	7.8023	26.1081	3.99401e-13	2.45352e-10	20.5675	Unchanged
Gfra1	1.18879	-1.79652	4.31718	0.000736001	0.00305904	-0.347082	Unchanged
Amotl2	1.18823	-3.2752	1.96896	0.0694207	0.117371	-4.1992	Unchanged
Rnf151	1.18818	-5.40557	0.652273	0.524965	0.613519	-5.11269	Unchanged
Slc49a4	1.1846	4.51646	20.2112	1.24598e-11	2.60971e-09	17.1233	Unchanged
Tead1	1.18433	-4.11428	2.65587	0.0190232	0.0405059	-3.21258	Unchanged
Cd36	1.18406	9.27594	14.4284	1.05796e-09	8.22804e-08	12.3904	Unchanged
Kcnh1	1.1837	-4.28957	3.56133	0.00320421	0.00958145	-1.6791	Unchanged
Htr2b	1.18174	2.75281	12.1343	9.7488e-09	4.92221e-07	10.4649	Unchanged
Rmrp	1.18149	10.0356	6.1055	2.92009e-05	0.000273169	1.63159	Unchanged
Irgq	1.18096	4.52345	17.5066	8.40148e-11	1.19101e-08	15.1733	Unchanged
Guca2b	1.17934	-4.88831	1.35048	0.198641	0.280927	-4.75466	Unchanged
Sp6	1.17911	-4.2876	1.66383	0.118729	0.183639	-4.41512	Unchanged
Rhou	1.17729	1.10192	9.09484	3.40542e-07	8.59705e-06	6.9561	Unchanged
C1ql1	1.17653	-4.26406	2.23415	0.0425952	0.0784889	-3.67341	Unchanged
Klhl25	1.17434	3.89317	13.8589	1.7813e-09	1.23878e-07	12.0422	Unchanged
Lage3	1.17365	3.66982	10.6243	5.14801e-08	1.87126e-06	8.59319	Unchanged
Rbm11	1.17345	-2.83302	2.32214	0.0360925	0.0684603	-3.68142	Unchanged
Kcnh2	1.17312	-1.91646	3.0398	0.00896791	0.0217489	-2.55313	Unchanged
Cav1	1.17282	2.65709	9.72121	1.52835e-07	4.42165e-06	7.57812	Unchanged
Il1rl2	1.17269	-0.982113	3.37762	0.00460344	0.0127998	-1.97556	Unchanged
Hspb7	1.17022	-1.94752	2.64115	0.0195746	0.041474	-3.17512	Unchanged
Rps15a-ps4	1.16758	-2.42672	1.98907	0.0669393	0.113919	-4.17261	Unchanged
Ccdc36	1.16685	-3.83524	1.71404	0.10893	0.170907	-4.34981	Unchanged
Rph3al	1.16446	-5.87959	0.964112	0.351618	0.446247	-5.00462	Unchanged
Cd63-ps	1.16349	0.298644	5.79267	4.97911e-05	0.000402809	2.12554	Unchanged
Nxpe3	1.16326	0.226692	6.19652	2.5065e-05	0.000243758	2.71058	Unchanged
AW011738	1.16279	2.36064	11.0644	3.11019e-08	1.25697e-06	9.21502	Unchanged
Gpr18	1.1623	-0.35064	5.69536	5.89441e-05	0.000456613	1.95965	Unchanged
Kdm4d	1.1613	-2.96845	1.94894	0.0719747	0.12098	-4.18928	Unchanged
Myh7b	1.16106	-4.56872	1.12122	0.281366	0.372533	-4.99533	Unchanged
Ephb4	1.15864	-4.83669	1.06539	0.305024	0.397995	-4.98017	Unchanged
Bmf	1.15841	4.43834	17.7071	7.22724e-11	1.05707e-08	15.3247	Unchanged
Gdf15	1.15411	6.53231	17.8387	6.55303e-11	9.73918e-09	15.3263	Unchanged
Peg3	1.15338	-5.03491	2.31137	0.036835	0.0696024	-3.71731	Unchanged
Dll4	1.1519	-1.99139	1.79464	0.0946876	0.152125	-4.49907	Unchanged
Chst15	1.15172	0.737883	6.96421	7.23333e-06	9.64565e-05	3.93562	Unchanged
Kctd21	1.15109	3.43933	10.4117	6.6062e-08	2.26714e-06	8.39859	Unchanged
Nupr1	1.14954	4.84901	19.3466	2.23165e-11	4.12644e-09	16.4775	Unchanged
Corin	1.14345	-4.68463	0.868658	0.399922	0.494376	-5.04587	Unchanged
Ripk2	1.14274	4.81037	12.9721	4.1668e-09	2.47709e-07	11.0444	Unchanged
Fzd7	1.14271	5.0093	19.9432	1.48894e-11	2.91912e-09	16.9208	Unchanged
Il6	1.14243	-2.46531	3.2581	0.00582903	0.0153708	-2.34121	Unchanged
Insig1	1.14238	6.58363	16.0572	2.62127e-10	2.83494e-08	13.8846	Unchanged
Tnfrsf8	1.14222	0.411534	6.77588	9.73925e-06	0.000121437	3.73642	Unchanged
Arhgef33	1.14203	-4.69683	1.53651	0.147068	0.219155	-4.55896	Unchanged
Smad3	1.14201	5.46893	18.9329	2.97506e-11	5.12406e-09	16.1801	Unchanged
Clcf1	1.14152	-1.68527	2.79011	0.0146441	0.0325819	-3.12055	Unchanged
Hivep2	1.14012	5.29728	15.8733	3.04871e-10	3.12137e-08	13.7676	Unchanged
Pkdcc	1.13676	0.372621	6.43588	1.68667e-05	0.000179986	3.19809	Unchanged
Vgf	1.13583	-3.44588	1.75432	0.101591	0.161274	-4.44786	Unchanged
Snord4a	1.13458	-3.1842	2.52741	0.024389	0.0496263	-3.34889	Unchanged
Gdf11	1.13412	-3.14411	2.55378	0.0231802	0.0476613	-3.26138	Unchanged
Slc31a2	1.13372	5.53917	16.456	1.89953e-10	2.25848e-08	14.2489	Unchanged
Ninj1	1.13314	7.64935	13.6884	2.08979e-09	1.40046e-07	11.6852	Unchanged
Rpl28-ps3	1.13222	-2.96328	2.31798	0.0363774	0.0688861	-3.68872	Unchanged
Zkscan4	1.13149	-1.22841	2.08161	0.0565353	0.099152	-4.16145	Unchanged
Pilra	1.12794	6.38863	20.0678	1.37017e-11	2.77483e-09	16.9465	Unchanged
Actg-ps1	1.12738	-4.15195	1.48482	0.160121	0.235204	-4.61692	Unchanged
Rab20	1.12736	5.8126	20.2506	1.21403e-11	2.60971e-09	17.0862	Unchanged
Phospho1	1.12684	-1.50444	3.89443	0.00166712	0.00578813	-1.04149	Unchanged
Rpl17-ps8	1.12682	-4.35723	1.55076	0.143633	0.214872	-4.52259	Unchanged
Orm1	1.12472	-4.3506	2.31165	0.0368155	0.0695904	-3.61953	Unchanged
Glipr2	1.12331	3.28948	12.093	1.01793e-08	5.06086e-07	10.2351	Unchanged
Lhfp	1.12306	-5.4262	0.846682	0.411646	0.506019	-5.16073	Unchanged
Dtx4	1.12068	7.04351	21.2652	6.31464e-12	1.66246e-09	17.7486	Unchanged
Adgrl1	1.11829	-0.578628	3.75297	0.00219859	0.00715105	-1.45304	Unchanged
Slc14a1	1.11617	0.394561	4.81239	0.000289054	0.0014955	0.499905	Unchanged
Serpinb2	1.11602	-4.13862	2.12409	0.0522785	0.0929761	-3.96901	Unchanged
Lamc2	1.11548	-0.540525	5.58835	7.10727e-05	0.000528358	1.73703	Unchanged
Alkbh4	1.1152	2.44148	10.7346	4.53023e-08	1.68568e-06	8.87924	Unchanged
Paqr9	1.11175	-4.84079	1.2264	0.240608	0.328044	-4.96874	Unchanged
Sod2	1.11034	6.63913	23.6789	1.49102e-12	6.39022e-10	19.2317	Unchanged
Fndc7	1.11005	1.19636	5.96165	3.72592e-05	0.000324811	2.19217	Unchanged
Olfml3	1.10915	2.26207	11.6344	1.658e-08	7.58196e-07	9.89433	Unchanged
Akna	1.10805	6.78222	20.1981	1.25682e-11	2.60971e-09	17.0381	Unchanged
Abca12	1.10796	-6.16636	2.10311	0.0543423	0.0960185	-3.84155	Unchanged
Lratd1	1.10647	-6.15332	1.59524	0.133347	0.202163	-4.51029	Unchanged
Arhgef19	1.10559	-0.109955	6.21641	2.42462e-05	0.000237511	2.72361	Unchanged
Padi3	1.10521	-2.07638	3.02922	0.00915684	0.0221197	-2.54244	Unchanged
Syt3	1.10517	-0.791781	4.22133	0.00088465	0.00353572	-0.509392	Unchanged
Il27	1.10369	0.0213067	4.42624	0.000597672	0.00261751	-0.381713	Unchanged
Gabbr1	1.1028	-2.45631	3.1648	0.00700827	0.0177875	-2.38697	Unchanged
Rps23-ps2	1.1026	-2.35583	2.71632	0.0169127	0.0366516	-3.0673	Unchanged
Unc5b	1.10254	1.50996	7.83533	1.94052e-06	3.5095e-05	5.25495	Unchanged
Lrfn1	1.10092	0.418409	4.90026	0.000245625	0.00132241	0.500176	Unchanged
Rtn2	1.1007	0.87445	5.77392	5.14311e-05	0.000413355	1.95516	Unchanged
Dnajc28	1.09538	0.866594	5.75102	5.35123e-05	0.000424345	1.95347	Unchanged
Arrdc3	1.0947	5.90585	16.0652	2.60429e-10	2.83494e-08	13.9017	Unchanged
Rasgrf2	1.09445	-3.66761	1.12194	0.281072	0.372303	-4.9588	Unchanged
Prdx5	1.09294	7.21821	15.6206	3.76126e-10	3.70675e-08	13.4892	Unchanged
Slc1a1	1.09266	-3.48104	1.97052	0.0692261	0.117172	-4.21779	Unchanged
Soat2	1.09217	0.527674	4.87842	0.000255744	0.00136572	0.501159	Unchanged
Zfp647	1.09209	-0.166805	4.11971	0.0010762	0.00413183	-0.790678	Unchanged
Trim38	1.09206	-4.19851	1.48922	0.158974	0.23378	-4.61021	Unchanged
Zfp128	1.09203	1.44886	6.29759	2.11839e-05	0.000214152	2.82274	Unchanged
Mtus1	1.09165	3.83076	15.3653	4.66519e-10	4.45466e-08	13.4168	Unchanged
Tnn	1.08898	0.114036	7.9002	1.76617e-06	3.24903e-05	5.31758	Unchanged
Slc15a3	1.08706	8.14196	17.5149	8.34933e-11	1.19101e-08	15.0525	Unchanged
Gpr157	1.08468	4.37782	15.0431	6.15102e-10	5.44986e-08	13.1152	Unchanged
Ncmap	1.08294	-2.99146	1.85105	0.0857277	0.140023	-4.2991	Unchanged
Npl	1.0824	1.57663	6.58668	1.31949e-05	0.000151201	3.27489	Unchanged
Traf1	1.08139	5.81837	21.6455	4.98007e-12	1.36982e-09	17.998	Unchanged
Mapkapk3	1.08119	5.93684	14.0404	1.50584e-09	1.08403e-07	12.0685	Unchanged
Grap	1.07936	4.09152	11.7798	1.41802e-08	6.66652e-07	9.87558	Unchanged
Ldhb	1.07818	0.207111	5.10508	0.000168698	0.000997735	0.906301	Unchanged
Itga5	1.07559	8.27053	14.3785	1.10662e-09	8.49747e-08	12.3461	Unchanged
Psma5-ps	1.0746	-3.37753	1.24611	0.233509	0.320428	-5.05373	Unchanged
Rab32	1.07344	6.28437	20.5709	9.84459e-12	2.26782e-09	17.2973	Unchanged
Bean1	1.07311	-1.7424	4.0877	0.00114495	0.00432295	-0.86828	Unchanged
Zfp775	1.07256	1.6793	7.99796	1.534e-06	2.87911e-05	5.4642	Unchanged
Runx3	1.07183	3.84503	11.2489	2.52978e-08	1.0792e-06	9.22954	Unchanged
Errfi1	1.07071	4.43996	13.1651	3.44882e-09	2.11861e-07	11.2993	Unchanged
Atf3	1.0701	8.72175	14.3401	1.14557e-09	8.73592e-08	12.3088	Unchanged
H2-M2	1.06972	-0.626162	4.53732	0.000484121	0.00222379	-0.155277	Unchanged
Rpp25	1.06963	-2.10231	2.68277	0.0180542	0.0387697	-3.24696	Unchanged
Zfp428	1.0674	-1.35407	4.12703	0.00106109	0.00409352	-0.668581	Unchanged
Ptpru	1.06643	-2.43934	2.85467	0.0129053	0.0293437	-2.90603	Unchanged
Bcl2l15	1.06329	-4.65176	1.429	0.175297	0.253555	-4.84315	Unchanged
Gls2	1.06314	-2.97436	2.54422	0.0236117	0.0483623	-3.2955	Unchanged
Nfkbib	1.06281	5.55417	20.224	1.23553e-11	2.60971e-09	17.0803	Unchanged
Cyp27b1	1.06198	-3.02108	2.17991	0.0471355	0.0853333	-3.93698	Unchanged
Trim29	1.06033	-3.17227	2.44243	0.0287099	0.0567698	-3.49227	Unchanged
Col27a1	1.06009	1.28189	10.6626	4.92384e-08	1.81121e-06	8.80952	Unchanged
Clcnkb	1.05977	-2.558	1.93665	0.0735832	0.123346	-4.21764	Unchanged
Rilpl2	1.05938	6.15844	17.38	9.24738e-11	1.29106e-08	14.9793	Unchanged
Cbx2	1.05735	2.25716	10.0405	1.03127e-07	3.21524e-06	8.07011	Unchanged
Mvd	1.05695	3.34302	10.007	1.07426e-07	3.31616e-06	7.92498	Unchanged
Car11	1.05563	-1.18737	2.64806	0.0193141	0.0410257	-3.44995	Unchanged
Tpt1-ps5	1.05338	0.570769	6.31706	2.05117e-05	0.00020954	2.87211	Unchanged
Flrt3	1.05011	4.26362	8.74514	5.42235e-07	1.23521e-05	5.90445	Unchanged
Gabbr2	1.04833	-0.796412	4.33926	0.000705553	0.0029612	-0.327014	Unchanged
Ctsd	1.04674	11.8944	10.4835	6.06974e-08	2.11838e-06	8.13286	Unchanged
Pgk1-rs7	1.04663	-2.68271	2.5477	0.0234537	0.0481056	-3.31707	Unchanged
Ddah2	1.04626	3.23311	9.47207	2.09193e-07	5.7284e-06	7.20535	Unchanged
Hapln4	1.04611	-3.29952	1.31294	0.210665	0.294832	-4.90623	Unchanged
Tnc	1.04512	0.535816	6.04613	3.22794e-05	0.000293911	2.55931	Unchanged
Traf2	1.04401	4.37367	17.7921	6.78371e-11	1.00014e-08	15.375	Unchanged
Cd82	1.04359	6.1735	14.8624	7.19883e-10	6.13846e-08	12.8322	Unchanged
Fgf13	1.04349	1.91911	7.99921	1.53127e-06	2.87911e-05	5.45661	Unchanged
Fbxo36	1.0424	1.20258	7.04915	6.33496e-06	8.64792e-05	4.07793	Unchanged
Gpr162	1.03965	4.8165	10.9367	3.59374e-08	1.40019e-06	8.87852	Unchanged
Vwa1	1.03442	-1.85174	2.72381	0.0166677	0.0362057	-3.15873	Unchanged
Zbed5	1.03404	-0.600089	3.70993	0.00239227	0.0076091	-1.59133	Unchanged
Tent5c	1.03004	6.35827	11.8384	1.3319e-08	6.3262e-07	9.75152	Unchanged
Zfp532	1.02958	-0.886811	2.86232	0.012713	0.0289816	-3.02526	Unchanged
Rbpms	1.02941	0.983388	4.86189	0.000263693	0.00139485	0.335317	Unchanged
Cyp2ab1	1.02918	-3.11597	1.60776	0.130568	0.198764	-4.51538	Unchanged
Gpi-ps	1.0275	-0.462111	3.69395	0.00246852	0.00780314	-1.63157	Unchanged
Atp6v0d2	1.02591	5.2936	13.5679	2.34181e-09	1.5304e-07	11.7002	Unchanged
Ak4	1.025	2.75307	8.56916	6.88745e-07	1.4968e-05	5.97755	Unchanged
Lrrc8a	1.0245	4.04529	10.3886	6.78962e-08	2.31286e-06	8.26626	Unchanged
Clec1a	1.02417	-1.92246	2.42444	0.029714	0.0583732	-3.53438	Unchanged
Ccdc150	1.02407	-3.481	1.30923	0.211885	0.296314	-4.97246	Unchanged
Tmem255b	1.02384	-4.45786	1.25206	0.231398	0.318431	-4.80445	Unchanged
Dyrk2	1.02376	6.29258	12.5344	6.45721e-09	3.54167e-07	10.5213	Unchanged
Folr2	1.0235	9.83915	12.3427	7.85507e-09	4.1417e-07	10.2802	Unchanged
Rpl19-ps7	1.02246	-3.95575	1.18394	0.256474	0.34561	-4.99065	Unchanged
Gpr132	1.02158	5.51664	14.6571	8.62593e-10	7.12858e-08	12.6602	Unchanged
Slamf6	1.02064	-1.61099	2.66974	0.0185176	0.0396124	-3.28513	Unchanged
Rcan1	1.02046	5.47305	14.095	1.43203e-09	1.03494e-07	12.1315	Unchanged
Mroh8	1.01952	-2.91917	1.79879	0.0940004	0.151269	-4.35384	Unchanged
Por	1.01905	8.4308	9.2417	2.81202e-07	7.35073e-06	6.51526	Unchanged
Fbxo40	1.01832	-1.92007	2.94765	0.0107517	0.0251931	-2.88241	Unchanged
Pakap	1.01476	5.23443	18.0228	5.7198e-11	8.71159e-09	15.5321	Unchanged
Pard6b	1.01251	-2.32365	2.78991	0.0146498	0.0325867	-2.96926	Unchanged
Col18a1	1.01222	6.76113	7.96607	1.60598e-06	2.9956e-05	4.70424	Unchanged
Lst1	1.01182	5.96858	13.2429	3.19778e-09	1.99094e-07	11.2735	Unchanged
Laptm4b	1.01162	1.98831	8.12379	1.2817e-06	2.48114e-05	5.51407	Unchanged
Mid1ip1	1.01127	6.45635	9.17343	3.07292e-07	7.89832e-06	6.46665	Unchanged
Rhoc	1.01094	6.23686	12.1721	9.37227e-09	4.78453e-07	10.143	Unchanged
Wnt10b	1.01084	-2.97589	2.3852	0.0320225	0.0621334	-3.63008	Unchanged
Pacrg	1.01013	2.82557	12.2712	8.45634e-09	4.40814e-07	10.5907	Unchanged
G730003C15Rik	1.00975	-2.82044	1.56464	0.140353	0.210838	-4.66841	Unchanged
Rgs9bp	1.00955	-5.05979	0.830864	0.420225	0.51447	-5.11938	Unchanged
Trf	1.00887	7.60581	10.8088	4.159e-08	1.5836e-06	8.54543	Unchanged
Carmil3	1.0087	-3.51672	1.92487	0.0751568	0.125561	-4.25489	Unchanged
Il17ra	1.00845	6.60056	11.3871	2.17135e-08	9.48242e-07	9.23527	Unchanged
Dnmt3l	1.00776	-2.02774	2.93883	0.0109397	0.0255491	-2.86925	Unchanged
Glis2	1.00576	-0.36042	5.18001	0.000147236	0.000898478	1.03369	Unchanged
Pomc	1.00499	-1.51982	2.34195	0.034764	0.066466	-3.90221	Unchanged
Gykl1	1.00404	-2.90338	1.59789	0.132755	0.201543	-4.56051	Unchanged
Eif3j2	1.00223	-3.18499	1.49392	0.157755	0.232247	-4.82761	Unchanged
Gabrd	1.00161	-2.88276	1.41996	0.177863	0.256534	-4.77705	Unchanged
Sdc2	1.00037	1.4869	11.0482	3.1673e-08	1.27725e-06	9.26084	Unchanged
Tspan2	1.00027	-1.24095	2.91932	0.0113674	0.0263511	-2.94038	Unchanged
Pcdhga3	0.999783	-4.08032	1.46335	0.165824	0.242249	-4.65463	Unchanged
Sema6c	0.998922	-0.640855	3.38977	0.00449433	0.0125555	-2.14485	Unchanged
Tppp	0.997561	-1.74583	3.50712	0.00356549	0.0104399	-1.81021	Unchanged
Clp1	0.997055	3.64856	13.4784	2.54996e-09	1.65419e-07	11.7104	Unchanged
Atp2b4	0.996838	3.71441	13.63	2.20812e-09	1.46027e-07	11.8	Unchanged
Adamtsl4	0.996758	1.23985	7.36369	3.90886e-06	5.85662e-05	4.52495	Unchanged
Gpr3	0.996517	-3.7594	1.20067	0.250126	0.338615	-4.89963	Unchanged
Lrrc63	0.995652	-1.40705	3.57054	0.00314662	0.00944756	-1.75122	Unchanged
Dennd4a	0.994767	5.85108	5.27264	0.000124565	0.000795443	0.172538	Unchanged
Zfp874a	0.99394	3.07044	8.35333	9.27957e-07	1.9129e-05	5.64469	Unchanged
Chchd2-ps	0.99383	-4.5045	1.06014	0.307322	0.400682	-4.95105	Unchanged
Ehd1	0.993115	8.09495	18.7221	3.45234e-11	5.63037e-09	15.974	Unchanged
Dedd2	0.992562	4.34544	14.2486	1.24472e-09	9.32474e-08	12.382	Unchanged
Obox5	0.992056	-6.29147	1.22255	0.242012	0.329617	-4.88274	Unchanged
Gcnt2	0.991884	3.00369	8.22	1.11859e-06	2.22625e-05	5.36774	Unchanged
Rps2-ps13	0.991476	-4.41484	1.23427	0.237751	0.324963	-4.93677	Unchanged
Fzd1	0.991469	0.254782	4.47372	0.000546102	0.00243624	-0.318659	Unchanged
Rnf122	0.989612	-1.60216	3.11515	0.00772976	0.0192789	-2.52607	Unchanged
Sgsm1	0.988194	-3.24441	1.69233	0.113077	0.176466	-4.70396	Unchanged
Zscan2	0.988064	1.29522	5.09444	0.000172	0.00101033	0.707992	Unchanged
Apoa2	0.987939	-1.11572	3.12853	0.00752838	0.0188609	-2.52779	Unchanged
Dpysl2	0.986563	9.02992	12.5969	6.0612e-09	3.37468e-07	10.5561	Unchanged
mt-Co3	0.986401	-1.05088	3.58789	0.00304093	0.00919012	-1.66385	Unchanged
Cd5	0.98598	1.44448	10.2853	7.67706e-08	2.52193e-06	8.33311	Unchanged
Cdc42ep4	0.985668	5.90132	18.8256	3.20851e-11	5.37017e-09	16.0769	Unchanged
Arhgap29	0.98502	1.86405	6.52436	1.45983e-05	0.000162039	2.94055	Unchanged
Slamf7	0.984904	7.15506	20.0038	1.42987e-11	2.83346e-09	16.8975	Unchanged
Evl	0.982794	6.79154	10.7457	4.47238e-08	1.67183e-06	8.48443	Unchanged
Shank1	0.98226	-1.00242	4.54833	0.000474146	0.00219328	-0.0293739	Unchanged
Fpr1	0.981946	-1.0926	4.0484	0.00123557	0.00458618	-1.00586	Unchanged
Cd200r3	0.981344	-3.69876	1.14085	0.273386	0.364113	-4.99461	Unchanged
Apold1	0.97899	0.847896	6.29375	2.13194e-05	0.000215282	2.79989	Unchanged
Mgam	0.978078	-0.812289	4.04782	0.00123695	0.00458822	-0.988372	Unchanged
Rarg	0.97721	4.05133	10.0283	1.04664e-07	3.24829e-06	7.78778	Unchanged
Vps37d	0.975265	-3.1943	2.11826	0.0528444	0.0938397	-3.95514	Unchanged
Nanos1	0.974683	4.81268	14.13	1.38686e-09	1.00624e-07	12.2465	Unchanged
Hecw2	0.974568	-0.565279	3.5652	0.0031799	0.00952319	-1.89991	Unchanged
Smurf1	0.973836	5.47715	18.4784	4.10834e-11	6.52695e-09	15.8492	Unchanged
Sox4	0.973071	2.48467	6.74767	1.01872e-05	0.000125649	3.47263	Unchanged
Ern1	0.973014	6.2091	15.3412	4.76189e-10	4.47739e-08	13.2612	Unchanged
Tcn2	0.971895	7.06024	8.37674	8.98198e-07	1.86406e-05	5.31309	Unchanged
Maff	0.970707	5.29833	13.8465	1.8021e-09	1.24386e-07	11.9014	Unchanged
Sephs2	0.96982	6.44682	19.3342	2.2508e-11	4.12644e-09	16.4393	Unchanged
Insl3	0.969807	-4.22036	1.10216	0.289283	0.381156	-4.97054	Unchanged
Anpep	0.967122	10.2262	8.26118	1.05563e-06	2.12391e-05	5.11539	Unchanged
Icam2	0.966802	3.17774	10.4308	6.45897e-08	2.22075e-06	8.38146	Unchanged
Ccno	0.965739	-2.09409	3.35479	0.00481573	0.0132363	-2.09544	Unchanged
Cfb	0.964969	-3.27002	2.61861	0.0204493	0.0430157	-3.36747	Unchanged
Fabp5	0.96465	6.83974	12.7737	5.07387e-09	2.89493e-07	10.7726	Unchanged
Scarna2	0.964255	7.8047	8.29234	1.01049e-06	2.05544e-05	5.16825	Unchanged
Kdm6bos	0.963425	-5.51508	1.31608	0.209637	0.293683	-4.69338	Unchanged
Rpl31-ps11	0.963383	-3.61141	1.67986	0.115521	0.179596	-4.47384	Unchanged
Pdzk1ip1	0.962973	1.55521	5.07657	0.000177697	0.00103436	0.640073	Unchanged
Slc13a3	0.962405	2.04069	8.2683	1.04513e-06	2.10892e-05	5.48523	Unchanged
Gna13	0.961119	8.79926	12.9267	4.35803e-09	2.57417e-07	10.9025	Unchanged
Mras	0.960136	1.43453	5.699	5.85725e-05	0.000454726	1.82514	Unchanged
Ccdc155	0.959594	-4.01831	0.943594	0.36164	0.456578	-5.27015	Unchanged
Nyap2	0.959031	-1.79059	2.99056	0.00988119	0.023473	-2.67913	Unchanged
Borcs6	0.95728	4.03164	8.38656	8.86009e-07	1.84709e-05	5.60285	Unchanged
Oasl1	0.95686	6.19897	13.3607	2.85424e-09	1.80759e-07	11.3653	Unchanged
Xylt1	0.956287	5.9049	17.1513	1.10142e-10	1.46029e-08	14.8178	Unchanged
Ier5	0.952878	7.72224	15.2658	5.07833e-10	4.63911e-08	13.1682	Unchanged
H4c9	0.951411	4.88781	9.10043	3.38053e-07	8.54591e-06	6.38222	Unchanged
Flywch2	0.947913	-0.930084	3.56291	0.00319425	0.00955474	-1.75294	Unchanged
Efnb3	0.947253	-4.68304	0.815414	0.428715	0.522864	-5.07636	Unchanged
Sypl2	0.946803	-2.90714	2.04128	0.0608722	0.105255	-4.16555	Unchanged
Rps16-ps2	0.94618	1.31666	5.68371	6.01527e-05	0.000462862	1.6943	Unchanged
Chpf	0.945908	0.166594	6.66196	1.16863e-05	0.000138411	3.46355	Unchanged
Rpl27-ps3	0.945896	-3.72409	1.39928	0.18385	0.263364	-4.80823	Unchanged
Sting1	0.944905	6.18598	9.28276	2.66653e-07	7.02097e-06	6.61411	Unchanged
Rpl13-ps6	0.941524	-4.49321	1.45283	0.168677	0.245561	-4.6768	Unchanged
Nck1	0.940495	4.94713	9.27777	2.68378e-07	7.05555e-06	6.67184	Unchanged
Cybc1	0.939816	6.0218	13.6486	2.16967e-09	1.4435e-07	11.6846	Unchanged
Cyp2u1	0.93949	-1.57997	1.88116	0.0812642	0.133895	-4.53943	Unchanged
Atp6v0c-ps2	0.937871	0.226382	5.1832	0.000146386	0.000894182	1.06393	Unchanged
Prokr1	0.937025	1.63466	5.90122	4.13106e-05	0.000351467	1.99711	Unchanged
H19	0.937007	-4.58006	1.13171	0.277083	0.368211	-5.05708	Unchanged
Gpank1	0.935076	3.48607	9.62443	1.72529e-07	4.86912e-06	7.34466	Unchanged
Synpo2	0.933223	-3.0994	2.00402	0.065148	0.111384	-4.45292	Unchanged
Ccl3	0.932186	7.11781	13.2707	3.11302e-09	1.95136e-07	11.2726	Unchanged
Dnaic2	0.92999	-1.81144	2.27023	0.0398052	0.074188	-3.86608	Unchanged
Trank1	0.928569	0.247782	4.51501	0.000504989	0.0023013	-0.267924	Unchanged
Smo	0.927724	-2.72135	1.98189	0.0678165	0.115146	-4.38385	Unchanged
Msantd3	0.926085	0.705985	6.44446	1.66315e-05	0.00017851	3.09086	Unchanged
Dusp9	0.924766	1.46469	6.83146	8.91629e-06	0.000113873	3.67917	Unchanged
Kcna7	0.922491	-4.87013	1.5822	0.136296	0.205767	-4.61196	Unchanged
B4galt1	0.922086	7.70255	16.0529	2.6305e-10	2.83494e-08	13.8588	Unchanged
Pcdh18	0.921217	-3.43261	1.29689	0.215981	0.301082	-5.00428	Unchanged
Impdh2-ps	0.921152	-1.21941	3.12945	0.00751472	0.0188383	-2.56774	Unchanged
Tspan13	0.920187	4.64372	13.2708	3.11254e-09	1.95136e-07	11.4014	Unchanged
Eef1a2	0.918791	0.523301	3.82113	0.00192384	0.0064592	-1.59159	Unchanged
Cd99l2	0.91784	5.56369	14.4784	1.01157e-09	7.96814e-08	12.5069	Unchanged
Snord17	0.91756	3.38616	4.22825	0.000872949	0.00349972	-1.54483	Unchanged
Celsr1	0.917512	-4.80254	1.20464	0.24864	0.336925	-4.98151	Unchanged
Scg3	0.916872	-5.04963	2.1595	0.0489591	0.0880174	-3.96018	Unchanged
Rab11fip4os1	0.916505	-0.642549	3.01246	0.00946418	0.0226985	-2.854	Unchanged
Gpnmb	0.914901	11.3745	9.51031	1.99273e-07	5.48939e-06	6.87479	Unchanged
Ctse	0.913462	0.443496	3.30475	0.00531597	0.0142727	-2.51276	Unchanged
Farp1	0.912176	-1.6111	3.65763	0.0026511	0.00826685	-1.55941	Unchanged
Ctsa	0.910479	9.8112	8.71829	5.62268e-07	1.2683e-05	5.77877	Unchanged
Hsd17b14	0.90884	-2.32454	1.8716	0.0826586	0.135799	-4.49036	Unchanged
Scn1b	0.908618	3.5288	9.64925	1.67234e-07	4.77766e-06	7.37468	Unchanged
Runx2os1	0.90793	-1.89285	2.09374	0.0552886	0.0973639	-4.21505	Unchanged
Rap2b	0.907918	7.47009	16.399	1.98815e-10	2.3487e-08	14.1565	Unchanged
Glul	0.907066	8.00575	10.3634	6.99553e-08	2.35687e-06	7.98653	Unchanged
Mtfp1	0.906555	-0.974065	2.81591	0.0139232	0.0312345	-3.06041	Unchanged
Zfp652os	0.906397	-0.134918	3.25636	0.00584909	0.0154078	-2.40471	Unchanged
Cavin4	0.906079	-4.36493	1.23094	0.238959	0.326254	-4.98981	Unchanged
Cdh9	0.905289	-5.29451	1.3193	0.208588	0.292503	-4.90928	Unchanged
Pcdh19	0.90513	-1.97777	1.97732	0.068379	0.115951	-4.47003	Unchanged
Rdh13	0.904845	4.34834	15.5117	4.12181e-10	3.99794e-08	13.526	Unchanged
Nfe2	0.901051	-2.4884	1.63976	0.123692	0.19015	-4.73196	Unchanged
Armc7	0.900887	3.95185	10.0281	1.04698e-07	3.24829e-06	7.79093	Unchanged
Cers4	0.900575	1.73727	6.52425	1.46011e-05	0.000162039	3.15701	Unchanged
Lrrc75a	0.900499	3.73879	10.229	8.21254e-08	2.66459e-06	8.05997	Unchanged
Acsl1	0.900174	6.66302	19.6029	1.87286e-11	3.59531e-09	16.6229	Unchanged
Zbtb17	0.899932	5.09178	13.9667	1.61179e-09	1.14245e-07	12.0517	Unchanged
Rpl30-ps1	0.899236	-2.63369	2.21598	0.0440688	0.0806726	-3.86409	Unchanged
Dkk2	0.898201	0.0253064	3.24952	0.0059286	0.0155816	-2.44272	Unchanged
Wdr38	0.897938	-0.24525	3.22613	0.0062089	0.0161593	-2.57104	Unchanged
Slc7a11	0.895354	2.43453	3.97508	0.00142469	0.0051101	-1.88312	Unchanged
Itpkc	0.894795	4.07659	12.5643	6.26463e-09	3.46435e-07	10.7262	Unchanged
Rlbp1	0.891982	-5.27471	1.02515	0.322966	0.416822	-5.08432	Unchanged
Jak2	0.890517	5.62026	6.56278	1.37157e-05	0.000155836	2.48913	Unchanged
Xirp2	0.890075	-6.16432	1.39874	0.184009	0.263529	-4.73639	Unchanged
Bmx	0.890029	-4.83131	0.754843	0.463059	0.555472	-5.15045	Unchanged
P2ry2	0.889099	4.8819	16.5793	1.72191e-10	2.11554e-08	14.3927	Unchanged
Arl2	0.888904	4.23668	9.20557	2.94704e-07	7.67105e-06	6.6843	Unchanged
Zfp553	0.888611	3.02839	8.24802	1.07534e-06	2.15876e-05	5.56077	Unchanged
Dclk1	0.888387	-3.99468	1.27274	0.22418	0.310528	-5.03413	Unchanged
Eva1b	0.887762	2.68869	7.24592	4.67632e-06	6.79116e-05	3.98941	Unchanged
Cln5	0.887727	6.25156	16.1004	2.53058e-10	2.8094e-08	13.9255	Unchanged
Chchd10	0.88737	1.92523	5.93357	3.90874e-05	0.000336765	1.96363	Unchanged
Fam78b	0.885205	2.49339	6.32974	2.00862e-05	0.000206107	2.67628	Unchanged
Nectin2	0.883394	4.27959	7.3147	4.21058e-06	6.22268e-05	3.88366	Unchanged
Efnb1	0.881986	1.69813	7.47379	3.31099e-06	5.16189e-05	4.58643	Unchanged
Macrod1	0.881184	2.25534	5.62796	6.63048e-05	0.000499563	1.46155	Unchanged
Dennd3	0.880545	-0.972344	3.26745	0.00572235	0.015141	-2.37232	Unchanged
Rnf138rt1	0.878928	-2.98879	1.79862	0.0940278	0.151273	-4.52498	Unchanged
Procr	0.878876	3.68678	12.8819	4.55591e-09	2.65956e-07	11.0383	Unchanged
Ypel2	0.878597	3.43978	7.64193	2.5773e-06	4.27131e-05	4.60917	Unchanged
Galns	0.872711	5.97571	8.70459	5.7278e-07	1.28886e-05	5.81565	Unchanged
Tut1	0.872097	4.11372	8.55794	6.99409e-07	1.51284e-05	5.77991	Unchanged
Slc8b1	0.872037	6.53393	16.3337	2.09513e-10	2.42838e-08	14.1203	Unchanged
Tspear	0.871725	-4.37362	1.19886	0.250807	0.339338	-5.12682	Unchanged
Hsph1	0.871566	5.77067	13.8027	1.87731e-09	1.28137e-07	11.8378	Unchanged
Kcnh3	0.871422	-2.61803	2.13991	0.05077	0.0907332	-4.27285	Unchanged
Tnk2	0.870763	1.57965	5.43103	9.38426e-05	0.000647716	1.15962	Unchanged
Sdk2	0.870616	-1.70253	2.28784	0.038507	0.0720818	-3.99906	Unchanged
Tmem178	0.870408	1.87907	5.82585	4.70211e-05	0.000387929	1.86793	Unchanged
Tpm2	0.869811	0.435432	4.77906	0.000307547	0.00156655	0.258798	Unchanged
Sult4a1	0.869528	-3.98621	1.83301	0.0885066	0.143936	-4.38123	Unchanged
Mcidas	0.866046	-5.09063	1.18648	0.255501	0.344475	-4.9759	Unchanged
Herpud1	0.864055	6.02658	16.0793	2.57446e-10	2.83494e-08	13.9157	Unchanged
Nfe2l1	0.863755	8.0284	12.9125	4.41973e-09	2.60227e-07	10.894	Unchanged
Irak2	0.862682	6.64847	18.3676	4.44933e-11	7.00827e-09	15.7248	Unchanged
Dnajb13	0.861765	-0.228569	3.6399	0.00274516	0.00848117	-1.78902	Unchanged
Alas1	0.861399	6.18371	11.6447	1.63963e-08	7.51663e-07	9.55435	Unchanged
Ppp1r15a	0.860508	7.45095	14.1839	1.32022e-09	9.73216e-08	12.1663	Unchanged
Serpinb8	0.860482	4.94103	12.981	4.13055e-09	2.46349e-07	11.0401	Unchanged
Cd34	0.86035	1.92221	6.79339	9.47164e-06	0.000118988	3.33328	Unchanged
Ccdc189	0.859685	0.353806	4.03445	0.00126947	0.00467744	-1.1439	Unchanged
Col23a1	0.859271	1.29346	4.86307	0.000263114	0.00139298	0.198578	Unchanged
Npc2	0.859261	10.0924	10.302	7.5262e-08	2.47679e-06	7.89864	Unchanged
Nagpa	0.859163	5.64742	7.55499	2.93242e-06	4.70467e-05	4.13648	Unchanged
Sars	0.858281	7.28975	12.031	1.08627e-08	5.35262e-07	9.95564	Unchanged
Furin	0.857762	7.7135	12.3321	7.94119e-09	4.16947e-07	10.2814	Unchanged
Mecom	0.85603	-3.70404	1.2082	0.247312	0.335422	-4.99025	Unchanged
Ticam1	0.855889	5.30456	12.1451	9.63961e-09	4.88045e-07	10.1601	Unchanged
Ormdl3	0.855872	4.14351	11.2025	2.66399e-08	1.12088e-06	9.20785	Unchanged
Zan	0.852488	-2.94583	1.11125	0.285486	0.377041	-5.10884	Unchanged
Hp	0.851376	-3.3059	2.31026	0.0369118	0.069726	-3.83741	Unchanged
Ephb2	0.851371	-1.27197	2.76148	0.0154868	0.0340539	-3.17049	Unchanged
Mcam	0.850048	-0.844353	2.47209	0.0271246	0.0541229	-3.91231	Unchanged
Nupr1l	0.849631	-1.57415	1.87111	0.0827302	0.135898	-4.49061	Unchanged
Spaca9	0.845915	-0.346788	2.81532	0.0139393	0.0312666	-3.42287	Unchanged
Zfp574	0.845862	3.668	8.14116	1.25049e-06	2.43608e-05	5.25858	Unchanged
Cenpv	0.845306	1.96124	8.62557	6.37677e-07	1.40657e-05	6.23301	Unchanged
Slc12a3	0.844386	-4.39148	0.869077	0.399701	0.494169	-5.10734	Unchanged
Zfp786	0.844055	-3.27364	1.4951	0.157452	0.231911	-4.70107	Unchanged
Comp	0.842919	-1.1482	2.29962	0.0376609	0.0707712	-3.97215	Unchanged
Ampd3	0.842558	6.53737	16.9234	1.31382e-10	1.66725e-08	14.6024	Unchanged
Styxl1	0.842253	-2.3622	1.68669	0.114175	0.17788	-4.62494	Unchanged
H2-Ob	0.842166	1.18795	5.06527	0.000181401	0.00105127	0.652527	Unchanged
Neurl3	0.841244	8.26641	13.1209	3.60096e-09	2.19017e-07	11.1059	Unchanged
Atf5	0.841239	4.64742	6.27976	2.18198e-05	0.00021878	2.12941	Unchanged
Atp4a	0.840166	-5.19227	0.638722	0.533485	0.621781	-5.29825	Unchanged
Card6	0.839482	1.80932	5.44096	9.22011e-05	0.000640231	1.23388	Unchanged
Palm3	0.839317	-2.21379	1.57878	0.137077	0.20676	-4.90423	Unchanged
Sfmbt2	0.8388	1.37348	6.04633	3.22682e-05	0.000293911	2.35544	Unchanged
Scarf2	0.838424	1.21953	5.58572	7.14019e-05	0.000529736	1.54974	Unchanged
Gucd1	0.837388	4.48412	11.1225	2.91356e-08	1.19853e-06	9.07528	Unchanged
S1pr2	0.83698	6.4855	8.71712	5.63154e-07	1.26875e-05	5.821	Unchanged
Hspbap1	0.835723	2.07747	7.20417	4.98535e-06	7.10386e-05	4.12628	Unchanged
Pcdh17	0.835677	-4.27454	2.14683	0.0501235	0.0897699	-4.14497	Unchanged
Hunk	0.83383	-4.16049	1.10216	0.289285	0.381156	-5.16689	Unchanged
St6galnac4	0.83377	5.2754	13.106	3.65353e-09	2.21483e-07	11.1861	Unchanged
Dmtn	0.83367	-1.39092	2.18056	0.0470793	0.0852786	-4.12943	Unchanged
Chst11	0.832965	6.65382	15.8404	3.13268e-10	3.16065e-08	13.6983	Unchanged
Selp	0.831675	-1.03786	2.6666	0.018631	0.0398088	-3.42898	Unchanged
Fat1	0.830751	-2.85938	1.57481	0.13799	0.207932	-5.03211	Unchanged
Slc30a1	0.830609	5.94714	16.0723	2.58921e-10	2.83494e-08	13.914	Unchanged
Pwwp2b	0.830525	5.5809	16.2041	2.32613e-10	2.61392e-08	14.0429	Unchanged
Lrrc27	0.829503	3.91014	10.3118	7.43879e-08	2.4568e-06	8.17871	Unchanged
Arhgap22	0.82908	6.28769	16.5551	1.75525e-10	2.12813e-08	14.3083	Unchanged
Eif2b2	0.82896	5.24308	10.8422	4.00287e-08	1.53047e-06	8.66309	Unchanged
Rsf1os2	0.828885	-3.9637	0.97623	0.345791	0.440277	-5.09052	Unchanged
Zfp811	0.828717	-2.55437	1.60045	0.132184	0.200875	-4.84615	Unchanged
Tor4a	0.828301	6.37685	6.53825	1.42726e-05	0.000159703	2.42323	Unchanged
Slamf9	0.82827	7.54013	11.5237	1.8696e-08	8.38316e-07	9.37361	Unchanged
Tcf24	0.828127	-1.96232	2.53775	0.023908	0.0488362	-3.50014	Unchanged
Acpp	0.827856	-2.60037	1.86124	0.0841942	0.137934	-4.43347	Unchanged
Rhoj	0.827264	2.74282	7.26809	4.52055e-06	6.60136e-05	4.16987	Unchanged
Stk40	0.826869	5.53365	14.451	1.03668e-09	8.12982e-08	12.4781	Unchanged
Rps6kl1	0.825946	-1.89526	2.27944	0.0391213	0.0731277	-3.87833	Unchanged
Tubg2	0.824453	-1.21209	3.08825	0.00815097	0.020136	-2.6596	Unchanged
Flvcr2	0.823846	-2.8412	2.30585	0.0372208	0.0701588	-3.83541	Unchanged
Rtraf-ps	0.823458	-2.65596	1.77266	0.0983975	0.157165	-4.57274	Unchanged
Lrrc8c	0.822857	5.81976	16.2846	2.17954e-10	2.48905e-08	14.0929	Unchanged
Amacr	0.82223	1.56353	5.29172	0.000120366	0.000775873	1.00204	Unchanged
Letmd1	0.821362	5.41126	9.02097	3.75288e-07	9.20929e-06	6.30595	Unchanged
Irf8	0.820814	7.79119	11.2412	2.5517e-08	1.08104e-06	9.05268	Unchanged
Rbks	0.820803	2.62407	7.8848	1.806e-06	3.31171e-05	5.05649	Unchanged
Tmem114	0.819523	-1.35502	6.12268	2.83686e-05	0.000267897	2.17064	Unchanged
Tm4sf5	0.819264	-0.154203	4.11658	0.00108274	0.0041458	-0.814477	Unchanged
Tlr6	0.818165	3.76406	12.8808	4.56099e-09	2.65956e-07	11.1148	Unchanged
Ifi205	0.8174	3.59546	7.04257	6.40019e-06	8.71117e-05	3.35539	Unchanged
Marchf9	0.817213	2.07487	5.58615	7.13471e-05	0.000529618	1.33458	Unchanged
Hid1	0.816874	-0.294561	4.10351	0.00111046	0.00422128	-0.934099	Unchanged
Sh2b2	0.81633	3.40535	6.53536	1.43396e-05	0.000160161	2.72106	Unchanged
Glb1l2	0.815348	-2.44669	2.07481	0.0572465	0.100123	-4.14825	Unchanged
Rab42	0.815293	-2.06717	1.85067	0.085786	0.140105	-4.46034	Unchanged
Brf2	0.81527	2.84874	7.39715	3.71592e-06	5.60858e-05	4.26356	Unchanged
Srprb	0.814864	5.27288	9.57716	1.83113e-07	5.11301e-06	7.07001	Unchanged
Fth1	0.814671	12.7038	8.91238	4.33367e-07	1.03856e-05	6.06877	Unchanged
Tpt1	0.814435	11.1197	10.9329	3.6093e-08	1.40329e-06	8.67876	Unchanged
Fgfr3	0.814418	-4.10378	1.37402	0.191391	0.272303	-4.96196	Unchanged
Id2	0.813765	8.7263	10.5042	5.9241e-08	2.0835e-06	8.15362	Unchanged
Clic5	0.813761	2.85656	9.70958	1.55071e-07	4.46532e-06	7.46359	Unchanged
Abhd6	0.813362	0.880178	6.09742	2.9601e-05	0.000275933	2.45488	Unchanged
Zfp94	0.813053	0.798015	4.42403	0.000600199	0.00262497	-0.41845	Unchanged
Rps27a-ps2	0.812566	-1.40577	3.37667	0.00461209	0.0128083	-2.138	Unchanged
Oprl1	0.812433	-3.01145	1.15032	0.269597	0.36003	-5.16294	Unchanged
Itga1	0.812039	-2.56557	1.21312	0.245485	0.333533	-5.17768	Unchanged
Pdgfa	0.811699	5.29732	9.06219	3.55459e-07	8.84833e-06	6.36082	Unchanged
Olfr1505	0.811246	-6.66762	0.635558	0.535485	0.62352	-5.2137	Unchanged
Slc38a7	0.810724	6.0559	10.4583	6.25305e-08	2.158e-06	8.16084	Unchanged
Ahsa1	0.80979	7.9898	12.6054	6.00934e-09	3.35594e-07	10.5701	Unchanged
Tgm2	0.808381	8.66727	15.3165	4.86321e-10	4.50372e-08	13.2057	Unchanged
Tpt1-ps3	0.807475	4.33395	9.05545	3.58621e-07	8.8948e-06	6.4014	Unchanged
Samd4	0.807367	1.89346	4.34088	0.000703369	0.00295431	-0.798246	Unchanged
Cpd	0.806776	7.97985	16.0089	2.72699e-10	2.88825e-08	13.8188	Unchanged
Rcsd1	0.804348	5.80669	14.8578	7.22799e-10	6.13846e-08	12.8445	Unchanged
Gclm	0.802957	5.18325	15.1086	5.81214e-10	5.17449e-08	13.1052	Unchanged
Dnaja4	0.802686	0.261485	3.69379	0.0024693	0.00780393	-1.81058	Unchanged
Tnik	0.80221	0.389748	4.40067	0.000627506	0.00271272	-0.401454	Unchanged
Arhgap8	0.801758	-1.36643	3.13231	0.00747243	0.0187615	-2.74747	Unchanged
Iqcd	0.800991	-0.918115	2.19993	0.0454095	0.0827747	-4.20463	Unchanged
Trim46	0.800567	0.555743	4.19899	0.000923522	0.00366407	-0.874575	Unchanged
Nat14	0.799871	-0.0773458	3.89705	0.00165863	0.00576407	-1.34432	Unchanged
Dnajb2	0.798199	2.67341	8.68795	5.85841e-07	1.30708e-05	6.19916	Unchanged
Angpt1	0.798151	-3.52197	1.27011	0.22509	0.311589	-5.03225	Unchanged
Eva1c	0.798123	-5.70537	1.05958	0.30757	0.400891	-5.14744	Unchanged
Timp1	0.797702	0.0581377	3.08703	0.00817061	0.0201764	-2.83091	Unchanged
Myh10	0.797418	4.34022	10.3453	7.14726e-08	2.39485e-06	8.1299	Unchanged
Rhbdf2	0.795889	6.69396	13.2138	3.28948e-09	2.03429e-07	11.2231	Unchanged
Usp44	0.79381	-5.3477	0.864091	0.40234	0.496899	-5.24092	Unchanged
Smpdl3a	0.793744	7.85617	14.5218	9.7305e-10	7.81812e-08	12.485	Unchanged
Kcnj6	0.79354	-2.02747	1.83482	0.0882245	0.143541	-4.70103	Unchanged
Lrrc25	0.792929	6.98156	8.4371	8.2604e-07	1.73581e-05	5.39606	Unchanged
Kalrn	0.791592	-3.34984	1.3249	0.206772	0.290445	-5.13967	Unchanged
Engase	0.790654	3.66135	7.7883	2.07829e-06	3.65802e-05	4.76354	Unchanged
Cd200	0.790396	-1.84569	1.80283	0.0933361	0.15041	-4.47706	Unchanged
Nelfb	0.790209	5.37108	9.38621	2.33428e-07	6.30675e-06	6.81601	Unchanged
Slc25a30	0.789822	5.50335	12.7929	4.97773e-09	2.8489e-07	10.8376	Unchanged
Irf5	0.78922	8.04628	11.9778	1.14889e-08	5.61615e-07	9.8885	Unchanged
Gmfg-ps	0.788602	-2.04502	1.94093	0.07302	0.122536	-4.35315	Unchanged
Plk2	0.788236	8.12546	16.5001	1.83379e-10	2.20881e-08	14.2343	Unchanged
Cd59b	0.787895	-0.714458	2.81683	0.013898	0.0312006	-3.26966	Unchanged
C1ra	0.787408	2.83617	7.82146	1.98013e-06	3.55456e-05	4.90196	Unchanged
Akt2-ps	0.787103	-2.29189	1.90229	0.0782584	0.129802	-4.3176	Unchanged
Ephb6	0.786269	0.738272	3.40266	0.00438149	0.0123333	-2.39707	Unchanged
Phactr1	0.785017	1.0037	5.44415	9.16803e-05	0.000638299	1.35078	Unchanged
Depdc7	0.783208	2.96897	9.56157	1.86751e-07	5.19886e-06	7.29155	Unchanged
Bach2os	0.782912	-2.57556	1.59708	0.132936	0.201769	-4.68343	Unchanged
Mapk3	0.781847	7.51448	7.96194	1.61554e-06	3.0073e-05	4.68551	Unchanged
AI463229	0.780786	-3.31265	1.20539	0.248359	0.336669	-5.15855	Unchanged
Tapbpl	0.779322	4.48875	10.6059	5.25955e-08	1.89753e-06	8.42833	Unchanged
Adgrg1	0.77929	1.5049	4.4153	0.000610255	0.0026559	-0.740748	Unchanged
Pdlim1	0.778318	-1.32624	3.26264	0.00577696	0.0152623	-2.40237	Unchanged
Pak4	0.778189	3.82567	7.67114	2.46842e-06	4.14304e-05	4.53763	Unchanged
Nfkb2	0.778148	6.73911	10.5496	5.61669e-08	2.00213e-06	8.23526	Unchanged
Rpl27-ps1	0.77809	-3.06597	1.26498	0.226867	0.313437	-5.11177	Unchanged
Hmox1	0.777654	8.44359	10.2236	8.26557e-08	2.67709e-06	7.80529	Unchanged
Relb	0.77753	5.97376	13.8482	1.79925e-09	1.24386e-07	11.879	Unchanged
Rcl1	0.777201	3.21741	10.0621	1.0045e-07	3.15663e-06	7.94598	Unchanged
Rsad2	0.775748	7.6329	13.6665	2.13322e-09	1.42439e-07	11.6567	Unchanged
Natd1	0.775084	4.80098	11.0951	3.00432e-08	1.22764e-06	9.01696	Unchanged
Nhlrc3	0.773391	5.90193	13.796	1.88913e-09	1.28468e-07	11.8414	Unchanged
Cyth1	0.773159	6.24654	10.4398	6.39057e-08	2.20134e-06	8.10917	Unchanged
Pcsk1	0.77289	4.46173	13.0191	3.97853e-09	2.38053e-07	11.131	Unchanged
Ftl1-ps1	0.772627	3.04925	5.68643	5.98684e-05	0.000461638	1.31998	Unchanged
Aldoa	0.772396	10.4825	7.71436	2.31619e-06	3.95232e-05	4.28935	Unchanged
Mapk8ip1	0.771694	0.992919	4.42363	0.000600649	0.00262619	-0.557258	Unchanged
Map1b	0.771467	-1.57095	1.9623	0.0702608	0.118607	-4.53824	Unchanged
Plin2	0.771405	9.90314	10.6149	5.20479e-08	1.88728e-06	8.2871	Unchanged
Tmem107	0.771238	1.24715	5.28741	0.000121303	0.000781093	1.0109	Unchanged
Zfp108	0.770057	0.377752	3.67493	0.00256251	0.00803957	-1.82298	Unchanged
Tex22	0.769805	-3.67476	1.27581	0.223125	0.309264	-4.86386	Unchanged
Smpdl3b	0.769573	4.36843	8.47789	7.80779e-07	1.65772e-05	5.62749	Unchanged
Srpk3	0.769436	-0.126091	3.81681	0.00194017	0.00650335	-1.58846	Unchanged
Tgfbr1	0.769356	7.08118	5.44111	9.21778e-05	0.000640231	0.457418	Unchanged
Il27ra	0.768878	2.10307	4.40764	0.000619218	0.00268571	-0.798266	Unchanged
Stx6	0.768497	5.67669	15.2453	5.16787e-10	4.69156e-08	13.2055	Unchanged
Bnc2	0.768151	-3.41595	1.10035	0.290046	0.381885	-5.2951	Unchanged
Pla2g15	0.767342	7.26089	6.86407	8.46784e-06	0.000109635	2.94963	Unchanged
Ifi30	0.766993	6.57698	7.7546	2.18332e-06	3.78874e-05	4.38426	Unchanged
Scarna13	0.766723	4.29511	5.92809	3.94548e-05	0.000338823	1.51086	Unchanged
Ppp1r3b	0.766511	3.99657	11.02	3.2697e-08	1.30994e-06	8.98477	Unchanged
Kcnj2	0.766195	5.00289	8.82742	4.85439e-07	1.13651e-05	6.09283	Unchanged
Hvcn1	0.766074	5.92429	11.0063	3.3208e-08	1.31894e-06	8.83126	Unchanged
Ccl24	0.765734	-1.32886	1.67238	0.117008	0.181448	-4.95164	Unchanged
Hk2	0.765718	6.59982	16.1954	2.3425e-10	2.61636e-08	13.9921	Unchanged
Rpl36-ps3	0.765322	-4.30236	1.26015	0.228552	0.315386	-4.91936	Unchanged
Fabp3	0.764363	3.29911	8.47078	7.8847e-07	1.66828e-05	5.74056	Unchanged
Ebi3	0.764015	5.83234	8.15009	1.23476e-06	2.409e-05	5.01015	Unchanged
B4galt7	0.763719	5.05474	11.4944	1.93037e-08	8.57904e-07	9.45605	Unchanged
Ctsb	0.763643	13.4427	8.631	6.32972e-07	1.39869e-05	5.676	Unchanged
Cdkn1b	0.762686	4.9611	11.1	2.98786e-08	1.22363e-06	9.00253	Unchanged
Ppm1n	0.761661	-2.59459	2.07251	0.0574883	0.10047	-4.28451	Unchanged
Prkx	0.761504	7.02343	14.4025	1.08287e-09	8.38495e-08	12.3852	Unchanged
Tpi-rs11	0.759743	-3.4659	1.28587	0.219691	0.305399	-5.0126	Unchanged
Mrpl23	0.759583	4.16698	9.0643	3.54471e-07	8.83972e-06	6.48507	Unchanged
Ssbp2	0.758733	-0.670688	3.30558	0.00530726	0.0142535	-2.24099	Unchanged
Mtif3	0.758634	3.08407	9.39638	2.30408e-07	6.23524e-06	7.10224	Unchanged
Slc39a13	0.758579	4.38281	12.4303	7.18021e-09	3.86913e-07	10.5676	Unchanged
Rhoq	0.757855	5.12757	11.6613	1.61058e-08	7.40184e-07	9.64519	Unchanged
Bag3	0.756504	6.24131	11.2447	2.54182e-08	1.08011e-06	9.08919	Unchanged
Ifnz	0.755855	-4.89389	1.60426	0.131341	0.199792	-4.73162	Unchanged
Iglon5	0.755417	-0.747164	4.10217	0.00111333	0.00422775	-0.896464	Unchanged
Rps10-ps1	0.754774	-1.60604	2.2097	0.0445883	0.0815034	-4.0865	Unchanged
Ephb3	0.754095	-0.292002	3.5371	0.00336088	0.00994342	-2.1233	Unchanged
Cybb	0.753517	9.28464	14.8375	7.3579e-10	6.22013e-08	12.7712	Unchanged
Mxi1	0.752096	5.4627	8.79708	5.05616e-07	1.1726e-05	5.97826	Unchanged
Zfp629	0.751913	2.75163	5.31799	0.000114824	0.00074959	0.966386	Unchanged
Tfpi2	0.751548	-3.72107	0.916696	0.375079	0.470034	-5.22171	Unchanged
Enpp4	0.749698	4.02782	8.89026	4.46332e-07	1.06272e-05	6.18167	Unchanged
Adra1a	0.749562	3.78122	6.59299	1.30609e-05	0.00015019	2.85381	Unchanged
Itih1	0.748865	-6.28324	0.500571	0.624578	0.703911	-5.24889	Unchanged
Acta2	0.748792	-1.05821	2.32205	0.0360988	0.0684603	-4.05916	Unchanged
Gng11	0.748721	2.17795	5.33076	0.000112227	0.000737811	0.967118	Unchanged
Pilrb1	0.7484	4.63987	12.9653	4.19488e-09	2.48577e-07	11.0272	Unchanged
Jrk	0.748184	0.68416	3.16988	0.00693825	0.0176536	-2.83934	Unchanged
Tpd52-ps	0.747736	-2.34274	1.69977	0.11164	0.174579	-4.65277	Unchanged
Ass1	0.747649	5.53968	8.03965	1.44505e-06	2.73136e-05	4.83279	Unchanged
Scpep1	0.747485	8.01701	8.7193	5.61495e-07	1.26811e-05	5.79193	Unchanged
Sbk3	0.746727	-4.4061	0.855131	0.407112	0.501515	-5.30619	Unchanged
Dab2ip	0.746475	1.92892	5.41291	9.69156e-05	0.000660524	0.99032	Unchanged
Ptdss2	0.746345	4.27822	8.87179	4.57465e-07	1.08642e-05	6.22941	Unchanged
Rab11fip1	0.746179	5.46253	10.9287	3.62672e-08	1.40413e-06	8.74841	Unchanged
Lyl1	0.74553	5.34901	6.35485	1.92702e-05	0.000199176	2.20289	Unchanged
Armcx2	0.745212	1.37905	6.58326	1.32681e-05	0.000151592	3.17386	Unchanged
Psenen-ps	0.7444	-1.48804	2.12498	0.0521921	0.0928856	-4.24353	Unchanged
Pea15a	0.743994	9.00273	10.7476	4.46273e-08	1.67162e-06	8.45207	Unchanged
Snx18	0.743847	6.83321	15.8646	3.07056e-10	3.12637e-08	13.7102	Unchanged
Ppp1r2-ps2	0.743845	-4.9858	0.857152	0.406032	0.500486	-5.14825	Unchanged
Plxnb3	0.742936	2.46696	5.42142	9.54604e-05	0.000654722	1.01994	Unchanged
Trip10	0.742871	5.38129	12.0708	1.04192e-08	5.16169e-07	10.0622	Unchanged
Smyd1	0.742687	-0.377407	3.91216	0.00161043	0.0056284	-1.35743	Unchanged
Agmo	0.74251	1.84431	5.63708	6.52552e-05	0.000493066	1.601	Unchanged
Elovl5	0.74177	5.96555	14.4783	1.01164e-09	7.96814e-08	12.496	Unchanged
Eef1aknmt	0.741386	3.46242	5.92924	3.93775e-05	0.000338632	1.71957	Unchanged
Gnao1	0.741055	-5.6197	1.10552	0.287876	0.379653	-5.09067	Unchanged
Orai2	0.740825	6.05293	7.67763	2.44491e-06	4.11107e-05	4.27521	Unchanged
Dhrs3	0.740255	9.14862	7.78743	2.08092e-06	3.65802e-05	4.40375	Unchanged
Ddit4	0.739159	3.3041	11.5928	1.73443e-08	7.83549e-07	9.66941	Unchanged
Trappc5	0.738787	3.65374	7.65897	2.51319e-06	4.20668e-05	4.52068	Unchanged
Crlf2	0.738715	5.66852	7.27174	4.4954e-06	6.58029e-05	3.68078	Unchanged
Ltbp4	0.738705	-1.95276	1.69776	0.112028	0.17505	-4.72924	Unchanged
N4bp1	0.73748	6.28811	10.1386	9.15612e-08	2.91105e-06	7.72328	Unchanged
Tmem170	0.737011	1.04915	3.89249	0.00167343	0.00580072	-1.56467	Unchanged
Gsta3	0.73697	-0.981472	2.48186	0.0266209	0.0533082	-3.80702	Unchanged
Trmt12	0.735916	2.4451	6.71294	1.07687e-05	0.000130597	3.261	Unchanged
Plbd2	0.735822	7.33426	7.74765	2.20569e-06	3.82036e-05	4.35935	Unchanged
Usf1	0.735377	5.57026	10.3665	6.96995e-08	2.35255e-06	8.06302	Unchanged
St3gal1	0.735189	7.79841	13.701	2.06504e-09	1.38893e-07	11.6952	Unchanged
Il1b	0.735154	4.41294	6.18217	2.5674e-05	0.000248763	1.89462	Unchanged
Zfp772	0.734665	1.21775	5.94991	3.80121e-05	0.00032997	2.24092	Unchanged
Pld3	0.734395	8.72184	6.29192	2.1384e-05	0.000215701	1.96143	Unchanged
Fbxo2	0.734063	-4.91135	0.933464	0.366661	0.4614	-5.04415	Unchanged
Tpt1-ps6	0.733638	-0.762837	2.76931	0.0152516	0.0336294	-3.34682	Unchanged
Dlx2	0.733402	-1.11022	2.53048	0.0242452	0.0494046	-3.93871	Unchanged
Myo1h	0.732898	-3.66775	1.31996	0.208372	0.292266	-4.93105	Unchanged
Isca2	0.732862	3.83405	9.79798	1.38917e-07	4.08962e-06	7.51162	Unchanged
Slc4a5	0.732433	-1.70225	2.09173	0.0554929	0.0976491	-4.31919	Unchanged
Tgif2	0.732376	0.0403493	3.55064	0.00327241	0.0097364	-2.11803	Unchanged
Tlr9	0.731707	6.25554	6.05315	3.18984e-05	0.000292029	1.59087	Unchanged
Kif21b	0.731633	5.92232	12.8239	4.82613e-09	2.78811e-07	10.8557	Unchanged
Il10ra	0.731595	7.53917	14.4782	1.01175e-09	7.96814e-08	12.4471	Unchanged
Limch1	0.731301	-4.1628	0.822527	0.424792	0.519097	-5.27952	Unchanged
Entpd6	0.731222	3.53021	8.38199	8.91662e-07	1.85468e-05	5.63439	Unchanged
Lysmd1	0.730782	0.881456	4.43473	0.000588094	0.00258517	-0.472216	Unchanged
mt-Co2	0.730782	-1.48252	2.5256	0.0244743	0.0497668	-3.54825	Unchanged
Upp1	0.730743	-0.21413	3.65663	0.00265631	0.00827862	-1.80611	Unchanged
Fcgrt	0.730576	6.49618	7.5949	2.76339e-06	4.49761e-05	4.15619	Unchanged
Lpin2	0.730332	7.05397	9.19945	2.97056e-07	7.69965e-06	6.47458	Unchanged
Bola2	0.73	4.68137	7.68795	2.408e-06	4.06755e-05	4.41214	Unchanged
Csf3r	0.729111	4.55323	9.37912	2.35558e-07	6.33737e-06	6.91306	Unchanged
Rxra	0.729098	5.25995	9.12068	3.29207e-07	8.35668e-06	6.48049	Unchanged
Dcbld2	0.728947	4.31413	9.04458	3.63792e-07	8.99861e-06	6.49897	Unchanged
P2rx6	0.727807	-1.09349	2.08001	0.0567023	0.099322	-4.44218	Unchanged
Pnrc1	0.727554	6.92416	14.0305	1.5196e-09	1.08968e-07	12.0285	Unchanged
Ncf1	0.726909	9.02804	10.6578	4.95118e-08	1.81764e-06	8.34124	Unchanged
Exo5	0.726767	3.28381	8.85348	4.688e-07	1.10703e-05	6.33368	Unchanged
Gabarapl1	0.726079	6.2914	12.123	9.86442e-09	4.93999e-07	10.0878	Unchanged
St8sia6	0.725439	-2.04589	1.08295	0.29743	0.389902	-5.27933	Unchanged
Chrm4	0.725352	-2.15631	1.29209	0.217591	0.302823	-5.21896	Unchanged
H6pd	0.725006	6.17057	9.08432	3.45272e-07	8.68078e-06	6.34644	Unchanged
Rnf135	0.723395	3.93176	9.17113	3.08213e-07	7.89995e-06	6.65135	Unchanged
Nipal1	0.723264	-3.57664	1.31913	0.208642	0.292556	-5.02334	Unchanged
Cbx4	0.723129	4.40349	10.0392	1.03284e-07	3.21524e-06	7.74857	Unchanged
Vipas39	0.72302	7.49673	10.959	3.50371e-08	1.36801e-06	8.72072	Unchanged
Got2-ps1	0.722838	-2.28611	1.34013	0.2019	0.284705	-5.11965	Unchanged
Zfp189	0.722259	1.74346	5.67575	6.0993e-05	0.000467558	1.60859	Unchanged
Polr1c	0.721802	4.85784	7.16578	5.28855e-06	7.41726e-05	3.54983	Unchanged
Sh3bgrl2	0.721779	6.91828	13.896	1.72098e-09	1.20136e-07	11.9013	Unchanged
Rasip1	0.721528	0.862441	4.89815	0.000246584	0.00132642	0.229345	Unchanged
Tsku	0.721271	2.19137	4.75523	0.000321511	0.00162455	-0.171855	Unchanged
Ankrd55	0.721178	1.34437	4.24979	0.000837543	0.00338705	-0.848849	Unchanged
Necap2	0.720723	7.2773	6.84193	8.76964e-06	0.000112389	2.91098	Unchanged
Il21r	0.720227	5.59864	12.8626	4.64389e-09	2.69126e-07	10.9115	Unchanged
Gipc2	0.719999	0.166932	3.08654	0.00817856	0.0201933	-2.81738	Unchanged
Pacsin1	0.718795	-3.65831	1.02628	0.32245	0.416452	-5.17625	Unchanged
Rhog	0.718509	7.88706	8.81373	4.94434e-07	1.15049e-05	5.92547	Unchanged
Ddn	0.718402	-4.74456	0.538187	0.59904	0.681043	-5.23464	Unchanged
Rpl34-ps1	0.717586	-0.452485	3.27445	0.00564377	0.0149794	-2.43279	Unchanged
Crisp3	0.716977	-3.7382	1.33559	0.203341	0.286387	-5.01001	Unchanged
Zfp455	0.716916	1.5803	5.69895	5.85772e-05	0.000454726	1.68905	Unchanged
Lamb3	0.716851	-1.60006	2.01403	0.0639725	0.109721	-4.30764	Unchanged
Slc2a12	0.716528	-5.78901	0.459045	0.653365	0.729307	-5.20952	Unchanged
Saraf	0.716249	7.48746	8.56277	6.948e-07	1.50641e-05	5.57278	Unchanged
Ctu1	0.714703	2.67083	6.88047	8.25135e-06	0.000107466	3.46847	Unchanged
Nrbf2	0.713455	4.11407	11.0032	3.33272e-08	1.32083e-06	8.98783	Unchanged
Ankrd66	0.713033	-3.66495	1.04491	0.314062	0.407882	-5.27631	Unchanged
P2ry6	0.712783	7.87307	8.17347	1.19454e-06	2.34693e-05	4.99968	Unchanged
Mrm1	0.712746	2.40057	4.89509	0.000247982	0.00133277	-0.0111008	Unchanged
Celsr2	0.711995	-0.345646	2.95401	0.010618	0.0249558	-3.07244	Unchanged
Cbx8	0.711944	1.72821	4.83067	0.000279408	0.00145911	0.0841868	Unchanged
Zfp58	0.711268	0.00953149	2.1938	0.0459318	0.0835661	-4.50881	Unchanged
Rab11b-ps2	0.711116	-1.87167	1.49698	0.156966	0.231288	-5.07145	Unchanged
Crygn	0.710418	-2.28502	1.56498	0.140273	0.210736	-4.76748	Unchanged
Crebl2	0.709361	3.30353	8.06377	1.39608e-06	2.6524e-05	5.25128	Unchanged
Rps3a3	0.708107	-1.90815	2.10168	0.0544853	0.0962251	-4.21486	Unchanged
Cacnb1	0.707798	1.3327	5.94946	3.80412e-05	0.000330066	2.18538	Unchanged
Sec14l2	0.707065	-1.98463	2.50169	0.0256264	0.0516761	-3.62313	Unchanged
Rn7s2	0.706057	1.72293	4.03812	0.00126045	0.00465502	-1.57445	Unchanged
Mgat4b	0.70597	6.43599	7.25018	4.64595e-06	6.75239e-05	3.60153	Unchanged
Fkbpl	0.705877	3.35177	7.35941	3.9343e-06	5.87086e-05	4.08053	Unchanged
Sdc4	0.705229	9.44631	11.2558	2.51064e-08	1.07352e-06	9.05594	Unchanged
Csf2rb2	0.705217	8.17774	9.74921	1.47594e-07	4.29997e-06	7.19755	Unchanged
Gaa	0.704923	6.87452	5.0246	0.000195406	0.00111525	-0.311861	Unchanged
Rundc1	0.704729	3.7424	8.55276	7.04395e-07	1.52184e-05	5.83292	Unchanged
Endog	0.704614	1.22508	3.55683	0.00323274	0.00964952	-2.24551	Unchanged
Igfbp4	0.703871	8.08993	6.44204	1.66976e-05	0.000179023	2.22579	Unchanged
Mmp13	0.70386	4.7606	6.08435	3.02606e-05	0.000280605	1.72949	Unchanged
Gde1	0.703025	5.53639	9.85003	1.30251e-07	3.9031e-06	7.39754	Unchanged
Map3k21	0.70299	-3.48948	0.938037	0.364389	0.459136	-5.37521	Unchanged
Pgpep1	0.702734	5.14854	7.54203	2.98965e-06	4.77852e-05	4.14587	Unchanged
Dhx37	0.702515	4.91576	6.80891	9.24095e-06	0.000116885	2.99662	Unchanged
Rras2	0.702356	0.783981	4.8596	0.000264814	0.00139835	0.255278	Unchanged
Capg	0.701441	10.2013	7.0993	5.8605e-06	8.12054e-05	3.31323	Unchanged
Sumf1	0.701327	6.79841	10.3292	7.28577e-08	2.42881e-06	7.9624	Unchanged
Dagla	0.701213	4.65376	9.02677	3.72431e-07	9.16445e-06	6.38221	Unchanged
Asns	0.701006	5.47834	11.9797	1.14663e-08	5.61615e-07	9.98866	Unchanged
Rps2	0.700795	9.66816	6.55127	1.3974e-05	0.000157412	2.40181	Unchanged
Nemp1	0.700231	3.94682	9.45622	2.13456e-07	5.82782e-06	7.04179	Unchanged
Pltp	0.699707	10.1707	5.15892	0.000152972	0.000925821	-0.0935171	Unchanged
Slc40a1	0.69898	6.0611	12.181	9.28545e-09	4.75337e-07	10.168	Unchanged
Slc1a2	0.69847	-4.90132	0.786602	0.444842	0.538122	-5.32544	Unchanged
Rest	0.698329	6.58472	10.9717	3.45357e-08	1.35417e-06	8.7502	Unchanged
Ssmem1	0.698228	-3.49154	1.26985	0.225179	0.311665	-5.09861	Unchanged
Lhfpl2	0.697831	7.64642	14.6621	8.5883e-10	7.12858e-08	12.6181	Unchanged
Apip	0.697774	3.92514	9.44968	2.15242e-07	5.8632e-06	7.04035	Unchanged
Rplp2	0.697091	7.98695	6.68423	1.12759e-05	0.00013563	2.63488	Unchanged
Fmc1	0.696552	1.74612	5.37328	0.00010401	0.000695751	1.07844	Unchanged
Dipk1b	0.696265	-4.13303	0.84694	0.411507	0.505881	-5.38805	Unchanged
Tacc2	0.696142	3.18014	6.45941	1.62296e-05	0.000175095	2.75985	Unchanged
Mcat	0.695781	3.55034	7.29095	4.36564e-06	6.41581e-05	3.94118	Unchanged
Tgm1	0.695555	0.0838603	2.58246	0.0219315	0.0455717	-3.85288	Unchanged
Ftl1	0.695468	12.455	6.6823	1.13108e-05	0.00013563	2.63786	Unchanged
Glb1	0.6954	7.13007	6.68254	1.13065e-05	0.00013563	2.64927	Unchanged
Rps11	0.695285	9.1926	6.77868	9.69591e-06	0.000120979	2.78558	Unchanged
Gdpd1	0.694719	4.86772	10.1278	9.27705e-08	2.93757e-06	7.84377	Unchanged
Rnf19b	0.69376	7.8999	13.0576	3.83079e-09	2.30711e-07	11.0438	Unchanged
Kdr	0.693739	5.78415	10.7673	4.3624e-08	1.64406e-06	8.52415	Unchanged
Polr2g	0.693274	5.03136	11.0801	3.05546e-08	1.24029e-06	8.9619	Unchanged
Rsl1	0.692985	2.60229	6.0018	3.47988e-05	0.000309923	1.97177	Unchanged
Colgalt1	0.692597	7.98444	9.36433	2.40069e-07	6.43993e-06	6.68503	Unchanged
Ifitm3	0.692461	10.2763	7.15072	5.41271e-06	7.55689e-05	3.39707	Unchanged
Grpr	0.691669	-5.36634	0.778895	0.449221	0.542427	-5.27536	Unchanged
Rabac1	0.691378	5.91052	6.67204	1.14986e-05	0.000136715	2.68188	Unchanged
Adcy2	0.691263	3.43651	7.86597	1.85599e-06	3.3899e-05	4.85369	Unchanged
Tsen54	0.690224	3.56105	6.17741	2.58792e-05	0.000250619	2.10968	Unchanged
Mul1	0.690168	5.18763	11.1729	2.75365e-08	1.14553e-06	9.07154	Unchanged
Vgll4	0.689969	5.01772	9.32674	2.51953e-07	6.69054e-06	6.7652	Unchanged
Syk	0.689509	8.93353	13.7131	2.04167e-09	1.37824e-07	11.6999	Unchanged
Hspe1-rs1	0.689466	-3.87533	1.28349	0.2205	0.306317	-4.94302	Unchanged
Ifitm2	0.688028	6.67042	7.2162	4.89417e-06	7.00269e-05	3.54165	Unchanged
Abcc3	0.687911	7.48038	6.61846	1.25344e-05	0.000145556	2.53497	Unchanged
Aldh1l2	0.687844	0.282165	2.625	0.0201976	0.0425714	-3.71248	Unchanged
Tnfaip6	0.687781	-1.7902	1.80877	0.0923685	0.149024	-4.9872	Unchanged
Kdm1a	0.687608	5.70363	14.5532	9.46147e-10	7.6476e-08	12.572	Unchanged
Slco4a1	0.686913	5.15706	9.75149	1.47176e-07	4.29843e-06	7.31034	Unchanged
G730013B05Rik	0.686872	-3.95266	0.790264	0.442772	0.536196	-5.34535	Unchanged
Eif3f	0.686628	7.72034	6.45912	1.62373e-05	0.000175095	2.25696	Unchanged
Aknaos	0.685008	-2.99745	1.33709	0.202864	0.285868	-5.20469	Unchanged
Pyurf	0.684774	1.39858	5.4422	9.19994e-05	0.000639425	1.32762	Unchanged
Borcs8	0.683603	3.97768	6.43388	1.69222e-05	0.00018037	2.47815	Unchanged
Naglu	0.683267	6.748	5.69484	5.89975e-05	0.000456642	0.932446	Unchanged
Pomt1	0.682789	4.49394	5.96985	3.67422e-05	0.000321521	1.58821	Unchanged
Lfng	0.682714	6.98699	9.22241	2.88327e-07	7.51567e-06	6.50714	Unchanged
Rnf157	0.682313	5.386	7.4099	3.64509e-06	5.53339e-05	3.91238	Unchanged
Ltb	0.681664	-1.78735	1.97621	0.0685174	0.116154	-4.40399	Unchanged
Vhl	0.681627	4.27955	9.17162	3.08017e-07	7.89995e-06	6.60755	Unchanged
Pip5k1a	0.681608	5.39201	12.403	7.38356e-09	3.93271e-07	10.4343	Unchanged
Camk2b	0.681426	0.0374216	2.44445	0.028599	0.056599	-3.99726	Unchanged
Rpl14	0.681329	8.62165	7.94623	1.65254e-06	3.06384e-05	4.64621	Unchanged
Icam5	0.68132	-1.13599	2.34225	0.0347437	0.0664341	-4.04679	Unchanged
Wdr54	0.681228	0.659544	3.90683	0.00162726	0.00568186	-1.5033	Unchanged
Iscu	0.681181	5.3288	9.61142	1.75376e-07	4.93434e-06	7.1049	Unchanged
Grhpr	0.680898	2.74532	5.80366	4.88551e-05	0.000397467	1.58962	Unchanged
Mxd1	0.680839	6.0615	14.4282	1.05814e-09	8.22804e-08	12.4221	Unchanged
Rpl9-ps6	0.680614	0.0209355	3.44616	0.00402099	0.0114906	-2.24399	Unchanged
Apoe	0.68061	8.65785	5.44476	9.15811e-05	0.00063809	0.446469	Unchanged
Fzd4	0.680171	-0.622885	2.15927	0.0489794	0.0880454	-4.48448	Unchanged
Jund	0.679957	7.03784	6.49448	1.53263e-05	0.000167625	2.33426	Unchanged
Mlst8	0.679954	3.30706	6.4919	1.5391e-05	0.000168042	2.69863	Unchanged
G630030J09Rik	0.67982	-0.923363	2.76025	0.0155239	0.034103	-3.28626	Unchanged
Dusp4	0.679729	7.29108	14.9525	6.65449e-10	5.73063e-08	12.8888	Unchanged
Rps12-ps4	0.679225	-2.57322	1.48119	0.161075	0.236398	-4.99048	Unchanged
Retsat	0.678692	4.30361	6.68063	1.13412e-05	0.000135719	2.84016	Unchanged
Cox17	0.678467	1.68982	3.24912	0.00593335	0.0155896	-2.9953	Unchanged
Optn	0.678154	4.48285	5.31382	0.000115685	0.000754142	0.401526	Unchanged
Hlx	0.677916	5.37026	6.39661	1.79897e-05	0.000188959	2.25139	Unchanged
Ddah1	0.677731	-5.14238	1.0707	0.302714	0.395541	-5.25656	Unchanged
Aldh6a1	0.677557	3.56663	9.34189	2.4709e-07	6.5899e-06	7.01623	Unchanged
Sbno2	0.67751	7.45764	11.1645	2.77938e-08	1.15104e-06	8.96426	Unchanged
Zfp874b	0.677439	2.79762	7.2326	4.7727e-06	6.87694e-05	4.03181	Unchanged
Tab1	0.676402	3.38944	6.02506	3.3452e-05	0.000300579	1.89268	Unchanged
Nfkbie	0.67633	6.45801	10.6672	4.89779e-08	1.80884e-06	8.37879	Unchanged
Tpra1	0.67594	6.1286	12.5591	6.29745e-09	3.46435e-07	10.5671	Unchanged
Med18	0.675915	2.15176	5.3046	0.000117614	0.000762135	0.823438	Unchanged
Rps12-ps3	0.675633	-2.26954	1.59766	0.132807	0.201606	-4.91038	Unchanged
Armcx1	0.675578	-1.95015	1.45521	0.168028	0.244904	-5.0983	Unchanged
Tagln2	0.67551	8.97778	7.01807	6.64916e-06	9.00348e-05	3.18205	Unchanged
Inka1	0.675174	2.77308	6.49538	1.53039e-05	0.000167579	2.79076	Unchanged
Opa3	0.67452	5.28202	9.60894	1.75922e-07	4.94218e-06	7.11843	Unchanged
Gse1	0.674459	6.05617	11.5844	1.75017e-08	7.88605e-07	9.4868	Unchanged
Zfp493	0.673878	0.0144974	2.35577	0.0338642	0.0650425	-4.14377	Unchanged
Hs1bp3	0.673509	5.47943	6.16452	2.64442e-05	0.000254885	1.85104	Unchanged
Rpl8	0.673319	9.21901	6.87312	8.34765e-06	0.000108414	2.94248	Unchanged
Rpl19-ps11	0.673096	1.58847	4.33356	0.000713294	0.00298781	-0.92638	Unchanged
Skil	0.672484	7.55095	4.28935	0.000776314	0.00319061	-1.75526	Unchanged
Pnpla2	0.672072	6.251	6.79636	9.42706e-06	0.00011875	2.86636	Unchanged
Mars1	0.671594	6.112	8.12997	1.27051e-06	2.46736e-05	4.98151	Unchanged
Antxr2	0.671468	7.45133	13.2064	3.31322e-09	2.04212e-07	11.2045	Unchanged
Lysmd4	0.671224	2.93739	7.80693	2.0225e-06	3.61397e-05	4.87198	Unchanged
Limd2	0.671168	6.97549	8.07478	1.37431e-06	2.62234e-05	4.86326	Unchanged
Rpsa-ps10	0.670915	1.68532	4.27073	0.000804536	0.00327881	-1.06655	Unchanged
Myb	0.670598	-2.73484	1.65044	0.121468	0.187216	-4.75124	Unchanged
Notch1	0.67036	5.92133	8.92671	4.25186e-07	1.02697e-05	6.14262	Unchanged
Srgn	0.669033	7.64058	11.0837	3.04326e-08	1.23806e-06	8.86275	Unchanged
Zkscan5	0.66886	2.82179	5.89962	4.14242e-05	0.000352125	1.77661	Unchanged
Rab3a	0.668631	1.3707	5.09111	0.000173046	0.00101433	0.704637	Unchanged
Zkscan14	0.668619	3.22427	7.14634	5.4494e-06	7.60235e-05	3.78229	Unchanged
Syde1	0.668159	-5.3046	0.48412	0.63591	0.714018	-5.19119	Unchanged
Hsd17b1	0.668113	-2.973	1.43405	0.173877	0.251818	-4.87117	Unchanged
Rps10-ps2	0.666931	0.563065	3.82218	0.00191987	0.00644822	-1.65488	Unchanged
Gypc	0.666481	3.57645	5.85223	4.49332e-05	0.000376193	1.47965	Unchanged
Fuca1	0.665585	7.93571	8.33467	9.52421e-07	1.95459e-05	5.23456	Unchanged
Hopx	0.665344	-0.113089	2.28139	0.0389779	0.0728818	-4.27905	Unchanged
Prdx6	0.664201	6.52884	11.4782	1.96495e-08	8.68397e-07	9.34539	Unchanged
Akip1	0.664016	4.13908	10.7333	4.53687e-08	1.68568e-06	8.63693	Unchanged
Snora73b	0.663918	2.64935	3.04088	0.00894889	0.0217142	-3.73791	Unchanged
Rps29	0.66377	9.46252	7.33403	4.08868e-06	6.06198e-05	3.69118	Unchanged
Jade2	0.663546	6.89674	9.65545	1.65939e-07	4.74858e-06	7.09505	Unchanged
Slc6a17	0.663351	1.99338	5.8113	4.82148e-05	0.000395087	1.8355	Unchanged
Rpl18-ps2	0.663135	-1.13787	1.90177	0.0783306	0.129874	-4.70755	Unchanged
Plagl2	0.662995	6.87961	11.0868	3.03253e-08	1.23643e-06	8.88429	Unchanged
Rasl2-9	0.662979	-1.46494	1.893	0.0795674	0.131582	-4.51803	Unchanged
Wee1	0.662705	5.02061	10.9129	3.69228e-08	1.42652e-06	8.75806	Unchanged
Shf	0.662694	0.012059	2.55104	0.0233031	0.0478607	-3.9544	Unchanged
Hexa	0.662504	10.064	6.9338	7.58682e-06	0.000100371	3.04203	Unchanged
Dok1	0.662387	5.77832	7.5563	2.92668e-06	4.70234e-05	4.11823	Unchanged
Rps15a-ps7	0.662327	-0.607209	2.66956	0.0185239	0.0396212	-3.59515	Unchanged
Pcdhb16	0.661244	-4.9011	0.485845	0.634717	0.713027	-5.22412	Unchanged
Ccdc89	0.661061	-2.82387	1.10851	0.286627	0.37833	-5.23219	Unchanged
Mrgpre	0.6607	1.08435	3.72744	0.00231147	0.00741572	-1.83822	Unchanged
Naa10	0.660403	2.74558	6.21037	2.4492e-05	0.000239069	2.30806	Unchanged
Tmem255a	0.659564	-0.895141	2.96155	0.0104616	0.0246449	-3.05777	Unchanged
Slc2a1	0.659334	6.61574	11.244	2.54364e-08	1.08011e-06	9.07361	Unchanged
Aldoart1	0.658313	-4.33782	1.03086	0.320376	0.41433	-5.1608	Unchanged
Rps2-ps10	0.658275	-0.0399657	3.17825	0.00682458	0.0174149	-2.75634	Unchanged
Pithd1	0.658124	3.7689	7.79108	2.06986e-06	3.65378e-05	4.72433	Unchanged
Clic4	0.657972	9.81903	12.9047	4.45385e-09	2.61402e-07	10.8773	Unchanged
Filip1	0.657134	-3.98726	0.786365	0.444977	0.538195	-5.34438	Unchanged
Mllt6	0.657089	6.6039	12.2319	8.80795e-09	4.57244e-07	10.198	Unchanged
Fcrl5	0.656718	-2.98615	1.04626	0.31346	0.407272	-5.34024	Unchanged
Taf1d	0.656546	6.3573	11.938	1.19832e-08	5.82685e-07	9.86192	Unchanged
Gyg	0.656026	7.11924	9.63298	1.70686e-07	4.8385e-06	7.06322	Unchanged
Cbx3-ps6	0.654314	-3.61797	1.24343	0.234463	0.321426	-4.95855	Unchanged
Zfp334	0.654298	1.21423	5.09215	0.000172718	0.00101291	0.608623	Unchanged
Coa4	0.653835	3.296	6.24365	2.31699e-05	0.000230368	2.26379	Unchanged
Ccdc117	0.653247	4.42452	11.8227	1.35437e-08	6.38634e-07	9.86434	Unchanged
Rara	0.653017	5.57731	10.6314	5.1055e-08	1.85947e-06	8.38797	Unchanged
n-R5-8s1	0.652077	-5.11025	0.529423	0.604943	0.686146	-5.33247	Unchanged
Tfap2a	0.651877	-3.05659	1.20852	0.247192	0.335284	-5.18874	Unchanged
Tmem171	0.651871	5.22097	9.99331	1.09233e-07	3.3607e-06	7.59714	Unchanged
Nabp2	0.651546	5.10607	6.43611	1.68605e-05	0.000179986	2.3347	Unchanged
Ednrb	0.651106	4.09459	8.41414	8.52734e-07	1.78377e-05	5.702	Unchanged
Kit	0.650559	0.875463	3.81249	0.00195663	0.00654542	-1.6177	Unchanged
Rab26os	0.650315	-0.47225	2.60913	0.0208283	0.0436535	-3.68823	Unchanged
Ergic3	0.650222	6.86499	6.88236	8.22681e-06	0.000107298	2.98521	Unchanged
Ccng2	0.650009	4.85388	9.18683	3.01976e-07	7.79427e-06	6.57577	Unchanged
Bcl2l11	0.649968	7.33913	9.97575	1.11603e-07	3.42788e-06	7.49765	Unchanged
Repin1	0.649943	3.85773	7.72011	2.29669e-06	3.92996e-05	4.60287	Unchanged
Adgrl2	0.649586	5.42454	10.4778	6.11072e-08	2.12445e-06	8.22347	Unchanged
Nrp2	0.649252	9.54941	11.7344	1.48859e-08	6.89278e-07	9.60695	Unchanged
Mcfd2	0.649201	6.49715	10.4945	5.99216e-08	2.09544e-06	8.17319	Unchanged
Hoxb3	0.649059	-0.406076	2.11485	0.053178	0.0943319	-4.46546	Unchanged
Plaat3	0.648452	3.56238	7.74541	2.21295e-06	3.82934e-05	4.6295	Unchanged
Cfap298	0.647678	2.11813	5.33102	0.000112175	0.000737785	0.908723	Unchanged
Rps19-ps6	0.647405	-0.0107434	3.01113	0.00948906	0.0227463	-3.06794	Unchanged
Mfge8	0.64705	4.94331	5.96862	3.68191e-05	0.000321735	1.56893	Unchanged
Podxl2	0.646776	-3.32265	1.67807	0.115874	0.180009	-4.73944	Unchanged
Cat	0.646158	8.20405	9.88303	1.25056e-07	3.77812e-06	7.37106	Unchanged
Comtd1	0.645556	3.74024	7.72112	2.29327e-06	3.9291e-05	4.58226	Unchanged
Lrrc36	0.645446	-3.9099	0.89252	0.387446	0.482091	-5.2245	Unchanged
Rps21	0.645398	8.30865	6.97491	7.11311e-06	9.51287e-05	3.11479	Unchanged
Krtcap2	0.645381	5.32201	6.95628	7.3238e-06	9.71708e-05	3.18266	Unchanged
Ppfibp2	0.645036	4.9343	8.43843	8.24516e-07	1.73459e-05	5.47723	Unchanged
Smc2os	0.644464	-3.25144	0.768361	0.455249	0.548352	-5.39056	Unchanged
Fxyd5	0.644226	9.81078	8.90596	4.37087e-07	1.04476e-05	6.04407	Unchanged
Vav2	0.644226	4.91583	10.5184	5.82607e-08	2.06082e-06	8.31338	Unchanged
Ncf4	0.644157	7.08793	9.33665	2.4876e-07	6.62346e-06	6.6585	Unchanged
Cercam	0.644046	3.82209	5.26623	0.000126012	0.000803275	0.397453	Unchanged
Ndufb4c	0.642712	-3.92994	1.09561	0.292044	0.383995	-5.07334	Unchanged
Rpn2	0.642447	8.33575	6.64876	1.19372e-05	0.00014039	2.57322	Unchanged
Dera	0.642391	6.11524	11.5212	1.87469e-08	8.38559e-07	9.3983	Unchanged
Rps18-ps3	0.641751	-2.774	1.44559	0.170666	0.248006	-5.0097	Unchanged
Syn1	0.641418	5.5848	5.1125	0.000166434	0.000990381	-0.101959	Unchanged
Mettl26	0.641218	2.5513	6.46123	1.61812e-05	0.000174694	2.76713	Unchanged
Vipr2	0.640427	-3.53128	1.0247	0.323172	0.41701	-5.39737	Unchanged
Lrrc51	0.640093	-0.704974	2.43188	0.0292947	0.057728	-3.87474	Unchanged
Snora57	0.639103	-2.35319	1.85165	0.0856368	0.139924	-4.54462	Unchanged
Fbxl8	0.639055	2.57231	4.37481	0.00065923	0.00281104	-1.01756	Unchanged
Alox5ap	0.639029	8.86004	7.85744	1.87913e-06	3.42198e-05	4.51041	Unchanged
Wnt9a	0.638894	-0.676421	2.64288	0.0195093	0.0413497	-3.54734	Unchanged
Chchd5	0.638852	3.19406	4.67395	0.000374297	0.00181991	-0.599622	Unchanged
Rpl14-ps1	0.638441	0.38631	3.76231	0.00215867	0.00705982	-1.74054	Unchanged
Lsm10	0.638272	4.13624	7.20488	4.97993e-06	7.10333e-05	3.72626	Unchanged
Amz1	0.638005	3.19909	7.70618	2.34422e-06	3.98908e-05	4.64553	Unchanged
Epha7	0.638002	-3.87468	1.23449	0.237673	0.324907	-5.09339	Unchanged
Anapc7	0.637985	5.07889	10.8932	3.77637e-08	1.45292e-06	8.74267	Unchanged
Scarna17	0.637384	-1.25213	2.5198	0.0247489	0.0502198	-3.68318	Unchanged
Map2k6	0.636658	2.37717	5.04339	0.000188801	0.00108456	0.322867	Unchanged
Zscan22	0.636346	2.90936	6.32348	2.02952e-05	0.000207789	2.5089	Unchanged
Zfp85os	0.636296	-1.86562	1.4758	0.162498	0.238145	-5.07635	Unchanged
Clpb	0.636035	4.56303	6.96261	7.25151e-06	9.66291e-05	3.27563	Unchanged
Tmem115	0.63557	5.26561	6.82097	9.0658e-06	0.000115464	2.9765	Unchanged
Layn	0.635536	2.00677	5.53673	7.7829e-05	0.000564532	1.30549	Unchanged
Ubap1	0.635509	6.52704	10.467	6.18881e-08	2.14387e-06	8.14207	Unchanged
Tnfaip3	0.63544	7.95588	9.15045	3.16643e-07	8.0711e-06	6.39246	Unchanged
Sord	0.635275	6.33325	7.2787	4.44789e-06	6.52629e-05	3.65188	Unchanged
Itpkb	0.634912	8.39087	12.1283	9.80987e-09	4.93443e-07	10.0525	Unchanged
Mthfd2	0.634871	5.62058	9.29504	2.62461e-07	6.93959e-06	6.67433	Unchanged
Ly86	0.63486	6.23334	12.5291	6.49235e-09	3.55037e-07	10.5262	Unchanged
mt-Co1	0.633803	12.0401	9.02811	3.7177e-07	9.16445e-06	6.22506	Unchanged
Junb	0.633595	9.3321	10.5561	5.57466e-08	1.991e-06	8.21514	Unchanged
Upp2	0.633571	0.589574	2.76417	0.0154055	0.0339156	-3.63515	Unchanged
Rplp0	0.63356	10.045	6.2435	2.31755e-05	0.000230368	1.87256	Unchanged
Gpx3	0.632815	1.78056	3.21487	0.00634849	0.0164367	-2.97294	Unchanged
Traf3ip2	0.632653	2.85314	6.63424	1.22195e-05	0.00014298	3.03338	Unchanged
Slc16a1	0.632454	3.7449	8.17606	1.19017e-06	2.34334e-05	5.27343	Unchanged
Aar2	0.632089	5.005	7.26219	4.56147e-06	6.65058e-05	3.71595	Unchanged
Piezo1	0.632022	8.37249	7.29636	4.32976e-06	6.36817e-05	3.63844	Unchanged
Atp5pb-ps	0.63146	-2.80889	1.01402	0.32806	0.422076	-5.34647	Unchanged
Tgfb3	0.631244	1.62955	4.87945	0.000255258	0.00136352	0.0463452	Unchanged
Eaf1	0.631197	7.08432	7.64918	2.54979e-06	4.24482e-05	4.21318	Unchanged
Hcn1	0.631075	-2.71827	1.53761	0.146802	0.218831	-4.94911	Unchanged
Mycl	0.630867	1.82383	5.99381	3.52744e-05	0.000313136	1.90179	Unchanged
Slc22a5	0.629934	3.1281	6.55971	1.3784e-05	0.000156205	2.86831	Unchanged
Tubb2b	0.629809	3.8613	6.65483	1.18211e-05	0.000139469	2.86231	Unchanged
Slc2a6	0.629773	6.12114	9.91253	1.20598e-07	3.66748e-06	7.4482	Unchanged
Mmachc	0.629568	2.85107	6.56546	1.36562e-05	0.000155448	2.91125	Unchanged
Pemt	0.6293	0.196843	3.00142	0.00967211	0.0230949	-3.08316	Unchanged
Ifitm6	0.629245	6.03513	7.4468	3.44804e-06	5.315e-05	3.92367	Unchanged
Pilrb2	0.628546	4.69734	8.96464	4.04311e-07	9.81694e-06	6.23857	Unchanged
Rpl19	0.628425	8.86685	6.84796	8.68642e-06	0.000111789	2.9018	Unchanged
Angptl6	0.627317	0.436998	2.98844	0.00992252	0.0235488	-3.1548	Unchanged
Ahi1	0.62697	2.56103	6.56171	1.37393e-05	0.000155912	2.95605	Unchanged
Rps15-ps2	0.626852	-1.89663	2.00581	0.0649369	0.111116	-4.40309	Unchanged
Crtc2	0.626672	5.21746	9.63383	1.70502e-07	4.8385e-06	7.15403	Unchanged
Fau	0.626643	9.09039	5.85669	4.45903e-05	0.000374206	1.18998	Unchanged
Dennd2a	0.626598	2.37354	6.33567	1.98903e-05	0.000204667	2.54627	Unchanged
Ero1l	0.626234	5.68447	8.60275	6.57838e-07	1.44441e-05	5.68064	Unchanged
Rps23-ps1	0.626091	3.22013	6.66561	1.1618e-05	0.000137729	2.95731	Unchanged
Prkg1	0.625625	1.67751	3.77341	0.00211224	0.00694249	-1.93411	Unchanged
Met	0.625549	0.65855	3.49117	0.00367936	0.0107035	-2.46669	Unchanged
Hcst	0.625312	2.43504	5.57236	7.30966e-05	0.000539894	1.30141	Unchanged
Mrpl38	0.625236	4.23039	6.97278	7.1369e-06	9.53777e-05	3.31384	Unchanged
C77080	0.625182	6.31708	8.07034	1.38304e-06	2.63306e-05	4.88717	Unchanged
Efemp2	0.624585	3.08525	5.45264	9.03098e-05	0.000630663	0.84935	Unchanged
Acvrl1	0.624134	5.2878	5.2765	0.000123704	0.000792124	0.250393	Unchanged
Rpl27a	0.623749	8.94904	7.18604	5.12615e-06	7.24461e-05	3.45473	Unchanged
Zfp768	0.623457	3.73761	5.26069	0.000127273	0.000808797	0.421902	Unchanged
Fam50a	0.62341	5.85798	8.9152	4.31743e-07	1.03602e-05	6.12729	Unchanged
Bdh2	0.623148	1.82114	4.14128	0.00103226	0.00400325	-1.39921	Unchanged
Cd37	0.62291	6.92103	6.11534	2.87211e-05	0.000269792	1.67359	Unchanged
Mpzl1	0.622747	3.03539	6.14489	2.73295e-05	0.000260691	2.13639	Unchanged
Mcc	0.622745	-2.38809	1.11596	0.283536	0.374814	-5.39246	Unchanged
Plekhf1	0.622734	2.31485	5.35123	0.00010819	0.000719019	0.844481	Unchanged
Gabarap	0.622673	8.76652	8.18738	1.17128e-06	2.31457e-05	5.00947	Unchanged
Ypel3	0.622389	5.36833	7.81181	2.00818e-06	3.59849e-05	4.59025	Unchanged
B3galt4	0.622006	2.81524	5.27973	0.000122988	0.000789184	0.644351	Unchanged
Scube2	0.621497	-3.64029	1.20156	0.249794	0.33834	-5.33355	Unchanged
Dapk1	0.621478	6.86899	13.4624	2.58913e-09	1.66255e-07	11.4774	Unchanged
Kynu	0.620849	-2.89112	0.839845	0.41534	0.509675	-5.46264	Unchanged
Haus8	0.620796	5.76946	9.36605	2.39541e-07	6.43514e-06	6.7358	Unchanged
Ltc4s	0.620605	3.53383	7.02937	6.53304e-06	8.85927e-05	3.50335	Unchanged
Supt4b	0.620216	-4.2578	0.767716	0.45562	0.548655	-5.23601	Unchanged
Fmo4	0.619708	-3.68515	1.12142	0.281287	0.372455	-5.26677	Unchanged
Eif3d	0.619669	7.08623	6.73743	1.03552e-05	0.000126971	2.73881	Unchanged
Taco1	0.619456	2.86448	6.5782	1.33771e-05	0.000152743	2.92822	Unchanged
Lhpp	0.619322	4.15123	6.33889	1.97848e-05	0.000203695	2.29224	Unchanged
Phf21b	0.618644	-1.73988	1.4392	0.172437	0.250086	-5.15643	Unchanged
Homez	0.618506	2.36958	4.30862	0.000748171	0.00309913	-1.07558	Unchanged
Ubb-ps	0.618416	3.15341	4.89205	0.000249377	0.00133831	-0.191405	Unchanged
Ppp1r18	0.618247	7.74326	7.90988	1.74158e-06	3.21599e-05	4.60231	Unchanged
Rplp1	0.618068	9.45594	6.00158	3.48115e-05	0.000309923	1.44732	Unchanged
Sirt2	0.617879	7.24627	7.49032	3.22997e-06	5.06867e-05	3.96333	Unchanged
Bcas1	0.617868	-2.71381	1.62691	0.126414	0.193454	-4.79692	Unchanged
Rps16	0.617527	8.56478	6.61014	1.27038e-05	0.000147059	2.5053	Unchanged
Gadd45g	0.617412	5.15607	8.4793	7.79252e-07	1.65638e-05	5.5238	Unchanged
Ctsz	0.617027	9.61757	6.78486	9.60111e-06	0.000120203	2.79531	Unchanged
Kcnrg	0.616872	-4.13974	0.806601	0.433608	0.527526	-5.25497	Unchanged
Tagln	0.616209	-5.45327	0.431485	0.672795	0.745492	-5.27096	Unchanged
Pck2	0.616023	5.48496	5.73934	5.46066e-05	0.00043043	1.09244	Unchanged
Ppp4r2	0.6159	6.45247	6.7957	9.43693e-06	0.000118793	2.84722	Unchanged
Fbxo46	0.615792	3.86371	5.49534	8.37302e-05	0.00059689	0.841601	Unchanged
Morn2	0.615587	1.41852	4.91167	0.000240501	0.00130233	0.276345	Unchanged
Arl4d	0.615537	0.494044	3.31834	0.00517518	0.0139879	-2.69322	Unchanged
Mknk2	0.615503	7.39247	7.18829	5.10849e-06	7.23075e-05	3.47679	Unchanged
Kcnk5	0.615408	-2.48254	1.02079	0.324956	0.418733	-5.4125	Unchanged
Zfp341	0.614999	1.56773	4.46098	0.00055948	0.0024839	-0.565153	Unchanged
Zfp524	0.614948	1.36792	3.40656	0.00434788	0.0122556	-2.57087	Unchanged
Peak1os	0.614456	-3.66855	1.0173	0.326553	0.420401	-5.40771	Unchanged
Fmr1nb	0.614073	-3.18065	1.1291	0.278143	0.369301	-5.21168	Unchanged
Phf23	0.613856	5.89356	7.91719	1.72329e-06	3.18749e-05	4.67862	Unchanged
Bloc1s6os	0.613608	-3.20454	1.02944	0.321017	0.414898	-5.25253	Unchanged
Mfsd13b	0.613472	-1.88954	1.39546	0.184976	0.264709	-5.15424	Unchanged
Eng	0.612806	6.20366	5.28875	0.00012101	0.000779479	0.1968	Unchanged
Rpl36	0.612502	7.65808	6.08268	3.03458e-05	0.000281151	1.6024	Unchanged
Ptgs1	0.612484	5.7505	8.47532	7.83543e-07	1.66167e-05	5.50247	Unchanged
Laptm5	0.611751	10.7683	5.43665	9.29096e-05	0.00064297	0.425486	Unchanged
Psenen	0.611525	5.846	6.09321	2.98117e-05	0.000277474	1.68492	Unchanged
Ralgds	0.611157	6.90511	11.5643	1.78892e-08	8.041e-07	9.4356	Unchanged
Treml4	0.610917	0.968334	5.77838	5.1036e-05	0.000411076	1.69758	Unchanged
Gadd45gip1	0.610492	3.78627	5.23385	0.000133582	0.000835921	0.331399	Unchanged
Rpp25l	0.610279	3.21214	6.05129	3.19985e-05	0.00029251	1.9368	Unchanged
Smim24	0.610167	2.95234	3.78046	0.00208325	0.00686555	-2.27862	Unchanged
Zfp429	0.609947	2.85237	5.27598	0.00012382	0.00079232	0.60632	Unchanged
Il3ra	0.609943	5.46284	4.79777	0.000297019	0.00152473	-0.677907	Unchanged
H13	0.60971	6.98222	6.70784	1.0857e-05	0.000131375	2.69116	Unchanged
Sema4f	0.609506	-3.8237	0.978569	0.344674	0.439068	-5.38881	Unchanged
Mxra7	0.609095	-3.27565	0.836084	0.417381	0.511805	-5.434	Unchanged
Ufsp1	0.60902	-0.198753	2.88306	0.0122062	0.0279716	-3.27981	Unchanged
Pdrg1	0.607972	4.70461	8.42636	8.38413e-07	1.75781e-05	5.51487	Unchanged
Crim1	0.607954	4.43004	7.60768	2.71142e-06	4.43773e-05	4.31759	Unchanged
Papss2	0.607881	0.285077	3.54881	0.0032842	0.00975888	-2.17521	Unchanged
Prmt5	0.607842	5.19561	6.54008	1.42302e-05	0.000159421	2.49157	Unchanged
Rpl28	0.607685	9.18362	5.57216	7.31226e-05	0.000539894	0.673973	Unchanged
Rad9a	0.607521	4.22891	6.04076	3.25742e-05	0.000294993	1.74033	Unchanged
Lta4h	0.607198	5.90256	10.6763	4.84616e-08	1.79337e-06	8.43185	Unchanged
Trav13-4-dv7	0.607148	-1.79797	1.2285	0.239843	0.327218	-5.15695	Unchanged
Yif1b	0.606958	4.84311	5.31316	0.000115822	0.000754771	0.355204	Unchanged
Polr2e	0.606904	5.18992	6.83054	8.92938e-06	0.000113961	2.99377	Unchanged
Meak7	0.606872	3.47478	7.06068	6.22242e-06	8.51321e-05	3.63519	Unchanged
Kctd11	0.606227	2.87166	4.07824	0.00116614	0.00439034	-1.59431	Unchanged
Plcb1	0.605686	-3.89459	0.578605	0.572199	0.656114	-5.47554	Unchanged
Zfp46	0.605551	3.80518	8.31591	9.77708e-07	2.00177e-05	5.49457	Unchanged
Mrpl52	0.60515	3.91659	6.15354	2.69356e-05	0.000258136	1.95646	Unchanged
Phospho2	0.604862	3.70265	7.38882	3.76302e-06	5.66575e-05	4.0989	Unchanged
Mif	0.604585	6.61765	6.49187	1.53918e-05	0.000168042	2.33463	Unchanged
Trim13	0.604367	2.3909	4.64729	0.000393498	0.00188896	-0.47968	Unchanged
Rps13	0.603841	8.17743	6.41531	1.74456e-05	0.000184773	2.17598	Unchanged
Pctp	0.603775	5.35493	8.53882	7.17992e-07	1.54759e-05	5.62998	Unchanged
Ercc1	0.603679	3.91827	5.46794	8.78917e-05	0.000618228	0.78127	Unchanged
Epb41l2	0.603294	7.34401	9.94773	1.15499e-07	3.5299e-06	7.46506	Unchanged
Hrh1	0.603155	0.759453	4.41562	0.000609882	0.00265531	-0.550241	Unchanged
Ahcy	0.603091	4.95501	6.31656	2.05286e-05	0.000209597	2.12294	Unchanged
Rsph9	0.602825	1.92022	4.29919	0.000761801	0.00314147	-1.01378	Unchanged
Fam57b	0.60258	0.710396	2.81648	0.0139077	0.031211	-3.5812	Unchanged
Slc3a2	0.602548	8.19594	9.44915	2.15388e-07	5.8632e-06	6.7971	Unchanged
Ptgs2os	0.602219	-5.33187	0.685083	0.504662	0.594731	-5.42724	Unchanged
Qars	0.602112	7.14386	8.22405	1.11222e-06	2.2183e-05	5.08178	Unchanged
Gpd1	0.601932	-1.7	1.55797	0.141921	0.212674	-5.15278	Unchanged
Uqcrq	0.601615	5.7515	6.48729	1.55071e-05	0.000168946	2.37018	Unchanged
Srr	0.601472	3.85068	9.06151	3.55777e-07	8.84833e-06	6.54195	Unchanged
Gba	0.601465	7.22018	6.47586	1.57992e-05	0.000171373	2.29416	Unchanged
Jmjd8	0.601257	4.39149	4.6723	0.000375458	0.00182375	-0.827085	Unchanged
Prkcsh	0.601203	6.67255	6.13637	2.77233e-05	0.000263355	1.71981	Unchanged
Pde4a	0.600989	4.84874	9.38123	2.34923e-07	6.32953e-06	6.83809	Unchanged
Rpl3l	0.60044	-4.32858	0.589244	0.565241	0.650117	-5.32125	Unchanged
Afap1l2	0.600166	-1.65137	3.87623	0.00172742	0.0059329	-1.71834	Unchanged
Eno4	0.600145	-3.82643	1.02414	0.323426	0.417308	-5.22396	Unchanged
Cnih4	0.600054	5.54256	10.3026	7.52012e-08	2.47679e-06	7.97464	Unchanged
Tmem109	0.600052	6.20524	6.01493	3.40315e-05	0.000304597	1.52627	Unchanged
Sema3a	0.599989	-5.55131	0.805984	0.433951	0.527874	-5.29444	Unchanged
Rpl39-ps	0.599776	-0.261787	2.90075	0.0117896	0.0271622	-3.19955	Unchanged
Tbc1d10a	0.599497	5.03478	10.5212	5.80664e-08	2.06082e-06	8.29002	Unchanged
Lamp1	0.599466	10.7897	7.8065	2.02377e-06	3.61397e-05	4.43132	Unchanged
Irak1bp1	0.599207	1.39248	4.11919	0.00107728	0.00413286	-1.1981	Unchanged
Zc3h10	0.599189	4.17138	8.58377	6.75116e-07	1.47764e-05	5.82723	Unchanged
Gpr176	0.598809	3.29584	6.51428	1.48397e-05	0.000163761	2.74615	Unchanged
Atp5g2	0.598561	5.97276	6.47854	1.57302e-05	0.000170725	2.33684	Unchanged
Zfand3	0.598548	6.48598	9.0267	3.72466e-07	9.16445e-06	6.25093	Unchanged
Atp6v0c	0.598393	8.38394	5.89117	4.20278e-05	0.00035627	1.2568	Unchanged
Birc3	0.598328	6.61646	6.47892	1.57204e-05	0.000170719	2.30947	Unchanged
Jup	0.598098	3.26912	4.25359	0.000831464	0.00336696	-1.39176	Unchanged
Cd14	0.598006	9.86234	7.75234	2.19059e-06	3.79777e-05	4.34693	Unchanged
Zfp87	0.597644	2.90513	5.87148	4.3472e-05	0.000366489	1.6895	Unchanged
Zbtb2	0.597542	4.92283	7.32621	4.13757e-06	6.12952e-05	3.81069	Unchanged
Sdhaf1	0.597087	2.75765	6.66968	1.15423e-05	0.000137146	3.08545	Unchanged
Rims2	0.597062	0.536775	2.30212	0.0374841	0.0705252	-4.33737	Unchanged
Mpeg1	0.596948	11.7757	12.4072	7.35191e-09	3.9272e-07	10.3555	Unchanged
Vav1	0.596426	8.08424	10.1298	9.25367e-08	2.93521e-06	7.68921	Unchanged
Lat	0.59641	-0.34501	2.51901	0.0247866	0.0502646	-3.77187	Unchanged
Arhgap27os1	0.596252	-1.88765	2.09274	0.0553902	0.0974869	-4.26858	Unchanged
Tmed3	0.59613	5.98663	6.69866	1.10179e-05	0.000132972	2.71214	Unchanged
Dusp23	0.595869	3.36474	5.41512	9.6535e-05	0.000658966	0.770298	Unchanged
Vps18	0.595656	6.9967	6.93399	7.58452e-06	0.000100371	3.07071	Unchanged
Bspry	0.595421	0.17842	2.93504	0.0110215	0.0257014	-3.36602	Unchanged
Nptxr	0.595319	2.93431	4.00353	0.00134801	0.00490279	-1.90076	Unchanged
Maged2	0.595105	4.64766	7.33615	4.07554e-06	6.05411e-05	3.86251	Unchanged
Il2rg	0.594025	6.82071	7.09876	5.86542e-06	8.12125e-05	3.33565	Unchanged
Klf3	0.593981	6.03891	11.3381	2.29192e-08	9.93215e-07	9.2128	Unchanged
Ap3m2	0.593845	3.67346	5.74147	5.44054e-05	0.000429211	1.30641	Unchanged
Tubb1	0.593829	-5.21802	0.79486	0.440181	0.533937	-5.14137	Unchanged
Clcn7	0.593776	7.89	7.53049	3.04157e-06	4.84182e-05	4.01418	Unchanged
Rps19	0.593684	8.70546	6.29342	2.13308e-05	0.000215282	1.96165	Unchanged
Rps26-ps1	0.593377	-0.00994247	3.00413	0.0096208	0.0230014	-3.09289	Unchanged
Prnp	0.591695	5.00566	8.88843	4.47419e-07	1.06393e-05	6.16286	Unchanged
Tesk1	0.591624	5.93505	5.46024	8.91001e-05	0.000624541	0.556527	Unchanged
Zfp954	0.591523	3.3475	6.61676	1.25689e-05	0.000145864	2.88411	Unchanged
Dll1	0.591129	-1.63923	1.83843	0.0876645	0.142743	-4.79835	Unchanged
Smad7	0.589451	6.1477	7.89428	1.78137e-06	3.2698e-05	4.60368	Unchanged
Unc80	0.589297	-5.18696	0.608307	0.552886	0.638858	-5.32122	Unchanged
Dnmt3b	0.589025	-1.81923	1.19913	0.250708	0.339229	-5.13933	Unchanged
Rpl9-ps4	0.588914	-2.28524	1.34494	0.200379	0.282993	-5.22938	Unchanged
Adamts7	0.588901	-3.19667	1.09661	0.291622	0.383495	-5.2939	Unchanged
Coro6	0.588581	-2.75219	1.12316	0.280572	0.371884	-5.283	Unchanged
Zfp870	0.588521	1.85225	4.03441	0.00126955	0.00467744	-1.46375	Unchanged
C1qc	0.588396	10.5386	5.49461	8.38383e-05	0.00059689	0.531831	Unchanged
Zfp949	0.588391	2.53947	5.8258	4.70244e-05	0.000387929	1.67003	Unchanged
Alkbh5	0.588106	7.59823	8.70311	5.73934e-07	1.28988e-05	5.77322	Unchanged
Ube2e3	0.587546	5.06593	10.7483	4.45921e-08	1.67162e-06	8.57461	Unchanged
Csrp2	0.587475	1.00054	2.97448	0.0101989	0.0241185	-3.43245	Unchanged
Prph	0.587447	-2.32003	1.66203	0.119094	0.184111	-4.9647	Unchanged
Lbx2	0.586899	-0.838797	1.79827	0.0940855	0.151353	-4.90034	Unchanged
Med26	0.586355	3.53832	5.12912	0.000161477	0.000968074	0.229704	Unchanged
Tmem86a	0.586344	6.19962	7.69369	2.38771e-06	4.04812e-05	4.30985	Unchanged
Nuak1	0.585892	2.73574	6.51468	1.48301e-05	0.000163761	2.86111	Unchanged
Fpr2	0.58587	0.294682	2.78106	0.0149055	0.033024	-3.52628	Unchanged
Zfp773	0.585772	-0.0202051	2.61404	0.0206313	0.0433277	-3.71293	Unchanged
Rnf25	0.585725	4.86491	7.49271	3.21843e-06	5.06788e-05	4.07883	Unchanged
Thap2	0.585616	2.78775	5.18945	0.00014474	0.000887656	0.498985	Unchanged
Ssr4	0.585581	6.66789	9.1637	3.11216e-07	7.96583e-06	6.42973	Unchanged
Clec11a	0.585452	-1.15268	1.49701	0.156958	0.231288	-5.25084	Unchanged
Ttc39b	0.585116	4.34305	4.54793	0.000474505	0.002194	-1.00936	Unchanged
Ubqln4	0.585082	5.39367	6.99754	6.86581e-06	9.22903e-05	3.25045	Unchanged
Spata33	0.584435	-1.80129	1.5713	0.138802	0.209003	-4.99785	Unchanged
Grn	0.584314	11.5944	5.01957	0.000197216	0.00112003	-0.350384	Unchanged
Fam234a	0.58427	7.19526	5.16919	0.000150151	0.00091204	-0.0456357	Unchanged
Plxnd1	0.58422	8.29778	6.78336	9.62401e-06	0.000120326	2.80095	Unchanged
Hcar2	0.583998	2.91481	5.56062	7.46223e-05	0.000548858	1.05647	Unchanged
Mrpl45	0.583537	5.28115	8.7356	5.49266e-07	1.24507e-05	5.89851	Unchanged
Rps15a	0.583197	8.65169	7.47549	3.30258e-06	5.15583e-05	3.91807	Unchanged
Pgls	0.583114	5.14798	5.55909	7.48238e-05	0.000549812	0.773826	Unchanged
Rpl41	0.583097	9.23573	5.68619	5.98935e-05	0.000461638	0.881681	Unchanged
Pde3b	0.583068	3.53244	4.78073	0.000306591	0.00156341	-0.464222	Unchanged
Mad2l1bp	0.582874	3.90342	6.10977	2.89915e-05	0.000271624	1.9067	Unchanged
Tmsb10	0.582793	8.27887	7.08241	6.01596e-06	8.29199e-05	3.29019	Unchanged
Urgcp	0.582728	5.35964	7.79797	2.04915e-06	3.63462e-05	4.51885	Unchanged
Paqr8	0.582687	0.986813	3.30575	0.00530549	0.014251	-2.69944	Unchanged
Leng1	0.582506	3.63076	6.37754	1.85629e-05	0.000193602	2.3839	Unchanged
H4c2	0.582217	5.66722	4.22783	0.000873663	0.00350168	-1.79965	Unchanged
Bend7	0.582142	-3.58148	1.46085	0.166498	0.243006	-5.17172	Unchanged
Ezr	0.582121	6.7293	10.7778	4.30986e-08	1.63093e-06	8.50638	Unchanged
Atp5e	0.581736	6.5669	6.61895	1.25246e-05	0.000145533	2.55363	Unchanged
Kctd2	0.580988	4.00275	8.83344	4.81545e-07	1.13138e-05	6.21816	Unchanged
Zfp213	0.580889	2.2483	4.05466	0.00122066	0.00455006	-1.54534	Unchanged
C1rl	0.580816	1.35385	3.73751	0.00226627	0.0073097	-2.0999	Unchanged
Itgb5	0.580768	7.67427	6.81922	9.09103e-06	0.000115464	2.87207	Unchanged
Ggh	0.580754	5.96689	8.76067	5.30998e-07	1.21437e-05	5.90575	Unchanged
Marco	0.580673	-1.58595	3.0754	0.00836007	0.0205484	-3.08772	Unchanged
C1qa	0.580258	9.47741	5.31579	0.000115277	0.000752014	0.2007	Unchanged
Ubxn11	0.580014	0.992344	4.12123	0.00107304	0.00412324	-1.14541	Unchanged
Ddost	0.579752	7.74195	5.99744	3.50572e-05	0.000311565	1.45167	Unchanged
Dnajc12	0.579343	3.04739	6.48254	1.56278e-05	0.000170115	2.72653	Unchanged
Rac2	0.579204	8.39684	6.59123	1.30981e-05	0.00015049	2.47538	Unchanged
Cysltr2	0.579042	0.514507	2.84309	0.0132013	0.0299173	-3.51662	Unchanged
Ctns	0.578784	5.19393	7.33556	4.07919e-06	6.05411e-05	3.83427	Unchanged
Amz2	0.578668	4.85128	9.78041	1.41979e-07	4.16644e-06	7.37856	Unchanged
Pam16	0.578626	3.17849	5.86176	4.42038e-05	0.000371638	1.60564	Unchanged
Eef1d	0.578322	6.61807	6.3221	2.03413e-05	0.00020803	2.04366	Unchanged
Spp1	0.577342	12.4482	7.82786	1.96175e-06	3.53748e-05	4.47924	Unchanged
Rpusd3	0.577294	1.23772	3.31226	0.00523772	0.014114	-2.7741	Unchanged
Adgre5	0.577277	6.9132	9.6573	1.65555e-07	4.74495e-06	7.0917	Unchanged
Tnfrsf12a	0.577252	3.72153	6.25632	2.26865e-05	0.000226484	2.19317	Unchanged
Zfp30	0.577226	0.553659	3.05547	0.00869519	0.0212304	-3.06894	Unchanged
Alg9	0.576886	4.57097	7.22975	4.79357e-06	6.89624e-05	3.71441	Unchanged
Tmem97	0.576689	4.53878	5.82579	4.70255e-05	0.000387929	1.35298	Unchanged
Itgax	0.576409	4.88697	6.82042	9.07371e-06	0.000115464	3.06193	Unchanged
Edil3	0.575947	4.81099	6.06362	3.13383e-05	0.000288335	1.68825	Unchanged
Cd4	0.575578	0.238133	2.32588	0.0358381	0.0680676	-4.25481	Unchanged
Psmb6	0.575506	6.95131	7.67683	2.4478e-06	4.11217e-05	4.25546	Unchanged
Yipf3	0.575374	5.84602	5.94059	3.86213e-05	0.000333842	1.41201	Unchanged
Rpl17-ps5	0.575229	-0.118862	3.36765	0.00469503	0.0129665	-2.35717	Unchanged
Ptrh1	0.575116	2.32795	5.42607	9.46734e-05	0.000651751	0.995341	Unchanged
Rn7s1	0.574944	-1.25581	1.95438	0.0712727	0.119953	-4.69213	Unchanged
Kcnq1	0.574937	0.0642431	2.44395	0.0286265	0.05664	-3.96287	Unchanged
Zdhhc18	0.57482	5.78422	10.4763	6.12122e-08	2.12445e-06	8.18492	Unchanged
Prmt2	0.574631	4.83656	7.10145	5.84097e-06	8.10566e-05	3.47679	Unchanged
Stard10	0.574531	1.0777	3.24548	0.00597613	0.015673	-2.89362	Unchanged
Lipa	0.574483	10.5475	9.90049	1.22396e-07	3.70382e-06	7.38598	Unchanged
B9d2	0.57444	3.49302	7.01365	6.69523e-06	9.0393e-05	3.51495	Unchanged
Ccdc71	0.574376	4.8474	6.379	1.85183e-05	0.000193357	2.2804	Unchanged
Lpar1	0.574368	2.8957	5.48573	8.51666e-05	0.00060383	0.854633	Unchanged
Zswim4	0.574329	6.17839	9.83864	1.32097e-07	3.93919e-06	7.35532	Unchanged
Kxd1	0.574235	5.37156	7.42677	3.55358e-06	5.43843e-05	3.9435	Unchanged
Pef1	0.574119	4.9729	5.8689	4.36646e-05	0.000367776	1.36017	Unchanged
Use1	0.573871	6.37008	7.19662	5.04346e-06	7.16622e-05	3.51091	Unchanged
Plekho1	0.573799	7.6741	7.78445	2.09002e-06	3.66828e-05	4.41214	Unchanged
Bambi-ps1	0.573558	1.72355	3.7428	0.00224284	0.00725654	-2.16145	Unchanged
Gpr65	0.573319	5.28335	4.49163	0.000527865	0.00237443	-1.25017	Unchanged
Blnk	0.573187	7.32718	10.3386	7.2046e-08	2.40968e-06	7.9644	Unchanged
Cfap126	0.572888	0.0788469	2.24307	0.0418889	0.0774057	-4.41864	Unchanged
Thap7	0.572879	3.9218	6.87783	8.28584e-06	0.000107687	3.2284	Unchanged
AI197445	0.572456	-4.34824	0.580151	0.571185	0.655073	-5.34656	Unchanged
Cops9	0.572312	6.07723	7.55753	2.92134e-06	4.70196e-05	4.09837	Unchanged
Slc16a3	0.572297	6.72273	6.24006	2.33089e-05	0.000231244	1.89532	Unchanged
Hspe1	0.57195	5.8294	10.4074	6.64017e-08	2.27035e-06	8.08862	Unchanged
Nab2	0.571627	5.62504	7.91674	1.72441e-06	3.18749e-05	4.70444	Unchanged
Ddit3	0.57153	5.50252	7.71011	2.33069e-06	3.96971e-05	4.35783	Unchanged
Fsd2	0.57148	-1.39582	1.36781	0.193281	0.27461	-5.30084	Unchanged
Eef1g	0.570206	8.62214	6.05987	3.15376e-05	0.000289878	1.55322	Unchanged
Ier5l	0.570191	2.70506	3.64968	0.00269287	0.00834963	-2.42336	Unchanged
Ccdc103	0.570065	-2.74845	1.18975	0.254255	0.343121	-5.2502	Unchanged
Eif3h	0.569837	7.87278	7.06349	6.19528e-06	8.50133e-05	3.26453	Unchanged
Astl	0.569471	-2.86156	1.30032	0.214835	0.299849	-5.13558	Unchanged
Zfp637	0.569207	3.1393	6.13607	2.77374e-05	0.000263355	2.14294	Unchanged
Asrgl1	0.569198	1.89468	4.54847	0.000474022	0.00219326	-0.391492	Unchanged
Rela	0.568834	6.88429	6.8194	9.08848e-06	0.000115464	2.88439	Unchanged
Dexi	0.568571	3.2582	6.76661	9.88416e-06	0.000122829	3.14497	Unchanged
Zc3h12a	0.568481	7.31431	10.2663	7.85321e-08	2.57064e-06	7.86591	Unchanged
Cd68	0.568454	10.4672	5.32143	0.000114118	0.000746304	0.211174	Unchanged
S1pr1	0.568092	6.16805	8.06598	1.39167e-06	2.64676e-05	4.88511	Unchanged
Gas7	0.567747	10.0878	8.96509	4.0407e-07	9.81694e-06	6.1266	Unchanged
Lin37	0.567655	3.6146	5.08678	0.000174418	0.00102101	0.0975492	Unchanged
Tnf	0.567042	8.39613	9.97215	1.12096e-07	3.4327e-06	7.48054	Unchanged
Arhgap6	0.566977	5.38402	8.22687	1.10782e-06	2.21192e-05	5.17659	Unchanged
H2-DMa	0.56693	3.6199	5.6432	6.45606e-05	0.000488619	1.15692	Unchanged
Best1	0.566907	-0.750727	1.93534	0.0737578	0.12357	-4.78557	Unchanged
Heg1	0.566887	-0.491469	2.03598	0.0614634	0.106168	-4.62118	Unchanged
Rps23	0.566578	9.29479	7.04731	6.35312e-06	8.66629e-05	3.22865	Unchanged
Aprt	0.566462	6.52243	6.62566	1.23898e-05	0.000144331	2.56518	Unchanged
Slx1b	0.566423	1.92231	5.01824	0.000197697	0.00112241	0.400653	Unchanged
Rsad1	0.566279	2.08526	4.17273	0.000971474	0.00381896	-1.25168	Unchanged
Cyp27a1	0.565808	4.3982	6.02317	3.35593e-05	0.000301249	1.76555	Unchanged
Tmem39a	0.565799	3.53331	6.93604	7.56015e-06	0.000100162	3.36117	Unchanged
Batf3	0.565697	0.414399	3.45474	0.00395348	0.0113346	-2.37932	Unchanged
Rapgef3	0.565383	0.512525	2.79289	0.0145645	0.0324439	-3.45196	Unchanged
Psmd4	0.565284	6.679	7.90399	1.75651e-06	3.23707e-05	4.60905	Unchanged
Shmt2	0.565166	5.25327	5.51974	8.01969e-05	0.000575974	0.711433	Unchanged
AI837181	0.565148	5.14992	5.1327	0.000160429	0.000964303	-0.00911529	Unchanged
Sh3tc1	0.565034	6.42267	9.26813	2.71742e-07	7.13382e-06	6.58929	Unchanged
Rpsa	0.565025	9.79434	6.00809	3.4429e-05	0.000307409	1.45869	Unchanged
Rps8-ps5	0.564988	-0.964087	2.71705	0.0168887	0.0366038	-3.41923	Unchanged
Praf2	0.564962	2.88202	5.13479	0.000159822	0.000961276	0.327505	Unchanged
As3mt	0.564639	1.8045	5.09412	0.0001721	0.00101039	0.454991	Unchanged
Cdkn1c	0.564619	2.37843	4.03691	0.00126341	0.00466225	-1.73413	Unchanged
Lpcat1	0.564569	5.53608	10.1481	9.05212e-08	2.88618e-06	7.79835	Unchanged
Gpr107	0.564296	6.67675	7.7209	2.29402e-06	3.9291e-05	4.33082	Unchanged
Mrpl58	0.564287	4.1715	6.0439	3.24011e-05	0.000294311	1.76492	Unchanged
Zfp358	0.564202	3.30738	5.02137	0.000196566	0.00111779	0.0744535	Unchanged
Rragd	0.564099	4.90579	6.3507	1.94027e-05	0.00020032	2.23022	Unchanged
Hilpda	0.564058	4.62045	8.76108	5.30707e-07	1.21437e-05	5.97326	Unchanged
Pgrmc1	0.564049	5.45734	8.35924	9.20336e-07	1.90144e-05	5.35892	Unchanged
H1f6	0.56374	-3.1128	0.689882	0.501731	0.591883	-5.57513	Unchanged
Cd44	0.563512	9.54841	12.4119	7.31674e-09	3.91977e-07	10.3548	Unchanged
Ints12	0.56348	5.47673	10.2546	7.96425e-08	2.59775e-06	7.92392	Unchanged
Rdm1	0.563399	3.20767	5.30638	0.000117239	0.000759972	0.57488	Unchanged
Rps27	0.563328	8.67196	6.87932	8.26631e-06	0.000107509	2.95477	Unchanged
Plxnb2	0.563276	9.79106	4.82725	0.000281182	0.00146381	-0.72328	Unchanged
Micall2	0.563169	5.93133	6.40458	1.77556e-05	0.000187195	2.20094	Unchanged
Lrrc41	0.563134	5.86406	7.44278	3.46892e-06	5.33628e-05	3.93215	Unchanged
Sumf2	0.563096	4.43011	5.8822	4.26792e-05	0.000360796	1.43053	Unchanged
Csnk2b	0.563057	6.42947	6.60188	1.28745e-05	0.000148476	2.53082	Unchanged
Pfdn5	0.563045	6.9943	6.55167	1.39649e-05	0.000157412	2.42696	Unchanged
Ndufs7	0.563035	5.47424	5.94403	3.83955e-05	0.000332514	1.44587	Unchanged
Tmem71	0.56274	4.2654	7.62865	2.62844e-06	4.32443e-05	4.38833	Unchanged
Csf2rb	0.5624	7.66196	10.1967	8.53709e-08	2.75465e-06	7.78029	Unchanged
Map2k3os	0.562364	1.79759	4.26366	0.00081554	0.00331486	-1.09686	Unchanged
Timm13	0.561869	4.72197	5.47024	8.75348e-05	0.000616943	0.656774	Unchanged
Lefty1	0.561836	-2.32277	1.72083	0.107662	0.169291	-4.78702	Unchanged
Vat1	0.561569	9.08021	4.97868	0.00021258	0.0011821	-0.43096	Unchanged
Rps27rt	0.561454	0.826201	3.13924	0.0073709	0.0185495	-3.0592	Unchanged
Rps12	0.561196	9.22949	6.78243	9.63833e-06	0.000120424	2.79153	Unchanged
Zscan20	0.561028	2.74133	4.93893	0.000228711	0.00125257	0.0622201	Unchanged
Sec14l1	0.560906	7.33027	6.90118	7.98628e-06	0.000104678	3.0126	Unchanged
Tspan31	0.560541	6.79245	7.0517	6.30987e-06	8.62006e-05	3.2672	Unchanged
Creg2	0.560418	3.69253	7.72089	2.29405e-06	3.9291e-05	4.61463	Unchanged
Tmem9	0.559434	3.37291	5.09814	0.000170844	0.00100687	0.177525	Unchanged
Litaf	0.559326	8.1705	8.17371	1.19414e-06	2.34693e-05	4.99415	Unchanged
Ntn1	0.55923	0.168598	3.15867	0.00709353	0.0179545	-2.76144	Unchanged
Tmem203	0.559048	2.5401	5.01789	0.000197824	0.00112279	0.254089	Unchanged
Pnkd	0.558934	3.93957	5.96525	3.70312e-05	0.000323129	1.6586	Unchanged
Ifi27	0.558902	4.43819	6.7356	1.03856e-05	0.000127258	2.99411	Unchanged
Pcgf2	0.558312	3.21345	4.65993	0.000384273	0.00185344	-0.648068	Unchanged
Ier3	0.55824	6.55074	10.3279	7.29714e-08	2.42881e-06	7.95893	Unchanged
Nfkbia	0.558228	9.16266	10.3574	7.04552e-08	2.36938e-06	7.96846	Unchanged
Vldlr	0.558119	0.170003	1.86174	0.0841183	0.137881	-5.0332	Unchanged
Bsg	0.557975	7.77912	6.83936	8.8055e-06	0.000112692	2.89752	Unchanged
Tkt	0.557782	8.46194	5.73543	5.49786e-05	0.000432437	0.977116	Unchanged
Rpl6	0.55592	9.66221	6.68008	1.13511e-05	0.000135749	2.61952	Unchanged
Rps4x-ps	0.555222	-3.06051	1.31547	0.209837	0.293878	-5.09565	Unchanged
Hcls1	0.554412	8.70303	6.67526	1.14393e-05	0.000136274	2.6148	Unchanged
C1qb	0.554329	10.8156	6.01867	3.38167e-05	0.00030297	1.47885	Unchanged
Cyp4f39	0.554177	-4.17594	0.464249	0.649724	0.726299	-5.34797	Unchanged
Rpl32	0.554129	9.3122	6.55816	1.38187e-05	0.000156334	2.41394	Unchanged
Slc6a9	0.554076	0.486263	3.30177	0.00534738	0.0143383	-2.67703	Unchanged
Pmp22	0.553869	9.31269	8.91559	4.3152e-07	1.03602e-05	6.05873	Unchanged
Cldn12	0.553609	1.54373	3.08389	0.00822131	0.0202635	-3.21497	Unchanged
Akr7a5	0.553434	3.77115	5.45184	9.0438e-05	0.000631319	0.743655	Unchanged
Gusb	0.553295	9.30475	5.43974	9.24015e-05	0.000640658	0.431221	Unchanged
Zbtb5	0.553243	3.80783	7.21768	4.88307e-06	6.99752e-05	3.80045	Unchanged
Gnptg	0.553179	4.89164	7.80229	2.03624e-06	3.61957e-05	4.5638	Unchanged
Klc2	0.553167	3.74761	4.80115	0.000295158	0.00151898	-0.434496	Unchanged
Slc17a7	0.55252	-0.0618483	3.28362	0.00554253	0.014767	-3.02048	Unchanged
Sertad1	0.552257	5.00512	8.49268	7.65019e-07	1.63367e-05	5.58306	Unchanged
Rbms2	0.552114	5.22924	6.23285	2.35905e-05	0.000233114	1.97462	Unchanged
Arid5b	0.551891	5.66981	8.91942	4.29327e-07	1.03426e-05	6.14699	Unchanged
Rpsa-ps2	0.551654	-2.26738	1.38814	0.187147	0.267172	-5.17958	Unchanged
Chst10	0.551646	-2.00126	1.17903	0.258357	0.347792	-5.3227	Unchanged
Ddrgk1	0.551613	6.06028	7.76295	2.15679e-06	3.7533e-05	4.4223	Unchanged
Ctdnep1	0.551299	6.50212	5.59374	7.04031e-05	0.000524225	0.759477	Unchanged
Fbxo31	0.551231	4.2197	8.47084	7.8841e-07	1.66828e-05	5.6545	Unchanged
Vmn2r76	0.551163	-6.42772	0.490555	0.631466	0.710294	-5.36284	Unchanged
Gmfg	0.551122	5.98382	7.21513	4.90224e-06	7.00879e-05	3.58032	Unchanged
Rps20	0.551086	8.77502	6.26554	2.23413e-05	0.000223497	1.91238	Unchanged
Cflar	0.550912	7.62898	5.13387	0.000160091	0.000962581	-0.129651	Unchanged
Lmo4	0.550459	4.77014	8.86454	4.6192e-07	1.09278e-05	6.15884	Unchanged
Ptpn13	0.550201	-1.23496	1.94598	0.0723592	0.121559	-4.70296	Unchanged
Pik3r5	0.549922	8.07591	9.81547	1.35939e-07	4.03113e-06	7.28401	Unchanged
Os9	0.549771	7.96156	5.34555	0.000109294	0.000723428	0.266097	Unchanged
Pdlim7	0.549198	4.30026	8.70201	5.74786e-07	1.29022e-05	5.91579	Unchanged
Ly6i	0.548963	-3.53053	1.14867	0.270256	0.360726	-5.30973	Unchanged
Rbpj-ps3	0.548833	0.181987	2.99432	0.00980828	0.0233385	-3.07896	Unchanged
Fmnl3	0.548285	6.24915	7.06089	6.22034e-06	8.51321e-05	3.3037	Unchanged
Eif3k	0.548196	6.99632	7.31094	4.23473e-06	6.25286e-05	3.67919	Unchanged
Cox5a	0.547946	6.31515	6.64186	1.20704e-05	0.000141595	2.60267	Unchanged
Srxn1	0.547715	7.12799	10.3955	6.73423e-08	2.29824e-06	8.0352	Unchanged
Oxa1l	0.547595	5.38226	6.5241	1.46045e-05	0.000162039	2.4613	Unchanged
Dcst2	0.546778	-4.09991	0.622498	0.543786	0.631033	-5.28727	Unchanged
Gab2	0.546771	7.25145	11.7719	1.42996e-08	6.70016e-07	9.67004	Unchanged
Sgf29	0.546688	3.61558	6.87177	8.36549e-06	0.000108569	3.26598	Unchanged
Zswim1	0.546638	2.95353	4.87062	0.000259464	0.00137879	-0.129965	Unchanged
Pycr2	0.546589	4.21276	6.15779	2.67444e-05	0.000256768	1.95691	Unchanged
H2-T23	0.546277	8.51797	5.59186	7.06351e-05	0.000525316	0.712403	Unchanged
Mesd	0.546151	5.14794	7.69499	2.38313e-06	4.04536e-05	4.37529	Unchanged
Rpl17-ps3	0.546096	-0.333221	2.2334	0.0426553	0.0785858	-4.39044	Unchanged
Bcdin3d	0.546036	1.49929	3.66344	0.00262101	0.0081859	-2.12123	Unchanged
Mrpl16	0.545821	3.99687	6.31569	2.05584e-05	0.000209669	2.26181	Unchanged
Aars	0.54582	7.552	6.414	1.74829e-05	0.00018493	2.1859	Unchanged
Grina	0.545544	7.35118	5.85488	4.4729e-05	0.000375198	1.20463	Unchanged
Slc25a5	0.545362	7.45464	7.87199	1.83985e-06	3.36709e-05	4.54882	Unchanged
Kcnk13	0.545187	6.33731	8.73392	5.5051e-07	1.24636e-05	5.85364	Unchanged
Pxn	0.544944	7.57366	6.83377	8.88371e-06	0.000113535	2.89279	Unchanged
Emc10	0.544858	5.78994	5.11384	0.000166028	0.000988286	-0.0935	Unchanged
Pde6g	0.544825	-5.25703	0.362394	0.722559	0.787559	-5.30404	Unchanged
Fcrla	0.544693	-2.6611	1.24801	0.232834	0.3197	-5.24919	Unchanged
Rftn1	0.544562	6.46982	7.82405	1.97265e-06	3.5502e-05	4.50799	Unchanged
Prss36	0.54452	-0.485502	2.30905	0.0369965	0.0698431	-4.15369	Unchanged
Ildr2	0.544117	-4.95505	0.564403	0.581558	0.664653	-5.34479	Unchanged
Tpp1	0.543719	8.44137	7.49144	3.22453e-06	5.06788e-05	3.9475	Unchanged
Emc1	0.543683	7.12138	6.01526	3.40128e-05	0.000304578	1.49549	Unchanged
Rasgef1b	0.543292	8.8471	12.0921	1.01882e-08	5.06086e-07	10.0079	Unchanged
Fam3a	0.543281	4.66763	4.63996	0.000398957	0.00190971	-0.898489	Unchanged
Psat1	0.543256	4.98702	8.40824	8.59742e-07	1.79639e-05	5.49655	Unchanged
Pqbp1	0.542948	5.01236	5.29703	0.000119224	0.000769593	0.310115	Unchanged
Nop53	0.542927	6.72421	5.54994	7.60382e-05	0.000556295	0.664231	Unchanged
Tecr	0.542844	6.46014	4.74989	0.000324729	0.00163555	-0.823759	Unchanged
Pabpc1	0.542688	9.91878	10.4953	5.98646e-08	2.09544e-06	8.13952	Unchanged
Stom	0.542668	8.80435	6.30203	2.10287e-05	0.000212933	1.97736	Unchanged
Cst3	0.542257	10.0287	6.86623	8.43896e-06	0.000109368	2.93048	Unchanged
Prdx1	0.542018	10.6245	8.82299	4.88336e-07	1.14063e-05	5.92839	Unchanged
Abca5	0.541538	2.3393	2.24302	0.0418929	0.0774057	-5.08816	Unchanged
Tbc1d2b	0.541154	6.53484	10.5765	5.44323e-08	1.95162e-06	8.28475	Unchanged
Lama5	0.540901	-3.17882	0.993431	0.337638	0.431866	-5.54227	Unchanged
AI504432	0.540017	2.28906	2.22511	0.043322	0.07952	-5.11989	Unchanged
Dchs1	0.539741	3.33636	3.37242	0.004651	0.0128815	-3.11823	Unchanged
Dph2	0.539563	2.33882	5.23884	0.000132386	0.000830972	0.701272	Unchanged
Supt3	0.53947	3.02333	4.7518	0.000323578	0.00163197	-0.381613	Unchanged
Rpp38	0.539321	1.40884	3.92955	0.00155676	0.00548164	-1.62437	Unchanged
Gapdh	0.539154	10.7207	5.46853	8.7801e-05	0.000617825	0.484935	Unchanged
Plp2	0.538975	8.23471	6.65119	1.18906e-05	0.000139932	2.57792	Unchanged
Ccl7	0.538918	5.58052	8.79487	5.07115e-07	1.1726e-05	5.94803	Unchanged
Vsir	0.538688	8.57687	6.66567	1.16168e-05	0.000137729	2.60135	Unchanged
Zfp526	0.538066	3.65971	6.11168	2.88983e-05	0.000271026	1.96287	Unchanged
Ccdc106	0.538027	-0.940926	1.91493	0.0765083	0.127444	-4.73159	Unchanged
Thap11	0.537996	4.01818	5.28229	0.000122424	0.000786852	0.428283	Unchanged
Tbc1d17	0.537825	5.48079	6.20311	2.47905e-05	0.000241727	1.91205	Unchanged
Zfp747	0.537591	2.53153	5.13193	0.000160655	0.000965029	0.410719	Unchanged
P4ha2	0.537319	4.46031	6.74673	1.02025e-05	0.000125683	2.884	Unchanged
Vps72	0.537118	4.93369	5.60214	6.93727e-05	0.000518019	0.885461	Unchanged
Mfsd12	0.536904	7.79166	5.99488	3.52105e-05	0.00031272	1.44955	Unchanged
Mrpl4	0.536462	5.11574	6.65165	1.18818e-05	0.000139917	2.69471	Unchanged
Tmed10-ps	0.53642	-1.13902	1.59979	0.132332	0.201083	-5.14588	Unchanged
Ccdc80	0.536258	-2.18488	1.04878	0.312341	0.406133	-5.41177	Unchanged
Rpl9	0.536178	9.17597	7.17392	5.22263e-06	7.35277e-05	3.43454	Unchanged
Eno1b	0.536133	-1.72593	1.78504	0.0962927	0.154298	-4.70814	Unchanged
Nckap1l	0.535659	9.9473	9.76931	1.4395e-07	4.21758e-06	7.21441	Unchanged
mt-Atp6	0.535258	-3.17476	1.08422	0.296888	0.389364	-5.29259	Unchanged
Dedd	0.535242	4.63179	8.16631	1.20671e-06	2.36327e-05	5.15241	Unchanged
Hspa8	0.535048	10.8288	9.00539	3.83086e-07	9.37569e-06	6.1858	Unchanged
Polg2	0.534913	1.32143	3.25045	0.00591778	0.0155576	-2.90466	Unchanged
Rps5	0.534884	8.92078	6.14592	2.7282e-05	0.000260373	1.7036	Unchanged
Slc25a10	0.534569	5.42344	5.32187	0.000114028	0.000746246	0.322106	Unchanged
Sgms2	0.534125	1.19734	3.80795	0.00197409	0.0065847	-1.8805	Unchanged
Rpl37a	0.533945	9.41731	5.45729	8.95674e-05	0.000626904	0.462444	Unchanged
Ppib	0.533772	7.82923	6.67936	1.13642e-05	0.000135817	2.62947	Unchanged
Atp9a	0.53375	0.0851037	2.36766	0.0331083	0.0638302	-4.2257	Unchanged
Abcb9	0.533553	1.50201	3.22358	0.00624022	0.0162156	-3.00892	Unchanged
Atf6b	0.53317	5.98379	4.42142	0.000603183	0.00263289	-1.43874	Unchanged
Eid2b	0.53316	1.31169	3.73456	0.00227938	0.00733999	-1.91572	Unchanged
Dnajb1	0.533126	5.53317	8.78529	5.13691e-07	1.18335e-05	5.95836	Unchanged
Gnaz	0.532971	-2.90189	1.30613	0.212906	0.297493	-5.12824	Unchanged
Slc39a11	0.532696	5.56654	7.08968	5.94851e-06	8.21778e-05	3.39239	Unchanged
Prss53	0.532621	-5.0532	0.370388	0.716729	0.782917	-5.17408	Unchanged
Txnl4a	0.532568	3.53409	5.96927	3.67782e-05	0.000321671	1.73362	Unchanged
Snx20	0.532489	6.45678	7.63631	2.59883e-06	4.28772e-05	4.20166	Unchanged
Lrp10	0.531849	7.04711	5.05142	0.000186049	0.00107147	-0.27066	Unchanged
Dbn1	0.531573	-0.360948	2.81015	0.0140811	0.0315464	-3.60258	Unchanged
Ube2g2	0.531387	5.41426	7.64037	2.58324e-06	4.27691e-05	4.28101	Unchanged
Rtf2	0.531344	7.61225	7.07006	6.13237e-06	8.43384e-05	3.28091	Unchanged
Ppt1	0.531155	7.75969	7.69619	2.37894e-06	4.04442e-05	4.27087	Unchanged
Pfdn6	0.530956	4.51839	7.46958	3.33201e-06	5.16448e-05	4.09052	Unchanged
Tspan3	0.530955	5.98458	7.78319	2.09387e-06	3.67154e-05	4.44931	Unchanged
Lig4	0.530734	2.30294	4.14366	0.00102754	0.00399252	-1.44087	Unchanged
Crlf3	0.530419	6.00443	8.96292	4.05231e-07	9.82632e-06	6.18403	Unchanged
Eno1	0.530374	9.50437	5.4506	9.06364e-05	0.000632465	0.450227	Unchanged
Psen2	0.530284	6.13091	6.07706	3.06351e-05	0.000283137	1.64461	Unchanged
Cxcl1	0.530274	5.04742	7.53031	3.04239e-06	4.84182e-05	4.10032	Unchanged
Aph1c	0.530074	5.64313	8.74929	5.39209e-07	1.22984e-05	5.93378	Unchanged
Shisa9	0.529628	2.78213	4.66241	0.000382483	0.00184907	-0.384454	Unchanged
Rps27a	0.529606	9.73183	6.16342	2.64931e-05	0.000254977	1.73239	Unchanged
Rbpms2	0.529554	-3.3817	1.03821	0.317061	0.41088	-5.28267	Unchanged
Cd81	0.529339	8.41731	6.07389	3.07995e-05	0.000283944	1.58125	Unchanged
Gatm	0.529307	6.1188	11.269	2.47395e-08	1.06029e-06	9.12624	Unchanged
Fkbp7	0.52929	0.737882	3.16008	0.00707378	0.0179168	-2.88399	Unchanged
Clptm1	0.529275	7.76414	5.55555	7.52915e-05	0.000552587	0.655805	Unchanged
Rps28	0.529133	8.6351	6.12332	2.83379e-05	0.000267815	1.66517	Unchanged
Kctd4	0.528943	-5.66825	0.644622	0.529765	0.618227	-5.40078	Unchanged
Ptov1	0.528776	5.44483	4.69325	0.000361001	0.00177174	-0.867546	Unchanged
Rpl10-ps6	0.528753	-2.00145	1.67126	0.117231	0.181749	-4.81066	Unchanged
Ifnar2	0.52874	6.58075	9.60149	1.77581e-07	4.9812e-06	7.03196	Unchanged
Hdhd3	0.528602	-0.151615	2.26443	0.0402418	0.0748728	-4.39959	Unchanged
Tmem268	0.528527	4.19176	8.5777	6.80745e-07	1.48467e-05	5.81596	Unchanged
AI847159	0.52852	-2.61754	0.945155	0.360871	0.455856	-5.48675	Unchanged
En2	0.528239	-5.82234	0.855041	0.40716	0.501541	-5.30319	Unchanged
Fadd	0.527122	4.25277	5.99278	3.53365e-05	0.000313537	1.66011	Unchanged
Rpsa-ps7	0.527019	-1.33333	2.18903	0.0463419	0.0841829	-4.23812	Unchanged
Cct2	0.527007	7.47358	8.07492	1.37403e-06	2.62234e-05	4.85374	Unchanged
Fbxo6	0.526786	4.80518	5.21471	0.000138277	0.000858592	0.167955	Unchanged
Mboat7	0.526615	5.85078	5.68749	5.97576e-05	0.000461363	0.959432	Unchanged
Tbxas1	0.526586	6.70021	7.95027	1.64293e-06	3.0491e-05	4.69385	Unchanged
Tmem91	0.526286	-2.77243	0.610472	0.551493	0.637683	-5.61043	Unchanged
Cdc37	0.52614	7.43185	7.54518	2.97564e-06	4.76026e-05	4.04203	Unchanged
Ccn2	0.525593	-4.23801	0.709514	0.489846	0.581062	-5.46893	Unchanged
Pheta1	0.525395	2.88058	5.41095	9.7255e-05	0.000662039	0.874937	Unchanged
Acoxl	0.525253	-1.16411	2.19377	0.0459344	0.0835661	-4.55754	Unchanged
Asb6	0.525145	4.29345	6.95689	7.31676e-06	9.71474e-05	3.30053	Unchanged
Adrb2	0.525067	5.35211	6.02874	3.32438e-05	0.000299	1.60376	Unchanged
Pex26	0.525061	2.71094	5.53306	7.83343e-05	0.000567611	1.12445	Unchanged
Tm9sf4	0.524959	7.33416	7.34862	3.99914e-06	5.95798e-05	3.73419	Unchanged
Traf3ip3	0.524822	4.65865	7.76704	2.1439e-06	3.73794e-05	4.55434	Unchanged
Zfp3	0.524795	1.46769	3.87292	0.00173862	0.00596268	-1.68661	Unchanged
Tmem129	0.524607	3.87372	3.99048	0.00138265	0.00499038	-2.05482	Unchanged
Zfp383	0.524607	0.843099	3.06692	0.00850115	0.0208418	-3.07262	Unchanged
App	0.524289	9.64668	8.23421	1.09642e-06	2.19869e-05	5.07544	Unchanged
Coa3	0.524237	5.10404	6.1354	2.77684e-05	0.000263514	1.80898	Unchanged
[truncated: 11,370 more rows]
