# Supplementary material for: Promoter-associated RNA polymerase III shapes RNA polymerase II-dependent inflammatory gene expression during viral infection
Source: bioRxiv. 2026 Jul 15:2026.07.13.738346. Preprint. [Version 1] doi: 10.64898/2026.07.13.738346 (PMC13404804; doi:10.64898/2026.07.13.738346)
Supplement: Supplement 4 [file media-4.xlsx]

## Sheet: Differential Expression
Supplemental Table 3
Mock-treated primary BMDMs, differential isoform expression analysis (Brf1 siRNA vs. Control siRNA)
Transcript ID	log2FC	AveExpr	t	p-value	adjusted p-value	B	associated.gene	Gene.stable.ID.version	Gene.description	Chromosome.scaffold.name	Gene.start..bp.	Gene.end..bp.	Strand	gene	Gene.type	GO.term.accession	GO.term.name	GO.term.definition	Brf1_48hpi_R1_Cell	Brf1_48hpi_R2_Cell	Brf1_Mock_R1_Cell	Brf1_Mock_R2_Cell	Ctrl_48hpi_R1_Cell	Ctrl_48hpi_R2_Cell	Ctrl_Mock_R1_Cell	Ctrl_Mock_R2_Cell	Expression (adjusted p-value <0.05, -1.5 > log2FC > 1.5)
PB.8471.2	-2.79221	7.669	-9.27325	1.35E-10	7.99e-06	14.0931	ENSMUSG00000030103.12	ENSMUSG00000030103.12	basic helix-loop-helix family, member e40 [Source:MGI Symbol;Acc:MGI:1097714]	6	108637590	108643886	1	Bhlhe40	protein_coding	GO:0003677	DNA binding	Any molecular function by which a gene product interacts selectively and non-covalently with DNA (deoxyribonucleic acid).	7.75325	7.7444	6.06691	6.05905	8.1713	7.92047	9.00971	8.67204	Down-regulated
PB.19587.3	-3.30761	6.55026	-8.746	5.28E-10	1.56e-05	12.6714	ENSMUSG00000042622.15	ENSMUSG00000042622.15	v-maf musculoaponeurotic fibrosarcoma oncogene family, protein F (avian) [Source:MGI Symbol;Acc:MGI:96910]	15	79230821	79243276	1	Maff	protein_coding	GO:0003677	DNA binding	Any molecular function by which a gene product interacts selectively and non-covalently with DNA (deoxyribonucleic acid).	7.66531	7.76793	4.09803	4.7034	7.0367	5.93868	7.60436	7.7135	Down-regulated
PB.17483.2	-2.63389	8.55968	-8.25612	1.93E-09	2.24e-05	11.6003	ENSMUSG00000015396.5	ENSMUSG00000015396.5	CD83 antigen [Source:MGI Symbol;Acc:MGI:1328316]	13	43938251	43956608	1	Cd83	protein_coding	GO:0016020	membrane	A lipid bilayer along with all the proteins and protein complexes embedded in it an attached to it.	10.2213	10.3467	6.41459	6.71867	8.78301	7.64546	9.17661	9.2006	Down-regulated
PB.19924.54	-2.59433	7.30559	-8.23891	2.02E-09	2.24e-05	11.5111	ENSMUSG00000023034.8	ENSMUSG00000023034.8	nuclear receptor subfamily 4, group A, member 1 [Source:MGI Symbol;Acc:MGI:1352454]	15	101152150	101172676	1	Nr4a1	protein_coding	GO:0005634	nucleus	A membrane-bounded organelle of eukaryotic cells in which chromosomes are housed and replicated. In most cells, the nucleus contains all of the cell's chromosomes except the organellar chromosomes, and is the site of RNA synthesis and processing. In some species, or in specialized cell types, RNA metabolism or DNA replication may be absent.	7.38519	7.77126	5.56878	5.7136	7.78826	7.84253	8.29045	8.14365	Down-regulated
PB.16449.29	-2.97953	7.98438	-8.1369	2.66E-09	2.24e-05	11.2801	ENSMUSG00000001627.13	ENSMUSG00000001627.13	interferon-related developmental regulator 1 [Source:MGI Symbol;Acc:MGI:1316717]	12	40251566	40298503	-1	Ifrd1	protein_coding	GO:0006357	regulation of transcription by RNA polymerase II	Any process that modulates the frequency, rate or extent of transcription mediated by RNA polymerase II.	8.76036	9.08996	5.65537	6.46539	8.72083	7.19051	8.9535	9.08193	Down-regulated
PB.23222.2	-3.87014	1.24784	-7.10306	4.59E-08	0.000235642	7.99031	ENSMUSG00000037071.4	ENSMUSG00000037071.4	stearoyl-Coenzyme A desaturase 1 [Source:MGI Symbol;Acc:MGI:98239]	19	44382894	44396318	-1	Scd1	protein_coding	GO:0055114	oxidation-reduction process	A metabolic process that results in the removal or addition of one or more electrons to or from a substance, with or without the concomitant removal or addition of a proton or protons.	-0.297782	-0.297782	1.77541	1.25761	0.999798	1.44613	5.30636	4.82442	Down-regulated
PB.16530.25	-2.64284	8.42724	-7.10266	4.59E-08	0.000235642	8.56502	ENSMUSG00000021025.9	ENSMUSG00000021025.9	nuclear factor of kappa light polypeptide gene enhancer in B cells inhibitor, alpha [Source:MGI Symbol;Acc:MGI:104741]	12	55536195	55539432	-1	Nfkbia	protein_coding	GO:0005515	protein binding	Interacting selectively and non-covalently with any protein or protein complex (a complex of two or more proteins that may include other nonprotein molecules).	10.1546	9.49139	6.02416	6.82286	8.95494	7.89367	8.56671	9.54232	Down-regulated
PB.173.38	-3.20934	4.47671	-7.06091	5.16E-08	0.000235642	8.19711	ENSMUSG00000037447.17	ENSMUSG00000037447.17	AT rich interactive domain 5A (MRF1-like) [Source:MGI Symbol;Acc:MGI:2443039]	1	36346814	36363110	1	Arid5a	protein_coding	GO:0003677	DNA binding	Any molecular function by which a gene product interacts selectively and non-covalently with DNA (deoxyribonucleic acid).	5.28876	5.04694	2.33757	2.66328	5.26217	4.60797	5.65454	5.43776	Down-regulated
PB.19377.8	-2.19587	6.3949	-7.05877	5.19E-08	0.000235642	8.43915	ENSMUSG00000022351.15	ENSMUSG00000022351.15	squalene epoxidase [Source:MGI Symbol;Acc:MGI:109296]	15	59186926	59203041	1	Sqle	protein_coding				5.56783	5.81338	5.86369	6.02451	5.97481	5.76365	8.28606	7.96119	Down-regulated
PB.5163.1	-2.6718	6.44144	-6.93688	7.33E-08	0.00030863	8.07879	ENSMUSG00000028525.17	ENSMUSG00000028525.17	phosphodiesterase 4B, cAMP specific [Source:MGI Symbol;Acc:MGI:99557]	4	101944740	102464456	1	Pde4b	protein_coding	GO:0007165	signal transduction	The cellular process in which a signal is conveyed to trigger a change in the activity or state of a cell. Signal transduction begins with reception of a signal (e.g. a ligand binding to a receptor or receptor activation by a stimulus such as light), or for signal transduction in the absence of ligand, signal-withdrawal or the activity of a constitutively active receptor. Signal transduction ends…	7.27523	7.60575	4.54371	4.65905	7.19301	5.89301	7.25423	7.22392	Down-regulated
PB.10498.90	-2.19991	8.0952	-6.84307	9.55E-08	0.000311252	7.85918	ENSMUSG00000025498.16	ENSMUSG00000025498.16	interferon regulatory factor 7 [Source:MGI Symbol;Acc:MGI:1859212]	7	140842619	140846394	-1	Irf7	protein_coding	GO:0006355	regulation of transcription, DNA-templated	Any process that modulates the frequency, rate or extent of cellular DNA-templated transcription.	8.98656	9.21264	5.81436	6.30194	9.23889	8.75954	8.03837	8.44971	Down-regulated
PB.3843.17	-1.78401	9.69568	-6.83218	9.85E-08	0.000311252	7.7988	ENSMUSG00000015854.8	ENSMUSG00000015854.8	CD5 antigen-like [Source:MGI Symbol;Acc:MGI:1334419]	3	87265188	87278380	1	Cd5l	protein_coding	GO:0016020	membrane	A lipid bilayer along with all the proteins and protein complexes embedded in it an attached to it.	9.52439	9.67154	8.53687	9.11303	10.1326	9.3957	10.5842	10.6164	Down-regulated
PB.21657.1	-3.41847	5.31567	-6.82609	1e-07	0.000311252	7.5892	ENSMUSG00000035678.9	ENSMUSG00000035678.9	tumor necrosis factor (ligand) superfamily, member 9 [Source:MGI Symbol;Acc:MGI:1101058]	17	57412325	57414757	1	Tnfsf9	protein_coding	GO:0016020	membrane	A lipid bilayer along with all the proteins and protein complexes embedded in it an attached to it.	8.27373	8.38302	2.13817	2.66328	5.18587	5.05767	4.98316	6.31182	Down-regulated
PB.5453.42	-2.3076	6.52396	-6.75109	1.24e-07	0.000365916	7.59083	ENSMUSG00000042677.8	ENSMUSG00000042677.8	zinc finger CCCH type containing 12A [Source:MGI Symbol;Acc:MGI:2385891]	4	125012216	125021633	-1	Zc3h12a	protein_coding	GO:0032715	negative regulation of interleukin-6 production	Any process that stops, prevents, or reduces the frequency, rate, or extent of interleukin-6 production.	6.87785	7.05328	4.73258	5.15049	7.08371	6.95894	7.33593	7.09785	Down-regulated
PB.19464.13	-2.26779	8.59748	-6.65832	1.62e-07	0.000428674	7.35649	ENSMUSG00000022587.15	ENSMUSG00000022587.15	lymphocyte antigen 6 complex, locus E [Source:MGI Symbol;Acc:MGI:106651]	15	74826900	74831754	1	Ly6e	protein_coding	GO:0016020	membrane	A lipid bilayer along with all the proteins and protein complexes embedded in it an attached to it.	9.93855	9.51245	6.38111	6.82286	9.33477	9.08644	8.28752	9.44433	Down-regulated
PB.23347.18	-2.03144	7.56932	-6.64043	1.7e-07	0.000428674	7.30862	ENSMUSG00000034765.7	ENSMUSG00000034765.7	dual specificity phosphatase 5 [Source:MGI Symbol;Acc:MGI:2685183]	19	53517540	53530862	1	Dusp5	protein_coding	GO:0004725	protein tyrosine phosphatase activity	Catalysis of the reaction: protein tyrosine phosphate + H2O = protein tyrosine + phosphate.	7.65129	7.50531	6.34103	6.26543	8.31793	7.85846	8.18259	8.47601	Down-regulated
PB.10498.80	-1.93768	9.06729	-6.63208	1.74e-07	0.000428674	7.27927	ENSMUSG00000025498.16	ENSMUSG00000025498.16	interferon regulatory factor 7 [Source:MGI Symbol;Acc:MGI:1859212]	7	140842619	140846394	-1	Irf7	protein_coding	GO:0006355	regulation of transcription, DNA-templated	Any process that modulates the frequency, rate or extent of cellular DNA-templated transcription.	9.90719	9.96854	6.96702	7.52202	10.1722	9.67406	9.00704	9.3392	Down-regulated
PB.21480.8	-3.59325	3.57088	-6.63157	1.74e-07	0.000428674	6.89641	ENSMUSG00000023947.9	ENSMUSG00000023947.9	nuclear factor of kappa light polypeptide gene enhancer in B cells inhibitor, epsilon [Source:MGI Symbol;Acc:MGI:1194908]	17	45866629	45874095	1	Nfkbie	protein_coding	GO:0005515	protein binding	Interacting selectively and non-covalently with any protein or protein complex (a complex of two or more proteins that may include other nonprotein molecules).	3.9575	3.5726	1.63092	1.66891	4.87198	3.89039	5.01185	4.87801	Down-regulated
PB.5453.22	-2.60807	5.61982	-6.60645	1.87e-07	0.000442148	7.15799	ENSMUSG00000042677.8	ENSMUSG00000042677.8	zinc finger CCCH type containing 12A [Source:MGI Symbol;Acc:MGI:2385891]	4	125012216	125021633	-1	Zc3h12a	protein_coding	GO:0032715	negative regulation of interleukin-6 production	Any process that stops, prevents, or reduces the frequency, rate, or extent of interleukin-6 production.	6.36239	6.50776	3.36095	4.24448	6.20874	5.81353	6.40397	6.26565	Down-regulated
PB.3908.6	-3.55155	3.59363	-6.57121	2.07e-07	0.000470193	6.88484	ENSMUSG00000059743.13	ENSMUSG00000059743.13	farnesyl diphosphate synthetase [Source:MGI Symbol;Acc:MGI:104888]	3	89000895	89009266	-1	Fdps	protein_coding	GO:0008299	isoprenoid biosynthetic process	The chemical reactions and pathways resulting in the formation of any isoprenoid compound, isoprene (2-methylbuta-1,3-diene) or compounds containing or derived from linked isoprene (3-methyl-2-butenylene) residues.	4.28254	3.37659	1.77541	2.47144	3.66399	3.08041	4.81425	6.08756	Down-regulated
PB.17164.4	-2.29705	4.73389	-6.54583	2.23e-07	0.000478125	7.02796	ENSMUSG00000058258.15	ENSMUSG00000058258.15	isopentenyl-diphosphate delta isomerase [Source:MGI Symbol;Acc:MGI:2442264]	13	8935537	8942487	1	Idi1	protein_coding	GO:0016787	hydrolase activity	Catalysis of the hydrolysis of various bonds, e.g. C-O, C-N, C-C, phosphoric anhydride bonds, etc. Hydrolase is the systematic name for any enzyme of EC class 3.	3.7095	3.63244	4.56375	4.58986	4.18677	3.82704	6.78262	6.90481	Down-regulated
PB.3091.19	-1.80953	9.24031	-6.53947	2.27e-07	0.000478125	7.01925	ENSMUSG00000037820.16	ENSMUSG00000037820.16	transglutaminase 2, C polypeptide [Source:MGI Symbol;Acc:MGI:98731]	2	157958322	157988356	-1	Tgm2	protein_coding	GO:0018149	peptide cross-linking	The formation of a covalent cross-link between or within protein chains.	10.4168	10.4707	7.62593	7.4555	9.44691	9.83063	9.53397	9.15791	Down-regulated
PB.16984.90	-2.68574	5.29368	-6.37984	3.59e-07	0.000705436	6.51786	ENSMUSG00000079017.4	ENSMUSG00000079017.4	interferon, alpha-inducible protein 27 like 2A [Source:MGI Symbol;Acc:MGI:1924183]	12	103408426	103409939	-1	Ifi27l2a	protein_coding	GO:0016021	integral component of membrane	The component of a membrane consisting of the gene products and protein complexes having at least some part of their peptide sequence embedded in the hydrophobic region of the membrane.	5.93484	5.49666	2.8098	3.61475	6.717	6.49195	5.83398	5.74708	Down-regulated
PB.17644.1	-1.66033	9.55854	-6.34959	3.91e-07	0.000744741	6.4812	ENSMUSG00000035493.11	ENSMUSG00000035493.11	transforming growth factor, beta induced [Source:MGI Symbol;Acc:MGI:99959]	13	56757336	56787375	1	Tgfbi	protein_coding	GO:0007155	cell adhesion	The attachment of a cell, either to another cell or to an underlying substrate such as the extracellular matrix, via cell adhesion molecules.	9.96642	10.2153	7.97547	8.05223	10.5014	10.4326	9.81405	9.52283	Down-regulated
PB.15278.11	-3.16637	3.85294	-6.20421	5.95e-07	0.00103238	5.97402	ENSMUSG00000017390.16	ENSMUSG00000017390.16	aldolase C, fructose-bisphosphate [Source:MGI Symbol;Acc:MGI:101863]	11	78213794	78218607	1	Aldoc	protein_coding	GO:0003824	catalytic activity	Catalysis of a biochemical reaction at physiological temperatures. In biologically catalyzed reactions, the reactants are known as substrates, and the catalysts are naturally occurring macromolecular substances known as enzymes. Enzymes possess specific binding sites for substrates, and are usually composed wholly or largely of protein, but RNA that has catalytic activity (ribozyme) is often also…	4.00237	3.79836	1.90673	2.83258	4.81232	3.46034	5.02599	5.64773	Down-regulated
PB.23081.90	-2.15262	8.4029	-6.19182	6.17e-07	0.00103484	6.07042	ENSMUSG00000074896.4	ENSMUSG00000074896.4	interferon-induced protein with tetratricopeptide repeats 3 [Source:MGI Symbol;Acc:MGI:1101055]	19	34560931	34566131	1	Ifit3	protein_coding	GO:0005515	protein binding	Interacting selectively and non-covalently with any protein or protein complex (a complex of two or more proteins that may include other nonprotein molecules).	9.16735	9.34707	6.26962	6.81277	9.78686	8.50761	8.54601	8.81628	Down-regulated
PB.20916.2	-2.61032	4.17119	-6.18359	6.32e-07	0.00103484	6.01174	ENSMUSG00000023832.15	ENSMUSG00000023832.15	acetyl-Coenzyme A acetyltransferase 2 [Source:MGI Symbol;Acc:MGI:87871]	17	13161777	13179634	-1	Acat2	protein_coding	GO:0016746	transferase activity, transferring acyl groups	Catalysis of the transfer of an acyl group from one compound (donor) to another (acceptor).	3.81387	4.20534	2.93816	3.98183	3.8731	3.08041	6.00072	5.94419	Down-regulated
PB.5453.9	-2.2904	5.69842	-6.13356	7.3e-07	0.00113287	5.90107	ENSMUSG00000042677.8	ENSMUSG00000042677.8	zinc finger CCCH type containing 12A [Source:MGI Symbol;Acc:MGI:2385891]	4	125012216	125021633	-1	Zc3h12a	protein_coding	GO:0032715	negative regulation of interleukin-6 production	Any process that stops, prevents, or reduces the frequency, rate, or extent of interleukin-6 production.	6.30086	6.54716	4.15198	4.05211	5.91934	6.09476	6.52835	6.16864	Down-regulated
PB.8471.28	-2.31348	5.19609	-6.11527	7.69e-07	0.00115844	5.85598	ENSMUSG00000030103.12	ENSMUSG00000030103.12	basic helix-loop-helix family, member e40 [Source:MGI Symbol;Acc:MGI:1097714]	6	108637590	108643886	1	Bhlhe40	protein_coding	GO:0003677	DNA binding	Any molecular function by which a gene product interacts selectively and non-covalently with DNA (deoxyribonucleic acid).	4.82246	5.27054	3.92292	4.58986	4.81232	5.33317	6.48807	6.55055	Down-regulated
PB.17483.21	-3.14695	4.7843	-6.1081	7.86e-07	0.00115844	5.78321	ENSMUSG00000015396.5	ENSMUSG00000015396.5	CD83 antigen [Source:MGI Symbol;Acc:MGI:1328316]	13	43938251	43956608	1	Cd83	protein_coding	GO:0016020	membrane	A lipid bilayer along with all the proteins and protein complexes embedded in it an attached to it.	5.72332	6.21669	2.4278	3.41587	5.59282	3.46034	5.94973	5.9017	Down-regulated
PB.18704.4	-2.5829	4.11873	-6.09057	8.26e-07	0.0011823	5.7567	ENSMUSG00000021273.12	ENSMUSG00000021273.12	farnesyl diphosphate farnesyl transferase 1 [Source:MGI Symbol;Acc:MGI:102706]	14	63382599	63417027	-1	Fdft1	protein_coding	GO:0016021	integral component of membrane	The component of a membrane consisting of the gene products and protein complexes having at least some part of their peptide sequence embedded in the hydrophobic region of the membrane.	3.9575	3.84968	3.3144	3.36155	3.94893	3.28285	5.42845	6.27234	Down-regulated
PB.6198.25	-1.94174	6.54229	-6.04478	9.44e-07	0.00129436	5.67326	ENSMUSG00000045294.12	ENSMUSG00000045294.12	insulin induced gene 1 [Source:MGI Symbol;Acc:MGI:1916289]	5	28276361	28283660	1	Insig1	protein_coding	GO:0008203	cholesterol metabolic process	The chemical reactions and pathways involving cholesterol, cholest-5-en-3 beta-ol, the principal sterol of vertebrates and the precursor of many steroids, including bile acids and steroid hormones. It is a component of the plasma membrane lipid bilayer and of plasma lipoproteins and can be found in all animal tissues.	6.84127	7.18898	5.68311	5.81814	5.99284	5.54485	7.72191	7.63267	Down-regulated
PB.17091.21	-4.63192	2.04876	-6.00147	1.07e-06	0.00143404	4.57015	ENSMUSG00000011158.9	ENSMUSG00000011158.9	BRF1, RNA polymerase III transcription initiation factor 90 kDa subunit [Source:MGI Symbol;Acc:MGI:1919558]	12	112923705	112964324	-1	Brf1	protein_coding	GO:0006352	DNA-templated transcription, initiation	Any process involved in the assembly of the RNA polymerase preinitiation complex (PIC) at the core promoter region of a DNA template, resulting in the subsequent synthesis of RNA from that promoter. The initiation phase includes PIC assembly and the formation of the first few bonds in the RNA chain, including abortive initiation, which occurs when the first few nucleotides are repeatedly synthesi…	0.383206	0.86485	0.841726	0.272472	4.44427	3.95108	4.46585	4.38044	Down-regulated
PB.2314.1	-2.33922	6.69773	-5.98373	1.13e-06	0.00147618	5.50661	ENSMUSG00000027078.15	ENSMUSG00000027078.15	ubiquitin-conjugating enzyme E2L 6 [Source:MGI Symbol;Acc:MGI:1914500]	2	84629172	84640679	1	Ube2l6	protein_coding	GO:0016740	transferase activity	Catalysis of the transfer of a group, e.g. a methyl group, glycosyl group, acyl group, phosphorus-containing, or other groups, from one compound (generally regarded as the donor) to another compound (generally regarded as the acceptor). Transferase is the systematic name for any enzyme of EC class 2.	7.4715	7.37563	4.46064	5.4658	7.56245	6.80306	6.81147	7.72817	Down-regulated
PB.7479.62	-1.67205	11.793	-5.96052	1.2e-06	0.00154461	5.25084	ENSMUSG00000029580.15	ENSMUSG00000029580.15	actin, beta [Source:MGI Symbol;Acc:MGI:87904]	5	142888870	142892509	-1	Actb	protein_coding	GO:0005737	cytoplasm	All of the contents of a cell excluding the plasma membrane and nucleus, but including other subcellular structures.	12.4893	12.013	10.3008	11.3498	11.9025	11.3082	12.0123	12.9702	Down-regulated
PB.3884.135	-1.58119	9.38434	-5.94328	1.27e-06	0.0015613	5.32901	ENSMUSG00000028063.16	ENSMUSG00000028063.16	lamin A [Source:MGI Symbol;Acc:MGI:96794]	3	88387454	88417263	-1	Lmna	protein_coding				9.85463	9.87178	8.14134	8.61628	9.65721	9.0383	9.86606	10.0408	Down-regulated
PB.6053.25	-2.29951	4.55193	-5.94214	1.27e-06	0.0015613	5.38909	ENSMUSG00000001467.6	ENSMUSG00000001467.6	cytochrome P450, family 51 [Source:MGI Symbol;Acc:MGI:106040]	5	4131145	4154746	-1	Cyp51	protein_coding	GO:0055114	oxidation-reduction process	A metabolic process that results in the removal or addition of one or more electrons to or from a substance, with or without the concomitant removal or addition of a proton or protons.	3.40982	3.1497	4.3496	4.58986	4.6627	3.18518	6.85567	6.60454	Down-regulated
PB.11029.3	-2.62726	5.5142	-5.89839	1.44e-06	0.00170176	5.24494	ENSMUSG00000038508.8	ENSMUSG00000038508.8	growth differentiation factor 15 [Source:MGI Symbol;Acc:MGI:1346047]	8	71082043	71085106	-1	Gdf15	protein_coding	GO:0008083	growth factor activity	The function that stimulates a cell to grow or proliferate. Most growth factors have other actions besides the induction of cell growth or proliferation.	7.73675	7.33118	3.3144	3.46822	5.65074	4.9724	5.37423	6.52838	Down-regulated
PB.13858.9	-2.60835	5.73596	-5.8885	1.48e-06	0.001717	5.21981	ENSMUSG00000015312.10	ENSMUSG00000015312.10	growth arrest and DNA-damage-inducible 45 beta [Source:MGI Symbol;Acc:MGI:107776]	10	80765907	80768038	1	Gadd45b	protein_coding	GO:0005634	nucleus	A membrane-bounded organelle of eukaryotic cells in which chromosomes are housed and replicated. In most cells, the nucleus contains all of the cell's chromosomes except the organellar chromosomes, and is the site of RNA synthesis and processing. In some species, or in specialized cell types, RNA metabolism or DNA replication may be absent.	7.67919	7.65346	3.16499	3.70477	6.20874	5.78047	5.35196	6.58855	Down-regulated
PB.2090.10	-5.63096	1.98328	-5.81977	1.81e-06	0.00205613	3.50689	ENSMUSG00000026826.14	ENSMUSG00000026826.14	nuclear receptor subfamily 4, group A, member 2 [Source:MGI Symbol;Acc:MGI:1352456]	2	56996842	57014015	-1	Nr4a2	protein_coding	GO:0005634	nucleus	A membrane-bounded organelle of eukaryotic cells in which chromosomes are housed and replicated. In most cells, the nucleus contains all of the cell's chromosomes except the organellar chromosomes, and is the site of RNA synthesis and processing. In some species, or in specialized cell types, RNA metabolism or DNA replication may be absent.	2.2447	2.88034	-0.297782	0.272472	3.57105	3.18518	4.08876	3.84746	Down-regulated
PB.3629.1	-2.1208	5.98972	-5.78615	2e-06	0.00222445	4.96348	ENSMUSG00000023087.16	ENSMUSG00000023087.16	nocturnin [Source:MGI Symbol;Acc:MGI:109382]	3	51131868	51159065	1	Noct	protein_coding	GO:0007623	circadian rhythm	Any biological process in an organism that recurs with a regularity of approximately 24 hours.	6.35376	6.46726	4.25417	5.08495	6.41668	5.98295	6.85171	6.64116	Down-regulated
PB.16308.47	-1.84373	8.54255	-5.75416	2.19e-06	0.00239607	4.82435	ENSMUSG00000020571.14	ENSMUSG00000020571.14	protein disulfide isomerase associated 6 [Source:MGI Symbol;Acc:MGI:1919103]	12	17316546	17334771	1	Pdia6	protein_coding				8.47417	8.71769	7.20252	7.85008	9.29899	8.09533	9.14377	9.57919	Down-regulated
PB.16081.1	-1.61921	8.69772	-5.72912	2.36e-06	0.00252315	4.76	ENSMUSG00000053113.4	ENSMUSG00000053113.4	suppressor of cytokine signaling 3 [Source:MGI Symbol;Acc:MGI:1201791]	11	117856905	117860873	-1	Socs3	protein_coding	GO:0043066	negative regulation of apoptotic process	Any process that stops, prevents, or reduces the frequency, rate or extent of cell death by apoptotic process.	9.14751	9.29479	7.37405	7.51892	9.28443	8.86778	9.2627	8.85131	Down-regulated
PB.22883.12	-2.17897	6.74208	-5.7239	2.4e-06	0.00252315	4.79099	ENSMUSG00000024679.11	ENSMUSG00000024679.11	membrane-spanning 4-domains, subfamily A, member 6D [Source:MGI Symbol;Acc:MGI:1916024]	19	11563968	11582213	-1	Ms4a6d	protein_coding	GO:0016021	integral component of membrane	The component of a membrane consisting of the gene products and protein complexes having at least some part of their peptide sequence embedded in the hydrophobic region of the membrane.	7.10568	7.44818	4.80171	5.50391	7.77269	6.77815	6.95506	7.65842	Down-regulated
PB.22359.5	-2.57594	4.32253	-5.66651	2.83e-06	0.00287897	4.6123	ENSMUSG00000038059.8	ENSMUSG00000038059.8	small integral membrane protein 3 [Source:MGI Symbol;Acc:MGI:1917088]	18	60607263	60635059	-1	Smim3	protein_coding	GO:0016020	membrane	A lipid bilayer along with all the proteins and protein complexes embedded in it an attached to it.	3.86335	4.67248	2.8098	3.56754	4.87198	3.89039	5.35196	5.9773	Down-regulated
PB.9561.1	-1.53911	9.7307	-5.62381	3.21e-06	0.00313406	4.40966	ENSMUSG00000063229.16	ENSMUSG00000063229.16	lactate dehydrogenase A [Source:MGI Symbol;Acc:MGI:96759]	7	46490899	46505051	1	Ldha	protein_coding	GO:0055114	oxidation-reduction process	A metabolic process that results in the removal or addition of one or more electrons to or from a substance, with or without the concomitant removal or addition of a proton or protons.	10.1521	10.2875	8.43448	9.06603	10.0332	9.31431	10.0476	10.5196	Down-regulated
PB.11963.4	-3.21925	3.22099	-5.62179	3.22e-06	0.00313406	4.3706	ENSMUSG00000037405.9	ENSMUSG00000037405.9	intercellular adhesion molecule 1 [Source:MGI Symbol;Acc:MGI:96392]	9	20927281	20940113	1	Icam1	protein_coding				1.90993	2.88034	1.28963	2.36502	5.05471	3.95108	5.03999	4.40499	Down-regulated
PB.2848.12	-4.71217	3.66327	-5.62004	3.24e-06	0.00313406	3.79059	ENSMUSG00000051379.13	ENSMUSG00000051379.13	fibronectin leucine rich transmembrane protein 3 [Source:MGI Symbol;Acc:MGI:1918686]	2	140492834	140513389	-1	Flrt3	protein_coding				6.25525	6.16697	0.551848	0.680099	5.05471	3.18518	4.62291	4.54409	Down-regulated
PB.22359.8	-2.52995	4.75227	-5.60181	3.42e-06	0.00322012	4.44409	ENSMUSG00000038059.8	ENSMUSG00000038059.8	small integral membrane protein 3 [Source:MGI Symbol;Acc:MGI:1917088]	18	60607263	60635059	-1	Smim3	protein_coding	GO:0016020	membrane	A lipid bilayer along with all the proteins and protein complexes embedded in it an attached to it.	4.96528	5.36175	3.11154	3.61475	5.44352	4.22126	5.39616	6.23175	Down-regulated
PB.20855.39	-2.28207	5.38986	-5.59966	3.44e-06	0.00322012	4.44714	ENSMUSG00000052397.9	ENSMUSG00000052397.9	ezrin [Source:MGI Symbol;Acc:MGI:98931]	17	7005440	7050183	-1	Ezr	protein_coding	GO:0003779	actin binding	Interacting selectively and non-covalently with monomeric or multimeric forms of actin, including actin filaments.	5.92322	6.26474	3.57354	4.086	6.17756	5.21442	6.10428	5.99358	Down-regulated
PB.20282.13	-2.41646	6.11944	-5.59054	3.53e-06	0.00325519	4.42599	ENSMUSG00000033355.7	ENSMUSG00000033355.7	receptor transporter protein 4 [Source:MGI Symbol;Acc:MGI:1915025]	16	23339041	23432972	1	Rtp4	protein_coding	GO:0016020	membrane	A lipid bilayer along with all the proteins and protein complexes embedded in it an attached to it.	7.51859	7.08039	3.79314	4.44064	7.21622	6.09476	6.00786	6.96383	Down-regulated
PB.10624.11	-2.42427	5.9667	-5.55974	3.86e-06	0.00350592	4.33992	ENSMUSG00000031504.7	ENSMUSG00000031504.7	RAB20, member RAS oncogene family [Source:MGI Symbol;Acc:MGI:102789]	8	11503518	11528710	-1	Rab20	protein_coding	GO:0003924	GTPase activity	Catalysis of the reaction: GTP + H2O = GDP + phosphate.	7.56045	7.64984	3.40605	4.35982	6.48832	5.96835	5.63623	6.85669	Down-regulated
PB.857.7	-3.81273	3.27985	-5.55162	3.96e-06	0.00353555	3.90447	ENSMUSG00000016529.6	ENSMUSG00000016529.6	interleukin 10 [Source:MGI Symbol;Acc:MGI:96537]	1	130947582	130952711	1	Il10	protein_coding	GO:0005576	extracellular region	The space external to the outermost structure of a cell. For cells without external protective or external encapsulating structures this refers to space outside of the plasma membrane. This term covers the host cell environment outside an intracellular parasite.	4.16906	4.5537	1.28963	0.680099	4.49575	3.82704	3.85537	4.78756	Down-regulated
PB.318.14	-2.68893	3.69583	-5.53597	4.14e-06	0.00364525	4.19556	ENSMUSG00000025981.14	ENSMUSG00000025981.14	coenzyme Q10B [Source:MGI Symbol;Acc:MGI:1915126]	1	55091929	55111861	1	Coq10b	protein_coding				4.35353	4.67248	2.02709	2.36502	4.0896	3.37432	4.67766	4.71088	Down-regulated
PB.12115.17	-2.28886	4.12884	-5.51735	4.37e-06	0.0037919	4.22224	ENSMUSG00000032018.15	ENSMUSG00000032018.15	sterol-C5-desaturase [Source:MGI Symbol;Acc:MGI:1353611]	9	42162891	42175552	-1	Sc5d	protein_coding	GO:0055114	oxidation-reduction process	A metabolic process that results in the removal or addition of one or more electrons to or from a substance, with or without the concomitant removal or addition of a proton or protons.	3.40982	4.08201	3.49222	3.98183	3.91151	2.7109	6.07738	5.84002	Down-regulated
PB.21368.11	-1.95186	7.23232	-5.49932	4.61e-06	0.00388228	4.16586	ENSMUSG00000024401.15	ENSMUSG00000024401.15	tumor necrosis factor [Source:MGI Symbol;Acc:MGI:104798]	17	35418357	35420983	-1	Tnf	protein_coding	GO:0016020	membrane	A lipid bilayer along with all the proteins and protein complexes embedded in it an attached to it.	8.15207	8.93375	5.28475	5.75633	7.31625	7.57007	7.18032	7.7306	Down-regulated
PB.22849.4	-1.8958	5.87811	-5.48874	4.75e-06	0.00394754	4.14508	ENSMUSG00000024665.9	ENSMUSG00000024665.9	fatty acid desaturase 2 [Source:MGI Symbol;Acc:MGI:1930079]	19	10040129	10079110	-1	Fads2	protein_coding	GO:0016021	integral component of membrane	The component of a membrane consisting of the gene products and protein complexes having at least some part of their peptide sequence embedded in the hydrophobic region of the membrane.	6.15945	5.81338	4.9912	4.9256	5.89078	5.71198	6.96609	6.69689	Down-regulated
PB.8680.70	-3.13534	4.79671	-5.48134	4.86e-06	0.00394956	4.08348	ENSMUSG00000030142.11	ENSMUSG00000030142.11	C-type lectin domain family 4, member e [Source:MGI Symbol;Acc:MGI:1861232]	6	123258748	123266829	-1	Clec4e	protein_coding	GO:0016020	membrane	A lipid bilayer along with all the proteins and protein complexes embedded in it an attached to it.	7.048	7.28066	1.77541	3.18513	5.55692	3.28285	5.25927	5.54104	Down-regulated
PB.1710.14	-2.58561	4.9454	-5.47903	4.89e-06	0.00394956	4.11317	ENSMUSG00000026938.11	ENSMUSG00000026938.11	ficolin A [Source:MGI Symbol;Acc:MGI:1340905]	2	25514678	25518042	-1	Fcna	protein_coding	GO:0016020	membrane	A lipid bilayer along with all the proteins and protein complexes embedded in it an attached to it.	5.42682	5.32596	3.16499	3.56754	5.67328	4.94283	5.10801	6.65657	Down-regulated
PB.11067.10	-2.28058	5.9558	-5.46833	5.04e-06	0.00398032	4.08767	ENSMUSG00000046718.9	ENSMUSG00000046718.9	bone marrow stromal cell antigen 2 [Source:MGI Symbol;Acc:MGI:1916800]	8	71986899	71990100	-1	Bst2	protein_coding	GO:0051607	defense response to virus	Reactions triggered in response to the presence of a virus that act to protect the cell or organism.	7.60477	6.92756	3.36095	3.90794	7.31266	7.04498	5.57985	6.11757	Down-regulated
PB.3908.4	-3.73347	1.72585	-5.4671	5.06e-06	0.00398032	3.65792	ENSMUSG00000059743.13	ENSMUSG00000059743.13	farnesyl diphosphate synthetase [Source:MGI Symbol;Acc:MGI:104888]	3	89000895	89009266	-1	Fdps	protein_coding	GO:0008299	isoprenoid biosynthetic process	The chemical reactions and pathways resulting in the formation of any isoprenoid compound, isoprene (2-methylbuta-1,3-diene) or compounds containing or derived from linked isoprene (3-methyl-2-butenylene) residues.	1.47324	0.86485	0.841726	0.997562	1.99159	1.99962	3.68766	4.54409	Down-regulated
PB.16358.24	-2.65098	5.01412	-5.45469	5.25e-06	0.00405808	4.04355	ENSMUSG00000020644.10	ENSMUSG00000020644.10	inhibitor of DNA binding 2 [Source:MGI Symbol;Acc:MGI:96397]	12	25143798	25147139	-1	Id2	protein_coding	GO:0005634	nucleus	A membrane-bounded organelle of eukaryotic cells in which chromosomes are housed and replicated. In most cells, the nucleus contains all of the cell's chromosomes except the organellar chromosomes, and is the site of RNA synthesis and processing. In some species, or in specialized cell types, RNA metabolism or DNA replication may be absent.	6.33634	5.78729	2.59292	3.83007	5.96571	4.44873	5.56056	5.92734	Down-regulated
PB.14964.138	-3.31489	3.84608	-5.45143	5.3e-06	0.00405808	3.84861	ENSMUSG00000018500.3	ENSMUSG00000018500.3	adenosine A2b receptor [Source:MGI Symbol;Acc:MGI:99403]	11	62139810	62157279	1	Adora2b	protein_coding	GO:0016021	integral component of membrane	The component of a membrane consisting of the gene products and protein complexes having at least some part of their peptide sequence embedded in the hydrophobic region of the membrane.	5.80157	6.06209	0.841726	2.12528	4.54545	3.76078	4.0056	4.71088	Down-regulated
PB.19461.9	-3.44304	3.88499	-5.42705	5.69e-06	0.00420853	3.7198	ENSMUSG00000075602.11	ENSMUSG00000075602.11	lymphocyte antigen 6 complex, locus A [Source:MGI Symbol;Acc:MGI:107527]	15	74866726	74869880	-1	Ly6a	protein_coding	GO:0016020	membrane	A lipid bilayer along with all the proteins and protein complexes embedded in it an attached to it.	5.37658	4.5537	0.841726	1.66891	5.58095	5.74663	3.85537	4.60892	Down-regulated
PB.22490.1	-3.46792	3.38623	-5.41737	5.85e-06	0.00420853	3.75033	ENSMUSG00000053846.6	ENSMUSG00000053846.6	lipase, endothelial [Source:MGI Symbol;Acc:MGI:1341803]	18	75072393	75094334	-1	Lipg	protein_coding	GO:0005515	protein binding	Interacting selectively and non-covalently with any protein or protein complex (a complex of two or more proteins that may include other nonprotein molecules).	3.81387	3.37659	1.77541	0.997562	4.0896	5.16404	5.09466	3.91738	Down-regulated
PB.3282.61	-2.05009	5.85512	-5.4091	5.99e-06	0.00420853	3.93013	ENSMUSG00000027514.15	ENSMUSG00000027514.15	Z-DNA binding protein 1 [Source:MGI Symbol;Acc:MGI:1927449]	2	173048405	173060716	-1	Zbp1	protein_coding	GO:0003677	DNA binding	Any molecular function by which a gene product interacts selectively and non-covalently with DNA (deoxyribonucleic acid).	6.43783	6.72946	4.09803	4.086	6.95169	6.50212	6.04304	6.16146	Down-regulated
PB.18481.8	-2.57083	4.18171	-5.39557	6.23e-06	0.00430861	3.85491	ENSMUSG00000037580.11	ENSMUSG00000037580.11	GTP cyclohydrolase 1 [Source:MGI Symbol;Acc:MGI:95675]	14	47391352	47426870	-1	Gch1	protein_coding	GO:0046654	tetrahydrofolate biosynthetic process	The chemical reactions and pathways resulting in the formation of tetrahydrofolate, 5,6,7,8-tetrahydrofolic acid, a folate derivative bearing additional hydrogens on the pterin group.	3.9575	4.8341	2.4278	2.66328	5.21688	4.94283	5.30636	4.6299	Down-regulated
PB.14812.1	-1.83747	7.51309	-5.39297	6.28e-06	0.00430861	3.87078	ENSMUSG00000018899.18	ENSMUSG00000018899.18	interferon regulatory factor 1 [Source:MGI Symbol;Acc:MGI:96590]	11	53660841	53669200	1	Irf1	protein_coding	GO:0006355	regulation of transcription, DNA-templated	Any process that modulates the frequency, rate or extent of cellular DNA-templated transcription.	9.34877	9.62811	5.45536	5.69175	8.00361	7.2521	7.47122	7.31417	Down-regulated
PB.6053.16	-2.17564	3.75215	-5.34204	7.29e-06	0.00488478	3.74594	ENSMUSG00000001467.6	ENSMUSG00000001467.6	cytochrome P450, family 51 [Source:MGI Symbol;Acc:MGI:106040]	5	4131145	4154746	-1	Cyp51	protein_coding	GO:0055114	oxidation-reduction process	A metabolic process that results in the removal or addition of one or more electrons to or from a substance, with or without the concomitant removal or addition of a proton or protons.	2.74466	2.54887	3.65051	3.83007	3.61827	2.56321	6.12413	5.58467	Down-regulated
PB.21480.78	-2.03928	5.82657	-5.32067	7.76e-06	0.00514037	3.68887	ENSMUSG00000023947.9	ENSMUSG00000023947.9	nuclear factor of kappa light polypeptide gene enhancer in B cells inhibitor, epsilon [Source:MGI Symbol;Acc:MGI:1194908]	17	45866629	45874095	1	Nfkbie	protein_coding	GO:0005515	protein binding	Interacting selectively and non-covalently with any protein or protein complex (a complex of two or more proteins that may include other nonprotein molecules).	7.02644	7.23796	3.85949	4.38726	6.19324	5.86174	6.3089	5.9103	Down-regulated
PB.4123.11	-2.32322	5.26039	-5.29307	8.41e-06	0.00550916	3.61366	ENSMUSG00000044468.15	ENSMUSG00000044468.15	terminal nucleotidyltransferase 5C [Source:MGI Symbol;Acc:MGI:1921895]	3	100358944	100396640	-1	Tent5c	protein_coding				5.69627	5.92525	3.49222	4.46661	5.94734	4.31659	6.23172	6.23859	Down-regulated
PB.7061.35	-1.87403	7.55371	-5.28113	8.7e-06	0.0055803	3.55264	ENSMUSG00000052776.11	ENSMUSG00000052776.11	2'-5' oligoadenylate synthetase 1A [Source:MGI Symbol;Acc:MGI:2180860]	5	121034319	121045584	-1	Oas1a	protein_coding	GO:0016779	nucleotidyltransferase activity	Catalysis of the transfer of a nucleotidyl group to a reactant.	8.62345	8.74335	5.61752	6.10936	8.22376	7.70833	7.20848	8.2474	Down-regulated
PB.19464.43	-5.28553	1.5588	-5.27061	8.98e-06	0.00561872	2.21359	ENSMUSG00000022587.15	ENSMUSG00000022587.15	lymphocyte antigen 6 complex, locus E [Source:MGI Symbol;Acc:MGI:106651]	15	74826900	74831754	1	Ly6e	protein_coding	GO:0016020	membrane	A lipid bilayer along with all the proteins and protein complexes embedded in it an attached to it.	2.74466	2.54887	-0.297782	-0.297782	3.47172	3.46034	2.70747	3.17531	Down-regulated
PB.7164.5	-1.71724	6.63629	-5.26777	9.05e-06	0.00561872	3.51985	ENSMUSG00000066278.7	ENSMUSG00000066278.7	vacuolar protein sorting 37B [Source:MGI Symbol;Acc:MGI:1916724]	5	124142704	124170333	-1	Vps37b	protein_coding	GO:0016020	membrane	A lipid bilayer along with all the proteins and protein complexes embedded in it an attached to it.	6.44597	6.52365	5.58847	5.95283	7.05397	6.66496	7.63926	7.29787	Down-regulated
PB.2097.11	-2.04887	5.4538	-5.25982	9.26e-06	0.00569054	3.52232	ENSMUSG00000026832.13	ENSMUSG00000026832.13	cytohesin 1 interacting protein [Source:MGI Symbol;Acc:MGI:2183535]	2	58019149	58085544	-1	Cytip	protein_coding	GO:0005515	protein binding	Interacting selectively and non-covalently with any protein or protein complex (a complex of two or more proteins that may include other nonprotein molecules).	5.17578	5.67796	4.32633	4.11912	6.46268	5.5837	6.29729	6.17579	Down-regulated
PB.9142.16	-2.42461	5.50693	-5.24166	9.77e-06	0.00588636	3.47135	ENSMUSG00000053175.18	ENSMUSG00000053175.18	B cell leukemia/lymphoma 3 [Source:MGI Symbol;Acc:MGI:88140]	7	19542387	19556695	-1	Bcl3	protein_coding	GO:0005515	protein binding	Interacting selectively and non-covalently with any protein or protein complex (a complex of two or more proteins that may include other nonprotein molecules).	7.65481	7.26183	3.36095	3.41587	6.03694	5.085	5.12124	6.3815	Down-regulated
PB.6686.21	-2.43397	4.05181	-5.23859	9.85e-06	0.00588636	3.4543	ENSMUSG00000029413.15	ENSMUSG00000029413.15	N-acylethanolamine acid amidase [Source:MGI Symbol;Acc:MGI:1914361]	5	92405518	92426029	-1	Naaa	protein_coding	GO:0017064	fatty acid amide hydrolase activity	Catalysis of the hydrolysis of a fatty acid amide to yield a fatty acid.	3.53725	4.1243	2.66889	3.24637	5.01997	3.76078	5.12124	5.43776	Down-regulated
PB.8680.84	-2.6902	4.27325	-5.23094	1.01e-05	0.00588976	3.39574	ENSMUSG00000030142.11	ENSMUSG00000030142.11	C-type lectin domain family 4, member e [Source:MGI Symbol;Acc:MGI:1861232]	6	123258748	123266829	-1	Clec4e	protein_coding	GO:0016020	membrane	A lipid bilayer along with all the proteins and protein complexes embedded in it an attached to it.	6.48601	6.62286	2.02709	2.36502	4.64	3.28285	4.48645	4.91266	Down-regulated
PB.13490.1570	-1.98535	7.63222	-5.2306	1.01e-05	0.00588976	3.40178	ENSMUSG00000112148.2	ENSMUSG00000112148.2	leukocyte immunoglobulin-like receptor, subfamily B, member 4A [Source:MGI Symbol;Acc:MGI:102701]	10	51367052	51372707	1	Lilrb4a	protein_coding	GO:0016020	membrane	A lipid bilayer along with all the proteins and protein complexes embedded in it an attached to it.	8.32981	8.40033	5.95756	6.35156	8.56236	7.2339	7.60436	8.66316	Down-regulated
PB.22700.2	-1.72781	8.5311	-5.22627	1.02e-05	0.0059062	3.34722	ENSMUSG00000056201.9	ENSMUSG00000056201.9	cofilin 1, non-muscle [Source:MGI Symbol;Acc:MGI:101757]	19	5540483	5545229	1	Cfl1	protein_coding	GO:0003779	actin binding	Interacting selectively and non-covalently with monomeric or multimeric forms of actin, including actin filaments.	9.30018	9.04113	6.96325	7.76893	8.7856	8.23611	8.55701	9.61908	Down-regulated
PB.23179.1	-1.55852	8.93423	-5.21611	1.05e-05	0.00599025	3.28909	ENSMUSG00000011752.8	ENSMUSG00000011752.8	phosphoglycerate mutase 1 [Source:MGI Symbol;Acc:MGI:97552]	19	41900362	41907099	1	Pgam1	protein_coding	GO:0016868	intramolecular transferase activity, phosphotransferases	Catalysis of the transfer of a phosphate group from one position to another within a single molecule.	8.86428	9.40182	7.9124	8.22381	9.35145	8.4847	9.30895	9.94202	Down-regulated
PB.21741.10	-2.10154	5.86868	-5.21476	1.06e-05	0.00599025	3.39783	ENSMUSG00000024048.16	ENSMUSG00000024048.16	myosin, light chain 12A, regulatory, non-sarcomeric [Source:MGI Symbol;Acc:MGI:1914518]	17	71300651	71309873	-1	Myl12a	protein_coding	GO:0005509	calcium ion binding	Interacting selectively and non-covalently with calcium ions (Ca2+).	7.01006	6.4836	3.89156	4.82882	6.33424	5.72941	6.07058	6.7601	Down-regulated
PB.2574.6	-2.29964	4.97909	-5.20007	1.1e-05	0.00619277	3.35617	ENSMUSG00000034226.8	ENSMUSG00000034226.8	ras homolog family member V [Source:MGI Symbol;Acc:MGI:2444227]	2	119099682	119101753	-1	Rhov	protein_coding	GO:0003924	GTPase activity	Catalysis of the reaction: GTP + H2O = GDP + phosphate.	6.65712	6.72946	2.66889	3.7895	5.03744	4.44873	5.18562	5.65798	Down-regulated
PB.12928.44	-2.10695	6.13374	-5.18478	1.15e-05	0.00641391	3.31262	ENSMUSG00000025647.17	ENSMUSG00000025647.17	shisa family member 5 [Source:MGI Symbol;Acc:MGI:1915044]	9	108867633	108886845	1	Shisa5	protein_coding	GO:0005634	nucleus	A membrane-bounded organelle of eukaryotic cells in which chromosomes are housed and replicated. In most cells, the nucleus contains all of the cell's chromosomes except the organellar chromosomes, and is the site of RNA synthesis and processing. In some species, or in specialized cell types, RNA metabolism or DNA replication may be absent.	6.7717	6.65928	4.12526	5.05103	6.96088	6.31854	6.12413	7.19254	Down-regulated
PB.10937.6	-1.93208	5.85629	-5.16208	1.23e-05	0.0067495	3.2275	ENSMUSG00000031604.11	ENSMUSG00000031604.11	methylsterol monoxygenase 1 [Source:MGI Symbol;Acc:MGI:1913484]	8	65171173	65186826	-1	Msmo1	protein_coding	GO:0055114	oxidation-reduction process	A metabolic process that results in the removal or addition of one or more electrons to or from a substance, with or without the concomitant removal or addition of a proton or protons.	4.74537	5.64928	5.29678	6.00692	5.81174	4.362	7.45564	7.66859	Down-regulated
PB.15990.1	-2.86712	4.23623	-5.15995	1.24e-05	0.0067495	3.20673	ENSMUSG00000048498.8	ENSMUSG00000048498.8	CD300E molecule [Source:MGI Symbol;Acc:MGI:2387602]	11	114942743	114953003	-1	Cd300e	protein_coding	GO:0016020	membrane	A lipid bilayer along with all the proteins and protein complexes embedded in it an attached to it.	4.82246	5.02478	1.90673	2.36502	6.27654	4.53054	4.78129	4.80611	Down-regulated
PB.5912.5	-4.4237	2.92748	-5.1577	1.25e-05	0.0067495	2.56258	ENSMUSG00000039911.14	ENSMUSG00000039911.14	splA/ryanodine receptor domain and SOCS box containing 1 [Source:MGI Symbol;Acc:MGI:1921896]	4	149980740	150039500	-1	Spsb1	protein_coding	GO:0005515	protein binding	Interacting selectively and non-covalently with any protein or protein complex (a complex of two or more proteins that may include other nonprotein molecules).	5.70986	5.46409	0.188695	0.680099	3.61827	2.21289	4.08876	3.77398	Down-regulated
PB.4470.10	-1.99855	7.62011	-5.14733	1.29e-05	0.00689327	3.16145	ENSMUSG00000037072.17	ENSMUSG00000037072.17	selenoprotein F [Source:MGI Symbol;Acc:MGI:1927947]	3	144276065	144303441	1	Selenof	protein_coding				8.06751	8.15976	5.85559	6.91532	8.27806	6.9882	7.81847	8.92211	Down-regulated
PB.17101.15	-2.51319	1.40277	-5.14208	1.31e-05	0.00693371	3.16428	ENSMUSG00000076617.10	ENSMUSG00000076617.10	immunoglobulin heavy constant mu [Source:MGI Symbol;Acc:MGI:96448]	12	113382178	113386350	-1	Ighm	IG_C_gene	GO:0016020	membrane	A lipid bilayer along with all the proteins and protein complexes embedded in it an attached to it.	-0.297782	-0.297782	2.13817	2.36502	1.67172	1.0619	4.21751	4.97956	Down-regulated
PB.18522.10	-2.27008	5.27623	-5.13914	1.32e-05	0.00693371	3.19514	ENSMUSG00000021876.16	ENSMUSG00000021876.16	ribonuclease, RNase A family 4 [Source:MGI Symbol;Acc:MGI:1926217]	14	51328534	51343608	1	Rnase4	protein_coding	GO:0003676	nucleic acid binding	Interacting selectively and non-covalently with any nucleic acid.	5.72332	6.07293	3.53345	3.94536	6.2317	5.0298	5.49093	6.41814	Down-regulated
PB.6793.1	-1.64837	13.1524	-5.13409	1.34e-05	0.00696328	2.80567	ENSMUSG00000029304.15	ENSMUSG00000029304.15	secreted phosphoprotein 1 [Source:MGI Symbol;Acc:MGI:98389]	5	104582984	104588916	1	Spp1	protein_coding	GO:0007155	cell adhesion	The attachment of a cell, either to another cell or to an underlying substrate such as the extracellular matrix, via cell adhesion molecules.	13.892	14.0078	11.6251	12.2406	14.0572	12.2359	13.1166	14.0452	Down-regulated
PB.21191.8	-1.72446	7.22065	-5.12762	1.36e-05	0.00696328	3.12206	ENSMUSG00000023067.15	ENSMUSG00000023067.15	cyclin-dependent kinase inhibitor 1A (P21) [Source:MGI Symbol;Acc:MGI:104556]	17	29309950	29319701	1	Cdkn1a	protein_coding				8.02465	7.87399	5.83924	6.26543	7.64171	6.65587	7.87618	7.64303	Down-regulated
PB.1006.1	-2.42441	4.74747	-5.12758	1.36e-05	0.00696328	3.1558	ENSMUSG00000032487.9	ENSMUSG00000032487.9	prostaglandin-endoperoxide synthase 2 [Source:MGI Symbol;Acc:MGI:97798]	1	149975782	149983978	1	Ptgs2	protein_coding	GO:0055114	oxidation-reduction process	A metabolic process that results in the removal or addition of one or more electrons to or from a substance, with or without the concomitant removal or addition of a proton or protons.	5.28876	6.0179	3.05603	2.75041	4.79187	5.99741	5.28301	5.17776	Down-regulated
PB.17483.1	-3.33627	1.83476	-5.12269	1.38e-05	0.00696328	2.92623	ENSMUSG00000015396.5	ENSMUSG00000015396.5	CD83 antigen [Source:MGI Symbol;Acc:MGI:1328316]	13	43938251	43956608	1	Cd83	protein_coding	GO:0016020	membrane	A lipid bilayer along with all the proteins and protein complexes embedded in it an attached to it.	1.19264	0.397613	0.841726	1.47787	3.36503	1.99962	3.94737	4.07865	Down-regulated
PB.6975.10	-1.95036	6.53812	-5.11744	1.4e-05	0.00701059	3.13153	ENSMUSG00000041827.16	ENSMUSG00000041827.16	2'-5' oligoadenylate synthetase-like 1 [Source:MGI Symbol;Acc:MGI:2180849]	5	115061299	115075974	1	Oasl1	protein_coding	GO:0005515	protein binding	Interacting selectively and non-covalently with any protein or protein complex (a complex of two or more proteins that may include other nonprotein molecules).	8.46218	8.51405	4.07029	4.74643	7.34811	6.66496	6.2797	6.35025	Down-regulated
PB.12492.2	-2.34671	5.02872	-5.09903	1.48e-05	0.00733272	3.08644	ENSMUSG00000032381.6	ENSMUSG00000032381.6	cytosolic iron-sulfur assembly component 2A [Source:MGI Symbol;Acc:MGI:1915500]	9	66033893	66046237	1	Ciao2a	protein_coding	GO:0106035	protein maturation by [4Fe-4S] cluster transfer	The transfer of an assembled 4Fe-4S] cluster from a scaffold protein to an acceptor protein that contributes to the attainment of the full functional capacity of a protein.	5.65471	5.39668	2.9983	4.086	5.82186	4.94283	5.24725	6.36908	Down-regulated
PB.18487.138	-1.77421	8.77078	-5.09625	1.49e-05	0.00733272	2.98248	ENSMUSG00000050335.18	ENSMUSG00000050335.18	lectin, galactose binding, soluble 3 [Source:MGI Symbol;Acc:MGI:96778]	14	47605208	47623617	1	Lgals3	protein_coding				10.3049	9.57191	6.88179	7.7999	9.07086	8.3447	8.62939	9.5839	Down-regulated
PB.19924.11	-2.39104	3.49615	-5.07506	1.59e-05	0.00767167	2.99614	ENSMUSG00000023034.8	ENSMUSG00000023034.8	nuclear receptor subfamily 4, group A, member 1 [Source:MGI Symbol;Acc:MGI:1352454]	15	101152150	101172676	1	Nr4a1	protein_coding	GO:0005634	nucleus	A membrane-bounded organelle of eukaryotic cells in which chromosomes are housed and replicated. In most cells, the nucleus contains all of the cell's chromosomes except the organellar chromosomes, and is the site of RNA synthesis and processing. In some species, or in specialized cell types, RNA metabolism or DNA replication may be absent.	3.11524	2.88034	2.33757	2.47144	4.6627	3.95108	4.65964	4.6299	Down-regulated
PB.20158.4	-2.12239	5.63661	-5.06103	1.65e-05	0.00787133	2.97658	ENSMUSG00000022769.10	ENSMUSG00000022769.10	stromal cell-derived factor 2-like 1 [Source:MGI Symbol;Acc:MGI:2149842]	16	16948002	16950247	-1	Sdf2l1	protein_coding	GO:0016020	membrane	A lipid bilayer along with all the proteins and protein complexes embedded in it an attached to it.	6.48601	5.57498	3.85949	4.9256	5.90036	5.5837	6.01497	6.92192	Down-regulated
PB.16308.48	-1.8409	6.62051	-5.06065	1.65e-05	0.00787133	2.94967	ENSMUSG00000020571.14	ENSMUSG00000020571.14	protein disulfide isomerase associated 6 [Source:MGI Symbol;Acc:MGI:1919103]	12	17316546	17334771	1	Pdia6	protein_coding				6.6986	6.84777	5.37824	5.77723	7.38952	6.14758	7.18347	7.62224	Down-regulated
PB.19923.2	-4.17366	2.66598	-5.03617	1.78e-05	0.00837493	2.37914	ENSMUSG00000000531.6	ENSMUSG00000000531.6	trafficking regulator and scaffold protein tamalin [Source:MGI Symbol;Acc:MGI:1860303]	15	101122069	101130637	1	Tamalin	protein_coding	GO:0005515	protein binding	Interacting selectively and non-covalently with any protein or protein complex (a complex of two or more proteins that may include other nonprotein molecules).	3.86335	3.74514	0.188695	0.997562	4.02098	2.84486	3.57681	4.25103	Down-regulated
PB.2090.11	-5.18148	0.29542	-5.03385	1.79e-05	0.00837493	1.74144	ENSMUSG00000026826.14	ENSMUSG00000026826.14	nuclear receptor subfamily 4, group A, member 2 [Source:MGI Symbol;Acc:MGI:1352456]	2	56996842	57014015	-1	Nr4a2	protein_coding	GO:0005634	nucleus	A membrane-bounded organelle of eukaryotic cells in which chromosomes are housed and replicated. In most cells, the nucleus contains all of the cell's chromosomes except the organellar chromosomes, and is the site of RNA synthesis and processing. In some species, or in specialized cell types, RNA metabolism or DNA replication may be absent.	0.843961	-0.297782	-0.297782	-0.297782	1.8405	2.21289	2.96393	2.7075	Down-regulated
PB.14124.2	-2.10032	6.08947	-5.02468	1.84e-05	0.00853384	2.87888	ENSMUSG00000020205.9	ENSMUSG00000020205.9	pleckstrin homology like domain, family A, member 1 [Source:MGI Symbol;Acc:MGI:1096880]	10	111342147	111344506	1	Phlda1	protein_coding	GO:0043065	positive regulation of apoptotic process	Any process that activates or increases the frequency, rate or extent of cell death by apoptotic process.	7.63	7.44818	4.07029	4.51718	6.88569	5.60274	5.98634	6.72641	Down-regulated
PB.21550.2	-4.20916	2.83977	-5.02059	1.86e-05	0.00856862	2.2513	ENSMUSG00000042265.14	ENSMUSG00000042265.14	triggering receptor expressed on myeloid cells 1 [Source:MGI Symbol;Acc:MGI:1930005]	17	48539796	48553952	1	Trem1	protein_coding	GO:0038023	signaling receptor activity	Receiving a signal and transmitting it in the cell to initiate a change in cell activity. A signal is a physical entity or change in state that is used to transfer information in order to trigger a response.	3.47495	4.45773	0.551848	0.272472	4.52081	4.11917	3.7571	3.77398	Down-regulated
PB.20564.38	-3.16293	3.11198	-5.01404	1.9e-05	0.00866575	2.69676	ENSMUSG00000035356.18	ENSMUSG00000035356.18	nuclear factor of kappa light polypeptide gene enhancer in B cells inhibitor, zeta [Source:MGI Symbol;Acc:MGI:1931595]	16	55631738	55659262	-1	Nfkbiz	protein_coding	GO:0005515	protein binding	Interacting selectively and non-covalently with any protein or protein complex (a complex of two or more proteins that may include other nonprotein molecules).	4.42118	4.20534	1.08299	1.47787	4.05569	2.84486	4.40225	3.65623	Down-regulated
PB.13490.1313	-2.26433	5.47938	-5.00947	1.92e-05	0.00871431	2.84241	ENSMUSG00000112023.2	ENSMUSG00000112023.2	leukocyte immunoglobulin-like receptor, subfamily B, member 4B [Source:MGI Symbol;Acc:MGI:102702]	10	51356728	51362799	1	Lilr4b	protein_coding	GO:0016020	membrane	A lipid bilayer along with all the proteins and protein complexes embedded in it an attached to it.	6.29185	6.32944	3.72359	3.98183	6.5505	5.0298	5.5894	6.55055	Down-regulated
PB.14736.112	-2.17976	4.63607	-5.00067	1.97e-05	0.00881271	2.81865	ENSMUSG00000015837.16	ENSMUSG00000015837.16	sequestosome 1 [Source:MGI Symbol;Acc:MGI:107931]	11	50090193	50101654	-1	Sqstm1	protein_coding	GO:0005515	protein binding	Interacting selectively and non-covalently with any protein or protein complex (a complex of two or more proteins that may include other nonprotein molecules).	5.80157	6.00664	2.87541	3.36155	4.94787	4.06529	5.19816	5.20597	Down-regulated
PB.23347.30	-2.1771	4.39823	-5.00036	1.97e-05	0.00881271	2.81735	ENSMUSG00000034765.7	ENSMUSG00000034765.7	dual specificity phosphatase 5 [Source:MGI Symbol;Acc:MGI:2685183]	19	53517540	53530862	1	Dusp5	protein_coding	GO:0004725	protein tyrosine phosphatase activity	Catalysis of the reaction: protein tyrosine phosphate + H2O = protein tyrosine + phosphate.	4.60696	4.5537	3.3144	2.83258	5.32044	4.60797	5.01185	5.33931	Down-regulated
PB.10937.20	-1.95796	4.89373	-4.96687	2.17e-05	0.00964165	2.71801	ENSMUSG00000031604.11	ENSMUSG00000031604.11	methylsterol monoxygenase 1 [Source:MGI Symbol;Acc:MGI:1913484]	8	65171173	65186826	-1	Msmo1	protein_coding	GO:0055114	oxidation-reduction process	A metabolic process that results in the removal or addition of one or more electrons to or from a substance, with or without the concomitant removal or addition of a proton or protons.	3.9575	5.04694	4.58351	4.4142	4.79187	3.76078	6.28559	6.5778	Down-regulated
PB.16449.42	-2.17288	4.29855	-4.9367	2.37e-05	0.0103697	2.64148	ENSMUSG00000001627.13	ENSMUSG00000001627.13	interferon-related developmental regulator 1 [Source:MGI Symbol;Acc:MGI:1316717]	12	40251566	40298503	-1	Ifrd1	protein_coding	GO:0006357	regulation of transcription by RNA polymerase II	Any process that modulates the frequency, rate or extent of transcription mediated by RNA polymerase II.	1.47324	2.77808	3.85949	4.38726	5.87142	4.17112	6.23172	6.25894	Down-regulated
PB.5926.5	-1.81739	5.56612	-4.91522	2.53e-05	0.0109009	2.57787	ENSMUSG00000028967.11	ENSMUSG00000028967.11	ERBB receptor feedback inhibitor 1 [Source:MGI Symbol;Acc:MGI:1921405]	4	150938376	150953349	1	Errfi1	protein_coding	GO:0005634	nucleus	A membrane-bounded organelle of eukaryotic cells in which chromosomes are housed and replicated. In most cells, the nucleus contains all of the cell's chromosomes except the organellar chromosomes, and is the site of RNA synthesis and processing. In some species, or in specialized cell types, RNA metabolism or DNA replication may be absent.	6.15945	6.50776	4.62225	4.38726	5.24723	5.18945	6.56753	6.01765	Down-regulated
PB.18487.133	-1.70956	8.95785	-4.91322	2.54e-05	0.0109009	2.4528	ENSMUSG00000050335.18	ENSMUSG00000050335.18	lectin, galactose binding, soluble 3 [Source:MGI Symbol;Acc:MGI:96778]	14	47605208	47623617	1	Lgals3	protein_coding				10.3424	9.50045	7.34539	8.05865	9.22275	8.39472	8.87172	9.94411	Down-regulated
PB.17571.1	-3.19946	4.27207	-4.91088	2.56e-05	0.0109009	2.5156	ENSMUSG00000021453.3	ENSMUSG00000021453.3	growth arrest and DNA-damage-inducible 45 gamma [Source:MGI Symbol;Acc:MGI:1346325]	13	52000714	52002504	1	Gadd45g	protein_coding	GO:0005634	nucleus	A membrane-bounded organelle of eukaryotic cells in which chromosomes are housed and replicated. In most cells, the nucleus contains all of the cell's chromosomes except the organellar chromosomes, and is the site of RNA synthesis and processing. In some species, or in specialized cell types, RNA metabolism or DNA replication may be absent.	7.00455	6.18706	0.841726	2.66328	5.37644	4.00931	4.11544	4.9465	Down-regulated
PB.4582.18	-1.86462	6.39416	-4.88765	2.74e-05	0.0113561	2.49022	ENSMUSG00000085295.8	ENSMUSG00000085295.8	RIKEN cDNA 4930430E12 gene [Source:MGI Symbol;Acc:MGI:1918889]	4	6352105	6357530	-1	4930430E12Rik	lncRNA				7.54537	7.84266	4.78473	5.16642	6.58656	5.69434	6.39311	7.24786	Down-regulated
PB.5699.1	-2.05246	6.57626	-4.8824	2.78e-05	0.0113561	2.48345	ENSMUSG00000007872.4	ENSMUSG00000007872.4	inhibitor of DNA binding 3 [Source:MGI Symbol;Acc:MGI:96398]	4	135870808	135873066	1	Id3	protein_coding	GO:0005634	nucleus	A membrane-bounded organelle of eukaryotic cells in which chromosomes are housed and replicated. In most cells, the nucleus contains all of the cell's chromosomes except the organellar chromosomes, and is the site of RNA synthesis and processing. In some species, or in specialized cell types, RNA metabolism or DNA replication may be absent.	8.50373	7.70662	4.32633	4.9256	7.49764	6.47138	6.21947	7.07509	Down-regulated
PB.9302.49	-1.93466	5.86591	-4.88031	2.8e-05	0.0113561	2.48192	ENSMUSG00000030591.18	ENSMUSG00000030591.18	proteasome (prosome, macropain) 26S subunit, non-ATPase, 8 [Source:MGI Symbol;Acc:MGI:1888669]	7	28873613	28880126	-1	Psmd8	protein_coding	GO:0006508	proteolysis	The hydrolysis of proteins into smaller polypeptides and/or amino acids by cleavage of their peptide bonds.	6.6986	6.78324	4.12526	4.86831	6.07974	5.72941	5.88915	6.90481	Down-regulated
PB.17722.48	-1.54162	9.0973	-4.88012	2.8e-05	0.0113561	2.34087	ENSMUSG00000021477.10	ENSMUSG00000021477.10	cathepsin L [Source:MGI Symbol;Acc:MGI:88564]	13	64507151	64518704	-1	Ctsl	protein_coding	GO:0006508	proteolysis	The hydrolysis of proteins into smaller polypeptides and/or amino acids by cleavage of their peptide bonds.	9.24291	9.58333	7.8607	8.39583	9.60176	8.77011	9.16148	10.1766	Down-regulated
PB.13490.238	-2.09485	6.3045	-4.87951	2.8e-05	0.0113561	2.46841	ENSMUSG00000112023.2	ENSMUSG00000112023.2	leukocyte immunoglobulin-like receptor, subfamily B, member 4B [Source:MGI Symbol;Acc:MGI:102702]	10	51356728	51362799	1	Lilr4b	protein_coding	GO:0016020	membrane	A lipid bilayer along with all the proteins and protein complexes embedded in it an attached to it.	6.97672	6.96876	4.65997	5.08495	7.34811	5.62153	6.47782	7.41126	Down-regulated
PB.5406.136	-2.92198	2.23019	-4.87266	2.86e-05	0.011471	2.37396	ENSMUSG00000028656.15	ENSMUSG00000028656.15	CAP, adenylate cyclase-associated protein 1 (yeast) [Source:MGI Symbol;Acc:MGI:88262]	4	122752840	122779849	-1	Cap1	protein_coding	GO:0030036	actin cytoskeleton organization	A process that is carried out at the cellular level which results in the assembly, arrangement of constituent parts, or disassembly of cytoskeletal structures comprising actin filaments and their associated proteins.	2.087	2.27623	0.841726	2.12528	2.57381	1.74926	3.7571	4.19583	Down-regulated
PB.15683.19	-2.22578	3.83042	-4.8702	2.88e-05	0.0114755	2.46335	ENSMUSG00000020889.12	ENSMUSG00000020889.12	nuclear receptor subfamily 1, group D, member 1 [Source:MGI Symbol;Acc:MGI:2444210]	11	98658758	98666159	-1	Nr1d1	protein_coding	GO:0006355	regulation of transcription, DNA-templated	Any process that modulates the frequency, rate or extent of cellular DNA-templated transcription.	3.86335	4.03844	2.66889	2.66328	4.54545	3.89039	4.99758	4.54409	Down-regulated
PB.17101.9	-2.2322	1.88721	-4.8607	2.96e-05	0.0116731	2.44157	ENSMUSG00000076617.10	ENSMUSG00000076617.10	immunoglobulin heavy constant mu [Source:MGI Symbol;Acc:MGI:96448]	12	113382178	113386350	-1	Ighm	IG_C_gene	GO:0016020	membrane	A lipid bilayer along with all the proteins and protein complexes embedded in it an attached to it.	-0.297782	0.397613	2.51272	3.18513	1.8405	1.0619	4.64139	5.28744	Down-regulated
PB.604.33	-1.77684	7.60365	-4.85969	2.97e-05	0.0116731	2.35824	ENSMUSG00000026238.15	ENSMUSG00000026238.15	prothymosin alpha [Source:MGI Symbol;Acc:MGI:97803]	1	86454448	86458434	1	Ptma	protein_coding	GO:0005634	nucleus	A membrane-bounded organelle of eukaryotic cells in which chromosomes are housed and replicated. In most cells, the nucleus contains all of the cell's chromosomes except the organellar chromosomes, and is the site of RNA synthesis and processing. In some species, or in specialized cell types, RNA metabolism or DNA replication may be absent.	7.9057	7.91973	6.162	6.90111	8.41472	6.97364	7.95402	8.64009	Down-regulated
PB.8501.33	-1.64191	7.39039	-4.83233	3.21e-05	0.0123587	2.28055	ENSMUSG00000030272.16	ENSMUSG00000030272.16	calcium/calmodulin-dependent protein kinase I [Source:MGI Symbol;Acc:MGI:1098535]	6	113311085	113320945	-1	Camk1	protein_coding	GO:0005524	ATP binding	Interacting selectively and non-covalently with ATP, adenosine 5'-triphosphate, a universally important coenzyme and enzyme regulator.	7.82682	7.56026	6.38111	6.86739	7.50079	6.51223	7.84462	8.67583	Down-regulated
PB.19377.7	-3.06917	1.9758	-4.79807	3.55e-05	0.0131467	2.13185	ENSMUSG00000022351.15	ENSMUSG00000022351.15	squalene epoxidase [Source:MGI Symbol;Acc:MGI:109296]	15	59186926	59203041	1	Sqle	protein_coding				2.087	1.73666	0.551848	1.98859	2.25325	1.74926	3.68766	3.88285	Down-regulated
PB.8943.35	-2.53073	3.72987	-4.79663	3.56e-05	0.0131467	2.26474	ENSMUSG00000030427.18	ENSMUSG00000030427.18	leukocyte immunoglobulin-like receptor, subfamily A (with TM domain), member 6 [Source:MGI Symbol;Acc:MGI:1195969]	7	3911279	3918502	-1	Lilra6	protein_coding	GO:0003674	molecular_function	A molecular process that can be carried out by the action of a single macromolecular machine, usually via direct physical interactions with other molecular entities. Function in this sense denotes an action, or activity, that a gene product (or a complex) performs. These actions are described from two distinct but related perspectives: (1) biochemical activity, and (2) role as a component in a la…	3.47495	3.84968	2.13817	2.75041	5.20146	3.46034	4.566	5.05905	Down-regulated
PB.17148.3	-2.23792	4.06636	-4.79552	3.58e-05	0.0131467	2.26928	ENSMUSG00000021213.13	ENSMUSG00000021213.13	aldo-keto reductase family 1, member C13 [Source:MGI Symbol;Acc:MGI:1351662]	13	4241149	4255595	1	Akr1c13	protein_coding	GO:0055114	oxidation-reduction process	A metabolic process that results in the removal or addition of one or more electrons to or from a substance, with or without the concomitant removal or addition of a proton or protons.	4.04588	4.58433	2.8098	3.12118	4.61694	3.61837	4.67766	5.54104	Down-regulated
PB.8940.129	-1.64665	6.82236	-4.79435	3.59e-05	0.0131467	2.21791	ENSMUSG00000089942.10	ENSMUSG00000089942.10	paired-Ig-like receptor A2 [Source:MGI Symbol;Acc:MGI:1195970]	7	3839811	3848050	-1	Pira2	protein_coding	GO:0003674	molecular_function	A molecular process that can be carried out by the action of a single macromolecular machine, usually via direct physical interactions with other molecular entities. Function in this sense denotes an action, or activity, that a gene product (or a complex) performs. These actions are described from two distinct but related perspectives: (1) biochemical activity, and (2) role as a component in a la…	6.97672	7.18399	5.4007	5.7244	7.85876	7.11958	7.04804	7.33986	Down-regulated
PB.15300.9	-1.79768	6.73087	-4.78696	3.67e-05	0.0132663	2.20206	ENSMUSG00000001123.16	ENSMUSG00000001123.16	lectin, galactose binding, soluble 9 [Source:MGI Symbol;Acc:MGI:109496]	11	78853800	78875772	-1	Lgals9	protein_coding	GO:0030246	carbohydrate binding	Interacting selectively and non-covalently with any carbohydrate, which includes monosaccharides, oligosaccharides and polysaccharides as well as substances derived from monosaccharides by reduction of the carbonyl group (alditols), by oxidation of one or more hydroxy groups to afford the corresponding aldehydes, ketones, or carboxylic acids, or by replacement of one or more hydroxy group(s) by a…	7.36386	7.43564	4.97632	5.77723	7.36551	6.70074	6.6746	7.63527	Down-regulated
PB.3736.107	-2.11416	4.11044	-4.77686	3.78e-05	0.0134138	2.2197	ENSMUSG00000027829.16	ENSMUSG00000027829.16	cyclin L1 [Source:MGI Symbol;Acc:MGI:1922664]	3	65853572	65865670	-1	Ccnl1	protein_coding	GO:0006355	regulation of transcription, DNA-templated	Any process that modulates the frequency, rate or extent of cellular DNA-templated transcription.	4.35353	4.49044	2.93816	3.12118	4.64	3.69133	4.86231	5.24728	Down-regulated
PB.19183.40	-2.50762	3.5282	-4.77376	3.81e-05	0.0134539	2.16798	ENSMUSG00000022237.18	ENSMUSG00000022237.18	ankyrin repeat domain 33B [Source:MGI Symbol;Acc:MGI:1917904]	15	31291624	31367872	-1	Ankrd33b	protein_coding	GO:0005515	protein binding	Interacting selectively and non-covalently with any protein or protein complex (a complex of two or more proteins that may include other nonprotein molecules).	5.0532	5.41383	1.63092	1.98859	3.70831	3.18518	4.08876	4.04781	Down-regulated
PB.5530.1	-1.51462	8.26393	-4.77073	3.84e-05	0.0134918	2.09735	novelGene_3062												9.67055	9.70763	6.58115	7.30891	8.33747	7.63625	8.19045	8.70824	Down-regulated
PB.15278.5	-2.13257	3.6839	-4.76662	3.89e-05	0.0135727	2.19179	ENSMUSG00000017390.16	ENSMUSG00000017390.16	aldolase C, fructose-bisphosphate [Source:MGI Symbol;Acc:MGI:101863]	11	78213794	78218607	1	Aldoc	protein_coding	GO:0003824	catalytic activity	Catalysis of a biochemical reaction at physiological temperatures. In biologically catalyzed reactions, the reactants are known as substrates, and the catalysts are naturally occurring macromolecular substances known as enzymes. Enzymes possess specific binding sites for substrates, and are usually composed wholly or largely of protein, but RNA that has catalytic activity (ribozyme) is often also…	3.34162	3.79836	2.8098	2.98408	4.0896	3.18518	4.84647	5.01188	Down-regulated
PB.22728.2	-3.01163	3.24481	-4.75342	4.04e-05	0.0139584	2.01444	ENSMUSG00000045664.6	ENSMUSG00000045664.6	CDC42 effector protein (Rho GTPase binding) 2 [Source:MGI Symbol;Acc:MGI:1929744]	19	5965664	5974844	-1	Cdc42ep2	protein_coding	GO:0005737	cytoplasm	All of the contents of a cell excluding the plasma membrane and nucleus, but including other subcellular structures.	4.89563	5.23238	1.08299	1.25761	3.47172	3.76078	3.32571	4.22369	Down-regulated
PB.12115.30	-2.30247	2.75048	-4.75135	4.06e-05	0.0139584	2.14576	ENSMUSG00000032018.15	ENSMUSG00000032018.15	sterol-C5-desaturase [Source:MGI Symbol;Acc:MGI:1353611]	9	42162891	42175552	-1	Sc5d	protein_coding	GO:0055114	oxidation-reduction process	A metabolic process that results in the removal or addition of one or more electrons to or from a substance, with or without the concomitant removal or addition of a proton or protons.	2.51623	2.77808	2.51272	2.47144	2.57381	1.0619	4.40225	4.92968	Down-regulated
PB.20544.2	-2.22827	5.56231	-4.74723	4.11e-05	0.0140251	2.13036	ENSMUSG00000055447.20	ENSMUSG00000055447.20	CD47 antigen (Rh-related antigen, integrin-associated signal transducer) [Source:MGI Symbol;Acc:MGI:96617]	16	49620896	49735373	1	Cd47	protein_coding	GO:0005887	integral component of plasma membrane	The component of the plasma membrane consisting of the gene products and protein complexes having at least some part of their peptide sequence embedded in the hydrophobic region of the membrane.	6.69177	6.26474	3.53345	4.35982	6.64473	4.9724	5.65454	6.58318	Down-regulated
PB.16933.9	-2.4531	5.28974	-4.74448	4.15e-05	0.0140562	2.12824	ENSMUSG00000001175.17	ENSMUSG00000001175.17	calmodulin 1 [Source:MGI Symbol;Acc:MGI:88251]	12	100165694	100176073	1	Calm1	protein_coding	GO:0005509	calcium ion binding	Interacting selectively and non-covalently with calcium ions (Ca2+).	6.36239	5.23238	2.87541	4.33183	6.8416	5.0298	5.86577	6.04914	Down-regulated
PB.21655.6	-2.34375	4.15346	-4.73441	4.27e-05	0.0143898	2.09562	ENSMUSG00000005824.8	ENSMUSG00000005824.8	tumor necrosis factor (ligand) superfamily, member 14 [Source:MGI Symbol;Acc:MGI:1355317]	17	57496492	57501177	-1	Tnfsf14	protein_coding	GO:0016020	membrane	A lipid bilayer along with all the proteins and protein complexes embedded in it an attached to it.	5.47537	5.77407	2.13817	2.47144	4.98437	4.00931	4.35824	4.60892	Down-regulated
PB.6264.1	-2.46627	3.45024	-4.73045	4.32e-05	0.014444	2.06463	ENSMUSG00000029135.11	ENSMUSG00000029135.11	fos-like antigen 2 [Source:MGI Symbol;Acc:MGI:102858]	5	32293145	32315186	1	Fosl2	protein_coding	GO:0003677	DNA binding	Any molecular function by which a gene product interacts selectively and non-covalently with DNA (deoxyribonucleic acid).	4.57761	4.93259	2.13817	1.66891	3.05766	3.76078	4.06157	4.27786	Down-regulated
PB.15344.4	-2.33661	4.98934	-4.72567	4.38e-05	0.014444	2.08329	ENSMUSG00000035385.6	ENSMUSG00000035385.6	chemokine (C-C motif) ligand 2 [Source:MGI Symbol;Acc:MGI:98259]	11	81926397	81928279	1	Ccl2	protein_coding	GO:0005576	extracellular region	The space external to the outermost structure of a cell. For cells without external protective or external encapsulating structures this refers to space outside of the plasma membrane. This term covers the host cell environment outside an intracellular parasite.	6.57781	5.9607	2.4278	3.70477	6.04561	5.00139	4.86231	5.69826	Down-regulated
PB.371.5	-2.06505	5.43229	-4.7253	4.38e-05	0.014444	2.06745	ENSMUSG00000026021.16	ENSMUSG00000026021.16	small ubiquitin-like modifier 1 [Source:MGI Symbol;Acc:MGI:1197010]	1	59625717	59709993	-1	Sumo1	protein_coding				5.69627	5.82624	3.79314	4.51718	6.30568	5.16404	5.60832	6.74575	Down-regulated
PB.3908.3	-4.09133	0.120924	-4.72523	4.38e-05	0.014444	1.47597	ENSMUSG00000059743.13	ENSMUSG00000059743.13	farnesyl diphosphate synthetase [Source:MGI Symbol;Acc:MGI:104888]	3	89000895	89009266	-1	Fdps	protein_coding	GO:0008299	isoprenoid biosynthetic process	The chemical reactions and pathways resulting in the formation of any isoprenoid compound, isoprene (2-methylbuta-1,3-diene) or compounds containing or derived from linked isoprene (3-methyl-2-butenylene) residues.	-0.297782	-0.297782	0.188695	0.272472	0.999798	0.53664	3.57681	2.99304	Down-regulated
PB.18596.3	-3.13539	2.93745	-4.72338	4.41e-05	0.014444	1.90536	ENSMUSG00000010376.16	ENSMUSG00000010376.16	neural precursor cell expressed, developmentally down-regulated gene 8 [Source:MGI Symbol;Acc:MGI:97301]	14	55899720	55909581	-1	Nedd8	protein_coding	GO:0005515	protein binding	Interacting selectively and non-covalently with any protein or protein complex (a complex of two or more proteins that may include other nonprotein molecules).	4.20789	3.74514	0.551848	1.66891	4.05569	3.46034	3.68766	3.65623	Down-regulated
PB.9523.19	-2.30853	3.57523	-4.71108	4.57e-05	0.0147712	2.0445	ENSMUSG00000050708.17	ENSMUSG00000050708.17	ferritin light polypeptide 1 [Source:MGI Symbol;Acc:MGI:95589]	7	45107368	45109308	-1	Ftl1	protein_coding	GO:0008199	ferric iron binding	Interacting selectively and non-covalently with ferric iron, Fe(III).	2.087	1.50019	2.74107	3.30511	5.37644	4.00931	4.71304	5.75665	Down-regulated
PB.5909.15	-3.16953	2.82852	-4.7081	4.61e-05	0.0147712	1.86465	ENSMUSG00000028982.10	ENSMUSG00000028982.10	solute carrier family 25, member 33 [Source:MGI Symbol;Acc:MGI:1917806]	4	149828493	149858734	-1	Slc25a33	protein_coding	GO:0016020	membrane	A lipid bilayer along with all the proteins and protein complexes embedded in it an attached to it.	3.76263	4.16539	0.841726	1.25761	3.66399	2.96744	3.27926	4.19583	Down-regulated
PB.9108.10	-2.2859	2.62746	-4.70805	4.61e-05	0.0147712	2.03002	ENSMUSG00000030409.17	ENSMUSG00000030409.17	dystrophia myotonica-protein kinase [Source:MGI Symbol;Acc:MGI:94906]	7	18817774	18827746	1	Dmpk	protein_coding	GO:0005524	ATP binding	Interacting selectively and non-covalently with ATP, adenosine 5'-triphosphate, a universally important coenzyme and enzyme regulator.	1.90993	0.86485	2.59292	2.25012	3.30857	2.39866	4.71304	4.42912	Down-regulated
PB.8646.15	-1.59572	6.83613	-4.70352	4.67e-05	0.0148855	1.96916	ENSMUSG00000030107.11	ENSMUSG00000030107.11	ubiquitin specific peptidase 18 [Source:MGI Symbol;Acc:MGI:1344364]	6	121222865	121247876	1	Usp18	protein_coding	GO:0004843	thiol-dependent ubiquitin-specific protease activity	Catalysis of the thiol-dependent hydrolysis of a peptide bond formed by the C-terminal glycine of ubiquitin and another protein.	7.20019	7.27597	5.34389	5.78756	7.73302	7.13274	7.0271	7.26137	Down-regulated
PB.18658.39	-2.45132	4.07374	-4.69833	4.74e-05	0.0149489	1.99807	ENSMUSG00000068245.15	ENSMUSG00000068245.15	PHD finger protein 11D [Source:MGI Symbol;Acc:MGI:1277133]	14	59584856	59602919	-1	Phf11d	protein_coding	GO:0005634	nucleus	A membrane-bounded organelle of eukaryotic cells in which chromosomes are housed and replicated. In most cells, the nucleus contains all of the cell's chromosomes except the organellar chromosomes, and is the site of RNA synthesis and processing. In some species, or in specialized cell types, RNA metabolism or DNA replication may be absent.	4.69159	5.02478	2.02709	2.36502	5.55692	4.60797	4.03385	4.91266	Down-regulated
PB.21738.16	-1.72161	6.8888	-4.69621	4.77e-05	0.0149611	1.94304	ENSMUSG00000047407.18	ENSMUSG00000047407.18	TGFB-induced factor homeobox 1 [Source:MGI Symbol;Acc:MGI:1194497]	17	71151200	71160541	-1	Tgif1	protein_coding	GO:0003677	DNA binding	Any molecular function by which a gene product interacts selectively and non-covalently with DNA (deoxyribonucleic acid).	7.7889	7.93763	5.33226	6.01574	7.31625	6.03994	7.22695	7.52481	Down-regulated
PB.4123.2	-1.84693	5.51838	-4.6906	4.85e-05	0.0151257	1.97847	ENSMUSG00000044468.15	ENSMUSG00000044468.15	terminal nucleotidyltransferase 5C [Source:MGI Symbol;Acc:MGI:1921895]	3	100358944	100396640	-1	Tent5c	protein_coding				6.56291	6.59306	4.15198	3.86953	5.36264	6.16048	5.75131	5.89305	Down-regulated
PB.8471.5	-2.3413	3.62941	-4.68457	4.93e-05	0.0152403	1.95158	ENSMUSG00000030103.12	ENSMUSG00000030103.12	basic helix-loop-helix family, member e40 [Source:MGI Symbol;Acc:MGI:1097714]	6	108637590	108643886	1	Bhlhe40	protein_coding	GO:0003677	DNA binding	Any molecular function by which a gene product interacts selectively and non-covalently with DNA (deoxyribonucleic acid).	5.11579	5.04694	1.77541	2.25012	3.66399	3.69133	4.14165	4.13843	Down-regulated
PB.9283.15	-2.1933	4.85707	-4.68408	4.94e-05	0.0152403	1.97283	ENSMUSG00000030595.16	ENSMUSG00000030595.16	nuclear factor of kappa light polypeptide gene enhancer in B cells inhibitor, beta [Source:MGI Symbol;Acc:MGI:104752]	7	28457676	28466937	-1	Nfkbib	protein_coding	GO:0005515	protein binding	Interacting selectively and non-covalently with any protein or protein complex (a complex of two or more proteins that may include other nonprotein molecules).	7.1261	6.87898	2.74107	3.12118	4.87198	4.44873	4.44496	5.61655	Down-regulated
PB.13490.1577	-1.82252	8.7428	-4.68149	4.98e-05	0.0152403	1.81889	ENSMUSG00000112148.2	ENSMUSG00000112148.2	leukocyte immunoglobulin-like receptor, subfamily B, member 4A [Source:MGI Symbol;Acc:MGI:102701]	10	51367052	51372707	1	Lilrb4a	protein_coding	GO:0016020	membrane	A lipid bilayer along with all the proteins and protein complexes embedded in it an attached to it.	9.27983	9.44938	7.231	7.59446	9.92295	8.01588	8.7482	9.72096	Down-regulated
PB.4506.3	-1.81351	5.45145	-4.67906	5.01e-05	0.0152403	1.94222	ENSMUSG00000028037.14	ENSMUSG00000028037.14	interferon-induced protein 44 [Source:MGI Symbol;Acc:MGI:2443016]	3	151436559	151455597	-1	Ifi44	protein_coding	GO:0005737	cytoplasm	All of the contents of a cell excluding the plasma membrane and nucleus, but including other subcellular structures.	5.42682	5.27054	4.12526	4.35982	6.69515	5.89301	6.16302	5.86678	Down-regulated
PB.13550.3	-2.29889	4.59429	-4.6781	5.03e-05	0.0152403	1.95527	ENSMUSG00000020108.5	ENSMUSG00000020108.5	DNA-damage-inducible transcript 4 [Source:MGI Symbol;Acc:MGI:1921997]	10	59785491	59787656	-1	Ddit4	protein_coding	GO:0005737	cytoplasm	All of the contents of a cell excluding the plasma membrane and nucleus, but including other subcellular structures.	6.01366	6.52365	2.4278	2.83258	5.32044	4.49022	4.33572	5.27418	Down-regulated
PB.22945.38	-2.57565	3.67931	-4.67718	5.04e-05	0.0152403	1.94106	ENSMUSG00000024750.12	ENSMUSG00000024750.12	zinc finger, AN1-type domain 5 [Source:MGI Symbol;Acc:MGI:1278334]	19	21249642	21264204	1	Zfand5	protein_coding	GO:0003677	DNA binding	Any molecular function by which a gene product interacts selectively and non-covalently with DNA (deoxyribonucleic acid).	5.07437	4.78221	1.63092	2.66328	4.0896	2.96744	3.94737	5.05905	Down-regulated
PB.12539.3	-1.5899	9.22795	-4.67221	5.11e-05	0.0153824	1.76453	ENSMUSG00000032231.15	ENSMUSG00000032231.15	annexin A2 [Source:MGI Symbol;Acc:MGI:88246]	9	69360902	69399077	1	Anxa2	protein_coding	GO:0005509	calcium ion binding	Interacting selectively and non-covalently with calcium ions (Ca2+).	10.1276	10.0206	7.60915	8.43417	9.75486	8.67662	9.0535	10.1614	Down-regulated
PB.23661.7	-2.00383	3.81547	-4.6662	5.2e-05	0.0155725	1.9245	ENSMUSG00000031349.5	ENSMUSG00000031349.5	NAD(P) dependent steroid dehydrogenase-like [Source:MGI Symbol;Acc:MGI:1099438]	X	71962163	72002120	1	Nsdhl	protein_coding	GO:0055114	oxidation-reduction process	A metabolic process that results in the removal or addition of one or more electrons to or from a substance, with or without the concomitant removal or addition of a proton or protons.	3.59698	3.63244	2.8098	3.61475	3.79305	3.37432	4.98316	5.26079	Down-regulated
PB.1248.10	-1.9256	5.56715	-4.66319	5.25e-05	0.0156294	1.90607	ENSMUSG00000038235.5	ENSMUSG00000038235.5	F11 receptor [Source:MGI Symbol;Acc:MGI:1321398]	1	171265103	171292171	1	F11r	protein_coding	GO:0007155	cell adhesion	The attachment of a cell, either to another cell or to an underlying substrate such as the extracellular matrix, via cell adhesion molecules.	6.65712	6.76998	4.04199	3.7895	6.49466	5.37807	5.64542	5.96084	Down-regulated
PB.21191.2	-2.48449	3.08241	-4.65442	5.38e-05	0.0158479	1.86711	ENSMUSG00000023067.15	ENSMUSG00000023067.15	cyclin-dependent kinase inhibitor 1A (P21) [Source:MGI Symbol;Acc:MGI:104556]	17	29309950	29319701	1	Cdkn1a	protein_coding				3.47495	3.84968	1.77541	1.98859	3.70831	2.56321	4.0056	4.27786	Down-regulated
PB.1710.16	-4.89848	1.06456	-4.65228	5.41e-05	0.0158479	0.971308	ENSMUSG00000026938.11	ENSMUSG00000026938.11	ficolin A [Source:MGI Symbol;Acc:MGI:1340905]	2	25514678	25518042	-1	Fcna	protein_coding	GO:0016020	membrane	A lipid bilayer along with all the proteins and protein complexes embedded in it an attached to it.	1.70804	2.41898	-0.297782	-0.297782	2.98747	2.21289	2.20966	2.99304	Down-regulated
PB.14315.73	-2.46521	3.90409	-4.65147	5.43e-05	0.0158479	1.87388	ENSMUSG00000078427.4	ENSMUSG00000078427.4	SAP domain containing ribonucleoprotein [Source:MGI Symbol;Acc:MGI:1913368]	10	128653202	128713498	1	Sarnp	protein_coding				5.17578	4.64369	2.02709	2.25012	4.41783	4.53054	3.79061	5.07443	Down-regulated
PB.19464.14	-2.01313	4.82426	-4.64356	5.55e-05	0.0161345	1.86298	ENSMUSG00000022587.15	ENSMUSG00000022587.15	lymphocyte antigen 6 complex, locus E [Source:MGI Symbol;Acc:MGI:106651]	15	74826900	74831754	1	Ly6e	protein_coding	GO:0016020	membrane	A lipid bilayer along with all the proteins and protein complexes embedded in it an attached to it.	5.52234	5.69209	2.9983	3.66046	5.60459	4.91263	4.98316	5.54104	Down-regulated
PB.20544.6	-2.04393	6.57282	-4.62629	5.84e-05	0.0167944	1.76939	ENSMUSG00000055447.20	ENSMUSG00000055447.20	CD47 antigen (Rh-related antigen, integrin-associated signal transducer) [Source:MGI Symbol;Acc:MGI:96617]	16	49620896	49735373	1	Cd47	protein_coding	GO:0005887	integral component of plasma membrane	The component of the plasma membrane consisting of the gene products and protein complexes having at least some part of their peptide sequence embedded in the hydrophobic region of the membrane.	7.45545	7.30844	4.75017	5.41336	7.57147	5.96835	6.44137	7.77129	Down-regulated
PB.7753.1	-3.87267	2.75001	-4.62414	5.87e-05	0.0168174	1.43194	ENSMUSG00000043421.9	ENSMUSG00000043421.9	hypoxia inducible lipid droplet associated [Source:MGI Symbol;Acc:MGI:1916823]	6	29272487	29275445	1	Hilpda	protein_coding	GO:0008284	positive regulation of cell population proliferation	Any process that activates or increases the rate or extent of cell proliferation.	4.66393	3.89923	0.188695	0.997562	3.7513	3.37432	3.1302	4.13843	Down-regulated
PB.8942.13	-1.66825	6.6655	-4.61654	6e-05	0.0170208	1.73815	ENSMUSG00000074417.10	ENSMUSG00000074417.10	predicted gene 14548 [Source:MGI Symbol;Acc:MGI:3709645]	7	3887241	3901119	-1	Gm14548	protein_coding	GO:0003674	molecular_function	A molecular process that can be carried out by the action of a single macromolecular machine, usually via direct physical interactions with other molecular entities. Function in this sense denotes an action, or activity, that a gene product (or a complex) performs. These actions are described from two distinct but related perspectives: (1) biochemical activity, and (2) role as a component in a la…	6.7652	7.22829	5.18478	5.5164	7.82897	6.8831	6.91384	7.08651	Down-regulated
PB.21198.22	-1.50446	8.00741	-4.61616	6.01e-05	0.0170208	1.66316	ENSMUSG00000024014.9	ENSMUSG00000024014.9	proviral integration site 1 [Source:MGI Symbol;Acc:MGI:97584]	17	29709727	29715086	1	Pim1	protein_coding	GO:0043066	negative regulation of apoptotic process	Any process that stops, prevents, or reduces the frequency, rate or extent of cell death by apoptotic process.	8.27373	8.28156	6.79968	7.33734	8.70724	7.56037	8.36324	8.76623	Down-regulated
PB.1006.3	-2.08866	5.10511	-4.61497	6.03e-05	0.0170208	1.78697	ENSMUSG00000032487.9	ENSMUSG00000032487.9	prostaglandin-endoperoxide synthase 2 [Source:MGI Symbol;Acc:MGI:97798]	1	149975782	149983978	1	Ptgs2	protein_coding	GO:0055114	oxidation-reduction process	A metabolic process that results in the removal or addition of one or more electrons to or from a substance, with or without the concomitant removal or addition of a proton or protons.	6.21769	6.32944	3.65051	2.91032	5.1053	6.31854	5.35196	5.26079	Down-regulated
PB.3947.9	-2.5723	3.43457	-4.60665	6.18e-05	0.0173515	1.74287	ENSMUSG00000027944.14	ENSMUSG00000027944.14	HCLS1 associated X-1 [Source:MGI Symbol;Acc:MGI:1346319]	3	89902753	89906087	-1	Hax1	protein_coding	GO:0043066	negative regulation of apoptotic process	Any process that stops, prevents, or reduces the frequency, rate or extent of cell death by apoptotic process.	4.96528	4.49044	1.28963	2.47144	3.91151	2.96744	3.91735	4.40499	Down-regulated
PB.18487.113	-2.46765	3.26371	-4.59328	6.42e-05	0.0176636	1.7316	ENSMUSG00000050335.18	ENSMUSG00000050335.18	lectin, galactose binding, soluble 3 [Source:MGI Symbol;Acc:MGI:96778]	14	47605208	47623617	1	Lgals3	protein_coding				2.2447	2.11779	2.13817	2.98408	4.83248	2.96744	4.42377	5.32652	Down-regulated
PB.10505.17	-1.70091	7.06789	-4.58959	6.49e-05	0.0176636	1.64497	ENSMUSG00000025503.6	ENSMUSG00000025503.6	transaldolase 1 [Source:MGI Symbol;Acc:MGI:1274789]	7	140972112	140982881	1	Taldo1	protein_coding	GO:0005737	cytoplasm	All of the contents of a cell excluding the plasma membrane and nucleus, but including other subcellular structures.	8.09107	8.00426	5.46604	6.17383	7.27264	6.58104	6.94393	8.07456	Down-regulated
PB.11881.28	-1.89206	5.24311	-4.58904	6.5e-05	0.0176636	1.71122	ENSMUSG00000032000.18	ENSMUSG00000032000.18	baculoviral IAP repeat-containing 3 [Source:MGI Symbol;Acc:MGI:1197007]	9	7848700	7873187	-1	Birc3	protein_coding	GO:0042981	regulation of apoptotic process	Any process that modulates the occurrence or rate of cell death by apoptotic process.	6.51727	6.72946	3.3144	4.1515	5.5201	4.85027	5.57024	5.54104	Down-regulated
PB.21409.41	-3.31193	2.13427	-4.58719	6.53e-05	0.0176636	1.50808	ENSMUSG00000053835.18	ENSMUSG00000053835.18	histocompatibility 2, T region locus 24 [Source:MGI Symbol;Acc:MGI:95958]	17	36316587	36331452	-1	H2-T24	protein_coding	GO:0016020	membrane	A lipid bilayer along with all the proteins and protein complexes embedded in it an attached to it.	2.087	2.11779	0.188695	1.83759	3.05766	2.96744	3.65165	3.43572	Down-regulated
PB.9347.60	-2.03218	4.97586	-4.58661	6.55e-05	0.0176636	1.71319	ENSMUSG00000036931.16	ENSMUSG00000036931.16	nuclear factor of kappa light polypeptide gene enhancer in B cells inhibitor, delta [Source:MGI Symbol;Acc:MGI:3041243]	7	30121157	30128171	1	Nfkbid	protein_coding	GO:0005515	protein binding	Interacting selectively and non-covalently with any protein or protein complex (a complex of two or more proteins that may include other nonprotein molecules).	6.32755	6.78324	3.05603	3.24637	5.73884	4.78509	5.09466	5.10472	Down-regulated
PB.16156.28	-1.89851	4.32531	-4.58356	6.6e-05	0.0176636	1.6976	ENSMUSG00000025137.16	ENSMUSG00000025137.16	phosphate cytidylyltransferase 2, ethanolamine [Source:MGI Symbol;Acc:MGI:1915921]	11	120500913	120508762	-1	Pcyt2	protein_coding	GO:0003824	catalytic activity	Catalysis of a biochemical reaction at physiological temperatures. In biologically catalyzed reactions, the reactants are known as substrates, and the catalysts are naturally occurring macromolecular substances known as enzymes. Enzymes possess specific binding sites for substrates, and are usually composed wholly or largely of protein, but RNA that has catalytic activity (ribozyme) is often also…	4.31847	4.5537	3.40605	3.94536	4.36344	3.37432	5.407	5.61655	Down-regulated
PB.10498.66	-1.85652	5.96809	-4.58356	6.6e-05	0.0176636	1.6892	ENSMUSG00000025498.16	ENSMUSG00000025498.16	interferon regulatory factor 7 [Source:MGI Symbol;Acc:MGI:1859212]	7	140842619	140846394	-1	Irf7	protein_coding	GO:0006355	regulation of transcription, DNA-templated	Any process that modulates the frequency, rate or extent of cellular DNA-templated transcription.	7.21932	7.21857	3.61254	4.49211	7.06679	6.60012	5.55082	6.16146	Down-regulated
PB.13852.12	-1.72989	7.30091	-4.58279	6.62e-05	0.0176636	1.61596	ENSMUSG00000035242.16	ENSMUSG00000035242.16	ornithine decarboxylase antizyme 1 [Source:MGI Symbol;Acc:MGI:109433]	10	80662490	80665124	1	Oaz1	protein_coding				8.6072	7.88325	5.6079	6.48458	7.44623	6.90628	7.20848	8.31857	Down-regulated
PB.8943.22	-1.76841	5.24572	-4.5806	6.66e-05	0.0176951	1.67598	ENSMUSG00000030427.18	ENSMUSG00000030427.18	leukocyte immunoglobulin-like receptor, subfamily A (with TM domain), member 6 [Source:MGI Symbol;Acc:MGI:1195969]	7	3911279	3918502	-1	Lilra6	protein_coding	GO:0003674	molecular_function	A molecular process that can be carried out by the action of a single macromolecular machine, usually via direct physical interactions with other molecular entities. Function in this sense denotes an action, or activity, that a gene product (or a complex) performs. These actions are described from two distinct but related perspectives: (1) biochemical activity, and (2) role as a component in a la…	4.87165	5.04694	4.09803	4.44064	6.27654	5.44289	5.97909	6.01765	Down-regulated
PB.7137.5	-2.22002	4.27427	-4.57132	6.84e-05	0.0180938	1.67088	ENSMUSG00000029449.12	ENSMUSG00000029449.12	ras homolog family member F (in filopodia) [Source:MGI Symbol;Acc:MGI:1345629]	5	123241107	123270755	-1	Rhof	protein_coding	GO:0005737	cytoplasm	All of the contents of a cell excluding the plasma membrane and nucleus, but including other subcellular structures.	6.39641	6.32944	2.02709	2.75041	4.56968	3.82704	4.33572	4.54409	Down-regulated
PB.12115.6	-1.83891	4.12875	-4.56964	6.87e-05	0.0181008	1.65304	ENSMUSG00000032018.15	ENSMUSG00000032018.15	sterol-C5-desaturase [Source:MGI Symbol;Acc:MGI:1353611]	9	42162891	42175552	-1	Sc5d	protein_coding	GO:0055114	oxidation-reduction process	A metabolic process that results in the removal or addition of one or more electrons to or from a substance, with or without the concomitant removal or addition of a proton or protons.	3.40982	3.74514	3.95363	4.05211	4.02098	2.7109	5.78495	5.81276	Down-regulated
PB.9886.106	-2.31692	3.88287	-4.56711	6.92e-05	0.0181522	1.66235	ENSMUSG00000030760.15	ENSMUSG00000030760.15	alkaline ceramidase 3 [Source:MGI Symbol;Acc:MGI:1913440]	7	97855596	97970415	-1	Acer3	protein_coding	GO:0016021	integral component of membrane	The component of a membrane consisting of the gene products and protein complexes having at least some part of their peptide sequence embedded in the hydrophobic region of the membrane.	4.00237	4.5537	2.66889	2.36502	4.79187	3.82704	4.16738	5.27418	Down-regulated
PB.23081.153	-2.51344	3.50946	-4.55887	7.09e-05	0.0185064	1.61042	ENSMUSG00000062488.10	ENSMUSG00000062488.10	interferon-induced protein with tetratricopeptide repeats 3B [Source:MGI Symbol;Acc:MGI:3698419]	19	34585370	34590801	1	Ifit3b	protein_coding	GO:0005515	protein binding	Interacting selectively and non-covalently with any protein or protein complex (a complex of two or more proteins that may include other nonprotein molecules).	4.2457	4.39001	1.77541	1.66891	4.94787	3.95108	3.82335	4.16741	Down-regulated
PB.9108.18	-2.35155	2.03119	-4.55515	7.17e-05	0.0186233	1.61383	ENSMUSG00000030409.17	ENSMUSG00000030409.17	dystrophia myotonica-protein kinase [Source:MGI Symbol;Acc:MGI:94906]	7	18817774	18827746	1	Dmpk	protein_coding	GO:0005524	ATP binding	Interacting selectively and non-covalently with ATP, adenosine 5'-triphosphate, a universally important coenzyme and enzyme regulator.	1.47324	0.397613	2.02709	1.83759	2.47466	1.99962	4.08876	4.07865	Down-regulated
PB.4584.128	-2.38143	2.74748	-4.55229	7.23e-05	0.0186956	1.60455	ENSMUSG00000028249.16	ENSMUSG00000028249.16	syndecan binding protein [Source:MGI Symbol;Acc:MGI:1337026]	4	6365650	6408423	1	Sdcbp	protein_coding	GO:0005515	protein binding	Interacting selectively and non-covalently with any protein or protein complex (a complex of two or more proteins that may include other nonprotein molecules).	2.51623	2.88034	1.47035	2.36502	2.98747	2.84486	3.94737	4.13843	Down-regulated
PB.20010.3	-2.0463	5.47993	-4.53544	7.59e-05	0.0193147	1.55909	ENSMUSG00000004070.16	ENSMUSG00000004070.16	heme oxygenase 2 [Source:MGI Symbol;Acc:MGI:109373]	16	4544225	4584606	1	Hmox2	protein_coding	GO:0055114	oxidation-reduction process	A metabolic process that results in the removal or addition of one or more electrons to or from a substance, with or without the concomitant removal or addition of a proton or protons.	6.43783	6.09436	3.36095	4.6814	6.08815	5.37807	5.41777	6.5939	Down-regulated
PB.3884.125	-1.9537	3.14938	-4.53021	7.7e-05	0.0193147	1.56355	ENSMUSG00000028063.16	ENSMUSG00000028063.16	lamin A [Source:MGI Symbol;Acc:MGI:96794]	3	88387454	88417263	-1	Lmna	protein_coding				1.19264	0.397613	2.93816	3.41587	4.6627	4.06529	5.01185	5.07443	Down-regulated
PB.8680.40	-2.80299	3.25718	-4.52489	7.82e-05	0.0193147	1.5018	ENSMUSG00000030142.11	ENSMUSG00000030142.11	C-type lectin domain family 4, member e [Source:MGI Symbol;Acc:MGI:1861232]	6	123258748	123266829	-1	Clec4e	protein_coding	GO:0016020	membrane	A lipid bilayer along with all the proteins and protein complexes embedded in it an attached to it.	4.51706	4.93259	1.28963	1.66891	4.30692	2.56321	3.97678	3.91738	Down-regulated
PB.6793.99	-2.06609	5.26026	-4.52399	7.84e-05	0.0193147	1.53929	ENSMUSG00000029304.15	ENSMUSG00000029304.15	secreted phosphoprotein 1 [Source:MGI Symbol;Acc:MGI:98389]	5	104582984	104588916	1	Spp1	protein_coding	GO:0007155	cell adhesion	The attachment of a cell, either to another cell or to an underlying substrate such as the extracellular matrix, via cell adhesion molecules.	6.65008	6.52365	3.21653	3.94536	6.06278	4.78509	5.13435	6.02559	Down-regulated
PB.14053.1	-1.9557	4.79838	-4.52318	7.86e-05	0.0193147	1.53876	ENSMUSG00000074781.6	ENSMUSG00000074781.6	ubiquitin-conjugating enzyme E2N [Source:MGI Symbol;Acc:MGI:1934835]	10	95351007	95381519	1	Ube2n	protein_coding	GO:0005634	nucleus	A membrane-bounded organelle of eukaryotic cells in which chromosomes are housed and replicated. In most cells, the nucleus contains all of the cell's chromosomes except the organellar chromosomes, and is the site of RNA synthesis and processing. In some species, or in specialized cell types, RNA metabolism or DNA replication may be absent.	5.34209	5.44753	3.36095	3.70477	5.36264	4.60797	4.96859	5.89305	Down-regulated
PB.2976.6	-2.05179	4.83306	-4.52077	7.91e-05	0.0193166	1.53329	ENSMUSG00000027479.15	ENSMUSG00000027479.15	microtubule-associated protein, RP/EB family, member 1 [Source:MGI Symbol;Acc:MGI:891995]	2	153583194	153615230	1	Mapre1	protein_coding	GO:0005515	protein binding	Interacting selectively and non-covalently with any protein or protein complex (a complex of two or more proteins that may include other nonprotein molecules).	5.09523	5.30772	3.05603	3.86953	5.8518	4.91263	4.95388	5.92734	Down-regulated
PB.14709.13	-1.81371	5.25696	-4.51653	8.01e-05	0.019372	1.512	ENSMUSG00000046879.8	ENSMUSG00000046879.8	immunity-related GTPase family M member 1 [Source:MGI Symbol;Acc:MGI:107567]	11	48752795	48762510	-1	Irgm1	protein_coding				5.25207	5.66369	3.8267	4.086	6.41668	5.5837	5.69934	5.74708	Down-regulated
PB.9523.26	-2.56624	3.17287	-4.51507	8.04e-05	0.019372	1.5231	ENSMUSG00000050708.17	ENSMUSG00000050708.17	ferritin light polypeptide 1 [Source:MGI Symbol;Acc:MGI:95589]	7	45107368	45109308	-1	Ftl1	protein_coding	GO:0008199	ferric iron binding	Interacting selectively and non-covalently with ferric iron, Fe(III).	3.03113	2.54887	1.63092	2.91032	4.12272	2.84486	3.94737	5.30059	Down-regulated
PB.23967.24	-1.68253	7.53766	-4.51424	8.06e-05	0.019372	1.42855	ENSMUSG00000025283.16	ENSMUSG00000025283.16	spermidine/spermine N1-acetyl transferase 1 [Source:MGI Symbol;Acc:MGI:98233]	X	153996128	153999445	-1	Sat1	protein_coding	GO:0005515	protein binding	Interacting selectively and non-covalently with any protein or protein complex (a complex of two or more proteins that may include other nonprotein molecules).	8.94694	8.73314	5.68311	6.43284	8.08149	7.01687	7.25122	8.20609	Down-regulated
PB.18165.10	-1.99472	5.63069	-4.51018	8.16e-05	0.019372	1.4766	ENSMUSG00000021774.14	ENSMUSG00000021774.14	ubiquitin-conjugating enzyme E2E 1 [Source:MGI Symbol;Acc:MGI:107411]	14	4137837	4186974	1	Ube2e1	protein_coding	GO:0005634	nucleus	A membrane-bounded organelle of eukaryotic cells in which chromosomes are housed and replicated. In most cells, the nucleus contains all of the cell's chromosomes except the organellar chromosomes, and is the site of RNA synthesis and processing. In some species, or in specialized cell types, RNA metabolism or DNA replication may be absent.	5.74988	5.94898	4.01313	4.96256	6.62752	5.0298	6.00072	6.88314	Down-regulated
PB.23084.1	-1.75197	8.22114	-4.51013	8.16e-05	0.019372	1.38658	ENSMUSG00000034459.9	ENSMUSG00000034459.9	interferon-induced protein with tetratricopeptide repeats 1 [Source:MGI Symbol;Acc:MGI:99450]	19	34618271	34627409	1	Ifit1	protein_coding	GO:0005515	protein binding	Interacting selectively and non-covalently with any protein or protein complex (a complex of two or more proteins that may include other nonprotein molecules).	8.97816	9.1164	6.35834	6.9708	9.70174	7.87421	8.50497	8.29578	Down-regulated
PB.21409.100	-2.23572	3.81152	-4.50991	8.17e-05	0.019372	1.51253	ENSMUSG00000053835.18	ENSMUSG00000053835.18	histocompatibility 2, T region locus 24 [Source:MGI Symbol;Acc:MGI:95958]	17	36316587	36331452	-1	H2-T24	protein_coding	GO:0016020	membrane	A lipid bilayer along with all the proteins and protein complexes embedded in it an attached to it.	4.12916	4.39001	2.24131	2.83258	4.79187	3.46034	4.46585	4.78756	Down-regulated
PB.22935.24	-1.73599	6.38893	-4.50936	8.18e-05	0.019372	1.44335	ENSMUSG00000024725.14	ENSMUSG00000024725.14	osteoclast stimulating factor 1 [Source:MGI Symbol;Acc:MGI:700012]	19	18493501	18609187	-1	Ostf1	protein_coding	GO:0005515	protein binding	Interacting selectively and non-covalently with any protein or protein complex (a complex of two or more proteins that may include other nonprotein molecules).	6.59256	6.52365	5.09123	5.69175	7.02798	6.05384	6.58196	7.64303	Down-regulated
PB.21550.3	-3.73842	2.83416	-4.50158	8.36e-05	0.0197316	1.14921	ENSMUSG00000042265.14	ENSMUSG00000042265.14	triggering receptor expressed on myeloid cells 1 [Source:MGI Symbol;Acc:MGI:1930005]	17	48539796	48553952	1	Trem1	protein_coding	GO:0038023	signaling receptor activity	Receiving a signal and transmitting it in the cell to initiate a change in cell activity. A signal is a physical entity or change in state that is used to transfer information in order to trigger a response.	4.00237	4.31896	0.188695	0.997562	4.61694	3.69133	3.85537	3.11708	Down-regulated
PB.9637.12	-2.24592	4.35602	-4.49542	8.51e-05	0.0199252	1.4734	ENSMUSG00000075701.11	ENSMUSG00000075701.11	selenoprotein S [Source:MGI Symbol;Acc:MGI:95994]	7	65729397	65739153	1	Selenos	protein_coding	GO:0006886	intracellular protein transport	The directed movement of proteins in a cell, including the movement of proteins between specific compartments or structures within a cell, such as organelles of a eukaryotic cell.	5.37658	4.58433	2.8098	3.05426	5.21688	4.06529	4.48645	5.6883	Down-regulated
PB.22849.2	-2.37733	2.75365	-4.49031	8.64e-05	0.0201259	1.44017	ENSMUSG00000024665.9	ENSMUSG00000024665.9	fatty acid desaturase 2 [Source:MGI Symbol;Acc:MGI:1930079]	19	10040129	10079110	-1	Fads2	protein_coding	GO:0016021	integral component of membrane	The component of a membrane consisting of the gene products and protein complexes having at least some part of their peptide sequence embedded in the hydrophobic region of the membrane.	3.34162	3.37659	1.77541	1.83759	2.75373	2.21289	4.24194	3.65623	Down-regulated
PB.17446.5	-4.21725	2.1917	-4.48833	8.69e-05	0.0201259	0.854001	ENSMUSG00000021360.17	ENSMUSG00000021360.17	glucosaminyl (N-acetyl) transferase 2, I-branching enzyme [Source:MGI Symbol;Acc:MGI:1100870]	13	41013230	41114368	1	Gcnt2	protein_coding	GO:0016020	membrane	A lipid bilayer along with all the proteins and protein complexes embedded in it an attached to it.	4.4858	4.45773	0.551848	-0.297782	2.57381	3.08041	2.8414	3.28518	Down-regulated
PB.18895.8	-4.61616	1.00358	-4.48646	8.74e-05	0.0201259	0.62773	ENSMUSG00000022018.8	ENSMUSG00000022018.8	regulator of cell cycle [Source:MGI Symbol;Acc:MGI:1913464]	14	79526196	79539085	-1	Rgcc	protein_coding	GO:0051726	regulation of cell cycle	Any process that modulates the rate or extent of progression through the cell cycle.	2.51623	2.88034	-0.297782	-0.297782	1.99159	1.99962	1.9965	2.7075	Down-regulated
PB.13670.15	-2.33299	4.24699	-4.47036	9.15e-05	0.0207553	1.40931	ENSMUSG00000019942.14	ENSMUSG00000019942.14	cyclin-dependent kinase 1 [Source:MGI Symbol;Acc:MGI:88351]	10	69170976	69188768	-1	Cdk1	protein_coding	GO:0005524	ATP binding	Interacting selectively and non-covalently with ATP, adenosine 5'-triphosphate, a universally important coenzyme and enzyme regulator.	4.96528	4.90859	1.77541	3.41587	5.21688	4.78509	4.21751	5.26079	Down-regulated
PB.4412.5	-1.99396	4.83923	-4.46166	9.38e-05	0.0211184	1.37783	ENSMUSG00000037894.14	ENSMUSG00000037894.14	H2A.Z variant histone 1 [Source:MGI Symbol;Acc:MGI:1888388]	3	137570248	137572683	1	H2az1	protein_coding	GO:0003677	DNA binding	Any molecular function by which a gene product interacts selectively and non-covalently with DNA (deoxyribonucleic acid).	5.91151	5.41383	3.21653	3.56754	5.59282	4.68145	4.89348	5.74708	Down-regulated
PB.1225.20	-1.68912	8.18134	-4.45868	9.46e-05	0.0211387	1.22732	ENSMUSG00000059498.14	ENSMUSG00000059498.14	Fc receptor, IgG, low affinity III [Source:MGI Symbol;Acc:MGI:95500]	1	170878743	170892504	-1	Fcgr3	protein_coding				8.83512	8.66852	6.56135	7.49388	8.92357	7.57971	8.13447	9.28319	Down-regulated
PB.3779.10	-2.24105	4.41671	-4.44632	9.8e-05	0.0216514	1.34038	ENSMUSG00000027835.12	ENSMUSG00000027835.12	programmed cell death 10 [Source:MGI Symbol;Acc:MGI:1928396]	3	75423797	75464163	-1	Pdcd10	protein_coding	GO:0005737	cytoplasm	All of the contents of a cell excluding the plasma membrane and nucleus, but including other subcellular structures.	4.77152	5.00228	2.8098	3.51874	5.39011	3.61837	4.78129	5.849	Down-regulated
PB.10529.208	-2.01013	4.99438	-4.44511	9.84e-05	0.0216514	1.32278	ENSMUSG00000007891.17	ENSMUSG00000007891.17	cathepsin D [Source:MGI Symbol;Acc:MGI:88562]	7	141929648	141941775	-1	Ctsd	protein_coding	GO:0006508	proteolysis	The hydrolysis of proteins into smaller polypeptides and/or amino acids by cleavage of their peptide bonds.	5.77595	5.39668	3.36095	4.3033	5.45657	4.362	5.23514	6.33116	Down-regulated
PB.11721.3	-2.13969	3.34719	-4.43871	0.000100202	0.0217785	1.32659	ENSMUSG00000006517.6	ENSMUSG00000006517.6	mevalonate (diphospho) decarboxylase [Source:MGI Symbol;Acc:MGI:2179327]	8	123160340	123170161	-1	Mvd	protein_coding				3.91119	4.1243	2.13817	3.12118	2.83592	2.21289	4.26596	4.97956	Down-regulated
PB.23892.4	-2.20324	3.5971	-4.43801	0.000100402	0.0217785	1.32434	ENSMUSG00000051579.11	ENSMUSG00000051579.11	transcription elongation factor A (SII)-like 8 [Source:MGI Symbol;Acc:MGI:1913934]	X	135069733	135073091	-1	Tceal8	protein_coding	GO:0005634	nucleus	A membrane-bounded organelle of eukaryotic cells in which chromosomes are housed and replicated. In most cells, the nucleus contains all of the cell's chromosomes except the organellar chromosomes, and is the site of RNA synthesis and processing. In some species, or in specialized cell types, RNA metabolism or DNA replication may be absent.	4.08812	3.89923	2.13817	2.75041	4.30692	3.28285	4.16738	4.82442	Down-regulated
PB.5507.21	-1.7448	6.02456	-4.43572	0.000101066	0.0218358	1.2587	ENSMUSG00000028792.15	ENSMUSG00000028792.15	adenylate kinase 2 [Source:MGI Symbol;Acc:MGI:87978]	4	128885751	128905322	1	Ak2	protein_coding				6.40479	6.4836	4.65997	5.38641	6.66735	5.23896	6.58673	6.89185	Down-regulated
PB.14660.4	-2.07375	4.33147	-4.43334	0.00010176	0.0218676	1.30438	ENSMUSG00000020328.11	ENSMUSG00000020328.11	NudC domain containing 2 [Source:MGI Symbol;Acc:MGI:1277103]	11	40624494	40630873	1	Nudcd2	protein_coding	GO:0005737	cytoplasm	All of the contents of a cell excluding the plasma membrane and nucleus, but including other subcellular structures.	3.91119	4.64369	2.8098	3.7895	5.17011	4.17112	4.87798	5.6883	Down-regulated
PB.16313.2	-1.79868	7.72815	-4.43267	0.000101954	0.0218676	1.20887	ENSMUSG00000011179.9	ENSMUSG00000011179.9	ornithine decarboxylase, structural 1 [Source:MGI Symbol;Acc:MGI:97402]	12	17594795	17601506	1	Odc1	protein_coding	GO:0003824	catalytic activity	Catalysis of a biochemical reaction at physiological temperatures. In biologically catalyzed reactions, the reactants are known as substrates, and the catalysts are naturally occurring macromolecular substances known as enzymes. Enzymes possess specific binding sites for substrates, and are usually composed wholly or largely of protein, but RNA that has catalytic activity (ribozyme) is often also…	8.8164	8.74505	6.18805	5.69175	9.19284	7.75163	7.17398	8.31372	Down-regulated
PB.6198.10	-2.78856	2.03409	-4.42729	0.00010354	0.0220572	1.20666	ENSMUSG00000045294.12	ENSMUSG00000045294.12	insulin induced gene 1 [Source:MGI Symbol;Acc:MGI:1916289]	5	28276361	28283660	1	Insig1	protein_coding	GO:0008203	cholesterol metabolic process	The chemical reactions and pathways involving cholesterol, cholest-5-en-3 beta-ol, the principal sterol of vertebrates and the precursor of many steroids, including bile acids and steroid hormones. It is a component of the plasma membrane lipid bilayer and of plasma lipoproteins and can be found in all animal tissues.	3.11524	3.51018	1.08299	1.25761	1.8405	0.53664	3.61471	3.4826	Down-regulated
PB.10619.1	-1.78253	5.30268	-4.42714	0.000103587	0.0220572	1.26362	ENSMUSG00000031503.14	ENSMUSG00000031503.14	collagen, type IV, alpha 2 [Source:MGI Symbol;Acc:MGI:88455]	8	11362805	11499287	1	Col4a2	protein_coding	GO:0005201	extracellular matrix structural constituent	The action of a molecule that contributes to the structural integrity of the extracellular matrix.	4.79722	4.49044	4.52338	3.98183	5.88113	6.94409	6.00072	6.01765	Down-regulated
PB.604.3	-1.84192	5.26963	-4.42437	0.000104413	0.0220725	1.26024	ENSMUSG00000026238.15	ENSMUSG00000026238.15	prothymosin alpha [Source:MGI Symbol;Acc:MGI:97803]	1	86454448	86458434	1	Ptma	protein_coding	GO:0005634	nucleus	A membrane-bounded organelle of eukaryotic cells in which chromosomes are housed and replicated. In most cells, the nucleus contains all of the cell's chromosomes except the organellar chromosomes, and is the site of RNA synthesis and processing. In some species, or in specialized cell types, RNA metabolism or DNA replication may be absent.	5.93484	5.11144	3.65051	4.58986	5.82186	5.44289	5.5894	6.23175	Down-regulated
PB.17457.3	-4.48633	-0.538886	-4.42341	0.000104703	0.0220725	0.495025	ENSMUSG00000021365.16	ENSMUSG00000021365.16	neural precursor cell expressed, developmentally down-regulated gene 9 [Source:MGI Symbol;Acc:MGI:97302]	13	41463057	41640838	-1	Nedd9	protein_coding	GO:0005515	protein binding	Interacting selectively and non-covalently with any protein or protein complex (a complex of two or more proteins that may include other nonprotein molecules).	-0.297782	-0.297782	-0.297782	-0.297782	0.681957	1.0619	2.30549	2.1334	Down-regulated
PB.6198.15	-2.72044	1.94254	-4.42197	0.000105134	0.0220725	1.21322	ENSMUSG00000045294.12	ENSMUSG00000045294.12	insulin induced gene 1 [Source:MGI Symbol;Acc:MGI:1916289]	5	28276361	28283660	1	Insig1	protein_coding	GO:0008203	cholesterol metabolic process	The chemical reactions and pathways involving cholesterol, cholest-5-en-3 beta-ol, the principal sterol of vertebrates and the precursor of many steroids, including bile acids and steroid hormones. It is a component of the plasma membrane lipid bilayer and of plasma lipoproteins and can be found in all animal tissues.	1.90993	2.54887	1.08299	1.47787	2.25325	1.0619	3.65165	3.57203	Down-regulated
PB.18218.6	-2.21615	3.95495	-4.42172	0.000105211	0.0220725	1.28221	ENSMUSG00000021807.7	ENSMUSG00000021807.7	RNA transcription, translation and transport factor [Source:MGI Symbol;Acc:MGI:1915295]	14	19861419	19873892	-1	Rtraf	protein_coding	GO:0003723	RNA binding	Interacting selectively and non-covalently with an RNA molecule or a portion thereof.	4.98777	4.45773	1.90673	3.12118	4.39089	4.26971	4.16738	4.9465	Down-regulated
PB.15707.22	-1.69189	6.30088	-4.41697	0.000106656	0.022151	1.19515	ENSMUSG00000035530.14	ENSMUSG00000035530.14	eukaryotic translation initiation factor 1 [Source:MGI Symbol;Acc:MGI:105125]	11	100210711	100212922	1	Eif1	protein_coding	GO:0003743	translation initiation factor activity	Functions in the initiation of ribosome-mediated translation of mRNA into a polypeptide.	6.69177	6.56262	5.10498	5.58911	6.62752	5.87746	6.43609	7.617	Down-regulated
PB.14770.46	-2.37609	3.20982	-4.404	0.000110698	0.0227674	1.22374	ENSMUSG00000020390.13	ENSMUSG00000020390.13	ubiquitin-conjugating enzyme E2B [Source:MGI Symbol;Acc:MGI:102944]	11	51876324	51891589	-1	Ube2b	protein_coding	GO:0005634	nucleus	A membrane-bounded organelle of eukaryotic cells in which chromosomes are housed and replicated. In most cells, the nucleus contains all of the cell's chromosomes except the organellar chromosomes, and is the site of RNA synthesis and processing. In some species, or in specialized cell types, RNA metabolism or DNA replication may be absent.	3.9575	3.68989	1.63092	2.12528	4.0896	3.08041	3.79061	4.25103	Down-regulated
PB.14554.41	-2.24216	3.40922	-4.40085	0.000111703	0.0227674	1.22279	ENSMUSG00000020275.10	ENSMUSG00000020275.10	reticuloendotheliosis oncogene [Source:MGI Symbol;Acc:MGI:97897]	11	23686847	23720970	-1	Rel	protein_coding	GO:0003677	DNA binding	Any molecular function by which a gene product interacts selectively and non-covalently with DNA (deoxyribonucleic acid).	4.16906	4.93259	2.33757	1.83759	3.41936	3.08041	4.24194	4.07865	Down-regulated
PB.213.8	-2.19129	3.7191	-4.39823	0.000112544	0.0227674	1.22107	ENSMUSG00000026078.11	ENSMUSG00000026078.11	phosducin-like 3 [Source:MGI Symbol;Acc:MGI:1916083]	1	39024689	39036319	1	Pdcl3	protein_coding	GO:0005737	cytoplasm	All of the contents of a cell excluding the plasma membrane and nucleus, but including other subcellular structures.	3.9575	4.08201	2.13817	2.83258	4.49575	3.82704	4.03385	5.02777	Down-regulated
PB.14504.3	-1.67388	6.72471	-4.39341	0.00011411	0.0227674	1.11233	ENSMUSG00000020149.18	ENSMUSG00000020149.18	RAB1A, member RAS oncogene family [Source:MGI Symbol;Acc:MGI:97842]	11	20151432	20176856	1	Rab1a	protein_coding	GO:0003924	GTPase activity	Catalysis of the reaction: GTP + H2O = GDP + phosphate.	6.6144	6.92756	5.42281	6.14196	7.66438	6.22334	7.18662	7.69122	Down-regulated
PB.8940.109	-1.52729	6.49771	-4.39191	0.000114602	0.0227674	1.1365	ENSMUSG00000089942.10	ENSMUSG00000089942.10	paired-Ig-like receptor A2 [Source:MGI Symbol;Acc:MGI:1195970]	7	3839811	3848050	-1	Pira2	protein_coding	GO:0003674	molecular_function	A molecular process that can be carried out by the action of a single macromolecular machine, usually via direct physical interactions with other molecular entities. Function in this sense denotes an action, or activity, that a gene product (or a complex) performs. These actions are described from two distinct but related perspectives: (1) biochemical activity, and (2) role as a component in a la…	6.83508	7.19396	5.18478	5.21319	7.3827	6.84364	6.67011	6.75055	Down-regulated
PB.3300.22	-2.49676	2.87921	-4.38929	0.000115467	0.0227674	1.17929	ENSMUSG00000016257.16	ENSMUSG00000016257.16	PRELI domain containing 3B [Source:MGI Symbol;Acc:MGI:1913640]	2	174306860	174314874	-1	Prelid3b	protein_coding	GO:0005758	mitochondrial intermembrane space	The region between the inner and outer lipid bilayers of the mitochondrial envelope.	3.7095	3.30485	1.77541	1.66891	3.52224	2.21289	3.61471	4.35547	Down-regulated
PB.22321.12	-1.74436	5.36711	-4.38827	0.000115804	0.0227674	1.15473	ENSMUSG00000034484.9	ENSMUSG00000034484.9	sorting nexin 2 [Source:MGI Symbol;Acc:MGI:1915054]	18	53309388	53353937	1	Snx2	protein_coding	GO:0035091	phosphatidylinositol binding	Interacting selectively and non-covalently with any inositol-containing glycerophospholipid, i.e. phosphatidylinositol (PtdIns) and its phosphorylated derivatives.	5.34209	5.60516	3.95363	4.86831	6.02823	5.11183	6.01497	6.20404	Down-regulated
PB.2354.14	-1.56135	6.20766	-4.388	0.000115894	0.0227674	1.12847	ENSMUSG00000002102.16	ENSMUSG00000002102.16	proteasome (prosome, macropain) 26S subunit, ATPase 3 [Source:MGI Symbol;Acc:MGI:1098754]	2	90884354	90896714	1	Psmc3	protein_coding	GO:0005524	ATP binding	Interacting selectively and non-covalently with ATP, adenosine 5'-triphosphate, a universally important coenzyme and enzyme regulator.	6.87785	6.79638	5.03492	5.21319	6.44968	6.05384	6.32614	7.01655	Down-regulated
PB.19179.2	-1.66897	6.13326	-4.38784	0.000115947	0.0227674	1.12582	ENSMUSG00000039168.16	ENSMUSG00000039168.16	death-associated protein [Source:MGI Symbol;Acc:MGI:1918190]	15	31224460	31274487	1	Dap	protein_coding	GO:0005575	cellular_component	A location, relative to cellular compartments and structures, occupied by a macromolecular machine when it carries out a molecular function. There are two ways in which the gene ontology describes locations of gene products: (1) relative to cellular structures (e.g., cytoplasmic side of plasma membrane) or compartments (e.g., mitochondrion), and (2) the stable macromolecular complexes of which th…	6.50952	6.63754	4.83507	5.43982	6.56262	5.62153	6.37665	7.19606	Down-regulated
PB.7217.1	-1.98072	5.74109	-4.3877	0.000115994	0.0227674	1.15754	ENSMUSG00000029430.14	ENSMUSG00000029430.14	RAN, member RAS oncogene family [Source:MGI Symbol;Acc:MGI:1333112]	5	129097133	129101387	1	Ran	protein_coding	GO:0003924	GTPase activity	Catalysis of the reaction: GTP + H2O = GDP + phosphate.	6.99348	6.47545	3.65051	4.76747	6.4562	5.48454	5.53113	6.75055	Down-regulated
PB.15690.41	-2.26036	3.147	-4.38559	0.000116699	0.0227674	1.1815	ENSMUSG00000037992.17	ENSMUSG00000037992.17	retinoic acid receptor, alpha [Source:MGI Symbol;Acc:MGI:97856]	11	98818644	98865768	1	Rara	protein_coding	GO:0005634	nucleus	A membrane-bounded organelle of eukaryotic cells in which chromosomes are housed and replicated. In most cells, the nucleus contains all of the cell's chromosomes except the organellar chromosomes, and is the site of RNA synthesis and processing. In some species, or in specialized cell types, RNA metabolism or DNA replication may be absent.	4.20789	4.08201	1.90673	2.12528	3.24981	2.39866	4.33572	3.81119	Down-regulated
PB.13446.1	-1.57352	7.38533	-4.38481	0.000116958	0.0227674	1.06531	ENSMUSG00000019804.13	ENSMUSG00000019804.13	sorting nexin 3 [Source:MGI Symbol;Acc:MGI:1860188]	10	42378026	42411377	1	Snx3	protein_coding	GO:0035091	phosphatidylinositol binding	Interacting selectively and non-covalently with any inositol-containing glycerophospholipid, i.e. phosphatidylinositol (PtdIns) and its phosphorylated derivatives.	8.09625	7.94355	5.98011	6.64099	7.69223	7.02395	7.30148	8.45265	Down-regulated
PB.16313.3	-2.13483	5.18318	-4.37962	0.000118712	0.0230329	1.16406	ENSMUSG00000011179.9	ENSMUSG00000011179.9	ornithine decarboxylase, structural 1 [Source:MGI Symbol;Acc:MGI:97402]	12	17594795	17601506	1	Odc1	protein_coding	GO:0003824	catalytic activity	Catalysis of a biochemical reaction at physiological temperatures. In biologically catalyzed reactions, the reactants are known as substrates, and the catalysts are naturally occurring macromolecular substances known as enzymes. Enzymes possess specific binding sites for substrates, and are usually composed wholly or largely of protein, but RNA that has catalytic activity (ribozyme) is often also…	6.38798	5.94898	3.72359	2.66328	6.8953	5.62153	4.924	5.61655	Down-regulated
PB.5639.5	-3.0244	2.79718	-4.37568	0.000120058	0.0231501	1.00143	ENSMUSG00000000682.8	ENSMUSG00000000682.8	CD52 antigen [Source:MGI Symbol;Acc:MGI:1346088]	4	133809759	133822393	-1	Cd52	protein_coding				3.65434	3.68989	1.08299	0.680099	4.21776	3.89039	3.68766	3.11708	Down-regulated
PB.628.24	-2.63367	2.72032	-4.37185	0.000121383	0.0233209	1.11184	ENSMUSG00000090124.8	ENSMUSG00000090124.8	UDP glucuronosyltransferase 1 family, polypeptide A7C [Source:MGI Symbol;Acc:MGI:3032636]	1	88022784	88147724	1	Ugt1a7c	protein_coding	GO:0008194	UDP-glycosyltransferase activity	Catalysis of the transfer of a glycosyl group from a UDP-sugar to a small hydrophobic molecule.	3.03113	2.77808	1.08299	1.83759	4.05569	2.84486	3.65165	3.81119	Down-regulated
PB.14913.67	-1.96786	3.02888	-4.3682	0.000122658	0.0234895	1.14034	ENSMUSG00000020538.16	ENSMUSG00000020538.16	sterol regulatory element binding transcription factor 1 [Source:MGI Symbol;Acc:MGI:107606]	11	60089915	60113407	-1	Srebf1	protein_coding	GO:0046983	protein dimerization activity	The formation of a protein dimer, a macromolecular structure consists of two noncovalently associated identical or nonidentical subunits.	2.51623	1.73666	2.74107	3.05426	2.57381	3.08041	4.99758	4.52182	Down-regulated
PB.12547.12	-1.70269	5.73506	-4.3652	0.000123717	0.0236155	1.07799	ENSMUSG00000032218.8	ENSMUSG00000032218.8	cyclin B2 [Source:MGI Symbol;Acc:MGI:88311]	9	70314974	70328829	-1	Ccnb2	protein_coding	GO:0005829	cytosol	The part of the cytoplasm that does not contain organelles but which does contain other particulate matter, such as protein complexes.	5.42682	5.93717	4.48186	5.13439	6.58061	5.50493	6.2797	6.6819	Down-regulated
PB.13490.2222	-2.3104	3.29328	-4.36261	0.00012464	0.0237124	1.12556	ENSMUSG00000112148.2	ENSMUSG00000112148.2	leukocyte immunoglobulin-like receptor, subfamily B, member 4A [Source:MGI Symbol;Acc:MGI:102701]	10	51367052	51372707	1	Lilrb4a	protein_coding	GO:0016020	membrane	A lipid bilayer along with all the proteins and protein complexes embedded in it an attached to it.	3.59698	3.74514	2.24131	1.98859	4.24809	2.84486	3.97678	4.54409	Down-regulated
PB.1289.1	-2.59921	4.16579	-4.36152	0.000125028	0.0237124	1.12529	ENSMUSG00000043263.14	ENSMUSG00000043263.14	interferon activated gene 209 [Source:MGI Symbol;Acc:MGI:2138243]	1	173458483	173475494	1	Ifi209	protein_coding	GO:0002218	activation of innate immune response	Any process that initiates an innate immune response. Innate immune responses are defense responses mediated by germline encoded components that directly recognize components of potential pathogens. Examples of this process include activation of the hypersensitive response of Arabidopsis thaliana and activation of any NOD or TLR signaling pathway in vertebrate species.	4.98777	4.93259	2.13817	2.36502	6.26175	3.89039	4.54652	4.80611	Down-regulated
PB.12966.12	-1.56298	6.41044	-4.35902	0.000125928	0.0238064	1.05628	ENSMUSG00000043953.13	ENSMUSG00000043953.13	chemokine (C-C motif) receptor-like 2 [Source:MGI Symbol;Acc:MGI:1920904]	9	110883554	110886587	-1	Ccrl2	protein_coding	GO:0016021	integral component of membrane	The component of a membrane consisting of the gene products and protein complexes having at least some part of their peptide sequence embedded in the hydrophobic region of the membrane.	7.6084	7.99003	4.80171	5.16642	6.63902	6.13455	6.38764	6.66167	Down-regulated
PB.21191.41	-2.05967	5.53436	-4.35433	0.000127629	0.0240509	1.07626	ENSMUSG00000023067.15	ENSMUSG00000023067.15	cyclin-dependent kinase inhibitor 1A (P21) [Source:MGI Symbol;Acc:MGI:104556]	17	29309950	29319701	1	Cdkn1a	protein_coding				7.13116	5.80039	3.40605	4.51718	6.4562	5.2631	5.74278	6.16864	Down-regulated
PB.17555.71	-1.81305	4.60763	-4.34889	0.000129633	0.0243508	1.07618	ENSMUSG00000037816.11	ENSMUSG00000037816.11	F-box and WD-40 domain protein 17 [Source:MGI Symbol;Acc:MGI:1923584]	13	50571900	50587816	1	Fbxw17	protein_coding	GO:0005515	protein binding	Interacting selectively and non-covalently with any protein or protein complex (a complex of two or more proteins that may include other nonprotein molecules).	4.94244	5.21291	3.26629	3.86953	4.94787	4.31659	5.13435	5.49605	Down-regulated
PB.21054.1	-2.98859	2.69116	-4.34275	0.000131928	0.0247031	1.02617	ENSMUSG00000024158.18	ENSMUSG00000024158.18	hydroxyacyl glutathione hydrolase [Source:MGI Symbol;Acc:MGI:95745]	17	25059117	25083424	1	Hagh	protein_coding	GO:0004416	hydroxyacylglutathione hydrolase activity	Catalysis of the reaction: (S)-(2-hydroxyacyl)glutathione + H2O = glutathione + a 2-hydroxy carboxylate.	4.04588	3.06538	0.551848	2.25012	2.91368	2.56321	3.23126	4.4992	Down-regulated
PB.17644.35	-2.62311	2.76535	-4.33184	0.000136111	0.0250883	1.03639	ENSMUSG00000035493.11	ENSMUSG00000035493.11	transforming growth factor, beta induced [Source:MGI Symbol;Acc:MGI:99959]	13	56757336	56787375	1	Tgfbi	protein_coding	GO:0007155	cell adhesion	The attachment of a cell, either to another cell or to an underlying substrate such as the extracellular matrix, via cell adhesion molecules.	1.90993	1.50019	2.02709	1.47787	5.12178	3.18518	4.26596	4.01629	Down-regulated
PB.12382.15	-2.69033	2.56024	-4.32775	0.000137713	0.025229	1.00269	ENSMUSG00000032294.18	ENSMUSG00000032294.18	pyruvate kinase, muscle [Source:MGI Symbol;Acc:MGI:97591]	9	59563651	59586658	1	Pkm	protein_coding	GO:0000287	magnesium ion binding	Interacting selectively and non-covalently with magnesium (Mg) ions.	2.94182	3.22936	1.08299	1.83759	3.52224	1.74926	3.7571	3.81119	Down-regulated
PB.463.35	-1.60804	6.83138	-4.32462	0.00013895	0.0253736	0.919819	ENSMUSG00000006304.15	ENSMUSG00000006304.15	actin related protein 2/3 complex, subunit 2 [Source:MGI Symbol;Acc:MGI:1923959]	1	74275243	74307368	1	Arpc2	protein_coding				6.92522	7.28066	5.52856	6.34457	7.35857	6.22334	7.14837	7.91066	Down-regulated
PB.4071.45	-1.7755	6.10817	-4.32101	0.000140394	0.0254795	0.968765	ENSMUSG00000015947.11	ENSMUSG00000015947.11	Fc receptor, IgG, high affinity I [Source:MGI Symbol;Acc:MGI:95498]	3	96190225	96201285	-1	Fcgr1	protein_coding	GO:0016020	membrane	A lipid bilayer along with all the proteins and protein complexes embedded in it an attached to it.	7.10053	7.06961	4.22929	4.86831	6.97001	6.17327	5.73419	6.85669	Down-regulated
PB.9302.20	-1.70668	5.26625	-4.31881	0.000141279	0.0254834	0.978742	ENSMUSG00000030591.18	ENSMUSG00000030591.18	proteasome (prosome, macropain) 26S subunit, non-ATPase, 8 [Source:MGI Symbol;Acc:MGI:1888669]	7	28873613	28880126	-1	Psmd8	protein_coding	GO:0006508	proteolysis	The hydrolysis of proteins into smaller polypeptides and/or amino acids by cleavage of their peptide bonds.	5.93484	5.85164	3.92292	4.38726	5.40365	5.18945	5.41777	6.23175	Down-regulated
PB.12854.3	-2.08079	4.12973	-4.31748	0.000141815	0.0255017	1.01114	ENSMUSG00000032575.17	ENSMUSG00000032575.17	mesencephalic astrocyte-derived neurotrophic factor [Source:MGI Symbol;Acc:MGI:1922090]	9	106715511	106769178	-1	Manf	protein_coding				5.11579	4.72839	2.33757	2.83258	4.98437	4.49022	4.11544	4.96312	Down-regulated
PB.23907.13	-1.58245	6.0589	-4.31626	0.000142313	0.0255017	0.953062	ENSMUSG00000031431.14	ENSMUSG00000031431.14	TSC22 domain family, member 3 [Source:MGI Symbol;Acc:MGI:1196284]	X	139440277	139501408	-1	Tsc22d3	protein_coding				7.40204	7.55253	4.39505	4.9986	6.10483	5.65839	6.16302	6.33116	Down-regulated
PB.23081.91	-1.82367	5.88848	-4.31279	0.00014373	0.0255017	0.954611	ENSMUSG00000074896.4	ENSMUSG00000074896.4	interferon-induced protein with tetratricopeptide repeats 3 [Source:MGI Symbol;Acc:MGI:1101055]	19	34560931	34566131	1	Ifit3	protein_coding	GO:0005515	protein binding	Interacting selectively and non-covalently with any protein or protein complex (a complex of two or more proteins that may include other nonprotein molecules).	6.52497	6.57792	4.01313	4.65905	7.34811	5.9084	6.04304	6.18999	Down-regulated
PB.13810.2	-2.12979	3.94679	-4.31277	0.000143738	0.0255017	0.999361	ENSMUSG00000003072.16	ENSMUSG00000003072.16	ATP synthase, H+ transporting, mitochondrial F1 complex, delta subunit [Source:MGI Symbol;Acc:MGI:1913293]	10	79974466	79981652	1	Atp5d	protein_coding				5.00991	4.42427	1.90673	3.12118	4.33545	4.44873	4.26596	4.67096	Down-regulated
PB.14736.103	-1.85508	4.73573	-4.3123	0.00014393	0.0255017	0.991759	ENSMUSG00000015837.16	ENSMUSG00000015837.16	sequestosome 1 [Source:MGI Symbol;Acc:MGI:107931]	11	50090193	50101654	-1	Sqstm1	protein_coding	GO:0005515	protein binding	Interacting selectively and non-covalently with any protein or protein complex (a complex of two or more proteins that may include other nonprotein molecules).	6.3795	6.52365	3.05603	3.05426	5.01997	4.56978	4.924	4.73044	Down-regulated
PB.12697.45	-1.9887	4.31326	-4.30505	0.000146944	0.0257952	0.973806	ENSMUSG00000062270.15	ENSMUSG00000062270.15	mortality factor 4 like 1 [Source:MGI Symbol;Acc:MGI:1096551]	9	89973718	89996827	-1	Morf4l1	protein_coding	GO:0005634	nucleus	A membrane-bounded organelle of eukaryotic cells in which chromosomes are housed and replicated. In most cells, the nucleus contains all of the cell's chromosomes except the organellar chromosomes, and is the site of RNA synthesis and processing. In some species, or in specialized cell types, RNA metabolism or DNA replication may be absent.	4.84726	5.39668	2.87541	3.05426	4.96624	4.06529	4.52677	5.20597	Down-regulated
PB.21300.26	-2.00333	4.59263	-4.30032	0.000148942	0.0259912	0.9587	ENSMUSG00000067203.9	ENSMUSG00000067203.9	histocompatibility 2, K region locus 2 [Source:MGI Symbol;Acc:MGI:95906]	17	34193633	34197801	-1	H2-K2	transcribed_unprocessed_pseudogene				5.25207	5.74725	2.59292	3.61475	5.34871	4.56978	4.67766	5.32652	Down-regulated
PB.6176.8	-1.62828	5.97178	-4.29067	0.000153105	0.0263283	0.872937	ENSMUSG00000028945.10	ENSMUSG00000028945.10	Ras homolog enriched in brain [Source:MGI Symbol;Acc:MGI:97912]	5	25007821	25047622	-1	Rheb	protein_coding	GO:0016020	membrane	A lipid bilayer along with all the proteins and protein complexes embedded in it an attached to it.	6.30981	6.20688	4.69673	5.21319	6.63902	5.71198	6.22561	6.89618	Down-regulated
PB.20053.44	-3.34241	2.93791	-4.28731	0.000154579	0.0265044	0.855206	ENSMUSG00000022505.10	ENSMUSG00000022505.10	epithelial membrane protein 2 [Source:MGI Symbol;Acc:MGI:1098726]	16	10099613	10131832	-1	Emp2	protein_coding	GO:0016021	integral component of membrane	The component of a membrane consisting of the gene products and protein complexes having at least some part of their peptide sequence embedded in the hydrophobic region of the membrane.	4.63573	3.63244	0.188695	2.36502	4.05569	2.7109	3.37071	4.35547	Down-regulated
PB.1040.62	-1.85689	3.8244	-4.27562	0.000159822	0.0271668	0.897166	ENSMUSG00000026482.14	ENSMUSG00000026482.14	ral guanine nucleotide dissociation stimulator,-like 1 [Source:MGI Symbol;Acc:MGI:107484]	1	152392511	152642102	-1	Rgl1	protein_coding	GO:0007165	signal transduction	The cellular process in which a signal is conveyed to trigger a change in the activity or state of a cell. Signal transduction begins with reception of a signal (e.g. a ligand binding to a receptor or receptor activation by a stimulus such as light), or for signal transduction in the absence of ligand, signal-withdrawal or the activity of a constitutively active receptor. Signal transduction ends…	3.27004	3.30485	2.9983	2.98408	4.70705	4.362	4.95388	4.56603	Down-regulated
PB.158.3	-4.40681	1.39471	-4.27393	0.000160594	0.0271668	0.318377	ENSMUSG00000026126.16	ENSMUSG00000026126.16	protein tyrosine phosphatase, non-receptor type 18 [Source:MGI Symbol;Acc:MGI:108410]	1	34498843	34514814	1	Ptpn18	protein_coding				2.63496	2.54887	0.188695	-0.297782	2.25325	2.21289	2.20966	3.61474	Down-regulated
PB.8808.3	-4.15675	1.18823	-4.27366	0.000160719	0.0271668	0.308278	ENSMUSG00000046733.8	ENSMUSG00000046733.8	G protein-coupled receptor, family C, group 5, member A [Source:MGI Symbol;Acc:MGI:1891250]	6	135042649	135061707	1	Gprc5a	protein_coding	GO:0016021	integral component of membrane	The component of a membrane consisting of the gene products and protein complexes having at least some part of their peptide sequence embedded in the hydrophobic region of the membrane.	2.8466	2.97582	0.188695	-0.297782	1.48054	1.44613	2.39535	2.92678	Down-regulated
PB.16812.7	-4.42147	1.78042	-4.27212	0.000161426	0.0271668	0.193106	ENSMUSG00000004791.8	ENSMUSG00000004791.8	placental growth factor [Source:MGI Symbol;Acc:MGI:105095]	12	85213409	85224564	-1	Pgf	protein_coding	GO:0016020	membrane	A lipid bilayer along with all the proteins and protein complexes embedded in it an attached to it.	5.91151	6.20688	-0.297782	-0.297782	2.25325	1.44613	1.9965	2.35115	Down-regulated
PB.17555.93	-2.30786	3.05853	-4.27177	0.000161588	0.0271668	0.891866	ENSMUSG00000037816.11	ENSMUSG00000037816.11	F-box and WD-40 domain protein 17 [Source:MGI Symbol;Acc:MGI:1923584]	13	50571900	50587816	1	Fbxw17	protein_coding	GO:0005515	protein binding	Interacting selectively and non-covalently with any protein or protein complex (a complex of two or more proteins that may include other nonprotein molecules).	2.8466	3.1497	1.77541	2.36502	4.24809	2.7109	4.08876	4.25103	Down-regulated
PB.9903.3	-3.50837	2.66092	-4.27077	0.000162048	0.0271668	0.669006	ENSMUSG00000030747.6	ENSMUSG00000030747.6	diacylglycerol O-acyltransferase 2 [Source:MGI Symbol;Acc:MGI:1915050]	7	98802865	98831926	-1	Dgat2	protein_coding	GO:0016747	transferase activity, transferring acyl groups other than amino-acyl groups	Catalysis of the transfer of an acyl group, other than amino-acyl, from one compound (donor) to another (acceptor).	3.86335	3.94714	0.188695	1.25761	4.30692	2.96744	3.7228	3.11708	Down-regulated
PB.12085.68	-4.46945	0.203112	-4.26548	0.000164513	0.0274664	0.181853	ENSMUSG00000032116.19	ENSMUSG00000032116.19	STT3, subunit of the oligosaccharyltransferase complex, homolog A (S. cerevisiae) [Source:MGI Symbol;Acc:MGI:105124]	9	36640640	36678975	-1	Stt3a	protein_coding	GO:0016020	membrane	A lipid bilayer along with all the proteins and protein complexes embedded in it an attached to it.	0.383206	0.86485	-0.297782	-0.297782	2.25325	1.0619	2.39535	2.01081	Down-regulated
PB.1086.55	-1.9111	4.79517	-4.26477	0.000164846	0.0274664	0.853981	ENSMUSG00000050565.17	ENSMUSG00000050565.17	torsin A interacting protein 2 [Source:MGI Symbol;Acc:MGI:3582695]	1	155911149	155944607	1	Tor1aip2	protein_coding	GO:0005634	nucleus	A membrane-bounded organelle of eukaryotic cells in which chromosomes are housed and replicated. In most cells, the nucleus contains all of the cell's chromosomes except the organellar chromosomes, and is the site of RNA synthesis and processing. In some species, or in specialized cell types, RNA metabolism or DNA replication may be absent.	4.91922	5.78729	3.21653	3.86953	5.61627	4.49022	5.25927	5.50743	Down-regulated
PB.8577.21	-2.02242	4.16379	-4.26354	0.000165425	0.0274852	0.87246	ENSMUSG00000025701.13	ENSMUSG00000025701.13	arachidonate 5-lipoxygenase [Source:MGI Symbol;Acc:MGI:87999]	6	116387038	116438139	-1	Alox5	protein_coding	GO:0055114	oxidation-reduction process	A metabolic process that results in the removal or addition of one or more electrons to or from a substance, with or without the concomitant removal or addition of a proton or protons.	4.82246	4.58433	2.24131	2.66328	5.66205	5.23896	4.48645	4.16741	Down-regulated
PB.21916.8	-2.06739	4.1881	-4.25699	0.000168544	0.0278465	0.855782	ENSMUSG00000050138.9	ENSMUSG00000050138.9	potassium channel, subfamily K, member 12 [Source:MGI Symbol;Acc:MGI:2684043]	17	88053229	88105422	-1	Kcnk12	protein_coding	GO:0016020	membrane	A lipid bilayer along with all the proteins and protein complexes embedded in it an attached to it.	4.82246	4.7007	2.66889	1.98859	5.83191	5.54485	4.06157	4.47622	Down-regulated
PB.8306.77	-2.00905	4.31586	-4.25129	0.000171307	0.0280424	0.827603	ENSMUSG00000079477.10	ENSMUSG00000079477.10	RAB7, member RAS oncogene family [Source:MGI Symbol;Acc:MGI:105068]	6	87976088	88022252	-1	Rab7	protein_coding	GO:0003924	GTPase activity	Catalysis of the reaction: GTP + H2O = GDP + phosphate.	4.87165	4.95619	2.59292	3.83007	4.64	3.82704	4.64139	5.59537	Down-regulated
PB.10153.20	-1.63253	6.25776	-4.2511	0.0001714	0.0280424	0.764907	ENSMUSG00000033917.16	ENSMUSG00000033917.16	glycerophosphodiester phosphodiesterase 1 [Source:MGI Symbol;Acc:MGI:1891827]	7	118287768	118305001	-1	Gde1	protein_coding	GO:0006629	lipid metabolic process	The chemical reactions and pathways involving lipids, compounds soluble in an organic solvent but not, or sparingly, in an aqueous solvent. Includes fatty acids; neutral fats, other fatty-acid esters, and soaps; long-chain (fatty) alcohols and waxes; sphingoids and other long-chain bases; glycolipids, phospholipids and sphingolipids; and carotenes, polyprenols, sterols, terpenes and other isopren…	7.25683	7.41023	4.80171	5.19777	6.67853	5.60274	6.2499	6.97617	Down-regulated
PB.12450.38	-2.03201	4.25164	-4.24039	0.000176709	0.0286341	0.806344	ENSMUSG00000004771.13	ENSMUSG00000004771.13	RAB11A, member RAS oncogene family [Source:MGI Symbol;Acc:MGI:1858202]	9	64622581	64645040	-1	Rab11a	protein_coding	GO:0003924	GTPase activity	Catalysis of the reaction: GTP + H2O = GDP + phosphate.	5.25207	4.67248	2.66889	3.12118	4.64	4.44873	4.21751	5.44961	Down-regulated
PB.16530.5	-1.54188	6.05023	-4.23729	0.000178276	0.0287047	0.735076	ENSMUSG00000021025.9	ENSMUSG00000021025.9	nuclear factor of kappa light polypeptide gene enhancer in B cells inhibitor, alpha [Source:MGI Symbol;Acc:MGI:104741]	12	55536195	55539432	-1	Nfkbia	protein_coding	GO:0005515	protein binding	Interacting selectively and non-covalently with any protein or protein complex (a complex of two or more proteins that may include other nonprotein molecules).	6.59256	6.88514	4.75017	4.9986	6.56864	5.93868	6.20712	6.58318	Down-regulated
PB.15056.31	-3.18419	2.62242	-4.23664	0.000178604	0.0287047	0.624313	ENSMUSG00000018476.8	ENSMUSG00000018476.8	KDM1 lysine (K)-specific demethylase 6B [Source:MGI Symbol;Acc:MGI:2448492]	11	69289334	69304501	-1	Kdm6b	protein_coding	GO:0005634	nucleus	A membrane-bounded organelle of eukaryotic cells in which chromosomes are housed and replicated. In most cells, the nucleus contains all of the cell's chromosomes except the organellar chromosomes, and is the site of RNA synthesis and processing. In some species, or in specialized cell types, RNA metabolism or DNA replication may be absent.	3.81387	4.08201	1.28963	0.272472	3.05766	3.61837	3.1302	3.65623	Down-regulated
PB.19713.8	-1.93549	4.90696	-4.22809	0.00018301	0.0290329	0.762091	ENSMUSG00000041736.8	ENSMUSG00000041736.8	translocator protein [Source:MGI Symbol;Acc:MGI:88222]	15	83447793	83458404	1	Tspo	protein_coding	GO:0016021	integral component of membrane	The component of a membrane consisting of the gene products and protein complexes having at least some part of their peptide sequence embedded in the hydrophobic region of the membrane.	6.35376	5.46409	2.8098	3.98183	5.45657	5.0298	4.98316	5.49605	Down-regulated
PB.463.74	-1.76339	7.34626	-4.22731	0.000183414	0.0290329	0.645686	ENSMUSG00000006304.15	ENSMUSG00000006304.15	actin related protein 2/3 complex, subunit 2 [Source:MGI Symbol;Acc:MGI:1923959]	1	74275243	74307368	1	Arpc2	protein_coding				8.15207	7.94944	5.68311	6.50352	8.23327	6.60956	7.22389	8.46875	Down-regulated
PB.16531.9	-1.94822	4.51238	-4.22402	0.00018514	0.0291645	0.764208	ENSMUSG00000021024.15	ENSMUSG00000021024.15	proteasome subunit alpha 6 [Source:MGI Symbol;Acc:MGI:1347006]	12	55431007	55465239	1	Psma6	protein_coding	GO:0051603	proteolysis involved in cellular protein catabolic process	The hydrolysis of a peptide bond or bonds within a protein as part of the chemical reactions and pathways resulting in the breakdown of a protein by individual cells.	5.73666	5.69209	2.87541	2.91032	4.87198	4.91263	4.21751	5.30059	Down-regulated
PB.15759.20	-2.84768	3.25792	-4.22349	0.000185421	0.0291645	0.738444	ENSMUSG00000010358.14	ENSMUSG00000010358.14	interferon-induced protein 35 [Source:MGI Symbol;Acc:MGI:1917360]	11	101339233	101349524	1	Ifi35	protein_coding	GO:0005634	nucleus	A membrane-bounded organelle of eukaryotic cells in which chromosomes are housed and replicated. In most cells, the nucleus contains all of the cell's chromosomes except the organellar chromosomes, and is the site of RNA synthesis and processing. In some species, or in specialized cell types, RNA metabolism or DNA replication may be absent.	4.60696	4.16539	0.841726	1.98859	4.44427	3.54151	3.07688	4.6299	Down-regulated
PB.11910.14	-2.86166	2.53315	-4.21754	0.000188587	0.0295051	0.687938	ENSMUSG00000004096.10	ENSMUSG00000004096.10	CWC15 spliceosome-associated protein [Source:MGI Symbol;Acc:MGI:1913320]	9	14411913	14421873	1	Cwc15	protein_coding	GO:0000398	mRNA splicing, via spliceosome	The joining together of exons from one or more primary transcripts of messenger RNA (mRNA) and the excision of intron sequences, via a spliceosomal mechanism, so that mRNA consisting only of the joined exons is produced.	3.11524	3.22936	0.551848	1.83759	3.61827	2.56321	3.18161	3.84746	Down-regulated
PB.10108.13	-1.67775	5.46641	-4.21645	0.000189172	0.0295184	0.700754	ENSMUSG00000030751.19	ENSMUSG00000030751.19	proteasome subunit alpha 1 [Source:MGI Symbol;Acc:MGI:1347005]	7	113863841	113875353	-1	Psma1	protein_coding	GO:0006511	ubiquitin-dependent protein catabolic process	The chemical reactions and pathways resulting in the breakdown of a protein or peptide by hydrolysis of its peptide bonds, initiated by the covalent attachment of a ubiquitin group, or multiple ubiquitin groups, to the protein.	6.01366	6.06209	4.22929	4.4142	6.01064	5.23896	5.55082	6.39382	Down-regulated
PB.994.18	-2.36913	3.85209	-4.20876	0.000193358	0.0299339	0.731167	ENSMUSG00000018189.13	ENSMUSG00000018189.13	ubiquitin carboxyl-terminal esterase L5 [Source:MGI Symbol;Acc:MGI:1914848]	1	143653010	143683204	1	Uchl5	protein_coding	GO:0004843	thiol-dependent ubiquitin-specific protease activity	Catalysis of the thiol-dependent hydrolysis of a peptide bond formed by the C-terminal glycine of ubiquitin and another protein.	4.42118	4.35492	1.63092	3.24637	5.03744	3.61837	4.08876	5.10472	Down-regulated
PB.3736.37	-2.38527	2.76381	-4.20099	0.000197676	0.0304415	0.69825	ENSMUSG00000027829.16	ENSMUSG00000027829.16	cyclin L1 [Source:MGI Symbol;Acc:MGI:1922664]	3	65853572	65865670	-1	Ccnl1	protein_coding	GO:0006355	regulation of transcription, DNA-templated	Any process that modulates the frequency, rate or extent of cellular DNA-templated transcription.	3.11524	3.44493	1.28963	1.98859	3.47172	2.56321	3.53788	3.91738	Down-regulated
PB.8241.5	-2.00477	4.274	-4.19675	0.000200074	0.0304415	0.696263	ENSMUSG00000033735.10	ENSMUSG00000033735.10	sepiapterin reductase [Source:MGI Symbol;Acc:MGI:103078]	6	85107158	85114748	-1	Spr	protein_coding	GO:0016491	oxidoreductase activity	Catalysis of an oxidation-reduction (redox) reaction, a reversible chemical reaction in which the oxidation state of an atom or atoms within a molecule is altered. One substrate acts as a hydrogen or electron donor and becomes oxidized, while the other acts as hydrogen or electron acceptor and becomes reduced.	5.82673	5.5285	2.51272	2.98408	4.47024	4.06529	4.11544	5.17776	Down-regulated
PB.10813.43	-2.05836	3.99549	-4.19556	0.000200751	0.0304415	0.690563	ENSMUSG00000031527.8	ENSMUSG00000031527.8	exoribonuclease 1 [Source:MGI Symbol;Acc:MGI:1914526]	8	35932407	35963350	-1	Eri1	protein_coding	GO:0003676	nucleic acid binding	Interacting selectively and non-covalently with any nucleic acid.	4.4858	4.75555	2.4278	3.30511	4.72873	3.18518	4.64139	4.96312	Down-regulated
PB.3091.46	-3.61012	1.45764	-4.19394	0.000201678	0.0304415	0.311451	ENSMUSG00000037820.16	ENSMUSG00000037820.16	transglutaminase 2, C polypeptide [Source:MGI Symbol;Acc:MGI:98731]	2	157958322	157988356	-1	Tgm2	protein_coding	GO:0018149	peptide cross-linking	The formation of a covalent cross-link between or within protein chains.	2.087	1.93977	0.188695	0.272472	2.3682	2.39866	2.90397	2.78436	Down-regulated
PB.4422.13	-1.70988	6.16658	-4.19113	0.000203293	0.0304415	0.600092	ENSMUSG00000028138.9	ENSMUSG00000028138.9	alcohol dehydrogenase 5 (class III), chi polypeptide [Source:MGI Symbol;Acc:MGI:87929]	3	138148854	138161260	1	Adh5	protein_coding	GO:0055114	oxidation-reduction process	A metabolic process that results in the removal or addition of one or more electrons to or from a substance, with or without the concomitant removal or addition of a proton or protons.	6.5852	6.58551	4.86768	5.27327	6.98359	5.62153	6.24387	7.28471	Down-regulated
PB.16092.41	-4.28846	-0.58585	-4.19065	0.000203572	0.0304415	0.025515	ENSMUSG00000017132.18	ENSMUSG00000017132.18	cytohesin 1 [Source:MGI Symbol;Acc:MGI:1334257]	11	118022845	118139418	-1	Cyth1	protein_coding	GO:0032012	regulation of ARF protein signal transduction	Any process that modulates the frequency, rate or extent of ARF protein signal transduction.	-0.297782	-0.297782	-0.297782	-0.297782	0.681957	1.0619	1.87682	2.24638	Down-regulated
PB.21909.11	-1.68926	5.95441	-4.18877	0.000204664	0.0304415	0.601955	ENSMUSG00000036438.15	ENSMUSG00000036438.15	calmodulin 2 [Source:MGI Symbol;Acc:MGI:103250]	17	87740840	87754363	-1	Calm2	protein_coding	GO:0005509	calcium ion binding	Interacting selectively and non-covalently with calcium ions (Ca2+).	6.17913	6.20688	4.62225	5.18218	6.68409	5.74663	5.99355	7.14961	Down-regulated
PB.18607.16	-1.66359	5.83708	-4.18837	0.000204894	0.0304415	0.608197	ENSMUSG00000022221.15	ENSMUSG00000022221.15	receptor-interacting serine-threonine kinase 3 [Source:MGI Symbol;Acc:MGI:2154952]	14	56022452	56026322	-1	Ripk3	protein_coding	GO:0005524	ATP binding	Interacting selectively and non-covalently with ATP, adenosine 5'-triphosphate, a universally important coenzyme and enzyme regulator.	6.06744	6.35631	4.52338	4.98069	6.73318	5.4	6.21947	6.55604	Down-regulated
PB.14715.93	-1.72493	6.24127	-4.18447	0.000207176	0.0306262	0.594132	ENSMUSG00000078921.4	ENSMUSG00000078921.4	T cell specific GTPase 2 [Source:MGI Symbol;Acc:MGI:3710083]	11	48948021	48955033	-1	Tgtp2	protein_coding	GO:0016020	membrane	A lipid bilayer along with all the proteins and protein complexes embedded in it an attached to it.	6.5852	6.95125	4.64123	4.98069	7.70869	6.16048	6.40397	6.61509	Down-regulated
PB.4821.15	-1.66531	5.79219	-4.17421	0.000213302	0.0313746	0.566656	ENSMUSG00000028478.19	ENSMUSG00000028478.19	clathrin, light polypeptide (Lca) [Source:MGI Symbol;Acc:MGI:894297]	4	44004452	44032846	1	Clta	protein_coding	GO:0005198	structural molecule activity	The action of a molecule that contributes to the structural integrity of a complex or its assembly within or outside a cell.	6.39641	5.9607	4.52338	5.15049	6.04561	5.44289	5.91217	7.04807	Down-regulated
PB.17084.9	-1.78562	5.27085	-4.17126	0.000215096	0.0315597	0.561106	ENSMUSG00000118667.1	ENSMUSG00000118667.1	AHNAK nucleoprotein 2 [Source:NCBI gene (formerly Entrezgene);Acc:100041194]	12	112738628	112766277	-1	Ahnak2	protein_coding	GO:0005515	protein binding	Interacting selectively and non-covalently with any protein or protein complex (a complex of two or more proteins that may include other nonprotein molecules).	5.25207	4.80839	4.09803	5.39995	5.50762	4.31659	6.02204	6.96796	Down-regulated
PB.9083.2	-2.24318	3.28151	-4.16858	0.000216739	0.0315842	0.627612	ENSMUSG00000008036.12	ENSMUSG00000008036.12	adaptor-related protein complex 2, sigma 1 subunit [Source:MGI Symbol;Acc:MGI:2141861]	7	16472335	16483219	1	Ap2s1	protein_coding	GO:0006886	intracellular protein transport	The directed movement of proteins in a cell, including the movement of proteins between specific compartments or structures within a cell, such as organelles of a eukaryotic cell.	4.2457	3.44493	1.77541	2.12528	3.61827	3.95108	3.57681	4.40499	Down-regulated
PB.23081.134	-1.85085	5.39204	-4.16837	0.000216869	0.0315842	0.588253	ENSMUSG00000074896.4	ENSMUSG00000074896.4	interferon-induced protein with tetratricopeptide repeats 3 [Source:MGI Symbol;Acc:MGI:1101055]	19	34560931	34566131	1	Ifit3	protein_coding	GO:0005515	protein binding	Interacting selectively and non-covalently with any protein or protein complex (a complex of two or more proteins that may include other nonprotein molecules).	5.88779	6.07293	3.53345	4.27419	6.83662	5.35579	5.59889	5.7943	Down-regulated
PB.4584.134	-1.51748	5.61357	-4.165	0.000218956	0.0318096	0.528019	ENSMUSG00000028249.16	ENSMUSG00000028249.16	syndecan binding protein [Source:MGI Symbol;Acc:MGI:1337026]	4	6365650	6408423	1	Sdcbp	protein_coding	GO:0005515	protein binding	Interacting selectively and non-covalently with any protein or protein complex (a complex of two or more proteins that may include other nonprotein molecules).	5.17578	5.27054	4.78473	5.62414	5.82186	5.00139	6.77845	6.60454	Down-regulated
PB.2920.2	-4.36308	0.551109	-4.16291	0.000220256	0.0319198	-0.0252401	ENSMUSG00000027454.11	ENSMUSG00000027454.11	GINS complex subunit 1 (Psf1 homolog) [Source:MGI Symbol;Acc:MGI:1916520]	2	150747320	150773200	1	Gins1	protein_coding				2.087	0.86485	-0.297782	-0.297782	1.8405	1.99962	1.9965	2.24638	Down-regulated
PB.22141.29	-2.48395	2.90202	-4.16069	0.000221651	0.0320432	0.585063	ENSMUSG00000005873.7	ENSMUSG00000005873.7	receptor accessory protein 5 [Source:MGI Symbol;Acc:MGI:1270152]	18	34477938	34507123	-1	Reep5	protein_coding	GO:0016020	membrane	A lipid bilayer along with all the proteins and protein complexes embedded in it an attached to it.	3.86335	3.63244	0.841726	2.12528	3.57105	3.37432	3.45671	3.65623	Down-regulated
PB.19621.3	-1.77529	5.61795	-4.15366	0.000226114	0.0326085	0.51646	ENSMUSG00000042406.9	ENSMUSG00000042406.9	activating transcription factor 4 [Source:MGI Symbol;Acc:MGI:88096]	15	80139385	80141742	1	Atf4	protein_coding	GO:0005634	nucleus	A membrane-bounded organelle of eukaryotic cells in which chromosomes are housed and replicated. In most cells, the nucleus contains all of the cell's chromosomes except the organellar chromosomes, and is the site of RNA synthesis and processing. In some species, or in specialized cell types, RNA metabolism or DNA replication may be absent.	5.64059	5.98385	4.3496	5.05103	6.23927	4.94283	5.86577	7.0324	Down-regulated
PB.15451.22	-1.75379	4.63459	-4.15049	0.000228154	0.0327112	0.543879	ENSMUSG00000018171.10	ENSMUSG00000018171.10	vacuole membrane protein 1 [Source:MGI Symbol;Acc:MGI:1923159]	11	86474691	86574662	-1	Vmp1	protein_coding	GO:0016020	membrane	A lipid bilayer along with all the proteins and protein complexes embedded in it an attached to it.	4.82246	4.49044	3.49222	4.24448	5.20146	4.00931	5.55082	5.57388	Down-regulated
PB.11302.28	-1.71743	5.46346	-4.14998	0.00022849	0.0327112	0.536789	ENSMUSG00000031662.9	ENSMUSG00000031662.9	sorting nexin 20 [Source:MGI Symbol;Acc:MGI:1918857]	8	89353191	89362756	-1	Snx20	protein_coding	GO:0005515	protein binding	Interacting selectively and non-covalently with any protein or protein complex (a complex of two or more proteins that may include other nonprotein molecules).	7.03186	6.72946	3.8267	4.21415	5.62785	5.085	5.21059	6.18999	Down-regulated
PB.19464.6	-2.63343	2.89738	-4.14423	0.000232242	0.0330012	0.51511	ENSMUSG00000022587.15	ENSMUSG00000022587.15	lymphocyte antigen 6 complex, locus E [Source:MGI Symbol;Acc:MGI:106651]	15	74826900	74831754	1	Ly6e	protein_coding	GO:0016020	membrane	A lipid bilayer along with all the proteins and protein complexes embedded in it an attached to it.	3.91119	3.44493	1.08299	1.25761	3.91151	4.11917	3.02151	3.81119	Down-regulated
PB.3884.160	-3.47369	0.853137	-4.14306	0.000233014	0.0330012	0.376892	ENSMUSG00000028063.16	ENSMUSG00000028063.16	lamin A [Source:MGI Symbol;Acc:MGI:96794]	3	88387454	88417263	-1	Lmna	protein_coding				-0.297782	-0.297782	0.188695	1.25761	3.36503	1.44613	3.18161	3.61474	Down-regulated
PB.509.18	-1.60178	5.41876	-4.14092	0.000234432	0.0330012	0.476418	ENSMUSG00000026245.17	ENSMUSG00000026245.17	phenylalanyl-tRNA synthetase, beta subunit [Source:MGI Symbol;Acc:MGI:1346035]	1	78394612	78465534	-1	Farsb	protein_coding	GO:0005524	ATP binding	Interacting selectively and non-covalently with ATP, adenosine 5'-triphosphate, a universally important coenzyme and enzyme regulator.	5.03172	5.28925	4.80171	4.9986	5.95655	4.49022	6.45188	6.50586	Down-regulated
PB.13490.2213	-2.77719	3.42116	-4.13179	0.000240576	0.033663	0.531983	ENSMUSG00000112148.2	ENSMUSG00000112148.2	leukocyte immunoglobulin-like receptor, subfamily B, member 4A [Source:MGI Symbol;Acc:MGI:102701]	10	51367052	51372707	1	Lilrb4a	protein_coding	GO:0016020	membrane	A lipid bilayer along with all the proteins and protein complexes embedded in it an attached to it.	3.81387	4.67248	1.08299	2.47144	4.94787	2.96744	3.61471	4.82442	Down-regulated
PB.14867.15	-1.62156	5.935	-4.12863	0.000242743	0.0337647	0.450419	ENSMUSG00000078853.9	ENSMUSG00000078853.9	interferon gamma induced GTPase [Source:MGI Symbol;Acc:MGI:107729]	11	58090382	58098417	1	Igtp	protein_coding	GO:0016020	membrane	A lipid bilayer along with all the proteins and protein complexes embedded in it an attached to it.	6.38798	6.26474	4.52338	4.98069	7.0236	5.74663	6.34881	6.33755	Down-regulated
PB.15759.22	-2.27637	3.8382	-4.12356	0.000246251	0.0339361	0.515021	ENSMUSG00000010358.14	ENSMUSG00000010358.14	interferon-induced protein 35 [Source:MGI Symbol;Acc:MGI:1917360]	11	101339233	101349524	1	Ifi35	protein_coding	GO:0005634	nucleus	A membrane-bounded organelle of eukaryotic cells in which chromosomes are housed and replicated. In most cells, the nucleus contains all of the cell's chromosomes except the organellar chromosomes, and is the site of RNA synthesis and processing. In some species, or in specialized cell types, RNA metabolism or DNA replication may be absent.	5.34209	4.5537	1.63092	2.66328	4.87198	3.95108	3.79061	4.6299	Down-regulated
PB.10868.10	-1.71628	6.22268	-4.12205	0.000247307	0.0340021	0.41978	ENSMUSG00000031633.5	ENSMUSG00000031633.5	solute carrier family 25 (mitochondrial carrier, adenine nucleotide translocator), member 4 [Source:MGI Symbol;Acc:MGI:1353495]	8	46659834	46664321	-1	Slc25a4	protein_coding	GO:0055085	transmembrane transport	The process in which a solute is transported across a lipid bilayer, from one side of a membrane to the other.	6.94833	6.76998	4.71477	5.27327	6.95629	5.84585	6.04304	7.34303	Down-regulated
PB.1952.38	-1.85893	5.37707	-4.11671	0.000251073	0.0343532	0.439518	ENSMUSG00000026878.18	ENSMUSG00000026878.18	RAB14, member RAS oncogene family [Source:MGI Symbol;Acc:MGI:1915615]	2	35070217	35091132	-1	Rab14	protein_coding	GO:0003924	GTPase activity	Catalysis of the reaction: GTP + H2O = GDP + phosphate.	6.33634	5.93717	3.8267	4.58986	5.94734	4.53054	5.44958	6.60454	Down-regulated
PB.17722.69	-1.75912	5.85742	-4.11596	0.000251607	0.0343532	0.425174	ENSMUSG00000021477.10	ENSMUSG00000021477.10	cathepsin L [Source:MGI Symbol;Acc:MGI:88564]	13	64507151	64518704	-1	Ctsl	protein_coding	GO:0006508	proteolysis	The hydrolysis of proteins into smaller polypeptides and/or amino acids by cleavage of their peptide bonds.	6.51727	6.76998	4.43911	4.58986	6.44968	5.72941	5.50109	7.01257	Down-regulated
PB.23081.138	-2.53435	2.81924	-4.11075	0.000255348	0.0347834	0.442042	ENSMUSG00000074896.4	ENSMUSG00000074896.4	interferon-induced protein with tetratricopeptide repeats 3 [Source:MGI Symbol;Acc:MGI:1101055]	19	34560931	34566131	1	Ifit3	protein_coding	GO:0005515	protein binding	Interacting selectively and non-covalently with any protein or protein complex (a complex of two or more proteins that may include other nonprotein molecules).	3.53725	3.79836	1.47035	0.997562	3.9854	3.28285	3.45671	3.38726	Down-regulated
PB.6521.3	-2.01823	3.82249	-4.10804	0.000257313	0.0349702	0.475408	ENSMUSG00000029223.13	ENSMUSG00000029223.13	ubiquitin carboxy-terminal hydrolase L1 [Source:MGI Symbol;Acc:MGI:103149]	5	66833434	66844577	1	Uchl1	protein_coding	GO:0004843	thiol-dependent ubiquitin-specific protease activity	Catalysis of the thiol-dependent hydrolysis of a peptide bond formed by the C-terminal glycine of ubiquitin and another protein.	4.98777	4.78221	2.02709	2.47144	4.27781	4.49022	3.85537	4.35547	Down-regulated
PB.15993.24	-2.07965	4.02103	-4.10492	0.000259594	0.035067	0.462616	ENSMUSG00000047798.16	ENSMUSG00000047798.16	CD300 molecule like family member F [Source:MGI Symbol;Acc:MGI:2442359]	11	115007040	115024818	-1	Cd300lf	protein_coding				4.57761	4.52242	2.13817	3.05426	5.37644	4.00931	4.38041	4.67096	Down-regulated
PB.11719.17	-1.70914	5.25403	-4.10463	0.000259809	0.035067	0.42556	ENSMUSG00000006519.12	ENSMUSG00000006519.12	cytochrome b-245, alpha polypeptide [Source:MGI Symbol;Acc:MGI:1316658]	8	123151515	123159669	-1	Cyba	protein_coding	GO:0020037	heme binding	Interacting selectively and non-covalently with heme, any compound of iron complexed in a porphyrin (tetrapyrrole) ring.	6.5852	6.00664	3.3144	4.35982	5.60459	5.44289	5.42845	5.52992	Down-regulated
PB.17615.9	-1.73988	5.36536	-4.10192	0.000261802	0.0351063	0.406364	ENSMUSG00000021486.8	ENSMUSG00000021486.8	PRELI domain containing 1 [Source:MGI Symbol;Acc:MGI:1913744]	13	55468313	55473085	1	Prelid1	protein_coding	GO:0005758	mitochondrial intermembrane space	The region between the inner and outer lipid bilayers of the mitochondrial envelope.	6.14951	5.76072	3.89156	4.33183	5.66205	5.69434	5.16021	6.47721	Down-regulated
PB.23079.3	-2.27964	3.29902	-4.08922	0.000271382	0.03589	0.4234	ENSMUSG00000079339.8	ENSMUSG00000079339.8	interferon induced protein with tetratricpeptide repeats 1B like 1 [Source:MGI Symbol;Acc:MGI:3650685]	19	34570291	34579356	-1	Ifit1bl1	protein_coding	GO:0005515	protein binding	Interacting selectively and non-covalently with any protein or protein complex (a complex of two or more proteins that may include other nonprotein molecules).	3.59698	3.68989	1.63092	1.83759	5.05471	4.00931	3.91735	3.61474	Down-regulated
PB.14942.77	-2.22112	2.62443	-4.0861	0.000273782	0.0360293	0.417358	ENSMUSG00000018932.10	ENSMUSG00000018932.10	mitogen-activated protein kinase kinase 3 [Source:MGI Symbol;Acc:MGI:1346868]	11	60822859	60843637	1	Map2k3	protein_coding	GO:0005524	ATP binding	Interacting selectively and non-covalently with ATP, adenosine 5'-triphosphate, a universally important coenzyme and enzyme regulator.	2.51623	2.27623	1.77541	1.83759	3.66399	2.56321	3.94737	3.65623	Down-regulated
PB.23969.5	-2.45816	3.74921	-4.08547	0.000274268	0.0360293	0.417668	ENSMUSG00000025289.16	ENSMUSG00000025289.16	peroxiredoxin 4 [Source:MGI Symbol;Acc:MGI:1859815]	X	154106914	154123750	-1	Prdx4	protein_coding	GO:0055114	oxidation-reduction process	A metabolic process that results in the removal or addition of one or more electrons to or from a substance, with or without the concomitant removal or addition of a proton or protons.	5.34209	4.8341	1.63092	2.12528	4.75009	3.89039	3.27926	4.96312	Down-regulated
PB.4412.1	-1.85212	4.8587	-4.07987	0.000278648	0.0364414	0.361419	ENSMUSG00000037894.14	ENSMUSG00000037894.14	H2A.Z variant histone 1 [Source:MGI Symbol;Acc:MGI:1888388]	3	137570248	137572683	1	H2az1	protein_coding	GO:0003677	DNA binding	Any molecular function by which a gene product interacts selectively and non-covalently with DNA (deoxyribonucleic acid).	5.74988	4.95619	3.21653	4.33183	5.33464	4.44873	5.13435	5.98546	Down-regulated
PB.17000.86	-2.25575	3.47184	-4.07797	0.000280145	0.0364763	0.399511	ENSMUSG00000021111.16	ENSMUSG00000021111.16	poly (A) polymerase alpha [Source:MGI Symbol;Acc:MGI:109301]	12	105750953	105805203	1	Papola	protein_coding	GO:0005634	nucleus	A membrane-bounded organelle of eukaryotic cells in which chromosomes are housed and replicated. In most cells, the nucleus contains all of the cell's chromosomes except the organellar chromosomes, and is the site of RNA synthesis and processing. In some species, or in specialized cell types, RNA metabolism or DNA replication may be absent.	4.63573	4.42427	1.47035	2.57055	3.83363	3.61837	3.45671	4.6299	Down-regulated
PB.12209.11	-1.74184	5.73612	-4.06911	0.00028724	0.0371659	0.286459	ENSMUSG00000042396.11	ENSMUSG00000042396.11	RNA binding motif protein 7 [Source:MGI Symbol;Acc:MGI:1914260]	9	48400001	48406599	-1	Rbm7	protein_coding	GO:0003676	nucleic acid binding	Interacting selectively and non-covalently with any nucleic acid.	5.8997	6.16697	4.48186	5.21319	6.55657	4.60797	6.45188	6.66167	Down-regulated
PB.11378.4	-2.11756	3.02803	-4.06881	0.000287487	0.0371659	0.376364	ENSMUSG00000036564.18	ENSMUSG00000036564.18	N-myc downstream regulated gene 4 [Source:MGI Symbol;Acc:MGI:2384590]	8	96403608	96441747	1	Ndrg4	protein_coding	GO:0005829	cytosol	The part of the cytoplasm that does not contain organelles but which does contain other particulate matter, such as protein complexes.	2.94182	3.22936	2.33757	1.66891	3.30857	3.82704	4.19267	3.69656	Down-regulated
PB.75.11	-1.78196	4.49418	-4.06198	0.000293081	0.0376619	0.335946	ENSMUSG00000043716.14	ENSMUSG00000043716.14	ribosomal protein L7 [Source:MGI Symbol;Acc:MGI:98073]	1	16171519	16174886	-1	Rpl7	protein_coding				5.34209	4.90859	2.93816	3.51874	5.03744	4.71683	4.60419	5.26079	Down-regulated
PB.3567.43	-2.11061	2.86607	-4.05678	0.000297421	0.0380813	0.343357	ENSMUSG00000027712.14	ENSMUSG00000027712.14	annexin A5 [Source:MGI Symbol;Acc:MGI:106008]	3	36503072	36530043	-1	Anxa5	protein_coding	GO:0005509	calcium ion binding	Interacting selectively and non-covalently with calcium ions (Ca2+).	1.47324	1.93977	2.02709	2.75041	4.41783	2.84486	4.35824	4.30419	Down-regulated
PB.3147.63	-1.86184	4.293	-4.05652	0.000297636	0.0380813	0.319298	ENSMUSG00000017009.4	ENSMUSG00000017009.4	syndecan 4 [Source:MGI Symbol;Acc:MGI:1349164]	2	164266167	164285807	-1	Sdc4	protein_coding	GO:0016020	membrane	A lipid bilayer along with all the proteins and protein complexes embedded in it an attached to it.	5.32453	4.88418	2.93816	3.61475	4.41783	3.46034	4.60419	5.51872	Down-regulated
PB.14521.6	-1.62895	6.61611	-4.05384	0.000299897	0.0382246	0.211592	ENSMUSG00000020321.17	ENSMUSG00000020321.17	malate dehydrogenase 1, NAD (soluble) [Source:MGI Symbol;Acc:MGI:97051]	11	21506692	21522367	-1	Mdh1	protein_coding	GO:0055114	oxidation-reduction process	A metabolic process that results in the removal or addition of one or more electrons to or from a substance, with or without the concomitant removal or addition of a proton or protons.	7.07451	7.02565	5.18478	5.96199	7.37928	6.01173	6.67011	7.70364	Down-regulated
PB.173.41	-2.38522	2.69884	-4.04468	0.000307744	0.0388565	0.302118	ENSMUSG00000037447.17	ENSMUSG00000037447.17	AT rich interactive domain 5A (MRF1-like) [Source:MGI Symbol;Acc:MGI:2443039]	1	36346814	36363110	1	Arid5a	protein_coding	GO:0003677	DNA binding	Any molecular function by which a gene product interacts selectively and non-covalently with DNA (deoxyribonucleic acid).	3.76263	3.84968	1.28963	1.66891	3.24981	1.99962	3.61471	3.4826	Down-regulated
PB.22321.71	-4.14173	-0.714435	-4.04403	0.000308306	0.0388565	-0.269997	ENSMUSG00000034484.9	ENSMUSG00000034484.9	sorting nexin 2 [Source:MGI Symbol;Acc:MGI:1915054]	18	53309388	53353937	1	Snx2	protein_coding	GO:0035091	phosphatidylinositol binding	Interacting selectively and non-covalently with any inositol-containing glycerophospholipid, i.e. phosphatidylinositol (PtdIns) and its phosphorylated derivatives.	-0.297782	-0.297782	-0.297782	-0.297782	0.681957	0.53664	1.74629	2.1334	Down-regulated
PB.3570.26	-2.16164	2.77664	-4.04182	0.000310234	0.0389025	0.306627	ENSMUSG00000027715.10	ENSMUSG00000027715.10	cyclin A2 [Source:MGI Symbol;Acc:MGI:108069]	3	36619014	36626299	-1	Ccna2	protein_coding	GO:0005634	nucleus	A membrane-bounded organelle of eukaryotic cells in which chromosomes are housed and replicated. In most cells, the nucleus contains all of the cell's chromosomes except the organellar chromosomes, and is the site of RNA synthesis and processing. In some species, or in specialized cell types, RNA metabolism or DNA replication may be absent.	3.27004	2.97582	1.77541	1.83759	3.41936	2.56321	3.7228	3.77398	Down-regulated
PB.12206.5	-1.92653	4.59041	-4.04085	0.000311083	0.0389025	0.28386	ENSMUSG00000032026.8	ENSMUSG00000032026.8	RNA exonuclease 2 [Source:MGI Symbol;Acc:MGI:1888981]	9	48379812	48391923	-1	Rexo2	protein_coding	GO:0003676	nucleic acid binding	Interacting selectively and non-covalently with any nucleic acid.	5.74988	5.41383	2.66889	3.56754	5.40365	4.40601	4.48645	5.41377	Down-regulated
PB.16180.79	-2.06001	3.30543	-4.03903	0.000312687	0.0389025	0.2999	ENSMUSG00000025162.19	ENSMUSG00000025162.19	casein kinase 1, delta [Source:MGI Symbol;Acc:MGI:1355272]	11	120849816	120882156	-1	Csnk1d	protein_coding	GO:0005524	ATP binding	Interacting selectively and non-covalently with ATP, adenosine 5'-triphosphate, a universally important coenzyme and enzyme regulator.	4.00237	3.99351	1.77541	2.83258	3.47172	2.84486	3.85537	4.4992	Down-regulated
PB.16053.1	-1.60203	5.68541	-4.03852	0.000313132	0.0389025	0.219712	ENSMUSG00000050628.7	ENSMUSG00000050628.7	UBA-like domain containing 2 [Source:MGI Symbol;Acc:MGI:1914635]	11	116324920	116329903	1	Ubald2	protein_coding	GO:0005515	protein binding	Interacting selectively and non-covalently with any protein or protein complex (a complex of two or more proteins that may include other nonprotein molecules).	5.94637	5.8766	4.20398	5.01629	6.38972	5.84585	5.72556	6.63598	Down-regulated
PB.19568.12	-1.56444	5.77757	-4.03373	0.000317392	0.0390669	0.21388	ENSMUSG00000068220.7	ENSMUSG00000068220.7	lectin, galactose binding, soluble 1 [Source:MGI Symbol;Acc:MGI:96777]	15	78810925	78814665	1	Lgals1	protein_coding	GO:0030246	carbohydrate binding	Interacting selectively and non-covalently with any carbohydrate, which includes monosaccharides, oligosaccharides and polysaccharides as well as substances derived from monosaccharides by reduction of the carbonyl group (alditols), by oxidation of one or more hydroxy groups to afford the corresponding aldehydes, ketones, or carboxylic acids, or by replacement of one or more hydroxy group(s) by a…	6.62878	5.88892	4.09803	4.86831	6.5505	6.33001	6.04304	5.96909	Down-regulated
PB.21354.13	-1.50024	7.53838	-4.03211	0.000318844	0.0390669	0.114378	ENSMUSG00000007041.10	ENSMUSG00000007041.10	chloride intracellular channel 1 [Source:MGI Symbol;Acc:MGI:2148924]	17	35268942	35277725	1	Clic1	protein_coding	GO:0005515	protein binding	Interacting selectively and non-covalently with any protein or protein complex (a complex of two or more proteins that may include other nonprotein molecules).	8.75053	8.23406	6.00963	6.6914	7.76747	7.20927	7.1929	8.49757	Down-regulated
PB.23081.149	-1.8609	5.08826	-4.03189	0.000319041	0.0390669	0.24452	ENSMUSG00000062488.10	ENSMUSG00000062488.10	interferon-induced protein with tetratricopeptide repeats 3B [Source:MGI Symbol;Acc:MGI:3698419]	19	34585370	34590801	1	Ifit3b	protein_coding	GO:0005515	protein binding	Interacting selectively and non-covalently with any protein or protein complex (a complex of two or more proteins that may include other nonprotein molecules).	5.61192	5.74725	3.65051	3.46822	6.70611	5.05767	5.41777	5.31361	Down-regulated
PB.21480.45	-4.20539	0.535574	-4.03186	0.000319064	0.0390669	-0.290279	ENSMUSG00000023947.9	ENSMUSG00000023947.9	nuclear factor of kappa light polypeptide gene enhancer in B cells inhibitor, epsilon [Source:MGI Symbol;Acc:MGI:1194908]	17	45866629	45874095	1	Nfkbie	protein_coding	GO:0005515	protein binding	Interacting selectively and non-covalently with any protein or protein complex (a complex of two or more proteins that may include other nonprotein molecules).	2.2447	1.73666	-0.297782	-0.297782	1.8405	1.0619	1.74629	2.24638	Down-regulated
PB.17613.27	-1.91876	4.28784	-4.02763	0.000322889	0.0392719	0.249837	ENSMUSG00000034789.9	ENSMUSG00000034789.9	RAB24, member RAS oncogene family [Source:MGI Symbol;Acc:MGI:105065]	13	55467556	55469759	-1	Rab24	protein_coding				5.44319	4.95619	2.8098	3.41587	4.52081	3.69133	4.35824	5.54104	Down-regulated
PB.3353.19	-3.36846	2.35096	-4.02704	0.000323432	0.0392719	0.141987	ENSMUSG00000027566.16	ENSMUSG00000027566.16	proteasome subunit alpha 7 [Source:MGI Symbol;Acc:MGI:1347070]	2	179678167	179684226	-1	Psma7	protein_coding				3.81387	2.66802	0.188695	1.47787	3.79305	2.21289	3.18161	3.65623	Down-regulated
PB.18655.11	-1.85744	4.91085	-4.02687	0.000323585	0.0392719	0.236379	ENSMUSG00000091649.4	ENSMUSG00000091649.4	PHD finger protein 11B [Source:MGI Symbol;Acc:MGI:3645789]	14	59558413	59578800	-1	Phf11b	protein_coding	GO:0046872	metal ion binding	Interacting selectively and non-covalently with any metal ion.	5.52234	5.64928	3.21653	3.66046	6.09651	4.9724	4.71304	5.75665	Down-regulated
PB.12842.4	-2.64918	2.20681	-4.02435	0.000325891	0.0392719	0.219665	ENSMUSG00000042073.16	ENSMUSG00000042073.16	abhydrolase domain containing 14b [Source:MGI Symbol;Acc:MGI:1923741]	9	106324658	106330122	1	Abhd14b	protein_coding				2.94182	2.41898	0.551848	1.83759	2.75373	2.39866	3.18161	3.43572	Down-regulated
PB.2549.12	-2.62811	2.76137	-4.02351	0.000326665	0.0392719	0.236586	ENSMUSG00000009549.15	ENSMUSG00000009549.15	signal recognition particle 14 [Source:MGI Symbol;Acc:MGI:107169]	2	118306331	118310192	-1	Srp14	protein_coding	GO:0008312	7S RNA binding	Interacting selectively and non-covalently with 7S RNA, the RNA component of the signal recognition particle (SRP).	4.31847	2.97582	1.08299	1.47787	3.70831	2.84486	3.32571	3.73579	Down-regulated
PB.15056.10	-3.52548	1.65715	-4.02301	0.00032712	0.0392719	-0.0564569	ENSMUSG00000018476.8	ENSMUSG00000018476.8	KDM1 lysine (K)-specific demethylase 6B [Source:MGI Symbol;Acc:MGI:2448492]	11	69289334	69304501	-1	Kdm6b	protein_coding	GO:0005634	nucleus	A membrane-bounded organelle of eukaryotic cells in which chromosomes are housed and replicated. In most cells, the nucleus contains all of the cell's chromosomes except the organellar chromosomes, and is the site of RNA synthesis and processing. In some species, or in specialized cell types, RNA metabolism or DNA replication may be absent.	2.8466	2.54887	0.188695	0.272472	2.25325	2.7109	2.55984	2.99304	Down-regulated
PB.10620.7	-2.16507	2.74876	-4.02251	0.000327582	0.0392719	0.260039	ENSMUSG00000031502.12	ENSMUSG00000031502.12	collagen, type IV, alpha 1 [Source:MGI Symbol;Acc:MGI:88454]	8	11248423	11362826	-1	Col4a1	protein_coding	GO:0005201	extracellular matrix structural constituent	The action of a molecule that contributes to the structural integrity of the extracellular matrix.	2.38684	1.50019	2.24131	1.83759	2.98747	4.22126	4.14165	3.91738	Down-regulated
PB.17584.3	-1.5176	5.09243	-4.01351	0.000335987	0.0399175	0.15484	ENSMUSG00000056749.8	ENSMUSG00000056749.8	nuclear factor, interleukin 3, regulated [Source:MGI Symbol;Acc:MGI:109495]	13	53121245	53135109	-1	Nfil3	protein_coding	GO:0005634	nucleus	A membrane-bounded organelle of eukaryotic cells in which chromosomes are housed and replicated. In most cells, the nucleus contains all of the cell's chromosomes except the organellar chromosomes, and is the site of RNA synthesis and processing. In some species, or in specialized cell types, RNA metabolism or DNA replication may be absent.	4.38775	5.13231	4.43911	4.80866	5.32044	4.64517	6.09089	6.13235	Down-regulated
PB.7239.77	-2.40552	2.93675	-4.01241	0.000337028	0.0399175	0.215478	ENSMUSG00000025534.18	ENSMUSG00000025534.18	glucuronidase, beta [Source:MGI Symbol;Acc:MGI:95872]	5	130017852	130031890	-1	Gusb	protein_coding	GO:0005975	carbohydrate metabolic process	The chemical reactions and pathways involving carbohydrates, any of a group of organic compounds based of the general formula Cx(H2O)y. Includes the formation of carbohydrate derivatives by the addition of a carbohydrate residue to another molecule.	4.60696	4.39001	1.08299	1.66891	3.47172	2.7109	3.27926	3.57203	Down-regulated
PB.19961.1	-3.05504	2.68546	-4.01153	0.000337867	0.0399366	0.100148	ENSMUSG00000063234.6	ENSMUSG00000063234.6	G protein-coupled receptor 84 [Source:MGI Symbol;Acc:MGI:1934129]	15	103216662	103219039	-1	Gpr84	protein_coding	GO:0016021	integral component of membrane	The component of a membrane consisting of the gene products and protein complexes having at least some part of their peptide sequence embedded in the hydrophobic region of the membrane.	4.98777	4.61431	0.188695	1.47787	3.18856	2.84486	2.96393	3.28518	Down-regulated
PB.10913.3	-1.72668	5.64855	-4.00763	0.000341591	0.0402157	0.144611	ENSMUSG00000054717.8	ENSMUSG00000054717.8	high mobility group box 2 [Source:MGI Symbol;Acc:MGI:96157]	8	57964941	57969033	1	Hmgb2	protein_coding	GO:0005634	nucleus	A membrane-bounded organelle of eukaryotic cells in which chromosomes are housed and replicated. In most cells, the nucleus contains all of the cell's chromosomes except the organellar chromosomes, and is the site of RNA synthesis and processing. In some species, or in specialized cell types, RNA metabolism or DNA replication may be absent.	5.94637	6.40858	3.92292	4.96256	6.41668	5.44289	5.61768	6.64116	Down-regulated
PB.2502.18	-1.89616	4.8726	-4.00552	0.000343626	0.0402822	0.17891	ENSMUSG00000055943.6	ENSMUSG00000055943.6	ER membrane protein complex subunit 7 [Source:MGI Symbol;Acc:MGI:1920274]	2	112285342	112302507	1	Emc7	protein_coding	GO:0030246	carbohydrate binding	Interacting selectively and non-covalently with any carbohydrate, which includes monosaccharides, oligosaccharides and polysaccharides as well as substances derived from monosaccharides by reduction of the carbonyl group (alditols), by oxidation of one or more hydroxy groups to afford the corresponding aldehydes, ketones, or carboxylic acids, or by replacement of one or more hydroxy group(s) by a…	5.98041	5.70608	2.8098	4.18316	5.36264	4.64517	4.74757	5.86678	Down-regulated
PB.792.13	-3.15763	2.30381	-4.00342	0.000345666	0.0402933	0.0427973	ENSMUSG00000026385.17	ENSMUSG00000026385.17	diazepam binding inhibitor [Source:MGI Symbol;Acc:MGI:94865]	1	120041010	120048808	-1	Dbi	protein_coding	GO:0000062	fatty-acyl-CoA binding	Interacting selectively and non-covalently with a fatty-acyl-CoA, any derivative of coenzyme A in which the sulfhydryl group is in thiolester linkage with a fatty acyl group.	3.59698	3.22936	0.551848	0.680099	3.41936	2.84486	2.70747	3.52801	Down-regulated
PB.18443.79	-1.67546	5.48331	-3.99634	0.000352617	0.0407812	0.114906	ENSMUSG00000041028.17	ENSMUSG00000041028.17	growth hormone inducible transmembrane protein [Source:MGI Symbol;Acc:MGI:1913342]	14	36842049	36857229	-1	Ghitm	protein_coding	GO:0016020	membrane	A lipid bilayer along with all the proteins and protein complexes embedded in it an attached to it.	6.12943	6.05117	4.27863	4.63635	5.98385	4.75136	5.5894	6.62558	Down-regulated
PB.4806.74	-1.58114	6.77736	-3.992	0.00035695	0.0410893	0.0625002	ENSMUSG00000028459.12	ENSMUSG00000028459.12	CD72 antigen [Source:MGI Symbol;Acc:MGI:88345]	4	43446462	43454628	-1	Cd72	protein_coding	GO:0005887	integral component of plasma membrane	The component of the plasma membrane consisting of the gene products and protein complexes having at least some part of their peptide sequence embedded in the hydrophobic region of the membrane.	7.93202	7.98143	5.04921	5.57725	7.59527	6.40785	6.38216	7.37755	Down-regulated
PB.8680.50	-2.3407	4.01507	-3.98978	0.000359181	0.0410893	0.170252	ENSMUSG00000030142.11	ENSMUSG00000030142.11	C-type lectin domain family 4, member e [Source:MGI Symbol;Acc:MGI:1861232]	6	123258748	123266829	-1	Clec4e	protein_coding	GO:0016020	membrane	A lipid bilayer along with all the proteins and protein complexes embedded in it an attached to it.	6.02458	6.25526	2.02709	2.91032	4.61694	1.74926	4.54652	4.73044	Down-regulated
PB.10480.2	-1.50928	6.46896	-3.98977	0.000359195	0.0410893	0.0729485	ENSMUSG00000025492.7	ENSMUSG00000025492.7	interferon induced transmembrane protein 3 [Source:MGI Symbol;Acc:MGI:1913391]	7	140589499	140590683	-1	Ifitm3	protein_coding	GO:0016021	integral component of membrane	The component of a membrane consisting of the gene products and protein complexes having at least some part of their peptide sequence embedded in the hydrophobic region of the membrane.	7.38942	7.00316	4.43911	5.62414	7.3827	7.00975	6.44663	6.56151	Down-regulated
PB.4752.46	-2.04441	3.75209	-3.98691	0.000362094	0.0411742	0.157648	ENSMUSG00000028410.14	ENSMUSG00000028410.14	DnaJ heat shock protein family (Hsp40) member A1 [Source:MGI Symbol;Acc:MGI:1270129]	4	40722150	40737149	1	Dnaja1	protein_coding	GO:0005524	ATP binding	Interacting selectively and non-covalently with ATP, adenosine 5'-triphosphate, a universally important coenzyme and enzyme regulator.	4.00237	4.03844	2.51272	2.91032	4.91042	2.96744	4.50675	4.76877	Down-regulated
PB.15289.3	-1.92579	3.73481	-3.98254	0.000366559	0.0412741	0.145206	ENSMUSG00000037278.10	ENSMUSG00000037278.10	transmembrane protein 97 [Source:MGI Symbol;Acc:MGI:1916321]	11	78432643	78441603	-1	Tmem97	protein_coding	GO:0005634	nucleus	A membrane-bounded organelle of eukaryotic cells in which chromosomes are housed and replicated. In most cells, the nucleus contains all of the cell's chromosomes except the organellar chromosomes, and is the site of RNA synthesis and processing. In some species, or in specialized cell types, RNA metabolism or DNA replication may be absent.	4.82246	4.08201	2.33757	3.24637	3.52224	3.28285	4.16738	5.02777	Down-regulated
PB.10738.1	-1.78275	5.50305	-3.98243	0.000366676	0.0412741	0.082255	ENSMUSG00000031556.7	ENSMUSG00000031556.7	TM2 domain containing 2 [Source:MGI Symbol;Acc:MGI:1916992]	8	25507227	25513276	1	Tm2d2	protein_coding	GO:0016020	membrane	A lipid bilayer along with all the proteins and protein complexes embedded in it an attached to it.	6.54786	6.00664	3.72359	4.98069	5.96571	4.81805	5.57985	6.5939	Down-regulated
PB.18520.1	-1.59876	5.6569	-3.97951	0.000369694	0.0414556	0.0696727	ENSMUSG00000115338.3	ENSMUSG00000115338.3	purine-nucleoside phosphorylase [Source:MGI Symbol;Acc:MGI:97365]	14	51168539	51202694	1	Pnp	protein_coding	GO:0003824	catalytic activity	Catalysis of a biochemical reaction at physiological temperatures. In biologically catalyzed reactions, the reactants are known as substrates, and the catalysts are naturally occurring macromolecular substances known as enzymes. Enzymes possess specific binding sites for substrates, and are usually composed wholly or largely of protein, but RNA that has catalytic activity (ribozyme) is often also…	5.95781	6.15682	4.17821	4.8487	6.18542	5.92362	5.53113	6.63598	Down-regulated
PB.10498.85	-1.6621	5.25396	-3.97581	0.00037356	0.041573	0.105213	ENSMUSG00000025498.16	ENSMUSG00000025498.16	interferon regulatory factor 7 [Source:MGI Symbol;Acc:MGI:1859212]	7	140842619	140846394	-1	Irf7	protein_coding	GO:0006355	regulation of transcription, DNA-templated	Any process that modulates the frequency, rate or extent of cellular DNA-templated transcription.	6.09877	6.42559	3.21653	3.74776	6.49466	6.16048	4.924	5.23364	Down-regulated
PB.8680.52	-4.15491	-0.453627	-3.97322	0.000376279	0.0415781	-0.407763	ENSMUSG00000030142.11	ENSMUSG00000030142.11	C-type lectin domain family 4, member e [Source:MGI Symbol;Acc:MGI:1861232]	6	123258748	123266829	-1	Clec4e	protein_coding	GO:0016020	membrane	A lipid bilayer along with all the proteins and protein complexes embedded in it an attached to it.	0.383206	0.397613	-0.297782	-0.297782	0.999798	-0.297782	1.87682	2.01081	Down-regulated
PB.13230.24	-2.20583	3.39649	-3.97116	0.000378471	0.0416361	0.12935	ENSMUSG00000039232.13	ENSMUSG00000039232.13	syntaxin 11 [Source:MGI Symbol;Acc:MGI:1921982]	10	12813953	12840042	-1	Stx11	protein_coding	GO:0016020	membrane	A lipid bilayer along with all the proteins and protein complexes embedded in it an attached to it.	3.34162	3.94714	2.13817	2.25012	4.85237	2.96744	4.08876	4.38044	Down-regulated
PB.3822.2	-1.95195	3.75	-3.97078	0.000378875	0.0416361	0.119974	ENSMUSG00000056498.14	ENSMUSG00000056498.14	transmembrane protein 154 [Source:MGI Symbol;Acc:MGI:2444725]	3	84573499	84611882	1	Tmem154	protein_coding	GO:0016020	membrane	A lipid bilayer along with all the proteins and protein complexes embedded in it an attached to it.	3.91119	3.68989	2.33757	2.91032	4.96624	3.89039	4.11544	4.78756	Down-regulated
PB.11994.12	-1.61926	3.58649	-3.96336	0.000386845	0.0419004	0.0700149	ENSMUSG00000032193.10	ENSMUSG00000032193.10	low density lipoprotein receptor [Source:MGI Symbol;Acc:MGI:96765]	9	21634779	21661215	1	Ldlr	protein_coding	GO:0005515	protein binding	Interacting selectively and non-covalently with any protein or protein complex (a complex of two or more proteins that may include other nonprotein molecules).	3.11524	2.97582	3.8267	3.30511	2.75373	3.08041	5.23514	5.04349	Down-regulated
PB.8523.14	-1.68586	6.09728	-3.96259	0.00038768	0.0419004	0.00847913	ENSMUSG00000030298.11	ENSMUSG00000030298.11	SEC13 homolog, nuclear pore and COPII coat complex component [Source:MGI Symbol;Acc:MGI:99832]	6	113705023	113717704	-1	Sec13	protein_coding	GO:0005515	protein binding	Interacting selectively and non-covalently with any protein or protein complex (a complex of two or more proteins that may include other nonprotein molecules).	7.02644	7.02006	4.46064	5.18218	6.74386	5.50493	5.8736	7.09408	Down-regulated
PB.18590.1	-1.8293	4.31181	-3.95887	0.000391752	0.0421206	0.0806216	ENSMUSG00000022216.18	ENSMUSG00000022216.18	proteasome (prosome, macropain) activator subunit 1 (PA28 alpha) [Source:MGI Symbol;Acc:MGI:1096367]	14	55815580	55818986	1	Psme1	protein_coding	GO:0008537	proteasome activator complex	A multisubunit complex that activates the hydrolysis of small nonubiquitinated peptides by binding to the proteasome core complex.	5.72332	4.85936	2.74107	3.12118	4.54545	4.60797	4.35824	4.97956	Down-regulated
PB.9232.2	-2.87377	3.03042	-3.9574	0.000393365	0.0421206	0.0651144	ENSMUSG00000008384.9	ENSMUSG00000008384.9	SERTA domain containing 1 [Source:MGI Symbol;Acc:MGI:1913438]	7	27186335	27189741	1	Sertad1	protein_coding	GO:0005634	nucleus	A membrane-bounded organelle of eukaryotic cells in which chromosomes are housed and replicated. In most cells, the nucleus contains all of the cell's chromosomes except the organellar chromosomes, and is the site of RNA synthesis and processing. In some species, or in specialized cell types, RNA metabolism or DNA replication may be absent.	4.71873	4.24422	0.841726	1.47787	3.61827	3.54151	2.63554	4.58763	Down-regulated
PB.17915.69	-1.6432	4.80011	-3.95722	0.000393563	0.0421206	0.0392925	ENSMUSG00000042167.7	ENSMUSG00000042167.7	terminal nucleotidyltransferase 2 [Source:MGI Symbol;Acc:MGI:2140950]	13	93282790	93328893	-1	Tent2	protein_coding	GO:0005634	nucleus	A membrane-bounded organelle of eukaryotic cells in which chromosomes are housed and replicated. In most cells, the nucleus contains all of the cell's chromosomes except the organellar chromosomes, and is the site of RNA synthesis and processing. In some species, or in specialized cell types, RNA metabolism or DNA replication may be absent.	4.66393	4.90859	3.75878	4.05211	5.67328	4.60797	5.28301	5.72775	Down-regulated
PB.11828.30	-1.99354	4.66051	-3.95138	0.00040006	0.0425166	0.0377053	ENSMUSG00000093904.3	ENSMUSG00000093904.3	translocase of outer mitochondrial membrane 20 [Source:MGI Symbol;Acc:MGI:1915202]	8	127657417	127672594	-1	Tomm20	protein_coding	GO:0006886	intracellular protein transport	The directed movement of proteins in a cell, including the movement of proteins between specific compartments or structures within a cell, such as organelles of a eukaryotic cell.	5.70986	4.67248	2.9983	3.98183	5.37644	4.06529	4.76453	6.05691	Down-regulated
PB.2314.2	-2.55446	2.55264	-3.94866	0.000403131	0.0426136	0.0551132	ENSMUSG00000027078.15	ENSMUSG00000027078.15	ubiquitin-conjugating enzyme E2L 6 [Source:MGI Symbol;Acc:MGI:1914500]	2	84629172	84640679	1	Ube2l6	protein_coding	GO:0016740	transferase activity	Catalysis of the transfer of a group, e.g. a methyl group, glycosyl group, acyl group, phosphorus-containing, or other groups, from one compound (generally regarded as the donor) to another compound (generally regarded as the acceptor). Transferase is the systematic name for any enzyme of EC class 2.	2.94182	3.5726	1.08299	1.47787	3.30857	2.56321	2.90397	4.04781	Down-regulated
PB.9636.11	-2.32565	2.89587	-3.94865	0.00040314	0.0426136	0.07042	ENSMUSG00000030512.14	ENSMUSG00000030512.14	small nuclear ribonucleoprotein polypeptide A' [Source:MGI Symbol;Acc:MGI:1916231]	7	65708751	65724335	1	Snrpa1	protein_coding				4.20789	3.06538	1.63092	1.47787	3.52224	3.18518	3.32571	3.91738	Down-regulated
PB.8942.24	-1.73693	4.81003	-3.94794	0.000403944	0.0426223	0.0282207	ENSMUSG00000074417.10	ENSMUSG00000074417.10	predicted gene 14548 [Source:MGI Symbol;Acc:MGI:3709645]	7	3887241	3901119	-1	Gm14548	protein_coding	GO:0003674	molecular_function	A molecular process that can be carried out by the action of a single macromolecular machine, usually via direct physical interactions with other molecular entities. Function in this sense denotes an action, or activity, that a gene product (or a complex) performs. These actions are described from two distinct but related perspectives: (1) biochemical activity, and (2) role as a component in a la…	5.21443	5.39668	3.49222	3.66046	5.84189	4.64517	4.93902	5.58467	Down-regulated
PB.1006.5	-2.18409	3.08957	-3.94685	0.000405178	0.0426761	0.0678344	ENSMUSG00000032487.9	ENSMUSG00000032487.9	prostaglandin-endoperoxide synthase 2 [Source:MGI Symbol;Acc:MGI:97798]	1	149975782	149983978	1	Ptgs2	protein_coding	GO:0055114	oxidation-reduction process	A metabolic process that results in the removal or addition of one or more electrons to or from a substance, with or without the concomitant removal or addition of a proton or protons.	4.00237	3.68989	2.02709	1.25761	3.79305	3.82704	3.57681	3.61474	Down-regulated
PB.13215.17	-1.93009	3.36803	-3.94316	0.000409388	0.0429388	0.0535143	ENSMUSG00000047648.14	ENSMUSG00000047648.14	F-box protein 30 [Source:MGI Symbol;Acc:MGI:1919115]	10	11157074	11173796	1	Fbxo30	protein_coding	GO:0005515	protein binding	Interacting selectively and non-covalently with any protein or protein complex (a complex of two or more proteins that may include other nonprotein molecules).	3.59698	3.79836	2.33757	2.66328	3.9854	2.7109	4.28959	4.30419	Down-regulated
PB.17438.4	-2.26695	3.14134	-3.94275	0.000409856	0.0429388	0.0590229	ENSMUSG00000001707.9	ENSMUSG00000001707.9	eukaryotic translation elongation factor 1 epsilon 1 [Source:MGI Symbol;Acc:MGI:1913393]	13	38828183	38843034	-1	Eef1e1	protein_coding	GO:0017101	aminoacyl-tRNA synthetase multienzyme complex	A multienzyme complex found in all multicellular eukaryotes composed of eight proteins with aminoacyl-tRNA synthetase activities (abbreviated as: ArgRS, AspRS, GluProRS, GlnRS, IleRS, LeuRS, LysRS, MetRS where RS is the enzyme, preceded by the amino acid it uses as a substrate) as well as three non-synthetase proteins (p43, p38, and p18) with diverse functions. Several of these subunits are known…	4.12916	3.99351	1.08299	2.36502	3.94893	3.37432	3.41436	3.91738	Down-regulated
PB.4196.40	-4.07736	-0.534363	-3.93579	0.000417934	0.0436301	-0.485043	ENSMUSG00000040747.10	ENSMUSG00000040747.10	CD53 antigen [Source:MGI Symbol;Acc:MGI:88341]	3	106667237	106697465	-1	Cd53	protein_coding	GO:0016021	integral component of membrane	The component of a membrane consisting of the gene products and protein complexes having at least some part of their peptide sequence embedded in the hydrophobic region of the membrane.	0.383206	0.397613	-0.297782	-0.297782	0.681957	-0.297782	1.87682	1.87684	Down-regulated
PB.9255.16	-1.54708	6.03387	-3.93275	0.000421506	0.043803	-0.0728274	ENSMUSG00000030603.17	ENSMUSG00000030603.17	proteasome (prosome, macropain) 26S subunit, ATPase, 4 [Source:MGI Symbol;Acc:MGI:1346093]	7	27741132	27749526	-1	Psmc4	protein_coding	GO:0005524	ATP binding	Interacting selectively and non-covalently with ATP, adenosine 5'-triphosphate, a universally important coenzyme and enzyme regulator.	7.01006	6.89739	4.85146	5.01629	6.37605	5.31019	5.97909	6.95555	Down-regulated
PB.16933.21	-2.15283	3.28275	-3.93175	0.000422687	0.043803	0.0332622	ENSMUSG00000001175.17	ENSMUSG00000001175.17	calmodulin 1 [Source:MGI Symbol;Acc:MGI:88251]	12	100165694	100176073	1	Calm1	protein_coding	GO:0005509	calcium ion binding	Interacting selectively and non-covalently with calcium ions (Ca2+).	4.66393	3.74514	1.63092	2.36502	3.41936	3.46034	3.49787	4.38044	Down-regulated
PB.3779.6	-2.12862	3.68285	-3.92746	0.000427796	0.0441131	0.00694613	ENSMUSG00000027835.12	ENSMUSG00000027835.12	programmed cell death 10 [Source:MGI Symbol;Acc:MGI:1928396]	3	75423797	75464163	-1	Pdcd10	protein_coding	GO:0005737	cytoplasm	All of the contents of a cell excluding the plasma membrane and nucleus, but including other subcellular structures.	4.04588	3.99351	2.24131	3.12118	4.81232	2.56321	4.44496	4.89544	Down-regulated
PB.16358.4	-1.68463	5.93581	-3.92671	0.000428695	0.0441286	-0.0873706	ENSMUSG00000020644.10	ENSMUSG00000020644.10	inhibitor of DNA binding 2 [Source:MGI Symbol;Acc:MGI:96397]	12	25143798	25147139	-1	Id2	protein_coding	GO:0005634	nucleus	A membrane-bounded organelle of eukaryotic cells in which chromosomes are housed and replicated. In most cells, the nucleus contains all of the cell's chromosomes except the organellar chromosomes, and is the site of RNA synthesis and processing. In some species, or in specialized cell types, RNA metabolism or DNA replication may be absent.	6.7846	7.72391	4.69673	5.01629	5.01997	5.33317	5.76823	7.28801	Down-regulated
PB.3524.10	-1.90275	3.5798	-3.92142	0.000435088	0.0445535	0.00362912	ENSMUSG00000027660.17	ENSMUSG00000027660.17	SKI-like [Source:MGI Symbol;Acc:MGI:106203]	3	31149207	31176726	1	Skil	protein_coding	GO:0000122	negative regulation of transcription by RNA polymerase II	Any process that stops, prevents, or reduces the frequency, rate or extent of transcription mediated by RNA polymerase II.	5.11579	4.67248	2.13817	2.47144	3.57105	3.28285	4.06157	4.04781	Down-regulated
PB.5822.5	-2.0075	3.75483	-3.91973	0.000437147	0.0445777	0.00338521	ENSMUSG00000028583.15	ENSMUSG00000028583.15	podoplanin [Source:MGI Symbol;Acc:MGI:103098]	4	142994001	143026134	-1	Pdpn	protein_coding	GO:0016020	membrane	A lipid bilayer along with all the proteins and protein complexes embedded in it an attached to it.	5.42682	5.99529	2.02709	1.98859	3.8731	3.82704	3.79061	3.88285	Down-regulated
PB.17362.9	-1.90403	3.82048	-3.91749	0.000439897	0.0446455	-0.0174556	ENSMUSG00000038462.4	ENSMUSG00000038462.4	ubiquinol-cytochrome c reductase, Rieske iron-sulfur polypeptide 1 [Source:MGI Symbol;Acc:MGI:1913944]	13	30724291	30729345	-1	Uqcrfs1	protein_coding	GO:0055114	oxidation-reduction process	A metabolic process that results in the removal or addition of one or more electrons to or from a substance, with or without the concomitant removal or addition of a proton or protons.	4.42118	4.28207	2.24131	3.18513	4.27781	3.76078	4.03385	4.9465	Down-regulated
PB.7108.15	-2.09108	3.8488	-3.91515	0.000442792	0.0447685	-0.0210374	ENSMUSG00000029462.19	ENSMUSG00000029462.19	VPS29 retromer complex component [Source:MGI Symbol;Acc:MGI:1928344]	5	122492432	122503047	1	Vps29	protein_coding	GO:0042147	retrograde transport, endosome to Golgi	The directed movement of membrane-bounded vesicles from endosomes back to the trans-Golgi network where they are recycled for further rounds of transport.	5.00991	4.28207	2.33757	2.83258	4.75009	3.08041	4.08876	5.01188	Down-regulated
PB.6757.14	-2.51222	2.99019	-3.91477	0.00044326	0.0447685	-0.0145325	ENSMUSG00000029319.9	ENSMUSG00000029319.9	coenzyme Q2 4-hydroxybenzoate polyprenyltransferase [Source:MGI Symbol;Acc:MGI:1919133]	5	100802589	100823006	-1	Coq2	protein_coding	GO:0016021	integral component of membrane	The component of a membrane consisting of the gene products and protein complexes having at least some part of their peptide sequence embedded in the hydrophobic region of the membrane.	3.65434	3.99351	1.28963	1.66891	4.27781	2.84486	3.07688	4.30419	Down-regulated
PB.2090.2	-4.33883	0.0277502	-3.90932	0.000450069	0.0448403	-0.523943	ENSMUSG00000026826.14	ENSMUSG00000026826.14	nuclear receptor subfamily 4, group A, member 2 [Source:MGI Symbol;Acc:MGI:1352456]	2	56996842	57014015	-1	Nr4a2	protein_coding	GO:0005634	nucleus	A membrane-bounded organelle of eukaryotic cells in which chromosomes are housed and replicated. In most cells, the nucleus contains all of the cell's chromosomes except the organellar chromosomes, and is the site of RNA synthesis and processing. In some species, or in specialized cell types, RNA metabolism or DNA replication may be absent.	1.90993	-0.297782	-0.297782	-0.297782	1.48054	1.0619	2.30549	1.87684	Down-regulated
PB.14391.1	-1.75641	5.27821	-3.90801	0.000451715	0.0448403	-0.0755441	ENSMUSG00000020484.20	ENSMUSG00000020484.20	X-box binding protein 1 [Source:MGI Symbol;Acc:MGI:98970]	11	5470659	5475893	1	Xbp1	protein_coding	GO:0006355	regulation of transcription, DNA-templated	Any process that modulates the frequency, rate or extent of cellular DNA-templated transcription.	7.49131	7.56794	3.36095	3.83007	5.60459	4.06529	5.12124	5.46136	Down-regulated
PB.10830.118	-1.73263	5.37179	-3.90779	0.000451994	0.0448403	-0.0938718	ENSMUSG00000025044.17	ENSMUSG00000025044.17	macrophage scavenger receptor 1 [Source:MGI Symbol;Acc:MGI:98257]	8	40034726	40095714	-1	Msr1	protein_coding	GO:0016020	membrane	A lipid bilayer along with all the proteins and protein complexes embedded in it an attached to it.	5.86368	6.26474	3.95363	4.01739	6.52595	5.18945	5.22292	6.14698	Down-regulated
PB.2760.9	-1.62569	5.39208	-3.90692	0.000453093	0.0448403	-0.121093	ENSMUSG00000027406.14	ENSMUSG00000027406.14	isocitrate dehydrogenase 3 (NAD+) beta [Source:MGI Symbol;Acc:MGI:2158650]	2	130121229	130126467	-1	Idh3b	protein_coding	GO:0055114	oxidation-reduction process	A metabolic process that results in the removal or addition of one or more electrons to or from a substance, with or without the concomitant removal or addition of a proton or protons.	5.91151	5.94898	4.20398	4.86831	5.77053	4.362	5.75979	6.50018	Down-regulated
PB.9343.2	-1.67991	5.26248	-3.90506	0.000455464	0.0449243	-0.0941605	ENSMUSG00000030579.11	ENSMUSG00000030579.11	TYRO protein tyrosine kinase binding protein [Source:MGI Symbol;Acc:MGI:1277211]	7	30113185	30117010	1	Tyrobp	protein_coding	GO:0016020	membrane	A lipid bilayer along with all the proteins and protein complexes embedded in it an attached to it.	6.15945	5.70608	3.16499	4.58986	5.97481	5.78047	5.32934	5.63741	Down-regulated
PB.17704.30	-2.09444	3.89407	-3.90416	0.000456607	0.0449243	-0.0406185	ENSMUSG00000021458.18	ENSMUSG00000021458.18	aminopeptidase O [Source:MGI Symbol;Acc:MGI:1919311]	13	63112707	63473910	1	Aopep	protein_coding				5.45937	4.75555	2.33757	2.25012	4.79187	3.69133	3.7228	4.78756	Down-regulated
PB.510.15	-1.59957	3.64109	-3.90386	0.000456989	0.0449243	-0.0811895	ENSMUSG00000032883.16	ENSMUSG00000032883.16	acyl-CoA synthetase long-chain family member 3 [Source:MGI Symbol;Acc:MGI:1921455]	1	78635542	78685460	1	Acsl3	protein_coding	GO:0016020	membrane	A lipid bilayer along with all the proteins and protein complexes embedded in it an attached to it.	3.03113	3.22936	3.49222	3.56754	3.41936	2.84486	5.19816	4.9465	Down-regulated
PB.3971.3	-1.83607	3.91541	-3.9	0.000461953	0.0452614	-0.0600247	ENSMUSG00000001020.9	ENSMUSG00000001020.9	S100 calcium binding protein A4 [Source:MGI Symbol;Acc:MGI:1330282]	3	90511078	90513352	1	S100a4	protein_coding	GO:0005509	calcium ion binding	Interacting selectively and non-covalently with calcium ions (Ca2+).	3.47495	3.79836	2.24131	3.12118	5.05471	5.46387	4.50675	4.25103	Down-regulated
PB.20871.1	-2.17218	3.43432	-3.89521	0.000468173	0.0456388	-0.0586684	ENSMUSG00000023861.18	ENSMUSG00000023861.18	mitochondrial pyruvate carrier 1 [Source:MGI Symbol;Acc:MGI:1915240]	17	8501736	8516493	1	Mpc1	protein_coding	GO:0005743	mitochondrial inner membrane	The inner, i.e. lumen-facing, lipid bilayer of the mitochondrial envelope. It is highly folded to form cristae.	4.4858	3.79836	1.77541	2.36502	4.39089	3.37432	3.49787	4.60892	Down-regulated
PB.5790.2	-3.53356	2.0493	-3.89391	0.000469878	0.0456388	-0.330611	ENSMUSG00000006445.4	ENSMUSG00000006445.4	Eph receptor A2 [Source:MGI Symbol;Acc:MGI:95278]	4	141028551	141056695	1	Epha2	protein_coding	GO:0016021	integral component of membrane	The component of a membrane consisting of the gene products and protein complexes having at least some part of their peptide sequence embedded in the hydrophobic region of the membrane.	2.94182	3.22936	0.188695	0.272472	2.98747	4.11917	2.8414	2.7075	Down-regulated
PB.4595.15	-3.83086	1.34158	-3.89367	0.000470198	0.0456388	-0.476405	ENSMUSG00000041235.13	ENSMUSG00000041235.13	chromodomain helicase DNA binding protein 7 [Source:MGI Symbol;Acc:MGI:2444748]	4	8690406	8867659	1	Chd7	protein_coding				2.38684	2.27623	-0.297782	0.272472	2.83592	2.96744	2.47993	2.1334	Down-regulated
PB.12966.15	-1.6796	4.56634	-3.89297	0.000471106	0.0456388	-0.0954281	ENSMUSG00000043953.13	ENSMUSG00000043953.13	chemokine (C-C motif) receptor-like 2 [Source:MGI Symbol;Acc:MGI:1920904]	9	110883554	110886587	-1	Ccrl2	protein_coding	GO:0016021	integral component of membrane	The component of a membrane consisting of the gene products and protein complexes having at least some part of their peptide sequence embedded in the hydrophobic region of the membrane.	5.8997	6.32038	3.11154	3.24637	4.64	4.11917	4.69546	4.87801	Down-regulated
PB.18905.11	-2.77459	2.10207	-3.89028	0.000474662	0.045672	-0.121644	ENSMUSG00000022024.11	ENSMUSG00000022024.11	SGT1, suppressor of G2 allele of SKP1 (S. cerevisiae) [Source:MGI Symbol;Acc:MGI:1915205]	14	79825131	79872636	1	Sugt1	protein_coding	GO:0005515	protein binding	Interacting selectively and non-covalently with any protein or protein complex (a complex of two or more proteins that may include other nonprotein molecules).	2.8466	2.66802	0.551848	1.47787	3.05766	1.74926	2.90397	3.57203	Down-regulated
PB.21413.11	-1.85185	4.44725	-3.88883	0.000476591	0.045783	-0.094106	ENSMUSG00000056116.19	ENSMUSG00000056116.19	histocompatibility 2, T region locus 22 [Source:MGI Symbol;Acc:MGI:95956]	17	36348020	36353639	-1	H2-T22	protein_coding				5.30676	5.51267	2.74107	2.91032	5.77053	4.60797	4.35824	4.80611	Down-regulated
PB.11963.56	-2.27561	2.22905	-3.88667	0.000479479	0.0459856	-0.0785654	ENSMUSG00000037405.9	ENSMUSG00000037405.9	intercellular adhesion molecule 1 [Source:MGI Symbol;Acc:MGI:96392]	9	20927281	20940113	1	Icam1	protein_coding				0.383206	2.11779	2.02709	1.83759	3.66399	1.74926	4.0056	4.01629	Down-regulated
PB.23222.4	-3.6464	-0.641393	-3.88399	0.000483082	0.0460662	-0.382847	ENSMUSG00000037071.4	ENSMUSG00000037071.4	stearoyl-Coenzyme A desaturase 1 [Source:MGI Symbol;Acc:MGI:98239]	19	44382894	44396318	-1	Scd1	protein_coding	GO:0055114	oxidation-reduction process	A metabolic process that results in the removal or addition of one or more electrons to or from a substance, with or without the concomitant removal or addition of a proton or protons.	-0.297782	-0.297782	-0.297782	0.997562	-0.297782	-0.297782	2.47993	2.85732	Down-regulated
PB.14764.14	-1.84012	4.92611	-3.88257	0.000484994	0.0460662	-0.146166	ENSMUSG00000020386.6	ENSMUSG00000020386.6	secretion associated Ras related GTPase 1B [Source:MGI Symbol;Acc:MGI:1913647]	11	51654514	51682752	1	Sar1b	protein_coding	GO:0005525	GTP binding	Interacting selectively and non-covalently with GTP, guanosine triphosphate.	5.62633	5.63472	3.3144	4.05211	5.59282	4.53054	4.73041	6.21102	Down-regulated
PB.2460.3	-2.0572	3.61677	-3.88215	0.000485564	0.0460662	-0.0971064	ENSMUSG00000032679.13	ENSMUSG00000032679.13	CD59a antigen [Source:MGI Symbol;Acc:MGI:109177]	2	103926146	103945699	1	Cd59a	protein_coding	GO:0001971	negative regulation of activation of membrane attack complex	Any process that stops, prevents, or reduces the frequency, rate or extent of the activation of the membrane attack complex components of the complement cascade.	4.57761	4.35492	1.77541	2.98408	4.27781	3.18518	3.85537	4.65057	Down-regulated
PB.17330.11	-2.3836	2.93124	-3.88122	0.000486824	0.0460662	-0.0937827	ENSMUSG00000006715.12	ENSMUSG00000006715.12	geminin [Source:MGI Symbol;Acc:MGI:1927344]	13	24935828	24945906	-1	Gmnn	protein_coding	GO:0006275	regulation of DNA replication	Any process that modulates the frequency, rate or extent of DNA replication.	3.7095	2.77808	1.08299	2.12528	4.18677	3.46034	3.18161	4.13843	Down-regulated
PB.1041.28	-1.79706	3.63084	-3.87945	0.000489229	0.0460662	-0.119953	ENSMUSG00000008475.14	ENSMUSG00000008475.14	actin related protein 2/3 complex, subunit 5 [Source:MGI Symbol;Acc:MGI:1915021]	1	152642293	152651348	1	Arpc5	protein_coding	GO:0015629	actin cytoskeleton	The part of the cytoskeleton (the internal framework of a cell) composed of actin and associated proteins. Includes actin cytoskeleton-associated complexes.	3.19472	3.5726	2.74107	3.05426	4.52081	3.37432	4.50675	4.69106	Down-regulated
PB.15664.4	-2.40481	3.37357	-3.87938	0.000489333	0.0460662	-0.0971896	ENSMUSG00000017404.13	ENSMUSG00000017404.13	ribosomal protein L19 [Source:MGI Symbol;Acc:MGI:98020]	11	97917536	97921318	1	Rpl19	protein_coding	GO:0003723	RNA binding	Interacting selectively and non-covalently with an RNA molecule or a portion thereof.	4.87165	3.84968	0.841726	2.57055	4.54545	4.00931	3.57681	3.84746	Down-regulated
PB.11963.36	-4.14173	0.791129	-3.87593	0.00049407	0.0461725	-0.597472	ENSMUSG00000037405.9	ENSMUSG00000037405.9	intercellular adhesion molecule 1 [Source:MGI Symbol;Acc:MGI:96392]	9	20927281	20940113	1	Icam1	protein_coding				2.94182	2.41898	-0.297782	-0.297782	2.3682	1.0619	1.74629	2.1334	Down-regulated
PB.4228.1	-1.9215	4.33941	-3.8738	0.000497016	0.0461725	-0.135299	ENSMUSG00000068749.10	ENSMUSG00000068749.10	proteasome subunit alpha 5 [Source:MGI Symbol;Acc:MGI:1347009]	3	108164242	108187290	1	Psma5	protein_coding	GO:0006511	ubiquitin-dependent protein catabolic process	The chemical reactions and pathways resulting in the breakdown of a protein or peptide by hydrolysis of its peptide bonds, initiated by the covalent attachment of a ubiquitin group, or multiple ubiquitin groups, to the protein.	5.32453	5.11144	2.59292	3.18513	4.98437	4.53054	3.97678	5.46136	Down-regulated
PB.19587.2	-4.03334	-0.115858	-3.87376	0.000497067	0.0461725	-0.608416	ENSMUSG00000042622.15	ENSMUSG00000042622.15	v-maf musculoaponeurotic fibrosarcoma oncogene family, protein F (avian) [Source:MGI Symbol;Acc:MGI:96910]	15	79230821	79243276	1	Maff	protein_coding	GO:0003677	DNA binding	Any molecular function by which a gene product interacts selectively and non-covalently with DNA (deoxyribonucleic acid).	1.70804	2.11779	-0.297782	-0.297782	0.273705	-0.297782	2.10702	1.56457	Down-regulated
PB.21909.13	-1.62194	6.26025	-3.87268	0.000498565	0.0461725	-0.248237	ENSMUSG00000036438.15	ENSMUSG00000036438.15	calmodulin 2 [Source:MGI Symbol;Acc:MGI:103250]	17	87740840	87754363	-1	Calm2	protein_coding	GO:0005509	calcium ion binding	Interacting selectively and non-covalently with calcium ions (Ca2+).	6.72561	6.58551	4.73258	5.78756	6.8905	5.74663	6.24387	7.47641	Down-regulated
PB.8942.26	-3.9903	0.165735	-3.87165	0.000499994	0.0461725	-0.614381	ENSMUSG00000074417.10	ENSMUSG00000074417.10	predicted gene 14548 [Source:MGI Symbol;Acc:MGI:3709645]	7	3887241	3901119	-1	Gm14548	protein_coding	GO:0003674	molecular_function	A molecular process that can be carried out by the action of a single macromolecular machine, usually via direct physical interactions with other molecular entities. Function in this sense denotes an action, or activity, that a gene product (or a complex) performs. These actions are described from two distinct but related perspectives: (1) biochemical activity, and (2) role as a component in a la…	1.47324	1.73666	-0.297782	-0.297782	0.681957	1.0619	1.87682	1.72914	Down-regulated
PB.22935.10	-1.67498	4.64559	-3.86768	0.000505562	0.046435	-0.183565	ENSMUSG00000024725.14	ENSMUSG00000024725.14	osteoclast stimulating factor 1 [Source:MGI Symbol;Acc:MGI:700012]	19	18493501	18609187	-1	Ostf1	protein_coding	GO:0005515	protein binding	Interacting selectively and non-covalently with any protein or protein complex (a complex of two or more proteins that may include other nonprotein molecules).	4.89563	5.09026	3.26629	4.18316	5.20146	4.17112	5.10801	5.56302	Down-regulated
PB.20190.11	-1.65267	5.5182	-3.8631	0.000512057	0.046708	-0.2229	ENSMUSG00000005732.15	ENSMUSG00000005732.15	RAN binding protein 1 [Source:MGI Symbol;Acc:MGI:96269]	16	18057648	18066596	-1	Ranbp1	protein_coding	GO:0046907	intracellular transport	The directed movement of substances within a cell.	6.22717	6.09436	4.04199	4.54181	6.28388	5.31019	5.31789	6.51152	Down-regulated
PB.1560.14	-1.52769	5.73723	-3.86143	0.000514455	0.0467552	-0.23542	ENSMUSG00000025781.15	ENSMUSG00000025781.15	ATP synthase, H+ transporting, mitochondrial F1 complex, gamma polypeptide 1 [Source:MGI Symbol;Acc:MGI:1261437]	2	10060827	10085321	-1	Atp5c1	protein_coding	GO:0015986	ATP synthesis coupled proton transport	The transport of protons across a membrane to generate an electrochemical gradient (proton-motive force) that powers ATP synthesis.	6.6144	6.39136	4.15198	4.8487	6.19324	5.86174	5.54101	6.45387	Down-regulated
PB.543.12	-4.06492	-0.538886	-3.85961	0.000517076	0.0468235	-0.633824	ENSMUSG00000026150.15	ENSMUSG00000026150.15	mitochondrial fission factor [Source:MGI Symbol;Acc:MGI:1922984]	1	82702611	82730115	1	Mff	protein_coding	GO:0016020	membrane	A lipid bilayer along with all the proteins and protein complexes embedded in it an attached to it.	0.843961	0.397613	-0.297782	-0.297782	-0.297782	0.53664	1.9965	1.72914	Down-regulated
PB.8680.17	-1.91948	4.39547	-3.85916	0.000517713	0.0468235	-0.168369	ENSMUSG00000030142.11	ENSMUSG00000030142.11	C-type lectin domain family 4, member e [Source:MGI Symbol;Acc:MGI:1861232]	6	123258748	123266829	-1	Clec4e	protein_coding	GO:0016020	membrane	A lipid bilayer along with all the proteins and protein complexes embedded in it an attached to it.	6.01366	6.25526	2.59292	2.98408	5.13807	3.46034	4.58522	4.60892	Down-regulated
PB.2783.14	-1.75415	4.03593	-3.85759	0.000519991	0.0468235	-0.184176	ENSMUSG00000027327.17	ENSMUSG00000027327.17	RIKEN cDNA 1700037H04 gene [Source:MGI Symbol;Acc:MGI:1914576]	2	130988244	131002001	-1	1700037H04Rik	protein_coding				4.71873	4.45773	3.05603	3.18513	3.83363	3.89039	4.24194	5.37702	Down-regulated
PB.10653.7	-3.99428	-0.203502	-3.8565	0.000521571	0.0468235	-0.643134	ENSMUSG00000038482.12	ENSMUSG00000038482.12	transcription factor Dp 1 [Source:MGI Symbol;Acc:MGI:101934]	8	13388751	13428448	1	Tfdp1	protein_coding	GO:0006355	regulation of transcription, DNA-templated	Any process that modulates the frequency, rate or extent of cellular DNA-templated transcription.	1.19264	0.397613	-0.297782	-0.297782	0.681957	0.53664	1.74629	1.87684	Down-regulated
PB.14490.18	-4.1854	0.522174	-3.85596	0.000522351	0.0468235	-0.635626	ENSMUSG00000045671.18	ENSMUSG00000045671.18	sprouty-related EVH1 domain containing 2 [Source:MGI Symbol;Acc:MGI:2150019]	11	19874375	19974026	1	Spred2	protein_coding	GO:0016020	membrane	A lipid bilayer along with all the proteins and protein complexes embedded in it an attached to it.	1.70804	2.11779	-0.297782	-0.297782	1.99159	1.0619	2.55984	1.37879	Down-regulated
PB.6735.86	-4.03334	0.648561	-3.85542	0.000523146	0.0468235	-0.643917	ENSMUSG00000089809.10	ENSMUSG00000089809.10	RasGEF domain family, member 1B [Source:MGI Symbol;Acc:MGI:2443755]	5	99365285	99876924	-1	Rasgef1b	protein_coding	GO:0005085	guanyl-nucleotide exchange factor activity	Stimulates the exchange of guanyl nucleotides associated with a GTPase. Under normal cellular physiological conditions, the concentration of GTP is higher than that of GDP, favoring the replacement of GDP by GTP in association with the GTPase.	3.03113	3.44493	-0.297782	-0.297782	1.2601	0.53664	2.10702	1.56457	Down-regulated
PB.4998.2	-1.6281	5.03836	-3.85203	0.000528112	0.0469696	-0.236305	novelGene_2780												6.05684	5.62002	3.61254	4.38726	5.1053	4.60797	5.10801	6.05691	Down-regulated
PB.13869.11	-1.58118	5.04398	-3.85105	0.000529556	0.0469697	-0.232028	ENSMUSG00000004934.15	ENSMUSG00000004934.15	protein inhibitor of activated STAT 4 [Source:MGI Symbol;Acc:MGI:2136940]	10	80989100	81003757	-1	Pias4	protein_coding	GO:0008270	zinc ion binding	Interacting selectively and non-covalently with zinc (Zn) ions.	5.77595	5.92525	3.75878	3.98183	5.48232	4.85027	5.03999	5.78498	Down-regulated
PB.8883.32	-1.77777	4.07556	-3.84864	0.000533116	0.0470746	-0.203146	ENSMUSG00000001630.14	ENSMUSG00000001630.14	serine/threonine kinase 38 like [Source:MGI Symbol;Acc:MGI:1922250]	6	146626493	146680310	1	Stk38l	protein_coding	GO:0005524	ATP binding	Interacting selectively and non-covalently with ATP, adenosine 5'-triphosphate, a universally important coenzyme and enzyme regulator.	4.38775	4.45773	2.9983	3.05426	5.03744	3.69133	4.71304	4.73044	Down-regulated
PB.15924.15	-1.82811	4.46685	-3.84858	0.000533202	0.0470746	-0.207495	ENSMUSG00000041920.15	ENSMUSG00000041920.15	solute carrier family 16 (monocarboxylic acid transporters), member 6 [Source:MGI Symbol;Acc:MGI:2144585]	11	109341681	109364424	-1	Slc16a6	protein_coding	GO:0022857	transmembrane transporter activity	Enables the transfer of a substance, usually a specific substance or a group of related substances, from one side of a membrane to the other.	5.35944	5.28925	3.16499	3.05426	5.58095	3.95108	4.83045	4.89544	Down-regulated
PB.11053.18	-3.99428	0.818126	-3.84757	0.000534704	0.0470746	-0.660395	ENSMUSG00000002395.15	ENSMUSG00000002395.15	unconventional SNARE in the ER 1 homolog (S. cerevisiae) [Source:MGI Symbol;Acc:MGI:1914273]	8	71819492	71822376	1	Use1	protein_coding	GO:0016020	membrane	A lipid bilayer along with all the proteins and protein complexes embedded in it an attached to it.	2.38684	2.11779	-0.297782	-0.297782	2.66657	1.99962	1.74629	1.87684	Down-regulated
PB.3391.24	-1.77659	3.67921	-3.84297	0.000541605	0.0473969	-0.200516	ENSMUSG00000000827.19	ENSMUSG00000000827.19	tumor protein D52-like 2 [Source:MGI Symbol;Acc:MGI:1913564]	2	181138935	181159759	1	Tpd52l2	protein_coding				4.20789	4.42427	2.4278	2.75041	3.9854	3.76078	4.11544	4.38044	Down-regulated
PB.8827.33	-1.65364	5.23416	-3.84058	0.000545215	0.0474501	-0.258728	ENSMUSG00000030220.14	ENSMUSG00000030220.14	Rho, GDP dissociation inhibitor (GDI) beta [Source:MGI Symbol;Acc:MGI:101940]	6	136900653	136918897	-1	Arhgdib	protein_coding	GO:0005737	cytoplasm	All of the contents of a cell excluding the plasma membrane and nucleus, but including other subcellular structures.	6.24595	6.21669	3.44978	4.24448	5.50762	5.54485	4.87798	6.02559	Down-regulated
PB.8940.50	-2.22438	2.29612	-3.84044	0.000545431	0.0474501	-0.196342	ENSMUSG00000089942.10	ENSMUSG00000089942.10	paired-Ig-like receptor A2 [Source:MGI Symbol;Acc:MGI:1195970]	7	3839811	3848050	-1	Pira2	protein_coding	GO:0003674	molecular_function	A molecular process that can be carried out by the action of a single macromolecular machine, usually via direct physical interactions with other molecular entities. Function in this sense denotes an action, or activity, that a gene product (or a complex) performs. These actions are described from two distinct but related perspectives: (1) biochemical activity, and (2) role as a component in a la…	1.47324	2.41898	1.47035	1.47787	3.1246	3.18518	3.53788	3.28518	Down-regulated
PB.17396.11	-3.79195	0.584503	-3.83953	0.000546816	0.0475005	-0.586046	ENSMUSG00000021417.16	ENSMUSG00000021417.16	enoyl-Coenzyme A delta isomerase 2 [Source:MGI Symbol;Acc:MGI:1346064]	13	35161731	35211079	-1	Eci2	protein_coding	GO:0003824	catalytic activity	Catalysis of a biochemical reaction at physiological temperatures. In biologically catalyzed reactions, the reactants are known as substrates, and the catalysts are naturally occurring macromolecular substances known as enzymes. Enzymes possess specific binding sites for substrates, and are usually composed wholly or largely of protein, but RNA that has catalytic activity (ribozyme) is often also…	1.70804	1.93977	-0.297782	0.272472	1.2601	0.53664	2.30549	2.24638	Down-regulated
PB.4703.3	-3.22471	2.49133	-3.83769	0.000549616	0.0476035	-0.317283	ENSMUSG00000028277.14	ENSMUSG00000028277.14	ubiquitin-conjugating enzyme E2J 1 [Source:MGI Symbol;Acc:MGI:1926245]	4	33031416	33052363	1	Ube2j1	protein_coding	GO:0016020	membrane	A lipid bilayer along with all the proteins and protein complexes embedded in it an attached to it.	4.31847	4.1243	0.188695	1.25761	3.47172	2.39866	2.55984	3.81119	Down-regulated
PB.11576.19	-1.81543	4.23028	-3.83579	0.000552528	0.0477753	-0.237073	ENSMUSG00000012519.15	ENSMUSG00000012519.15	mixed lineage kinase domain-like [Source:MGI Symbol;Acc:MGI:1921818]	8	112038429	112064809	-1	Mlkl	protein_coding	GO:0005524	ATP binding	Interacting selectively and non-covalently with ATP, adenosine 5'-triphosphate, a universally important coenzyme and enzyme regulator.	4.16906	4.72839	2.51272	3.61475	5.37644	4.362	4.78129	4.74973	Down-regulated
PB.18481.11	-2.37352	3.22963	-3.83482	0.000554029	0.0477753	-0.212893	ENSMUSG00000037580.11	ENSMUSG00000037580.11	GTP cyclohydrolase 1 [Source:MGI Symbol;Acc:MGI:95675]	14	47391352	47426870	-1	Gch1	protein_coding	GO:0046654	tetrahydrofolate biosynthetic process	The chemical reactions and pathways resulting in the formation of tetrahydrofolate, 5,6,7,8-tetrahydrofolic acid, a folate derivative bearing additional hydrogens on the pterin group.	4.84726	5.41383	1.28963	1.47787	4.02098	3.08041	3.07688	3.81119	Down-regulated
PB.4457.5	-1.64076	4.99401	-3.83416	0.000555043	0.0477929	-0.284944	ENSMUSG00000028271.10	ENSMUSG00000028271.10	general transcription factor IIB [Source:MGI Symbol;Acc:MGI:2385191]	3	142470806	142489367	1	Gtf2b	protein_coding	GO:0006352	DNA-templated transcription, initiation	Any process involved in the assembly of the RNA polymerase preinitiation complex (PIC) at the core promoter region of a DNA template, resulting in the subsequent synthesis of RNA from that promoter. The initiation phase includes PIC assembly and the formation of the first few bonds in the RNA chain, including abortive initiation, which occurs when the first few nucleotides are repeatedly synthesi…	5.07437	5.34396	3.61254	4.49211	5.70643	4.68145	5.27119	6.01765	Down-regulated
PB.3449.9	-2.43803	2.70244	-3.82943	0.000562395	0.0481375	-0.231731	ENSMUSG00000027552.15	ENSMUSG00000027552.15	E2F transcription factor 5 [Source:MGI Symbol;Acc:MGI:105091]	3	14643701	14671369	1	E2f5	protein_coding	GO:0006355	regulation of transcription, DNA-templated	Any process that modulates the frequency, rate or extent of cellular DNA-templated transcription.	3.81387	3.68989	1.28963	1.25761	3.83363	2.39866	3.49787	3.23129	Down-regulated
PB.14990.36	-2.41458	1.86464	-3.82899	0.000563084	0.0481375	-0.220649	ENSMUSG00000018217.13	ENSMUSG00000018217.13	peripheral myelin protein 22 [Source:MGI Symbol;Acc:MGI:97631]	11	63019808	63050373	1	Pmp22	protein_coding	GO:0016020	membrane	A lipid bilayer along with all the proteins and protein complexes embedded in it an attached to it.	1.47324	-0.297782	0.841726	3.12118	2.98747	1.99962	3.91735	4.07865	Down-regulated
PB.4506.51	-3.78827	1.37492	-3.82691	0.000566346	0.0481375	-0.609024	ENSMUSG00000028037.14	ENSMUSG00000028037.14	interferon-induced protein 44 [Source:MGI Symbol;Acc:MGI:2443016]	3	151436559	151455597	-1	Ifi44	protein_coding	GO:0005737	cytoplasm	All of the contents of a cell excluding the plasma membrane and nucleus, but including other subcellular structures.	2.51623	2.54887	0.188695	-0.297782	3.18856	2.39866	2.20966	2.44882	Down-regulated
PB.10712.2	-1.90008	3.85043	-3.8269	0.000566359	0.0481375	-0.244165	ENSMUSG00000031536.7	ENSMUSG00000031536.7	polymerase (DNA directed), beta [Source:MGI Symbol;Acc:MGI:97740]	8	23118142	23143451	-1	Polb	protein_coding	GO:0003677	DNA binding	Any molecular function by which a gene product interacts selectively and non-covalently with DNA (deoxyribonucleic acid).	4.42118	4.16539	2.13817	3.18513	4.68505	3.95108	4.0056	4.84251	Down-regulated
PB.5953.1	-1.76078	5.12844	-3.82299	0.000572559	0.0485219	-0.282944	ENSMUSG00000028937.15	ENSMUSG00000028937.15	acyl-CoA thioesterase 7 [Source:MGI Symbol;Acc:MGI:1917275]	4	152262591	152356312	1	Acot7	protein_coding	GO:0016790	thiolester hydrolase activity	Catalysis of the reaction: RCO-SR' + H2O = RCOOH + HSR'. This reaction is the hydrolysis of a thiolester bond, an ester formed from a carboxylic acid and a thiol (i.e., RCO-SR'), such as that found in acetyl-coenzyme A.	6.30086	6.65207	3.53345	3.18513	5.80155	5.69434	4.38041	5.7756	Down-regulated
PB.358.59	-2.39428	2.35785	-3.81894	0.000579041	0.0486911	-0.244365	ENSMUSG00000026031.16	ENSMUSG00000026031.16	CASP8 and FADD-like apoptosis regulator [Source:MGI Symbol;Acc:MGI:1336166]	1	58750667	58798043	1	Cflar	protein_coding				1.70804	1.21722	1.08299	2.47144	4.21776	2.21289	3.82335	3.84746	Down-regulated
PB.16079.11	-1.94999	3.9251	-3.81883	0.000579206	0.0486911	-0.259635	ENSMUSG00000025574.14	ENSMUSG00000025574.14	thymidine kinase 1 [Source:MGI Symbol;Acc:MGI:98763]	11	117706352	117716918	-1	Tk1	protein_coding	GO:0005524	ATP binding	Interacting selectively and non-covalently with ATP, adenosine 5'-triphosphate, a universally important coenzyme and enzyme regulator.	4.77152	5.27054	2.4278	2.57055	4.1551	4.11917	3.65165	5.02777	Down-regulated
PB.5322.6	-1.88353	3.42972	-3.81627	0.000583348	0.0488051	-0.265886	ENSMUSG00000028683.15	ENSMUSG00000028683.15	eukaryotic translation initiation factor 2B, subunit 3 [Source:MGI Symbol;Acc:MGI:1313286]	4	116876599	116944503	1	Eif2b3	protein_coding	GO:0009058	biosynthetic process	The chemical reactions and pathways resulting in the formation of substances; typically the energy-requiring part of metabolism in which simpler substances are transformed into more complex ones.	3.76263	3.5726	2.13817	2.91032	4.05569	3.18518	3.94737	4.58763	Down-regulated
PB.1426.2	-1.80549	4.59222	-3.81479	0.000585744	0.0489362	-0.301119	ENSMUSG00000073481.10	ENSMUSG00000073481.10	mitochondrial amidoxime reducing component 2 [Source:MGI Symbol;Acc:MGI:1914497]	1	184545265	184578648	-1	Mtarc2	protein_coding	GO:0003824	catalytic activity	Catalysis of a biochemical reaction at physiological temperatures. In biologically catalyzed reactions, the reactants are known as substrates, and the catalysts are naturally occurring macromolecular substances known as enzymes. Enzymes possess specific binding sites for substrates, and are usually composed wholly or largely of protein, but RNA that has catalytic activity (ribozyme) is often also…	5.6687	5.49666	2.74107	3.86953	4.96624	4.31659	4.44496	5.606	Down-regulated
PB.6689.5	-2.45805	4.03457	-3.81333	0.000588137	0.0490666	-0.264971	ENSMUSG00000034855.14	ENSMUSG00000034855.14	chemokine (C-X-C motif) ligand 10 [Source:MGI Symbol;Acc:MGI:1352450]	5	92494497	92496748	-1	Cxcl10	protein_coding				7.33346	7.03677	1.08299	1.66891	5.21688	4.06529	3.02151	3.95111	Down-regulated
PB.11731.7	-2.05743	3.11999	-3.81257	0.000589376	0.0490998	-0.26048	ENSMUSG00000006589.9	ENSMUSG00000006589.9	adenine phosphoribosyl transferase [Source:MGI Symbol;Acc:MGI:88061]	8	123301374	123303648	-1	Aprt	protein_coding				4.35353	3.68989	1.90673	1.83759	3.47172	3.18518	3.37071	4.10885	Down-regulated
PB.18207.1	-1.64887	5.7252	-3.81112	0.000591749	0.0490998	-0.384491	ENSMUSG00000021748.10	ENSMUSG00000021748.10	pyruvate dehydrogenase (lipoamide) beta [Source:MGI Symbol;Acc:MGI:1915513]	14	14296748	14303777	1	Pdhb	protein_coding				6.26449	6.00664	4.46064	5.16642	6.42997	4.75136	5.96448	6.90911	Down-regulated
PB.4105.16	-1.81577	4.43991	-3.81107	0.000591835	0.0490998	-0.312828	ENSMUSG00000027879.10	ENSMUSG00000027879.10	SEC22 homolog B, vesicle trafficking protein [Source:MGI Symbol;Acc:MGI:1338759]	3	97808506	97830592	1	Sec22b	protein_coding	GO:0016021	integral component of membrane	The component of a membrane consisting of the gene products and protein complexes having at least some part of their peptide sequence embedded in the hydrophobic region of the membrane.	4.77152	5.00228	3.11154	3.56754	5.24723	4.00931	4.48645	5.69826	Down-regulated
PB.14476.16	-1.90899	4.4267	-3.81055	0.000592698	0.0490998	-0.317484	ENSMUSG00000000581.9	ENSMUSG00000000581.9	C1D nuclear receptor co-repressor [Source:MGI Symbol;Acc:MGI:1927354]	11	17207579	17219176	1	C1d	protein_coding	GO:0003723	RNA binding	Interacting selectively and non-covalently with an RNA molecule or a portion thereof.	4.54765	4.20534	2.74107	4.05211	5.55692	4.26971	4.60419	5.831	Down-regulated
PB.21118.42	-2.42176	2.86311	-3.80883	0.000595536	0.0492658	-0.28958	ENSMUSG00000001576.16	ENSMUSG00000001576.16	endoplasmic reticulum-golgi intermediate compartment (ERGIC) 1 [Source:MGI Symbol;Acc:MGI:1914708]	17	26780463	26875908	1	Ergic1	protein_coding	GO:0016020	membrane	A lipid bilayer along with all the proteins and protein complexes embedded in it an attached to it.	4.66393	4.1243	1.08299	1.25761	3.47172	3.28285	2.90397	3.52801	Down-regulated
PB.11189.17	-1.5961	4.80045	-3.80819	0.000596591	0.0492839	-0.330898	ENSMUSG00000031708.18	ENSMUSG00000031708.18	trans-2,3-enoyl-CoA reductase [Source:MGI Symbol;Acc:MGI:1915408]	8	84298327	84334600	-1	Tecr	protein_coding	GO:0006629	lipid metabolic process	The chemical reactions and pathways involving lipids, compounds soluble in an organic solvent but not, or sparingly, in an aqueous solvent. Includes fatty acids; neutral fats, other fatty-acid esters, and soaps; long-chain (fatty) alcohols and waxes; sphingoids and other long-chain bases; glycolipids, phospholipids and sphingolipids; and carotenes, polyprenols, sterols, terpenes and other isopren…	6.19854	5.82624	3.61254	3.66046	4.49575	4.53054	4.76453	5.61655	Down-regulated
PB.4582.9	-2.04784	2.82706	-3.80532	0.000601366	0.0494249	-0.284044	ENSMUSG00000085295.8	ENSMUSG00000085295.8	RIKEN cDNA 4930430E12 gene [Source:MGI Symbol;Acc:MGI:1918889]	4	6352105	6357530	-1	4930430E12Rik	lncRNA				2.63496	2.77808	1.90673	2.47144	3.79305	1.99962	4.06157	4.04781	Down-regulated
PB.2948.54	-2.63381	2.73358	-3.80515	0.00060165	0.0494249	-0.299072	ENSMUSG00000042745.10	ENSMUSG00000042745.10	inhibitor of DNA binding 1, HLH protein [Source:MGI Symbol;Acc:MGI:96396]	2	152578171	152579330	1	Id1	protein_coding	GO:0005634	nucleus	A membrane-bounded organelle of eukaryotic cells in which chromosomes are housed and replicated. In most cells, the nucleus contains all of the cell's chromosomes except the organellar chromosomes, and is the site of RNA synthesis and processing. In some species, or in specialized cell types, RNA metabolism or DNA replication may be absent.	3.91119	2.41898	0.841726	1.47787	4.41783	3.61837	3.1302	3.57203	Down-regulated
PB.22429.7	-2.70696	2.06354	-3.80373	0.000604014	0.0494509	-0.323986	ENSMUSG00000024525.8	ENSMUSG00000024525.8	inositol monophosphatase 2 [Source:MGI Symbol;Acc:MGI:2149728]	18	67422256	67455542	1	Impa2	protein_coding	GO:0046854	phosphatidylinositol phosphorylation	The process of introducing one or more phosphate groups into a phosphatidylinositol, any glycerophosphoinositol having one phosphatidyl group esterified to one of the hydroxy groups of inositol.	3.53725	2.77808	0.551848	1.47787	2.12835	1.74926	2.70747	3.65623	Down-regulated
PB.2651.21	-1.64613	5.53052	-3.80207	0.00060681	0.0494509	-0.344311	ENSMUSG00000060802.9	ENSMUSG00000060802.9	beta-2 microglobulin [Source:MGI Symbol;Acc:MGI:88127]	2	121978167	121983564	1	B2m	protein_coding	GO:0006955	immune response	Any immune system process that functions in the calibrated response of an organism to a potential internal or invasive threat.	6.7846	6.73629	2.9983	4.18316	6.49466	6.9882	5.05385	5.26079	Down-regulated
PB.1086.80	-1.51668	5.10558	-3.80135	0.000608029	0.0494509	-0.376991	ENSMUSG00000050565.17	ENSMUSG00000050565.17	torsin A interacting protein 2 [Source:MGI Symbol;Acc:MGI:3582695]	1	155911149	155944607	1	Tor1aip2	protein_coding	GO:0005634	nucleus	A membrane-bounded organelle of eukaryotic cells in which chromosomes are housed and replicated. In most cells, the nucleus contains all of the cell's chromosomes except the organellar chromosomes, and is the site of RNA synthesis and processing. In some species, or in specialized cell types, RNA metabolism or DNA replication may be absent.	4.91922	5.49666	3.75878	4.74643	5.49502	5.21442	5.67263	5.76615	Down-regulated
PB.8943.21	-3.78623	0.983248	-3.80047	0.000609511	0.0494509	-0.662129	ENSMUSG00000030427.18	ENSMUSG00000030427.18	leukocyte immunoglobulin-like receptor, subfamily A (with TM domain), member 6 [Source:MGI Symbol;Acc:MGI:1195969]	7	3911279	3918502	-1	Lilra6	protein_coding	GO:0003674	molecular_function	A molecular process that can be carried out by the action of a single macromolecular machine, usually via direct physical interactions with other molecular entities. Function in this sense denotes an action, or activity, that a gene product (or a complex) performs. These actions are described from two distinct but related perspectives: (1) biochemical activity, and (2) role as a component in a la…	1.47324	2.11779	0.188695	-0.297782	2.57381	1.74926	2.39535	2.24638	Down-regulated
PB.8471.6	-2.69533	1.4514	-3.79887	0.000612225	0.0495177	-0.322219	ENSMUSG00000030103.12	ENSMUSG00000030103.12	basic helix-loop-helix family, member e40 [Source:MGI Symbol;Acc:MGI:1097714]	6	108637590	108643886	1	Bhlhe40	protein_coding	GO:0003677	DNA binding	Any molecular function by which a gene product interacts selectively and non-covalently with DNA (deoxyribonucleic acid).	0.843961	2.77808	1.47035	0.680099	1.48054	0.53664	3.49787	3.23129	Down-regulated
PB.10005.23	-1.92452	3.24587	-3.7952	0.000618485	0.049757	-0.307146	ENSMUSG00000066258.14	ENSMUSG00000066258.14	tripartite motif-containing 12A [Source:MGI Symbol;Acc:MGI:1923931]	7	103949101	103964673	-1	Trim12a	protein_coding				3.47495	3.74514	1.90673	2.36502	4.0896	3.46034	3.7228	4.04781	Down-regulated
PB.6027.4	-2.97377	2.62272	-3.79235	0.0006234	0.0498239	-0.432199	ENSMUSG00000035692.8	ENSMUSG00000035692.8	ISG15 ubiquitin-like modifier [Source:MGI Symbol;Acc:MGI:1855694]	4	156283912	156285253	-1	Isg15	protein_coding	GO:0005515	protein binding	Interacting selectively and non-covalently with any protein or protein complex (a complex of two or more proteins that may include other nonprotein molecules).	4.42118	3.89923	0.551848	0.680099	4.12272	3.46034	3.07688	2.78436	Down-regulated
PB.22419.34	-2.15733	2.82997	-3.78802	0.000630922	0.0503138	-0.319806	ENSMUSG00000041891.17	ENSMUSG00000041891.17	lectin, mannose-binding, 1 [Source:MGI Symbol;Acc:MGI:1917611]	18	66113809	66155651	-1	Lman1	protein_coding	GO:0016020	membrane	A lipid bilayer along with all the proteins and protein complexes embedded in it an attached to it.	3.9575	3.1497	1.90673	1.47787	3.47172	2.56321	3.41436	3.84746	Down-regulated
PB.1369.14	-1.97818	3.27771	-3.78764	0.000631588	0.0503138	-0.323485	ENSMUSG00000060743.13	ENSMUSG00000060743.13	H3.3 histone A [Source:MGI Symbol;Acc:MGI:1097686]	1	180628397	180641508	-1	H3f3a	protein_coding	GO:0003677	DNA binding	Any molecular function by which a gene product interacts selectively and non-covalently with DNA (deoxyribonucleic acid).	3.59698	3.99351	2.02709	1.98859	3.83363	4.00931	3.41436	4.22369	Down-regulated
PB.20603.4	-2.32944	2.34823	-3.78687	0.000632943	0.0503138	-0.322764	ENSMUSG00000022722.19	ENSMUSG00000022722.19	ADP-ribosylation factor-like 6 [Source:MGI Symbol;Acc:MGI:1927136]	16	59433312	59459754	-1	Arl6	protein_coding	GO:0003924	GTPase activity	Catalysis of the reaction: GTP + H2O = GDP + phosphate.	1.90993	2.66802	1.08299	2.25012	3.36503	1.74926	3.41436	3.91738	Down-regulated
PB.3887.4	-2.11852	3.50958	-3.78572	0.000634966	0.0504067	-0.328443	ENSMUSG00000041355.14	ENSMUSG00000041355.14	signal sequence receptor, beta [Source:MGI Symbol;Acc:MGI:1913506]	3	88483183	88495726	1	Ssr2	protein_coding				4.4858	4.67248	1.47035	2.57055	4.21776	3.69133	3.32571	4.4992	Down-regulated
PB.7530.137	-3.93618	0.58006	-3.7821	0.000641375	0.0506429	-0.694996	ENSMUSG00000029622.17	ENSMUSG00000029622.17	actin related protein 2/3 complex, subunit 1B [Source:MGI Symbol;Acc:MGI:1343142]	5	145051025	145067515	1	Arpc1b	protein_coding	GO:0005515	protein binding	Interacting selectively and non-covalently with any protein or protein complex (a complex of two or more proteins that may include other nonprotein molecules).	1.90993	1.21722	-0.297782	0.272472	1.48054	0.53664	1.87682	2.99304	Down-regulated
PB.13351.8	-1.98901	2.04762	-3.78156	0.000642332	0.0506506	-0.338576	ENSMUSG00000019883.12	ENSMUSG00000019883.12	enoyl Coenzyme A hydratase domain containing 1 [Source:MGI Symbol;Acc:MGI:1277169]	10	29189162	29223465	1	Echdc1	protein_coding	GO:0003824	catalytic activity	Catalysis of a biochemical reaction at physiological temperatures. In biologically catalyzed reactions, the reactants are known as substrates, and the catalysts are naturally occurring macromolecular substances known as enzymes. Enzymes possess specific binding sites for substrates, and are usually composed wholly or largely of protein, but RNA that has catalytic activity (ribozyme) is often also…	0.383206	1.50019	1.90673	2.12528	2.91368	1.99962	3.7228	3.91738	Down-regulated
PB.14736.31	-1.33122	10.6237	-5.50156	4.58e-06	0.00388228	4.0255	ENSMUSG00000015837.16	ENSMUSG00000015837.16	sequestosome 1 [Source:MGI Symbol;Acc:MGI:107931]	11	50090193	50101654	-1	Sqstm1	protein_coding	GO:0005515	protein binding	Interacting selectively and non-covalently with any protein or protein complex (a complex of two or more proteins that may include other nonprotein molecules).	11.6123	11.9296	9.28822	9.79978	10.531	10.0988	10.8786	10.8566	Unchanged
PB.8810.3	-1.36003	9.55435	-5.3549	7.02e-06	0.00475897	3.63498	ENSMUSG00000030208.16	ENSMUSG00000030208.16	epithelial membrane protein 1 [Source:MGI Symbol;Acc:MGI:107941]	6	135339543	135360171	1	Emp1	protein_coding	GO:0016020	membrane	A lipid bilayer along with all the proteins and protein complexes embedded in it an attached to it.	8.80852	9.30747	8.95808	9.15255	10.0162	9.37923	10.4419	10.3807	Unchanged
PB.7409.11	1.37846	7.95723	4.89601	2.67e-05	0.0112546	2.42318	ENSMUSG00000025854.16	ENSMUSG00000025854.16	FAM20C, golgi associated secretory pathway kinase [Source:MGI Symbol;Acc:MGI:2136853]	5	138740269	138795832	1	Fam20c	protein_coding	GO:0005615	extracellular space	That part of a multicellular organism outside the cells proper, usually taken to be outside the plasma membranes, and occupied by fluid.	8.81954	8.77357	8.8076	8.8793	6.61011	6.8753	7.73703	7.18901	Unchanged
PB.16904.14	1.39905	6.83091	4.84756	3.08e-05	0.0120117	2.31218	ENSMUSG00000021003.11	ENSMUSG00000021003.11	galactosylceramidase [Source:MGI Symbol;Acc:MGI:95636]	12	98168553	98225718	-1	Galc	protein_coding	GO:0003824	catalytic activity	Catalysis of a biochemical reaction at physiological temperatures. In biologically catalyzed reactions, the reactants are known as substrates, and the catalysts are naturally occurring macromolecular substances known as enzymes. Enzymes possess specific binding sites for substrates, and are usually composed wholly or largely of protein, but RNA that has catalytic activity (ribozyme) is often also…	6.16932	5.98385	8.34033	8.35471	5.90036	6.06761	7.08564	6.81608	Unchanged
PB.12107.9	-1.18714	10.9715	-4.71599	4.5e-05	0.0146751	1.76794	ENSMUSG00000015656.18	ENSMUSG00000015656.18	heat shock protein 8 [Source:MGI Symbol;Acc:MGI:105384]	9	40712280	40721383	1	Hspa8	protein_coding	GO:0005634	nucleus	A membrane-bounded organelle of eukaryotic cells in which chromosomes are housed and replicated. In most cells, the nucleus contains all of the cell's chromosomes except the organellar chromosomes, and is the site of RNA synthesis and processing. In some species, or in specialized cell types, RNA metabolism or DNA replication may be absent.	11.7091	11.8189	9.89101	10.2571	11.3073	10.2805	11.2646	11.247	Unchanged
PB.400.6	1.37981	7.4925	4.70073	4.71e-05	0.0149254	1.90559	ENSMUSG00000025969.16	ENSMUSG00000025969.16	neuropilin 2 [Source:MGI Symbol;Acc:MGI:1100492]	1	62742444	62857854	1	Nrp2	protein_coding				7.74667	7.57938	8.53434	8.09031	6.99258	7.15226	6.95506	6.9304	Unchanged
PB.16097.19	-1.08981	10.2077	-4.63283	5.73e-05	0.0165609	1.58318	ENSMUSG00000033880.12	ENSMUSG00000033880.12	lectin, galactoside-binding, soluble, 3 binding protein [Source:MGI Symbol;Acc:MGI:99554]	11	118283577	118292918	-1	Lgals3bp	protein_coding				10.609	10.7169	9.27991	9.51021	10.4575	10.132	10.4774	10.4851	Unchanged
PB.11870.47	1.3813	8.76948	4.58604	6.56e-05	0.0176636	1.52984	ENSMUSG00000049723.15	ENSMUSG00000049723.15	matrix metallopeptidase 12 [Source:MGI Symbol;Acc:MGI:97005]	9	7344381	7369499	1	Mmp12	protein_coding	GO:0006508	proteolysis	The hydrolysis of proteins into smaller polypeptides and/or amino acids by cleavage of their peptide bonds.	9.35419	9.64364	9.23454	9.55477	8.81123	7.5506	7.95032	8.07456	Unchanged
PB.7530.1	-1.38346	10.5115	-4.58289	6.62e-05	0.0176636	1.41707	ENSMUSG00000029622.17	ENSMUSG00000029622.17	actin related protein 2/3 complex, subunit 1B [Source:MGI Symbol;Acc:MGI:1343142]	5	145051025	145067515	1	Arpc1b	protein_coding	GO:0005515	protein binding	Interacting selectively and non-covalently with any protein or protein complex (a complex of two or more proteins that may include other nonprotein molecules).	11.1025	10.9766	9.26851	10.0494	10.8235	9.79693	10.5319	11.5479	Unchanged
PB.17851.1	1.36902	7.41468	4.52723	7.77e-05	0.0193147	1.45258	ENSMUSG00000074794.11	ENSMUSG00000074794.11	arrestin domain containing 3 [Source:MGI Symbol;Acc:MGI:2145242]	13	81031503	81044161	1	Arrdc3	protein_coding				8.42558	8.32979	7.88678	7.68295	7.08371	7.1063	6.4675	6.3815	Unchanged
PB.10333.2	1.24925	8.84638	4.52685	7.78e-05	0.0193147	1.3491	ENSMUSG00000030786.19	ENSMUSG00000030786.19	integrin alpha M [Source:MGI Symbol;Acc:MGI:96607]	7	127661812	127717663	1	Itgam	protein_coding	GO:0007155	cell adhesion	The attachment of a cell, either to another cell or to an underlying substrate such as the extracellular matrix, via cell adhesion molecules.	8.66939	8.75854	9.97572	9.20652	8.53032	8.9388	8.33513	8.37246	Unchanged
PB.4879.19	1.45431	6.82025	4.52583	7.8e-05	0.0193147	1.46252	ENSMUSG00000007613.16	ENSMUSG00000007613.16	transforming growth factor, beta receptor I [Source:MGI Symbol;Acc:MGI:98728]	4	47353222	47414931	1	Tgfbr1	protein_coding	GO:0016020	membrane	A lipid bilayer along with all the proteins and protein complexes embedded in it an attached to it.	7.48736	7.42299	7.80286	7.25778	6.37605	6.09476	5.94973	6.23859	Unchanged
PB.9523.30	-1.46627	11.1734	-4.52533	7.81e-05	0.0193147	1.24421	ENSMUSG00000050708.17	ENSMUSG00000050708.17	ferritin light polypeptide 1 [Source:MGI Symbol;Acc:MGI:95589]	7	45107368	45109308	-1	Ftl1	protein_coding	GO:0008199	ferric iron binding	Interacting selectively and non-covalently with ferric iron, Fe(III).	13.0283	12.0093	9.3407	10.2553	11.4816	10.7575	10.7893	11.7295	Unchanged
PB.14942.6	-1.35234	7.89191	-4.47284	9.08e-05	0.0207553	1.27637	ENSMUSG00000018932.10	ENSMUSG00000018932.10	mitogen-activated protein kinase kinase 3 [Source:MGI Symbol;Acc:MGI:1346868]	11	60822859	60843637	1	Map2k3	protein_coding	GO:0005524	ATP binding	Interacting selectively and non-covalently with ATP, adenosine 5'-triphosphate, a universally important coenzyme and enzyme regulator.	8.37316	8.46963	6.8123	7.14974	8.22376	7.49053	8.34926	8.29906	Unchanged
PB.16367.3	-1.3794	7.4649	-4.44719	9.78e-05	0.0216514	1.22808	ENSMUSG00000020638.9	ENSMUSG00000020638.9	cytidine monophosphate (UMP-CMP) kinase 2, mitochondrial [Source:MGI Symbol;Acc:MGI:99830]	12	26519203	26529836	1	Cmpk2	protein_coding	GO:0050145	nucleoside monophosphate kinase activity	Catalysis of the reaction: ATP + nucleoside monophosphate = ADP + nucleoside diphosphate.	7.43922	7.30384	6.28781	6.80261	8.12913	7.98357	8.12301	7.69372	Unchanged
PB.1588.2	-1.20507	8.98041	-4.4425	9.91e-05	0.0217329	1.12472	ENSMUSG00000026728.10	ENSMUSG00000026728.10	vimentin [Source:MGI Symbol;Acc:MGI:98932]	2	13578738	13587637	1	Vim	protein_coding	GO:0005882	intermediate filament	A cytoskeletal structure that forms a distinct elongated structure, characteristically 10 nm in diameter, that occurs in the cytoplasm of eukaryotic cells. Intermediate filaments form a fibrous system, composed of chemically heterogeneous subunits and involved in mechanically integrating the various components of the cytoplasmic space. Intermediate filaments may be divided into five chemically di…	8.91942	9.34595	8.0939	8.3737	9.37054	8.88343	9.31688	9.55403	Unchanged
PB.15717.16	-1.33018	7.52145	-4.39487	0.000113633	0.0227674	1.08604	ENSMUSG00000017830.16	ENSMUSG00000017830.16	DEXH (Asp-Glu-X-His) box polypeptide 58 [Source:MGI Symbol;Acc:MGI:1931560]	11	100585710	100595097	-1	Dhx58	protein_coding	GO:0003677	DNA binding	Any molecular function by which a gene product interacts selectively and non-covalently with DNA (deoxyribonucleic acid).	7.59381	7.59074	6.41459	6.68035	8.26143	7.93557	7.85456	7.88253	Unchanged
PB.18150.13	-1.45686	5.43541	-4.33845	0.000133562	0.0248021	0.979386	ENSMUSG00000093930.3	ENSMUSG00000093930.3	3-hydroxy-3-methylglutaryl-Coenzyme A synthase 1 [Source:MGI Symbol;Acc:MGI:107592]	13	120151915	120169796	1	Hmgcs1	protein_coding				4.66393	4.78221	5.6079	5.43982	4.83248	4.40601	7.18347	6.75055	Unchanged
PB.11963.1	-1.26837	8.79961	-4.33657	0.000134284	0.0248291	0.891134	ENSMUSG00000037405.9	ENSMUSG00000037405.9	intercellular adhesion molecule 1 [Source:MGI Symbol;Acc:MGI:96392]	9	20927281	20940113	1	Icam1	protein_coding				11.0339	11.1158	7.18969	7.28722	8.70724	8.08521	8.60958	8.39101	Unchanged
PB.21302.94	-1.10466	10.614	-4.31115	0.000144407	0.0255017	0.665586	ENSMUSG00000061232.17	ENSMUSG00000061232.17	histocompatibility 2, K1, K region [Source:MGI Symbol;Acc:MGI:95904]	17	34214991	34219321	-1	H2-K1	protein_coding	GO:0019882	antigen processing and presentation	The process in which an antigen-presenting cell expresses antigen (peptide or lipid) on its cell surface in association with an MHC protein complex.	11.0056	11.197	9.50128	9.96145	11.0288	10.5519	10.4758	11.1949	Unchanged
PB.22321.3	-1.48711	6.07374	-4.30074	0.000148765	0.0259912	0.873461	ENSMUSG00000034484.9	ENSMUSG00000034484.9	sorting nexin 2 [Source:MGI Symbol;Acc:MGI:1915054]	18	53309388	53353937	1	Snx2	protein_coding	GO:0035091	phosphatidylinositol binding	Interacting selectively and non-covalently with any inositol-containing glycerophospholipid, i.e. phosphatidylinositol (PtdIns) and its phosphorylated derivatives.	5.55282	5.63472	5.54881	5.65834	6.58656	5.56441	7.07548	7.0789	Unchanged
PB.4038.18	-1.42206	9.65735	-4.29733	0.00015022	0.026107	0.688692	ENSMUSG00000038642.11	ENSMUSG00000038642.11	cathepsin S [Source:MGI Symbol;Acc:MGI:107341]	3	95434097	95463714	1	Ctss	protein_coding	GO:0006508	proteolysis	The hydrolysis of proteins into smaller polypeptides and/or amino acids by cleavage of their peptide bonds.	10.1027	10.1993	8.40146	9.00975	10.2761	9.02425	9.5718	10.6831	Unchanged
PB.22321.29	-1.33684	8.08555	-4.29465	0.000151375	0.026107	0.748992	ENSMUSG00000034484.9	ENSMUSG00000034484.9	sorting nexin 2 [Source:MGI Symbol;Acc:MGI:1915054]	18	53309388	53353937	1	Snx2	protein_coding	GO:0035091	phosphatidylinositol binding	Interacting selectively and non-covalently with any inositol-containing glycerophospholipid, i.e. phosphatidylinositol (PtdIns) and its phosphorylated derivatives.	7.35524	7.7444	7.34539	8.02191	8.67271	7.55549	9.0405	8.97635	Unchanged
PB.1090.43	1.44372	5.73741	4.25786	0.000168128	0.0278465	0.76222	ENSMUSG00000026600.13	ENSMUSG00000026600.13	sterol O-acyltransferase 1 [Source:MGI Symbol;Acc:MGI:104665]	1	156252095	156301901	-1	Soat1	protein_coding	GO:0016020	membrane	A lipid bilayer along with all the proteins and protein complexes embedded in it an attached to it.	4.96528	5.51267	7.13381	6.76125	5.12178	5.50493	5.57985	5.46136	Unchanged
PB.6974.16	-1.14173	8.92019	-4.25182	0.000171048	0.0280424	0.612022	ENSMUSG00000029561.18	ENSMUSG00000029561.18	2'-5' oligoadenylate synthetase-like 2 [Source:MGI Symbol;Acc:MGI:1344390]	5	115034997	115050295	1	Oasl2	protein_coding	GO:0005515	protein binding	Interacting selectively and non-covalently with any protein or protein complex (a complex of two or more proteins that may include other nonprotein molecules).	9.12613	9.2855	7.95476	8.22951	9.35755	8.97029	9.34393	9.10926	Unchanged
PB.15028.8	-1.39056	6.76467	-4.25062	0.000171631	0.0280424	0.716048	ENSMUSG00000018736.15	ENSMUSG00000018736.15	nudE neurodevelopment protein 1 like 1 [Source:MGI Symbol;Acc:MGI:1932915]	11	68712260	68762684	-1	Ndel1	protein_coding	GO:2000574	regulation of microtubule motor activity	Any process that modulates the frequency, rate or extent of microtubule motor activity.	6.86576	7.06961	5.94997	6.25801	6.94244	6.13455	7.47122	7.49368	Unchanged
PB.14736.39	-1.22067	8.14966	-4.2322	0.000180881	0.0289916	0.605128	ENSMUSG00000015837.16	ENSMUSG00000015837.16	sequestosome 1 [Source:MGI Symbol;Acc:MGI:107931]	11	50090193	50101654	-1	Sqstm1	protein_coding	GO:0005515	protein binding	Interacting selectively and non-covalently with any protein or protein complex (a complex of two or more proteins that may include other nonprotein molecules).	8.66067	8.9248	7.12709	7.45874	8.22947	7.81013	8.46921	8.5439	Unchanged
PB.5833.99	1.30744	8.08163	4.22888	0.000182597	0.0290329	0.589448	ENSMUSG00000028599.11	ENSMUSG00000028599.11	tumor necrosis factor receptor superfamily, member 1b [Source:MGI Symbol;Acc:MGI:1314883]	4	144940033	144973440	-1	Tnfrsf1b	protein_coding	GO:0016020	membrane	A lipid bilayer along with all the proteins and protein complexes embedded in it an attached to it.	8.97816	8.94116	8.78963	8.53118	6.84657	7.88592	7.63926	7.07126	Unchanged
PB.22942.18	-1.33263	10.093	-4.22696	0.0001836	0.0290329	0.450148	ENSMUSG00000024659.16	ENSMUSG00000024659.16	annexin A1 [Source:MGI Symbol;Acc:MGI:96819]	19	20350792	20368308	-1	Anxa1	protein_coding	GO:0005509	calcium ion binding	Interacting selectively and non-covalently with calcium ions (Ca2+).	10.1175	10.4318	9.12753	9.68143	10.6287	9.28955	10.249	11.2252	Unchanged
PB.19258.7	-1.12752	9.03814	-4.21195	0.000191607	0.0297631	0.460244	ENSMUSG00000037465.11	ENSMUSG00000037465.11	Kruppel-like factor 10 [Source:MGI Symbol;Acc:MGI:1101353]	15	38291707	38300950	-1	Klf10	protein_coding				8.60539	8.53772	8.62057	8.89731	9.29989	8.60289	10.1354	9.61973	Unchanged
PB.22379.26	0.914392	11.4835	4.19078	0.000203494	0.0304415	0.213085	ENSMUSG00000024621.17	ENSMUSG00000024621.17	colony stimulating factor 1 receptor [Source:MGI Symbol;Acc:MGI:1339758]	18	61233670	61265221	1	Csf1r	protein_coding				11.0837	11.1023	12.4072	12.2324	10.7492	11.4886	11.6693	11.1377	Unchanged
PB.20267.1	-1.46532	6.52175	-4.1893	0.000204352	0.0304415	0.558044	ENSMUSG00000004460.18	ENSMUSG00000004460.18	DnaJ heat shock protein family (Hsp40) member B11 [Source:MGI Symbol;Acc:MGI:1915088]	16	22676595	22698384	1	Dnajb11	protein_coding	GO:0051082	unfolded protein binding	Interacting selectively and non-covalently with an unfolded protein.	6.09877	6.05117	5.58847	6.28745	7.26525	6.19852	7.44253	7.32385	Unchanged
PB.16352.6	-1.37654	6.72155	-4.17424	0.000213286	0.0313746	0.506844	ENSMUSG00000020649.12	ENSMUSG00000020649.12	ribonucleotide reductase M2 [Source:MGI Symbol;Acc:MGI:98181]	12	24758240	24764145	1	Rrm2	protein_coding	GO:0055114	oxidation-reduction process	A metabolic process that results in the removal or addition of one or more electrons to or from a substance, with or without the concomitant removal or addition of a proton or protons.	6.13951	6.35631	5.95756	6.40625	7.35509	6.54212	7.65071	7.43529	Unchanged
PB.4584.1	-1.15965	10.1186	-4.17024	0.000215723	0.0315731	0.265629	ENSMUSG00000028249.16	ENSMUSG00000028249.16	syndecan binding protein [Source:MGI Symbol;Acc:MGI:1337026]	4	6365650	6408423	1	Sdcbp	protein_coding	GO:0005515	protein binding	Interacting selectively and non-covalently with any protein or protein complex (a complex of two or more proteins that may include other nonprotein molecules).	9.93999	9.91985	9.53148	10.2478	10.2894	8.95185	11.1436	10.9317	Unchanged
PB.463.94	-1.42967	9.23357	-4.15155	0.00022747	0.0327112	0.321617	ENSMUSG00000006304.15	ENSMUSG00000006304.15	actin related protein 2/3 complex, subunit 2 [Source:MGI Symbol;Acc:MGI:1923959]	1	74275243	74307368	1	Arpc2	protein_coding				9.8408	9.74876	7.87079	8.60171	9.89985	8.5934	9.12008	10.2066	Unchanged
PB.14362.1	-1.48856	5.81821	-4.14257	0.000233339	0.0330012	0.4829	ENSMUSG00000058755.4	ENSMUSG00000058755.4	oncostatin M [Source:MGI Symbol;Acc:MGI:104749]	11	4186420	4191026	1	Osm	protein_coding	GO:0005576	extracellular region	The space external to the outermost structure of a cell. For cells without external protective or external encapsulating structures this refers to space outside of the plasma membrane. This term covers the host cell environment outside an intracellular parasite.	6.30086	6.46726	4.71477	5.08495	6.01064	5.37807	6.38764	6.33755	Unchanged
PB.17061.41	-1.13333	9.90683	-4.14128	0.000234192	0.0330012	0.257817	ENSMUSG00000001270.10	ENSMUSG00000001270.10	creatine kinase, brain [Source:MGI Symbol;Acc:MGI:88407]	12	111635795	111638772	-1	Ckb	protein_coding				10.5662	10.6912	8.66415	9.13039	10.1301	10.0196	9.59213	10.4692	Unchanged
PB.10531.4	-1.45104	7.64477	-4.127	0.000243863	0.0337647	0.360343	ENSMUSG00000018819.11	ENSMUSG00000018819.11	lymphocyte specific 1 [Source:MGI Symbol;Acc:MGI:96832]	7	142014546	142048604	1	Lsp1	protein_coding	GO:0007165	signal transduction	The cellular process in which a signal is conveyed to trigger a change in the activity or state of a cell. Signal transduction begins with reception of a signal (e.g. a ligand binding to a receptor or receptor activation by a stimulus such as light), or for signal transduction in the absence of ligand, signal-withdrawal or the activity of a constitutively active receptor. Signal transduction ends…	8.32981	8.38519	6.27571	6.74012	8.123	7.43319	7.37787	8.53419	Unchanged
PB.8940.33	-1.24698	7.40423	-4.11936	0.000249195	0.034182	0.343739	ENSMUSG00000089942.10	ENSMUSG00000089942.10	paired-Ig-like receptor A2 [Source:MGI Symbol;Acc:MGI:1195970]	7	3839811	3848050	-1	Pira2	protein_coding	GO:0003674	molecular_function	A molecular process that can be carried out by the action of a single macromolecular machine, usually via direct physical interactions with other molecular entities. Function in this sense denotes an action, or activity, that a gene product (or a complex) performs. These actions are described from two distinct but related perspectives: (1) biochemical activity, and (2) role as a component in a la…	7.2335	7.18399	6.59582	6.45894	8.18508	8.08521	7.90896	7.62746	Unchanged
PB.15547.3	1.38359	7.28291	4.10575	0.000258986	0.035067	0.279796	ENSMUSG00000020865.17	ENSMUSG00000020865.17	ATP-binding cassette, sub-family C (CFTR/MRP), member 3 [Source:MGI Symbol;Acc:MGI:1923658]	11	94234121	94283823	-1	Abcc3	protein_coding	GO:0016021	integral component of membrane	The component of a membrane consisting of the gene products and protein complexes having at least some part of their peptide sequence embedded in the hydrophobic region of the membrane.	7.15619	7.04229	8.62891	7.99317	6.13761	7.48027	7.12885	6.74575	Unchanged
PB.21693.8	-1.32046	7.47927	-4.10101	0.000262481	0.0351063	0.264959	ENSMUSG00000024091.10	ENSMUSG00000024091.10	vesicle-associated membrane protein, associated protein A [Source:MGI Symbol;Acc:MGI:1353561]	17	65885322	65920550	-1	Vapa	protein_coding	GO:0005789	endoplasmic reticulum membrane	The lipid bilayer surrounding the endoplasmic reticulum.	7.2522	7.25233	6.69455	7.33028	7.89995	6.80306	8.24132	8.40173	Unchanged
PB.19868.3	-1.44624	5.78893	-4.08807	0.000272261	0.0359256	0.330688	ENSMUSG00000072235.7	ENSMUSG00000072235.7	tubulin, alpha 1A [Source:MGI Symbol;Acc:MGI:98869]	15	98847718	98851584	-1	Tuba1a	protein_coding	GO:0003924	GTPase activity	Catalysis of the reaction: GTP + H2O = GDP + phosphate.	5.83915	6.08368	4.81849	5.34501	5.70643	5.64008	6.29145	6.72153	Unchanged
PB.18379.2	1.47394	6.61189	4.07909	0.000279258	0.0364414	0.238545	ENSMUSG00000042286.14	ENSMUSG00000042286.14	stabilin 1 [Source:MGI Symbol;Acc:MGI:2178742]	14	30860970	30890598	-1	Stab1	protein_coding				6.43783	6.45074	8.16777	7.49704	5.00228	6.67399	6.33184	6.41814	Unchanged
PB.6280.1	-1.23324	8.93704	-4.07294	0.000284157	0.0369172	0.105231	ENSMUSG00000018965.12	ENSMUSG00000018965.12	tyrosine 3-monooxygenase/tryptophan 5-monooxygenase activation protein, eta polypeptide [Source:MGI Symbol;Acc:MGI:109194]	5	33176160	33185310	1	Ywhah	protein_coding	GO:0005737	cytoplasm	All of the contents of a cell excluding the plasma membrane and nucleus, but including other subcellular structures.	8.82579	9.06982	8.0124	8.74253	9.3987	8.25729	9.42817	9.77669	Unchanged
PB.10531.2	-1.48187	6.74445	-4.04889	0.000304113	0.0386584	0.197866	ENSMUSG00000018819.11	ENSMUSG00000018819.11	lymphocyte specific 1 [Source:MGI Symbol;Acc:MGI:96832]	7	142014546	142048604	1	Lsp1	protein_coding	GO:0007165	signal transduction	The cellular process in which a signal is conveyed to trigger a change in the activity or state of a cell. Signal transduction begins with reception of a signal (e.g. a ligand binding to a receptor or receptor activation by a stimulus such as light), or for signal transduction in the absence of ligand, signal-withdrawal or the activity of a constitutively active receptor. Signal transduction ends…	7.4715	7.39735	5.38952	5.89664	7.08371	6.56171	6.57236	7.65842	Unchanged
PB.1041.1	-1.34776	8.64167	-4.04729	0.00030549	0.0386668	0.0439172	ENSMUSG00000008475.14	ENSMUSG00000008475.14	actin related protein 2/3 complex, subunit 5 [Source:MGI Symbol;Acc:MGI:1915021]	1	152642293	152651348	1	Arpc5	protein_coding	GO:0015629	actin cytoskeleton	The part of the cytoskeleton (the internal framework of a cell) composed of actin and associated proteins. Includes actin cytoskeleton-associated complexes.	8.3603	8.50608	7.94524	8.47472	9.28076	7.48541	9.49258	9.60723	Unchanged
PB.3810.19	-1.1293	8.69763	-4.04238	0.000309747	0.0389025	0.0743264	ENSMUSG00000027995.11	ENSMUSG00000027995.11	toll-like receptor 2 [Source:MGI Symbol;Acc:MGI:1346060]	3	83743579	83749074	-1	Tlr2	protein_coding	GO:0016021	integral component of membrane	The component of a membrane consisting of the gene products and protein complexes having at least some part of their peptide sequence embedded in the hydrophobic region of the membrane.	9.89162	10.1075	7.53242	7.73995	8.56236	8.25127	8.90843	8.60741	Unchanged
PB.12805.4	1.06125	8.33277	4.03835	0.000313288	0.0389025	0.0169822	ENSMUSG00000032554.16	ENSMUSG00000032554.16	transferrin [Source:MGI Symbol;Acc:MGI:98821]	9	103081200	103107643	-1	Trf	protein_coding	GO:0005576	extracellular region	The space external to the outermost structure of a cell. For cells without external protective or external encapsulating structures this refers to space outside of the plasma membrane. This term covers the host cell environment outside an intracellular parasite.	8.24134	8.13412	9.24853	9.61406	7.50394	7.21546	8.5275	8.20084	Unchanged
PB.8399.13	-1.40056	6.92999	-4.03197	0.000318966	0.0390669	0.130843	ENSMUSG00000035199.7	ENSMUSG00000035199.7	ADP-ribosylation factor-like 6 interacting protein 5 [Source:MGI Symbol;Acc:MGI:1929501]	6	97187650	97210276	1	Arl6ip5	protein_coding	GO:0005737	cytoplasm	All of the contents of a cell excluding the plasma membrane and nucleus, but including other subcellular structures.	7.2382	7.32213	5.80597	6.37916	7.3305	6.46098	7.13864	7.82685	Unchanged
PB.12521.14	-1.49356	7.54675	-4.02538	0.000324949	0.0392719	0.0794263	ENSMUSG00000032366.16	ENSMUSG00000032366.16	tropomyosin 1, alpha [Source:MGI Symbol;Acc:MGI:98809]	9	66929872	66956688	-1	Tpm1	protein_coding	GO:0003779	actin binding	Interacting selectively and non-covalently with monomeric or multimeric forms of actin, including actin filaments.	7.82369	8.18246	6.39236	6.90586	8.23137	6.60956	7.80213	8.46875	Unchanged
PB.463.77	-1.24164	7.89238	-4.0248	0.000325478	0.0392719	0.0420486	ENSMUSG00000006304.15	ENSMUSG00000006304.15	actin related protein 2/3 complex, subunit 2 [Source:MGI Symbol;Acc:MGI:1923959]	1	74275243	74307368	1	Arpc2	protein_coding				7.74667	8.03229	7.17673	7.52202	8.25584	7.26411	8.41653	8.75554	Unchanged
PB.2860.3	1.49442	5.52371	4.02468	0.000325586	0.0392719	0.168216	ENSMUSG00000027422.16	ENSMUSG00000027422.16	ribosome binding protein 1 [Source:MGI Symbol;Acc:MGI:1932395]	2	143789315	143853183	-1	Rrbp1	protein_coding	GO:0015031	protein transport	The directed movement of proteins into, out of or within a cell, or between cells, by means of some agent such as a transporter or pore.	5.78882	5.67796	6.75244	6.07602	4.6627	5.50493	5.06758	4.82442	Unchanged
PB.15963.6	-1.37463	6.28191	-4.0178	0.00033196	0.039716	0.140376	ENSMUSG00000041598.8	ENSMUSG00000041598.8	CDC42 effector protein (Rho GTPase binding) 4 [Source:MGI Symbol;Acc:MGI:1929760]	11	113617676	113642707	-1	Cdc42ep4	protein_coding	GO:0005737	cytoplasm	All of the contents of a cell excluding the plasma membrane and nucleus, but including other subcellular structures.	7.10568	7.15878	5.21043	5.19777	6.29118	6.27173	6.74038	6.3815	Unchanged
PB.1294.17	-1.4871	7.72196	-4.00527	0.000343868	0.0402822	0.0384736	ENSMUSG00000026536.10	ENSMUSG00000026536.10	interferon activated gene 211 [Source:MGI Symbol;Acc:MGI:3041120]	1	173723911	173740612	-1	Ifi211	protein_coding	GO:0002218	activation of innate immune response	Any process that initiates an innate immune response. Innate immune responses are defense responses mediated by germline encoded components that directly recognize components of potential pathogens. Examples of this process include activation of the hypersensitive response of Arabidopsis thaliana and activation of any NOD or TLR signaling pathway in vertebrate species.	7.97487	8.46347	6.30577	6.5649	9.10234	7.5749	7.76258	8.06689	Unchanged
PB.7479.93	-1.39696	7.10773	-4.00422	0.000344888	0.0402822	0.0510841	ENSMUSG00000029580.15	ENSMUSG00000029580.15	actin, beta [Source:MGI Symbol;Acc:MGI:87904]	5	142888870	142892509	-1	Actb	protein_coding	GO:0005737	cytoplasm	All of the contents of a cell excluding the plasma membrane and nucleus, but including other subcellular structures.	7.71333	7.5013	5.84744	6.55888	6.90009	7.21546	7.09237	8.08978	Unchanged
PB.3679.25	-1.0743	9.54114	-3.99096	0.000357992	0.0410893	-0.167891	ENSMUSG00000027808.9	ENSMUSG00000027808.9	stress-associated endoplasmic reticulum protein 1 [Source:MGI Symbol;Acc:MGI:92638]	3	58427238	58433313	-1	Serp1	protein_coding	GO:0005783	endoplasmic reticulum	The irregular network of unit membranes, visible only by electron microscopy, that occurs in the cytoplasm of many eukaryotic cells. The membranes form a complex meshwork of tubular channels, which are often expanded into slitlike cavities called cisternae. The ER takes two forms, rough (or granular), with ribosomes adhering to the outer surface, and smooth (with no ribosomes attached).	9.28778	9.52434	8.96091	9.43247	9.80291	8.80546	10.3595	10.1654	Unchanged
PB.14422.1	-1.41839	6.9517	-3.9895	0.000359461	0.0410893	0.0479869	ENSMUSG00000071866.13	ENSMUSG00000071866.13	peptidylprolyl isomerase A [Source:MGI Symbol;Acc:MGI:97749]	11	6365443	6369817	1	Ppia	protein_coding	GO:0006457	protein folding	The process of assisting in the covalent and noncovalent assembly of single chain polypeptides or multisubunit complexes into the correct tertiary structure.	8.02465	7.62796	5.17178	5.89664	7.47216	7.62232	6.59624	7.27475	Unchanged
PB.15890.27	-1.43729	7.07805	-3.9867	0.000362298	0.0411742	-0.0114549	ENSMUSG00000018362.15	ENSMUSG00000018362.15	karyopherin (importin) alpha 2 [Source:MGI Symbol;Acc:MGI:103561]	11	106879455	106890367	-1	Kpna2	protein_coding	GO:0015031	protein transport	The directed movement of proteins into, out of or within a cell, or between cells, by means of some agent such as a transporter or pore.	6.80374	7.00316	6.07392	6.86739	7.8189	6.33001	7.83663	7.94664	Unchanged
PB.4453.15	-1.41943	6.73592	-3.98481	0.000364227	0.0412345	0.0272799	ENSMUSG00000028270.13	ENSMUSG00000028270.13	guanylate binding protein 2 [Source:MGI Symbol;Acc:MGI:102772]	3	142326363	142343769	1	Gbp2	protein_coding	GO:0003924	GTPase activity	Catalysis of the reaction: GTP + H2O = GDP + phosphate.	7.27065	7.20385	5.29678	6.09279	7.40643	6.51223	7.22389	6.95555	Unchanged
PB.1041.3	-1.24344	8.32115	-3.9834	0.000365681	0.0412741	-0.105752	ENSMUSG00000008475.14	ENSMUSG00000008475.14	actin related protein 2/3 complex, subunit 5 [Source:MGI Symbol;Acc:MGI:1915021]	1	152642293	152651348	1	Arpc5	protein_coding	GO:0015629	actin cytoskeleton	The part of the cytoskeleton (the internal framework of a cell) composed of actin and associated proteins. Includes actin cytoskeleton-associated complexes.	7.90864	8.20234	7.62831	8.22571	8.79205	7.51083	9.0578	9.26655	Unchanged
PB.8698.16	-1.33544	8.09908	-3.97746	0.000371834	0.0414592	-0.0596182	ENSMUSG00000023456.17	ENSMUSG00000023456.17	triosephosphate isomerase 1 [Source:MGI Symbol;Acc:MGI:98797]	6	124787549	124791259	-1	Tpi1	protein_coding	GO:0003824	catalytic activity	Catalysis of a biochemical reaction at physiological temperatures. In biologically catalyzed reactions, the reactants are known as substrates, and the catalysts are naturally occurring macromolecular substances known as enzymes. Enzymes possess specific binding sites for substrates, and are usually composed wholly or largely of protein, but RNA that has catalytic activity (ribozyme) is often also…	8.96971	9.13978	6.69	7.12142	8.4494	7.97263	7.67558	8.80479	Unchanged
PB.20186.3	-1.44041	5.60905	-3.96411	0.000386025	0.0419004	0.0125185	ENSMUSG00000003528.16	ENSMUSG00000003528.16	solute carrier family 25 (mitochondrial carrier, citrate transporter), member 1 [Source:MGI Symbol;Acc:MGI:1345283]	16	17743087	17746083	-1	Slc25a1	protein_coding	GO:0055085	transmembrane transport	The process in which a solute is transported across a lipid bilayer, from one side of a membrane to the other.	5.76298	5.839	4.67847	5.15049	5.61627	5.31019	6.03607	6.63079	Unchanged
PB.8729.9	-1.34028	7.51072	-3.96341	0.00038679	0.0419004	-0.0903038	ENSMUSG00000030342.9	ENSMUSG00000030342.9	CD9 antigen [Source:MGI Symbol;Acc:MGI:88348]	6	125437229	125471754	-1	Cd9	protein_coding	GO:0016021	integral component of membrane	The component of a membrane consisting of the gene products and protein complexes having at least some part of their peptide sequence embedded in the hydrophobic region of the membrane.	7.77604	7.70314	6.43105	7.16171	7.77269	7.02395	7.68452	8.57397	Unchanged
PB.1940.2	-1.36811	7.48048	-3.96242	0.000387868	0.0419004	-0.0895556	ENSMUSG00000026864.14	ENSMUSG00000026864.14	heat shock protein 5 [Source:MGI Symbol;Acc:MGI:95835]	2	34661982	34667559	1	Hspa5	protein_coding	GO:0005737	cytoplasm	All of the contents of a cell excluding the plasma membrane and nucleus, but including other subcellular structures.	7.55293	7.69964	6.41459	7.04592	8.19095	6.81126	8.04186	8.12899	Unchanged
PB.14636.100	1.16211	8.39544	3.95732	0.00039346	0.0421206	-0.176111	ENSMUSG00000020143.16	ENSMUSG00000020143.16	dedicator of cyto-kinesis 2 [Source:MGI Symbol;Acc:MGI:2149010]	11	34176815	34674719	-1	Dock2	protein_coding	GO:0005515	protein binding	Interacting selectively and non-covalently with any protein or protein complex (a complex of two or more proteins that may include other nonprotein molecules).	8.45614	8.20972	9.33488	8.89969	7.67837	8.6811	7.97056	7.95497	Unchanged
PB.22201.8	-1.16543	9.93116	-3.95713	0.000393662	0.0421206	-0.254194	ENSMUSG00000051439.8	ENSMUSG00000051439.8	CD14 antigen [Source:MGI Symbol;Acc:MGI:88318]	18	36858120	36859851	-1	Cd14	protein_coding	GO:0005515	protein binding	Interacting selectively and non-covalently with any protein or protein complex (a complex of two or more proteins that may include other nonprotein molecules).	10.6576	10.7108	8.81179	9.36591	10.2098	9.19549	9.83879	10.667	Unchanged
PB.23521.29	-1.2336	9.31036	-3.95248	0.000398829	0.0424623	-0.210533	ENSMUSG00000001128.8	ENSMUSG00000001128.8	complement factor properdin [Source:MGI Symbol;Acc:MGI:97545]	X	20791693	20797794	-1	Cfp	protein_coding	GO:0005615	extracellular space	That part of a multicellular organism outside the cells proper, usually taken to be outside the plasma membranes, and occupied by fluid.	10.3232	10.2269	7.9124	8.60463	9.58775	8.86186	8.98911	9.98996	Unchanged
PB.16800.31	-1.40309	7.79175	-3.93131	0.00042321	0.043803	-0.154759	ENSMUSG00000021242.10	ENSMUSG00000021242.10	NPC intracellular cholesterol transporter 2 [Source:MGI Symbol;Acc:MGI:1915213]	12	84801336	84819926	-1	Npc2	protein_coding	GO:0032367	intracellular cholesterol transport	The directed movement of cholesterol, cholest-5-en-3-beta-ol, within cells.	9.38098	9.0644	6.18805	6.65234	7.92129	7.52587	7.18662	8.45559	Unchanged
PB.1277.44	-1.29628	7.75059	-3.93123	0.000423304	0.043803	-0.16471	ENSMUSG00000026547.16	ENSMUSG00000026547.16	transgelin 2 [Source:MGI Symbol;Acc:MGI:1312985]	1	172327614	172334947	1	Tagln2	protein_coding				8.76036	8.80803	6.34103	6.92472	7.84146	7.52088	7.47122	8.37557	Unchanged
PB.2859.2	-1.31233	7.76445	-3.9279	0.000427264	0.0441131	-0.216476	ENSMUSG00000015932.9	ENSMUSG00000015932.9	destrin [Source:MGI Symbol;Acc:MGI:1929270]	2	143757240	143785244	1	Dstn	protein_coding	GO:0003779	actin binding	Interacting selectively and non-covalently with monomeric or multimeric forms of actin, including actin filaments.	7.30688	7.82354	7.08957	7.55567	8.2577	6.85955	8.44179	8.81513	Unchanged
PB.8162.11	-1.38867	8.17516	-3.92286	0.000433342	0.0445293	-0.211662	ENSMUSG00000056737.15	ENSMUSG00000056737.15	capping protein (actin filament), gelsolin-like [Source:MGI Symbol;Acc:MGI:1098259]	6	72521374	72539966	1	Capg	protein_coding	GO:0051015	actin filament binding	Interacting selectively and non-covalently with an actin filament, also known as F-actin, a helical filamentous polymer of globular G-actin subunits.	9.58649	9.09529	6.65773	7.34085	8.28173	7.69952	7.76469	9.00473	Unchanged
PB.19866.13	-1.09924	9.10207	-3.91698	0.000440528	0.0446455	-0.320444	ENSMUSG00000023004.9	ENSMUSG00000023004.9	tubulin, alpha 1B [Source:MGI Symbol;Acc:MGI:107804]	15	98829306	98832446	-1	Tuba1b	protein_coding	GO:0003924	GTPase activity	Catalysis of the reaction: GTP + H2O = GDP + phosphate.	9.0319	8.95441	8.20493	8.87203	9.5372	8.96478	9.35167	9.9129	Unchanged
PB.18828.82	-1.30506	9.65766	-3.91355	0.00044478	0.0447687	-0.336708	ENSMUSG00000022108.9	ENSMUSG00000022108.9	integral membrane protein 2B [Source:MGI Symbol;Acc:MGI:1309517]	14	73599666	73622729	-1	Itm2b	protein_coding	GO:0016020	membrane	A lipid bilayer along with all the proteins and protein complexes embedded in it an attached to it.	10.8658	10.4196	8.1212	8.97512	9.99011	9.19862	9.23862	10.4626	Unchanged
PB.3064.149	-1.26383	6.97052	-3.91029	0.00044885	0.0448403	-0.200091	ENSMUSG00000027639.17	ENSMUSG00000027639.17	SAM domain and HD domain, 1 [Source:MGI Symbol;Acc:MGI:1927468]	2	156939453	156977185	-1	Samhd1	protein_coding	GO:0005515	protein binding	Interacting selectively and non-covalently with any protein or protein complex (a complex of two or more proteins that may include other nonprotein molecules).	6.7652	6.72259	6.14879	6.47182	7.68393	6.90628	7.62772	7.49654	Unchanged
PB.5338.9	-1.47131	6.0212	-3.90875	0.000450782	0.0448403	-0.134186	ENSMUSG00000033379.14	ENSMUSG00000033379.14	ATPase, H+ transporting, lysosomal V0 subunit B [Source:MGI Symbol;Acc:MGI:1890510]	4	117741523	117744530	-1	Atp6v0b	protein_coding	GO:0015078	proton transmembrane transporter activity	Enables the transfer of a proton from one side of a membrane to the other.	6.94259	6.43402	4.71477	5.16642	6.08815	6.16048	5.95713	6.82974	Unchanged
PB.21198.1	-1.13794	8.37828	-3.90436	0.00045635	0.0449243	-0.30531	ENSMUSG00000024014.9	ENSMUSG00000024014.9	proviral integration site 1 [Source:MGI Symbol;Acc:MGI:97584]	17	29709727	29715086	1	Pim1	protein_coding	GO:0043066	negative regulation of apoptotic process	Any process that stops, prevents, or reduces the frequency, rate or extent of cell death by apoptotic process.	8.37103	8.45521	7.51709	8.09448	8.77001	7.97263	8.94236	8.92529	Unchanged
PB.14360.1	-1.41904	5.91668	-3.89754	0.000465132	0.0454973	-0.16001	ENSMUSG00000034412.14	ENSMUSG00000034412.14	TBC1 domain family, member 10a [Source:MGI Symbol;Acc:MGI:2144164]	11	4136789	4165505	1	Tbc1d10a	protein_coding	GO:0030165	PDZ domain binding	Interacting selectively and non-covalently with a PDZ domain of a protein, a domain found in diverse signaling proteins.	6.71891	6.87898	4.65997	5.13439	6.04561	5.44289	6.13068	6.45387	Unchanged
PB.13564.29	1.4182	6.67562	3.89611	0.000466998	0.0456043	-0.248863	ENSMUSG00000020101.15	ENSMUSG00000020101.15	V-set immunoregulatory receptor [Source:MGI Symbol;Acc:MGI:1921298]	10	60182630	60208463	1	Vsir	protein_coding	GO:0016021	integral component of membrane	The component of a membrane consisting of the gene products and protein complexes having at least some part of their peptide sequence embedded in the hydrophobic region of the membrane.	6.4214	6.17705	8.03411	7.63509	5.30609	7.05883	6.60568	6.24541	Unchanged
PB.12901.1	-1.47763	6.74426	-3.88333	0.00048397	0.0460662	-0.221159	ENSMUSG00000063856.9	ENSMUSG00000063856.9	glutathione peroxidase 1 [Source:MGI Symbol;Acc:MGI:104887]	9	108216102	108217542	1	Gpx1	protein_coding				8.13454	7.43564	4.91525	5.74576	7.28	6.95154	6.37665	7.19957	Unchanged
PB.15456.76	1.06709	9.40677	3.87972	0.000488864	0.0460662	-0.463705	ENSMUSG00000047126.18	ENSMUSG00000047126.18	clathrin, heavy polypeptide (Hc) [Source:MGI Symbol;Acc:MGI:2388633]	11	86585177	86648391	-1	Cltc	protein_coding	GO:0005515	protein binding	Interacting selectively and non-covalently with any protein or protein complex (a complex of two or more proteins that may include other nonprotein molecules).	8.87034	9.02028	10.6922	9.74049	9.02779	9.58591	9.0715	9.25647	Unchanged
PB.8628.1	-1.28362	7.06313	-3.87912	0.000489692	0.0460662	-0.259401	ENSMUSG00000002897.6	ENSMUSG00000002897.6	interleukin 17 receptor A [Source:MGI Symbol;Acc:MGI:107399]	6	120440208	120464520	1	Il17ra	protein_coding				8.46418	8.28855	5.89567	5.91561	6.98809	6.66496	7.47638	6.87437	Unchanged
PB.2357.19	-1.34296	7.51593	-3.87368	0.000497176	0.0461725	-0.309594	ENSMUSG00000002111.9	ENSMUSG00000002111.9	spleen focus forming virus (SFFV) proviral integration oncogene [Source:MGI Symbol;Acc:MGI:98282]	2	90912735	90946101	1	Spi1	protein_coding				8.68667	8.32753	6.2512	6.74012	7.47216	7.02395	7.28394	8.3864	Unchanged
PB.3064.123	-1.49162	5.86574	-3.87282	0.000498366	0.0461725	-0.230792	ENSMUSG00000027639.17	ENSMUSG00000027639.17	SAM domain and HD domain, 1 [Source:MGI Symbol;Acc:MGI:1927468]	2	156939453	156977185	-1	Samhd1	protein_coding	GO:0005515	protein binding	Interacting selectively and non-covalently with any protein or protein complex (a complex of two or more proteins that may include other nonprotein molecules).	5.80157	5.63472	4.80171	5.18218	7.00596	5.71198	6.43078	6.48874	Unchanged
PB.15028.32	-1.37038	6.09623	-3.87165	0.000499995	0.0461725	-0.254765	ENSMUSG00000018736.15	ENSMUSG00000018736.15	nudE neurodevelopment protein 1 like 1 [Source:MGI Symbol;Acc:MGI:1932915]	11	68712260	68762684	-1	Ndel1	protein_coding	GO:2000574	regulation of microtubule motor activity	Any process that modulates the frequency, rate or extent of microtubule motor activity.	6.09877	6.42559	5.28475	5.57725	6.43657	5.48454	6.74038	6.82974	Unchanged
PB.18150.5	-1.38153	4.67075	-3.86722	0.000506212	0.046435	-0.239578	ENSMUSG00000093930.3	ENSMUSG00000093930.3	3-hydroxy-3-methylglutaryl-Coenzyme A synthase 1 [Source:MGI Symbol;Acc:MGI:107592]	13	120151915	120169796	1	Hmgcs1	protein_coding				3.53725	3.5726	4.83507	5.01629	4.33545	3.82704	6.49317	6.07232	Unchanged
PB.543.34	-1.4855	5.49039	-3.86667	0.000506996	0.046435	-0.25246	ENSMUSG00000026150.15	ENSMUSG00000026150.15	mitochondrial fission factor [Source:MGI Symbol;Acc:MGI:1922984]	1	82702611	82730115	1	Mff	protein_coding	GO:0016020	membrane	A lipid bilayer along with all the proteins and protein complexes embedded in it an attached to it.	5.27053	5.25159	4.67847	5.52877	5.74948	4.49022	6.42012	6.70185	Unchanged
PB.17385.25	-1.4114	6.23117	-3.86403	0.000510733	0.0467047	-0.293876	ENSMUSG00000060147.16	ENSMUSG00000060147.16	serine (or cysteine) peptidase inhibitor, clade B, member 6a [Source:MGI Symbol;Acc:MGI:103123]	13	34101901	34186777	-1	Serpinb6a	protein_coding	GO:0005615	extracellular space	That part of a multicellular organism outside the cells proper, usually taken to be outside the plasma membranes, and occupied by fluid.	5.88779	6.09436	5.45536	6.06756	6.59838	5.52503	6.79505	7.52481	Unchanged
PB.3697.175	1.36531	5.31015	3.86266	0.000512696	0.046708	-0.265915	ENSMUSG00000027763.14	ENSMUSG00000027763.14	muscleblind like splicing factor 1 [Source:MGI Symbol;Acc:MGI:1928482]	3	60380251	60537171	1	Mbnl1	protein_coding				4.77152	4.52242	6.78695	6.28745	5.17011	4.75136	5.41777	4.96312	Unchanged
PB.14012.49	-1.39967	7.21333	-3.84752	0.000534775	0.0470746	-0.367006	ENSMUSG00000061904.13	ENSMUSG00000061904.13	solute carrier family 25 (mitochondrial carrier, phosphate carrier), member 3 [Source:MGI Symbol;Acc:MGI:1353498]	10	90952436	90959921	-1	Slc25a3	protein_coding	GO:0016020	membrane	A lipid bilayer along with all the proteins and protein complexes embedded in it an attached to it.	7.7598	7.82674	5.92695	6.64099	7.58044	6.67399	7.14837	8.20259	Unchanged
PB.8275.26	-1.35764	6.30067	-3.84702	0.000535529	0.0470746	-0.300446	ENSMUSG00000001156.10	ENSMUSG00000001156.10	MAX dimerization protein 1 [Source:MGI Symbol;Acc:MGI:96908]	6	86624024	86646143	-1	Mxd1	protein_coding	GO:0046983	protein dimerization activity	The formation of a protein dimer, a macromolecular structure consists of two noncovalently associated identical or nonidentical subunits.	7.2335	7.23313	4.9613	5.22844	6.63328	6.36389	6.688	6.16864	Unchanged
PB.5221.14	-1.44338	6.57213	-3.84608	0.000536924	0.047127	-0.360381	ENSMUSG00000028603.16	ENSMUSG00000028603.16	sterol carrier protein 2, liver [Source:MGI Symbol;Acc:MGI:98254]	4	107901036	108002195	-1	Scp2	protein_coding	GO:0016746	transferase activity, transferring acyl groups	Catalysis of the transfer of an acyl group from one compound (donor) to another (acceptor).	6.14951	6.37394	5.80597	6.37231	7.23527	5.67648	7.21157	7.83138	Unchanged
PB.13782.1	-1.42407	6.65571	-3.84331	0.000541094	0.0473969	-0.330453	ENSMUSG00000023175.16	ENSMUSG00000023175.16	basigin [Source:MGI Symbol;Acc:MGI:88208]	10	79540325	79547803	1	Bsg	protein_coding	GO:0005515	protein binding	Interacting selectively and non-covalently with any protein or protein complex (a complex of two or more proteins that may include other nonprotein molecules).	7.80482	7.63895	5.19766	5.6807	6.8416	6.46098	6.30311	7.40215	Unchanged
PB.15068.170	-1.23427	8.67869	-3.83776	0.000549509	0.0476035	-0.488127	ENSMUSG00000059796.17	ENSMUSG00000059796.17	eukaryotic translation initiation factor 4A1 [Source:MGI Symbol;Acc:MGI:95303]	11	69557762	69563249	-1	Eif4a1	protein_coding	GO:0003676	nucleic acid binding	Interacting selectively and non-covalently with any nucleic acid.	9.14126	9.23091	7.48329	8.2314	9.08037	8.10871	8.6772	9.49523	Unchanged
PB.15336.17	-1.47048	6.9248	-3.83508	0.000553619	0.0477753	-0.381835	ENSMUSG00000017428.17	ENSMUSG00000017428.17	proteasome (prosome, macropain) 26S subunit, non-ATPase, 11 [Source:MGI Symbol;Acc:MGI:1916327]	11	80319441	80364074	1	Psmd11	protein_coding				7.54157	7.62796	5.61752	6.28745	7.55943	6.01173	7.09573	7.7233	Unchanged
PB.18883.25	-1.43893	5.84839	-3.83274	0.000557243	0.0479124	-0.330784	ENSMUSG00000022014.16	ENSMUSG00000022014.16	epithelial stromal interaction 1 (breast) [Source:MGI Symbol;Acc:MGI:1915168]	14	78141679	78240097	1	Epsti1	protein_coding				5.85147	6.18706	4.78473	5.08495	6.66735	5.64008	6.25591	6.44798	Unchanged
PB.15115.40	-1.28335	7.93389	-3.82888	0.000563247	0.0481375	-0.439047	ENSMUSG00000087523.2_ENSMUSG00000018293.5												9.18083	8.50007	6.36407	7.07153	8.26884	8.13511	7.62075	8.36466	Unchanged
PB.22750.2	-1.21485	7.3004	-3.82636	0.000567207	0.0481375	-0.408438	ENSMUSG00000024772.10	ENSMUSG00000024772.10	EH-domain containing 1 [Source:MGI Symbol;Acc:MGI:1341878]	19	6326755	6350126	1	Ehd1	protein_coding	GO:0005525	GTP binding	Interacting selectively and non-covalently with GTP, guanosine triphosphate.	8.52887	8.82416	6.01691	6.23554	7.16943	7.01687	7.22389	7.44124	Unchanged
PB.16716.4	1.12814	7.08071	3.81871	0.00057941	0.0486911	-0.491948	ENSMUSG00000021127.8	ENSMUSG00000021127.8	zinc finger protein 36, C3H type-like 1 [Source:MGI Symbol;Acc:MGI:107946]	12	80154528	80159787	-1	Zfp36l1	protein_coding	GO:0046872	metal ion binding	Interacting selectively and non-covalently with any metal ion.	6.69177	6.51573	8.23023	8.40761	6.15372	6.33001	7.51698	6.85669	Unchanged
PB.16092.37	-1.3751	5.71241	-3.81644	0.000583075	0.0488051	-0.356625	ENSMUSG00000017132.18	ENSMUSG00000017132.18	cytohesin 1 [Source:MGI Symbol;Acc:MGI:1334257]	11	118022845	118139418	-1	Cyth1	protein_coding	GO:0032012	regulation of ARF protein signal transduction	Any process that modulates the frequency, rate or extent of ARF protein signal transduction.	6.40479	6.42559	4.62225	4.6814	5.94734	5.76365	6.11093	5.89305	Unchanged
PB.17625.12	-1.41156	7.87776	-3.81067	0.000592498	0.0490998	-0.498781	ENSMUSG00000058569.9	ENSMUSG00000058569.9	transmembrane p24 trafficking protein 9 [Source:MGI Symbol;Acc:MGI:1914761]	13	55721545	55745510	1	Tmed9	protein_coding	GO:0016020	membrane	A lipid bilayer along with all the proteins and protein complexes embedded in it an attached to it.	8.66765	8.68097	6.45271	7.25406	8.32507	7.1587	7.67334	8.84459	Unchanged
PB.23468.31	1.01356	9.18522	3.80721	0.000598212	0.0493487	-0.627699	ENSMUSG00000015340.11	ENSMUSG00000015340.11	cytochrome b-245, beta polypeptide [Source:MGI Symbol;Acc:MGI:88574]	X	9301491	9354010	-1	Cybb	protein_coding	GO:0055114	oxidation-reduction process	A metabolic process that results in the removal or addition of one or more electrons to or from a substance, with or without the concomitant removal or addition of a proton or protons.	9.37779	9.54492	9.88555	9.71296	9.1483	8.24522	8.74393	8.83559	Unchanged
PB.4806.151	-1.49019	6.61092	-3.80558	0.000600925	0.0494249	-0.42187	ENSMUSG00000028459.12	ENSMUSG00000028459.12	CD72 antigen [Source:MGI Symbol;Acc:MGI:88345]	4	43446462	43454628	-1	Cd72	protein_coding	GO:0005887	integral component of plasma membrane	The component of the plasma membrane consisting of the gene products and protein complexes having at least some part of their peptide sequence embedded in the hydrophobic region of the membrane.	7.68264	7.72047	5.11859	5.4658	7.32695	6.12141	6.30311	7.23765	Unchanged
PB.23456.28	-1.40409	6.52802	-3.80051	0.000609436	0.0494509	-0.458227	ENSMUSG00000031167.17	ENSMUSG00000031167.17	RNA binding motif (RNP1, RRM) protein 3 [Source:MGI Symbol;Acc:MGI:1099460]	X	8005214	8012119	-1	Rbm3	protein_coding				6.22717	6.63022	5.46604	6.01574	7.29097	6.40785	6.68355	7.58513	Unchanged
PB.6812.20	-1.39649	5.39145	-3.79954	0.000611082	0.0495102	-0.39462	ENSMUSG00000054720.13	ENSMUSG00000054720.13	leucine rich repeat containing 8 family, member C [Source:MGI Symbol;Acc:MGI:2140839]	5	105667254	105760884	1	Lrrc8c	protein_coding	GO:0005515	protein binding	Interacting selectively and non-covalently with any protein or protein complex (a complex of two or more proteins that may include other nonprotein molecules).	6.02458	5.86417	4.58351	4.49211	5.41706	5.11183	6.07058	5.74708	Unchanged
PB.11266.17	-1.30249	7.06666	-3.79801	0.000613693	0.0495177	-0.503898	ENSMUSG00000031701.7	ENSMUSG00000031701.7	DnaJ heat shock protein family (Hsp40) member A2 [Source:MGI Symbol;Acc:MGI:1931882]	8	86264262	86281973	-1	Dnaja2	protein_coding	GO:0005524	ATP binding	Interacting selectively and non-covalently with ATP, adenosine 5'-triphosphate, a universally important coenzyme and enzyme regulator.	7.11081	6.94536	6.11524	6.78724	7.67	6.4817	7.70224	7.776	Unchanged
PB.8658.28	-1.47266	5.06205	-3.79638	0.000616462	0.0496732	-0.409501	ENSMUSG00000040613.15	ENSMUSG00000040613.15	apolipoprotein B mRNA editing enzyme, catalytic polypeptide 1 [Source:MGI Symbol;Acc:MGI:103298]	6	122554751	122579403	-1	Apobec1	protein_coding	GO:0008270	zinc ion binding	Interacting selectively and non-covalently with zinc (Zn) ions.	5.13607	5.13231	4.3725	4.90675	5.12178	3.89039	6.02204	6.13968	Unchanged
PB.13800.6	-1.38083	6.09134	-3.79318	0.000621974	0.0498056	-0.462122	ENSMUSG00000004665.11	ENSMUSG00000004665.11	calponin 2 [Source:MGI Symbol;Acc:MGI:105093]	10	79824418	79831896	1	Cnn2	protein_coding	GO:0005515	protein binding	Interacting selectively and non-covalently with any protein or protein complex (a complex of two or more proteins that may include other nonprotein molecules).	5.93484	6.06209	5.22309	5.74576	6.61011	5.56441	6.60097	7.09785	Unchanged
PB.1004.4	-1.38394	6.24964	-3.78722	0.000632335	0.0503138	-0.482643	ENSMUSG00000056220.15	ENSMUSG00000056220.15	phospholipase A2, group IVA (cytosolic, calcium-dependent) [Source:MGI Symbol;Acc:MGI:1195256]	1	149705369	149837041	-1	Pla2g4a	protein_coding	GO:0005509	calcium ion binding	Interacting selectively and non-covalently with calcium ions (Ca2+).	5.80157	5.69209	5.47665	5.66956	7.42647	6.14758	7.01298	6.86997	Unchanged
PB.23828.97	-1.1817	7.72226	-3.7838	0.000638355	0.0505397	-0.577767	ENSMUSG00000062070.13	ENSMUSG00000062070.13	phosphoglycerate kinase 1 [Source:MGI Symbol;Acc:MGI:97555]	X	105230706	105247305	1	Pgk1	protein_coding	GO:0006096	glycolytic process	The chemical reactions and pathways resulting in the breakdown of a carbohydrate into pyruvate, with the concomitant production of a small amount of ATP and the reduction of NAD(P) to NAD(P)H. Glycolysis begins with the metabolism of a carbohydrate to generate products that can enter the pathway and ends with the production of pyruvate. Pyruvate may be converted to acetyl-coenzyme A, ethanol, lac…	7.7889	8.03507	6.89371	7.28357	8.10654	7.17787	8.1361	8.39101	Unchanged
PB.9585.21	-2.09148	3.51245	-3.78005	0.000645022	0.0507948	-0.347626	ENSMUSG00000039745.9	ENSMUSG00000039745.9	HIV-1 Tat interactive protein 2 [Source:MGI Symbol;Acc:MGI:1859271]	7	49408863	49423723	1	Htatip2	protein_coding				4.2457	4.08201	1.63092	2.83258	4.39089	3.46034	3.53788	4.71088	Unchanged
PB.7116.41	1.3691	5.60224	3.7769	0.000650676	0.0511036	-0.501728	ENSMUSG00000029468.18	ENSMUSG00000029468.18	purinergic receptor P2X, ligand-gated ion channel, 7 [Source:MGI Symbol;Acc:MGI:1339957]	5	122781974	122829495	1	P2rx7	protein_coding	GO:0016020	membrane	A lipid bilayer along with all the proteins and protein complexes embedded in it an attached to it.	5.19523	4.85936	7.08957	6.47821	4.83248	5.65839	5.74278	5.11962	Unchanged
PB.18703.331	-3.76089	1.46513	-3.77471	0.000654645	0.0513236	-0.716687	ENSMUSG00000021939.9	ENSMUSG00000021939.9	cathepsin B [Source:MGI Symbol;Acc:MGI:88561]	14	63359911	63383372	1	Ctsb	protein_coding	GO:0006508	proteolysis	The hydrolysis of proteins into smaller polypeptides and/or amino acids by cleavage of their peptide bonds.	3.76263	3.68989	-0.297782	0.272472	2.3682	1.74926	2.47993	2.01081	Unchanged
PB.7901.8	1.70216	4.02786	3.77439	0.000655217	0.0513236	-0.390806	ENSMUSG00000042599.9	ENSMUSG00000042599.9	lysine (K)-specific demethylase 7A [Source:MGI Symbol;Acc:MGI:2443388]	6	39113557	39183723	-1	Kdm7a	protein_coding	GO:0005634	nucleus	A membrane-bounded organelle of eukaryotic cells in which chromosomes are housed and replicated. In most cells, the nucleus contains all of the cell's chromosomes except the organellar chromosomes, and is the site of RNA synthesis and processing. In some species, or in specialized cell types, RNA metabolism or DNA replication may be absent.	4.38775	4.28207	5.07736	4.18316	4.30692	4.40601	2.77599	3.28518	Unchanged
PB.17197.91	-1.27084	6.83316	-3.77256	0.000658554	0.0515002	-0.559734	ENSMUSG00000097715.3	ENSMUSG00000097715.3	G protein-coupled receptor 137B, pseudogene [Source:MGI Symbol;Acc:MGI:3710533]	13	12629946	12665277	-1	Gpr137b-ps	transcribed_unprocessed_pseudogene				6.71217	6.98032	6.0528	6.52839	7.21237	6.14758	7.57101	7.52481	Unchanged
PB.5714.33	-1.20976	9.01402	-3.77219	0.000659219	0.0515002	-0.668308	ENSMUSG00000036905.9	ENSMUSG00000036905.9	complement component 1, q subcomponent, beta polypeptide [Source:MGI Symbol;Acc:MGI:88224]	4	136607440	136613498	-1	C1qb	protein_coding	GO:0005515	protein binding	Interacting selectively and non-covalently with any protein or protein complex (a complex of two or more proteins that may include other nonprotein molecules).	10.3758	9.79613	7.68659	8.26508	9.02012	8.61466	8.64206	9.72766	Unchanged
PB.17704.145	1.97868	2.58955	3.76932	0.00066448	0.0518306	-0.39638	ENSMUSG00000113326.2_ENSMUSG00000021458.18												2.087	0.397613	4.93076	4.35982	3.66399	1.44613	2.77599	2.78436	Unchanged
PB.12482.21	-2.60692	3.00399	-3.76887	0.000665312	0.0518306	-0.377757	ENSMUSG00000040204.7	ENSMUSG00000040204.7	PCNA clamp associated factor [Source:MGI Symbol;Acc:MGI:1915276]	9	65797519	65810548	1	Pclaf	protein_coding	GO:0051726	regulation of cell cycle	Any process that modulates the rate or extent of progression through the cell cycle.	3.81387	3.44493	0.841726	1.66891	5.05471	3.69133	2.90397	3.98407	Unchanged
PB.2882.13	-1.96118	3.34943	-3.76799	0.00066694	0.0518306	-0.388682	ENSMUSG00000002728.15	ENSMUSG00000002728.15	N(alpha)-acetyltransferase 20, NatB catalytic subunit [Source:MGI Symbol;Acc:MGI:1915127]	2	145744019	145758345	1	Naa20	protein_coding	GO:0008080	N-acetyltransferase activity	Catalysis of the transfer of an acetyl group to a nitrogen atom on the acceptor molecule.	3.81387	3.51018	2.13817	2.98408	3.24981	3.08041	3.65165	5.13438	Unchanged
PB.4752.42	-1.66079	4.72437	-3.7639	0.000674526	0.0521932	-0.442149	ENSMUSG00000028410.14	ENSMUSG00000028410.14	DnaJ heat shock protein family (Hsp40) member A1 [Source:MGI Symbol;Acc:MGI:1270129]	4	40722150	40737149	1	Dnaja1	protein_coding	GO:0005524	ATP binding	Interacting selectively and non-covalently with ATP, adenosine 5'-triphosphate, a universally important coenzyme and enzyme regulator.	5.25207	5.48047	3.3144	3.86953	5.53248	4.26971	4.98316	5.40162	Unchanged
PB.17985.3	2.39648	2.23173	3.76356	0.000675167	0.0521932	-0.390312	ENSMUSG00000009470.18	ENSMUSG00000009470.18	transportin 1 [Source:MGI Symbol;Acc:MGI:2681523]	13	98975527	99062892	-1	Tnpo1	protein_coding	GO:0006886	intracellular protein transport	The directed movement of proteins in a cell, including the movement of proteins between specific compartments or structures within a cell, such as organelles of a eukaryotic cell.	3.11524	3.5726	3.68751	2.75041	1.67172	2.39866	1.05951	1.37879	Unchanged
PB.21376.2	-0.908259	12.3767	-3.7635	0.000675279	0.0521932	-0.951926	ENSMUSG00000073411.13	ENSMUSG00000073411.13	histocompatibility 2, D region locus 1 [Source:MGI Symbol;Acc:MGI:95896]	17	35481706	35486475	1	H2-D1	protein_coding	GO:0019882	antigen processing and presentation	The process in which an antigen-presenting cell expresses antigen (peptide or lipid) on its cell surface in association with an MHC protein complex.	13.1971	13.2114	11.243	11.7903	12.6777	12.0464	12.0025	12.8468	Unchanged
PB.18331.1	-1.2128	7.34746	-3.76267	0.000676834	0.0521932	-0.615985	ENSMUSG00000021877.13	ENSMUSG00000021877.13	ADP-ribosylation factor 4 [Source:MGI Symbol;Acc:MGI:99433]	14	26359229	26386239	1	Arf4	protein_coding	GO:0005525	GTP binding	Interacting selectively and non-covalently with GTP, guanosine triphosphate.	7.1362	7.53304	6.52604	7.09252	7.66719	6.84364	7.82858	8.19733	Unchanged
PB.9279.2	-3.9903	0.462418	-3.76261	0.000676937	0.0521932	-0.824792	ENSMUSG00000045948.9	ENSMUSG00000045948.9	mitochondrial ribosomal protein S12 [Source:MGI Symbol;Acc:MGI:1346333]	7	28439066	28441245	-1	Mrps12	protein_coding				2.087	0.86485	-0.297782	-0.297782	2.12835	1.74926	1.87682	1.72914	Unchanged
PB.3726.1	-1.5193	5.70882	-3.7621	0.000677902	0.0521994	-0.516157	ENSMUSG00000034640.10	ENSMUSG00000034640.10	TCDD-inducible poly(ADP-ribose) polymerase [Source:MGI Symbol;Acc:MGI:2159210]	3	65435831	65462939	1	Tiparp	protein_coding	GO:0046872	metal ion binding	Interacting selectively and non-covalently with any metal ion.	5.68255	5.93717	4.75017	5.16642	6.52595	4.85027	6.4675	6.43612	Unchanged
PB.5777.15	-1.73998	4.65346	-3.76117	0.000679639	0.0522649	-0.434707	ENSMUSG00000009863.15	ENSMUSG00000009863.15	succinate dehydrogenase complex, subunit B, iron sulfur (Ip) [Source:MGI Symbol;Acc:MGI:1914930]	4	140688514	140706504	1	Sdhb	protein_coding	GO:0055114	oxidation-reduction process	A metabolic process that results in the removal or addition of one or more electrons to or from a substance, with or without the concomitant removal or addition of a proton or protons.	6.18887	5.62002	3.11154	3.41587	4.79187	4.56978	4.31284	5.57388	Unchanged
PB.11857.41	-1.5725	6.04727	-3.76055	0.000680811	0.0522868	-0.517642	ENSMUSG00000025888.7	ENSMUSG00000025888.7	caspase 1 [Source:MGI Symbol;Acc:MGI:96544]	9	5298508	5307290	1	Casp1	protein_coding	GO:0006508	proteolysis	The hydrolysis of proteins into smaller polypeptides and/or amino acids by cleavage of their peptide bonds.	6.14951	6.70876	4.58351	5.19777	7.07104	5.9084	5.91217	6.97207	Unchanged
PB.14696.18	-2.40817	2.53712	-3.75932	0.000683142	0.0523536	-0.394507	ENSMUSG00000020397.16	ENSMUSG00000020397.16	mediator complex subunit 7 [Source:MGI Symbol;Acc:MGI:1913463]	11	46327752	46333548	1	Med7	protein_coding	GO:0006357	regulation of transcription by RNA polymerase II	Any process that modulates the frequency, rate or extent of transcription mediated by RNA polymerase II.	3.27004	3.63244	1.08299	1.66891	3.52224	1.74926	3.32571	3.52801	Unchanged
PB.15687.3	2.89389	1.68967	3.75915	0.000683456	0.0523536	-0.470953	ENSMUSG00000038013.15	ENSMUSG00000038013.15	WAS/WASL interacting protein family, member 2 [Source:MGI Symbol;Acc:MGI:1924462]	11	98754464	98795866	1	Wipf2	protein_coding	GO:0003779	actin binding	Interacting selectively and non-covalently with monomeric or multimeric forms of actin, including actin filaments.	2.087	2.77808	3.21653	2.75041	1.2601	2.56321	0.534923	0.9151	Unchanged
PB.22574.15	-1.91308	4.27591	-3.75775	0.000686109	0.052461	-0.435601	ENSMUSG00000024646.15	ENSMUSG00000024646.15	cytochrome b5 type A (microsomal) [Source:MGI Symbol;Acc:MGI:1926952]	18	84856829	84897996	1	Cyb5a	protein_coding				5.34209	4.45773	2.4278	3.70477	4.98437	4.00931	4.33572	5.40162	Unchanged
PB.19444.5	-3.57673	1.79496	-3.757	0.000687526	0.052461	-0.596891	ENSMUSG00000068391.9	ENSMUSG00000068391.9	chromatin accessibility complex 1 [Source:MGI Symbol;Acc:MGI:2135796]	15	72962241	72969403	1	Chrac1	protein_coding	GO:0046982	protein heterodimerization activity	Interacting selectively and non-covalently with a nonidentical protein to form a heterodimer.	3.19472	2.97582	-0.297782	1.47787	2.98747	1.74926	2.70747	3.05639	Unchanged
PB.1842.16	-1.61985	4.79821	-3.75629	0.000688875	0.052496	-0.471159	ENSMUSG00000026849.19	ENSMUSG00000026849.19	torsin family 1, member A (torsin A) [Source:MGI Symbol;Acc:MGI:1353568]	2	30850639	30857945	-1	Tor1a	protein_coding	GO:0005524	ATP binding	Interacting selectively and non-covalently with ATP, adenosine 5'-triphosphate, a universally important coenzyme and enzyme regulator.	5.52234	5.63472	3.36095	4.24448	4.77113	4.40601	4.86231	5.87559	Unchanged
PB.18107.30	1.56451	3.97485	3.75223	0.000696669	0.0528419	-0.469861	ENSMUSG00000021756.13	ENSMUSG00000021756.13	interleukin 6 signal transducer [Source:MGI Symbol;Acc:MGI:96560]	13	112600604	112646620	1	Il6st	protein_coding	GO:0016020	membrane	A lipid bilayer along with all the proteins and protein complexes embedded in it an attached to it.	3.86335	3.51018	5.36688	4.76747	3.57105	4.06529	3.68766	3.43572	Unchanged
PB.20267.24	-1.5141	5.70858	-3.75205	0.000697019	0.0528419	-0.540207	ENSMUSG00000004460.18	ENSMUSG00000004460.18	DnaJ heat shock protein family (Hsp40) member B11 [Source:MGI Symbol;Acc:MGI:1915088]	16	22676595	22698384	1	Dnajb11	protein_coding	GO:0051082	unfolded protein binding	Interacting selectively and non-covalently with an unfolded protein.	5.93484	6.16697	4.58351	5.27327	6.27654	4.75136	6.22561	6.60454	Unchanged
PB.3133.25	2.71427	4.94786	3.75012	0.000700737	0.0528419	-0.505492	ENSMUSG00000017707.10	ENSMUSG00000017707.10	serine incorporator 3 [Source:MGI Symbol;Acc:MGI:1349457]	2	163465192	163487051	-1	Serinc3	protein_coding	GO:0016020	membrane	A lipid bilayer along with all the proteins and protein complexes embedded in it an attached to it.	4.00237	6.67359	6.18158	6.66921	2.3682	6.54212	3.07688	4.4992	Unchanged
PB.2135.21	-1.94297	3.25976	-3.74981	0.000701332	0.0528419	-0.418881	ENSMUSG00000026970.17	ENSMUSG00000026970.17	RNA binding motif, single stranded interacting protein 1 [Source:MGI Symbol;Acc:MGI:1861774]	2	60580537	60793536	-1	Rbms1	protein_coding	GO:0003676	nucleic acid binding	Interacting selectively and non-covalently with any nucleic acid.	3.76263	3.63244	2.24131	1.98859	4.30692	3.18518	3.91735	3.88285	Unchanged
PB.10057.16	-1.81688	3.1733	-3.74897	0.000702964	0.0528419	-0.441894	ENSMUSG00000047554.15	ENSMUSG00000047554.15	transmembrane protein 41B [Source:MGI Symbol;Acc:MGI:1289225]	7	109571394	109586136	-1	Tmem41b	protein_coding	GO:0016020	membrane	A lipid bilayer along with all the proteins and protein complexes embedded in it an attached to it.	2.51623	3.44493	2.24131	3.24637	3.36503	2.56321	4.44496	4.40499	Unchanged
PB.5760.47	-1.69169	5.02824	-3.74892	0.000703069	0.0528419	-0.48469	ENSMUSG00000028745.19	ENSMUSG00000028745.19	capping protein (actin filament) muscle Z-line, beta [Source:MGI Symbol;Acc:MGI:104652]	4	138920210	139019129	1	Capzb	protein_coding	GO:0005737	cytoplasm	All of the contents of a cell excluding the plasma membrane and nucleus, but including other subcellular structures.	6.37097	5.92525	3.36095	3.98183	5.5201	4.71683	4.73041	5.89305	Unchanged
PB.6975.8	-2.7533	2.70061	-3.74797	0.000704922	0.0528419	-0.494756	ENSMUSG00000041827.16	ENSMUSG00000041827.16	2'-5' oligoadenylate synthetase-like 1 [Source:MGI Symbol;Acc:MGI:2180849]	5	115061299	115075974	1	Oasl1	protein_coding	GO:0005515	protein binding	Interacting selectively and non-covalently with any protein or protein complex (a complex of two or more proteins that may include other nonprotein molecules).	4.45385	4.61431	0.551848	0.997562	3.79305	3.18518	3.07688	2.78436	Unchanged
PB.14716.9	-1.49555	5.57763	-3.7479	0.000705061	0.0528419	-0.535268	ENSMUSG00000078920.4	ENSMUSG00000078920.4	interferon gamma inducible protein 47 [Source:MGI Symbol;Acc:MGI:99448]	11	48967414	48987801	1	Ifi47	protein_coding	GO:0016020	membrane	A lipid bilayer along with all the proteins and protein complexes embedded in it an attached to it.	5.72332	5.48047	4.17821	5.13439	6.53828	5.50493	6.02204	6.20404	Unchanged
PB.15068.136	-1.01448	9.49129	-3.74549	0.000709774	0.0530752	-0.816342	ENSMUSG00000059796.17	ENSMUSG00000059796.17	eukaryotic translation initiation factor 4A1 [Source:MGI Symbol;Acc:MGI:95303]	11	69557762	69563249	-1	Eif4a1	protein_coding	GO:0003676	nucleic acid binding	Interacting selectively and non-covalently with any nucleic acid.	9.23706	9.29364	8.8723	9.43247	9.88484	8.90084	10.1091	10.2101	Unchanged
PB.10498.69	-2.03351	3.67892	-3.74447	0.000711763	0.0530752	-0.428475	ENSMUSG00000025498.16	ENSMUSG00000025498.16	interferon regulatory factor 7 [Source:MGI Symbol;Acc:MGI:1859212]	7	140842619	140846394	-1	Irf7	protein_coding	GO:0006355	regulation of transcription, DNA-templated	Any process that modulates the frequency, rate or extent of cellular DNA-templated transcription.	4.87165	4.95619	1.90673	1.98859	4.83248	4.06529	3.32571	4.27786	Unchanged
PB.10388.26	1.99724	2.3025	3.74447	0.000711772	0.0530752	-0.428883	ENSMUSG00000030956.16	ENSMUSG00000030956.16	family with sequence similarity 53, member B [Source:MGI Symbol;Acc:MGI:1925188]	7	132313811	132415615	-1	Fam53b	protein_coding	GO:0005634	nucleus	A membrane-bounded organelle of eukaryotic cells in which chromosomes are housed and replicated. In most cells, the nucleus contains all of the cell's chromosomes except the organellar chromosomes, and is the site of RNA synthesis and processing. In some species, or in specialized cell types, RNA metabolism or DNA replication may be absent.	2.51623	2.27623	3.95363	3.51874	1.2601	2.56321	1.87682	2.01081	Unchanged
PB.14942.60	-1.92301	2.25026	-3.74348	0.000713713	0.0531527	-0.443629	ENSMUSG00000018932.10	ENSMUSG00000018932.10	mitogen-activated protein kinase kinase 3 [Source:MGI Symbol;Acc:MGI:1346868]	11	60822859	60843637	1	Map2k3	protein_coding	GO:0005524	ATP binding	Interacting selectively and non-covalently with ATP, adenosine 5'-triphosphate, a universally important coenzyme and enzyme regulator.	0.383206	1.21722	2.33757	2.47144	3.47172	1.74926	4.24194	4.13843	Unchanged
PB.12494.13	-1.05052	9.11104	-3.7422	0.000716246	0.0532266	-0.773197	ENSMUSG00000032382.15	ENSMUSG00000032382.15	sorting nexin 1 [Source:MGI Symbol;Acc:MGI:1928395]	9	65995415	66033869	-1	Snx1	protein_coding	GO:0035091	phosphatidylinositol binding	Interacting selectively and non-covalently with any inositol-containing glycerophospholipid, i.e. phosphatidylinositol (PtdIns) and its phosphorylated derivatives.	9.23471	9.44938	8.22709	8.61773	9.66286	8.77431	9.38906	9.54647	Unchanged
PB.8017.31	-1.27808	7.53148	-3.74172	0.000717195	0.0532266	-0.687827	ENSMUSG00000059182.9	ENSMUSG00000059182.9	src family associated phosphoprotein 2 [Source:MGI Symbol;Acc:MGI:1889206]	6	51834402	51989529	-1	Skap2	protein_coding	GO:0005515	protein binding	Interacting selectively and non-covalently with any protein or protein complex (a complex of two or more proteins that may include other nonprotein molecules).	7.31579	7.6169	6.78268	7.31607	8.01026	6.60956	8.07623	8.56447	Unchanged
PB.12178.58	-2.09061	3.07795	-3.74147	0.000717687	0.0532266	-0.439309	ENSMUSG00000003131.8	ENSMUSG00000003131.8	platelet-activating factor acetylhydrolase, isoform 1b, subunit 2 [Source:MGI Symbol;Acc:MGI:108415]	9	45874157	45923988	-1	Pafah1b2	protein_coding	GO:0005737	cytoplasm	All of the contents of a cell excluding the plasma membrane and nucleus, but including other subcellular structures.	4.20789	3.22936	1.63092	2.57055	3.41936	2.56321	3.49787	4.47622	Unchanged
PB.2804.55	-1.54684	5.8294	-3.74116	0.000718316	0.0532266	-0.57032	ENSMUSG00000027342.15	ENSMUSG00000027342.15	proliferating cell nuclear antigen [Source:MGI Symbol;Acc:MGI:97503]	2	132091082	132095234	-1	Pcna	protein_coding				5.99158	6.31125	4.32633	5.58911	6.30568	5.31019	6.04998	6.89185	Unchanged
PB.6793.57	-1.28176	9.57237	-3.73949	0.000721634	0.0532785	-0.814025	ENSMUSG00000029304.15	ENSMUSG00000029304.15	secreted phosphoprotein 1 [Source:MGI Symbol;Acc:MGI:98389]	5	104582984	104588916	1	Spp1	protein_coding	GO:0007155	cell adhesion	The attachment of a cell, either to another cell or to an underlying substrate such as the extracellular matrix, via cell adhesion molecules.	9.90645	10.0975	8.44668	9.12734	10.3129	8.5694	9.71228	10.4166	Unchanged
PB.5693.6	-1.99664	3.08553	-3.73944	0.000721726	0.0532785	-0.441974	ENSMUSG00000028671.17	ENSMUSG00000028671.17	galactose-4-epimerase, UDP [Source:MGI Symbol;Acc:MGI:1921496]	4	135691038	135695489	1	Gale	protein_coding	GO:0006012	galactose metabolic process	The chemical reactions and pathways involving galactose, the aldohexose galacto-hexose. D-galactose is widely distributed in combined form in plants, animals and microorganisms as a constituent of oligo- and polysaccharides; it also occurs in galactolipids and as its glucoside in lactose and melibiose.	3.76263	3.84968	2.02709	1.98859	3.47172	2.84486	3.32571	4.35547	Unchanged
PB.10568.85	-1.39598	7.15855	-3.73839	0.000723829	0.0533057	-0.656101	ENSMUSG00000070348.6	ENSMUSG00000070348.6	cyclin D1 [Source:MGI Symbol;Acc:MGI:88313]	7	144483668	144493662	-1	Ccnd1	protein_coding	GO:0005634	nucleus	A membrane-bounded organelle of eukaryotic cells in which chromosomes are housed and replicated. In most cells, the nucleus contains all of the cell's chromosomes except the organellar chromosomes, and is the site of RNA synthesis and processing. In some species, or in specialized cell types, RNA metabolism or DNA replication may be absent.	7.40204	7.41449	5.84744	6.87711	7.76222	6.53223	7.35285	8.1345	Unchanged
PB.16009.6	-1.73983	5.43222	-3.73835	0.000723902	0.0533057	-0.538034	ENSMUSG00000020738.17	ENSMUSG00000020738.17	small ubiquitin-like modifier 2 [Source:MGI Symbol;Acc:MGI:2158813]	11	115413928	115427102	-1	Sumo2	protein_coding	GO:0005515	protein binding	Interacting selectively and non-covalently with any protein or protein complex (a complex of two or more proteins that may include other nonprotein molecules).	6.18887	5.78729	3.57354	4.76747	6.33424	5.28684	5.18562	6.53951	Unchanged
PB.9302.66	-1.84198	3.94535	-3.737	0.000726615	0.0533723	-0.466018	ENSMUSG00000030591.18	ENSMUSG00000030591.18	proteasome (prosome, macropain) 26S subunit, non-ATPase, 8 [Source:MGI Symbol;Acc:MGI:1888669]	7	28873613	28880126	-1	Psmd8	protein_coding	GO:0006508	proteolysis	The hydrolysis of proteins into smaller polypeptides and/or amino acids by cleavage of their peptide bonds.	5.32453	5.06876	2.59292	2.57055	4.56968	3.37432	4.0056	4.6299	Unchanged
PB.21489.2	-2.39798	2.81739	-3.73607	0.000728485	0.0533943	-0.45393	ENSMUSG00000034509.10	ENSMUSG00000034509.10	MAD2L1 binding protein [Source:MGI Symbol;Acc:MGI:1913841]	17	46458313	46464479	-1	Mad2l1bp	protein_coding	GO:0005634	nucleus	A membrane-bounded organelle of eukaryotic cells in which chromosomes are housed and replicated. In most cells, the nucleus contains all of the cell's chromosomes except the organellar chromosomes, and is the site of RNA synthesis and processing. In some species, or in specialized cell types, RNA metabolism or DNA replication may be absent.	4.28254	3.99351	1.08299	1.47787	3.57105	2.84486	2.77599	3.88285	Unchanged
PB.6223.38	-2.34682	2.8419	-3.73595	0.000728726	0.0533943	-0.447202	ENSMUSG00000029177.10	ENSMUSG00000029177.10	centromere protein A [Source:MGI Symbol;Acc:MGI:88375]	5	30824121	30832174	1	Cenpa	protein_coding	GO:0003677	DNA binding	Any molecular function by which a gene product interacts selectively and non-covalently with DNA (deoxyribonucleic acid).	3.40982	3.06538	1.08299	2.57055	3.70831	2.39866	3.18161	4.54409	Unchanged
PB.14636.237	2.00284	1.65848	3.73439	0.000731867	0.0535347	-0.458654	ENSMUSG00000020143.16	ENSMUSG00000020143.16	dedicator of cyto-kinesis 2 [Source:MGI Symbol;Acc:MGI:2149010]	11	34176815	34674719	-1	Dock2	protein_coding	GO:0005515	protein binding	Interacting selectively and non-covalently with any protein or protein complex (a complex of two or more proteins that may include other nonprotein molecules).	-0.297782	1.21722	4.22929	3.70477	2.3682	1.0619	2.39535	1.87684	Unchanged
PB.22032.7	1.19233	7.10551	3.734	0.000732664	0.0535347	-0.693922	ENSMUSG00000024413.15	ENSMUSG00000024413.15	NPC intracellular cholesterol transporter 1 [Source:MGI Symbol;Acc:MGI:1097712]	18	12322749	12369457	-1	Npc1	protein_coding				6.95406	6.98032	8.40979	7.67183	6.17756	6.98094	6.89855	6.8252	Unchanged
PB.10703.13	-2.49968	2.39289	-3.73365	0.000733365	0.0535347	-0.455119	ENSMUSG00000031479.10	ENSMUSG00000031479.10	vacuolar protein sorting 36 [Source:MGI Symbol;Acc:MGI:1917410]	8	22682825	22710859	1	Vps36	protein_coding	GO:0032266	phosphatidylinositol-3-phosphate binding	Interacting selectively and non-covalently with phosphatidylinositol-3-phosphate, a derivative of phosphatidylinositol in which the inositol ring is phosphorylated at the 3' position.	3.11524	3.51018	1.47035	1.25761	3.24981	1.0619	3.07688	4.04781	Unchanged
PB.23577.25	2.33471	3.10358	3.73097	0.000738819	0.0537997	-0.475963	ENSMUSG00000025862.15	ENSMUSG00000025862.15	stromal antigen 2 [Source:MGI Symbol;Acc:MGI:1098583]	X	41238194	41366062	1	Stag2	protein_coding	GO:0007062	sister chromatid cohesion	The cell cycle process in which the sister chromatids of a replicated chromosome become tethered to each other.	2.94182	4.03844	4.88371	4.01739	1.48054	3.89039	1.44339	3.28518	Unchanged
PB.10536.6	-1.20727	7.57842	-3.73015	0.00074048	0.0538542	-0.708726	ENSMUSG00000037706.18	ENSMUSG00000037706.18	CD81 antigen [Source:MGI Symbol;Acc:MGI:1096398]	7	142606476	142621671	1	Cd81	protein_coding	GO:0016021	integral component of membrane	The component of a membrane consisting of the gene products and protein complexes having at least some part of their peptide sequence embedded in the hydrophobic region of the membrane.	8.06751	7.89551	6.58606	7.29086	7.67	6.8831	7.85654	8.41689	Unchanged
PB.14964.139	-2.10958	3.50607	-3.72895	0.000742948	0.0539671	-0.466341	ENSMUSG00000018500.3	ENSMUSG00000018500.3	adenosine A2b receptor [Source:MGI Symbol;Acc:MGI:99403]	11	62139810	62157279	1	Adora2b	protein_coding	GO:0016021	integral component of membrane	The component of a membrane consisting of the gene products and protein complexes having at least some part of their peptide sequence embedded in the hydrophobic region of the membrane.	5.0532	5.34396	1.63092	2.25012	4.27781	2.7109	3.61471	4.04781	Unchanged
PB.11257.2	-2.57628	2.42102	-3.72416	0.000752828	0.0545155	-0.491437	ENSMUSG00000031697.13	ENSMUSG00000031697.13	origin recognition complex, subunit 6 [Source:MGI Symbol;Acc:MGI:1929285]	8	86026261	86034907	1	Orc6	protein_coding	GO:0003677	DNA binding	Any molecular function by which a gene product interacts selectively and non-covalently with DNA (deoxyribonucleic acid).	3.03113	3.5726	0.551848	1.83759	3.41936	2.21289	2.96393	3.52801	Unchanged
PB.13767.8	-1.7452	4.44084	-3.72376	0.000753673	0.0545155	-0.514317	ENSMUSG00000005054.8	ENSMUSG00000005054.8	cystatin B [Source:MGI Symbol;Acc:MGI:109514]	10	78261503	78263456	1	Cstb	protein_coding	GO:0004869	cysteine-type endopeptidase inhibitor activity	Stops, prevents or reduces the activity of a cysteine-type endopeptidase, any enzyme that hydrolyzes peptide bonds in polypeptides by a mechanism in which the sulfhydryl group of a cysteine residue at the active center acts as a nucleophile.	5.41027	4.88418	2.33757	3.61475	5.33464	5.18945	4.46585	4.73044	Unchanged
PB.7789.21	3.5449	0.267898	3.72355	0.000754098	0.0545155	-0.694866	ENSMUSG00000025607.16	ENSMUSG00000025607.16	coatomer protein complex, subunit gamma 2 [Source:MGI Symbol;Acc:MGI:1858683]	6	30747553	30873729	-1	Copg2	protein_coding	GO:0005198	structural molecule activity	The action of a molecule that contributes to the structural integrity of a complex or its assembly within or outside a cell.	0.843961	1.50019	2.59292	2.75041	-0.297782	0.53664	-0.297782	1.16549	Unchanged
PB.16124.12	1.63895	3.92667	3.72286	0.000755528	0.0545155	-0.544787	ENSMUSG00000025375.16	ENSMUSG00000025375.16	apoptosis-associated tyrosine kinase [Source:MGI Symbol;Acc:MGI:1197518]	11	119898139	119937993	-1	Aatk	protein_coding				3.34162	3.5726	5.33226	4.9256	3.1246	4.53054	3.7571	3.33712	Unchanged
PB.17164.8	-2.45075	1.17791	-3.7222	0.000756914	0.0545155	-0.495209	ENSMUSG00000058258.15	ENSMUSG00000058258.15	isopentenyl-diphosphate delta isomerase [Source:MGI Symbol;Acc:MGI:2442264]	13	8935537	8942487	1	Idi1	protein_coding	GO:0016787	hydrolase activity	Catalysis of the hydrolysis of various bonds, e.g. C-O, C-N, C-C, phosphoric anhydride bonds, etc. Hydrolase is the systematic name for any enzyme of EC class 3.	0.383206	0.86485	1.28963	0.997562	2.25325	0.53664	3.32571	3.11708	Unchanged
PB.7237.4	-1.9456	3.23088	-3.72199	0.000757355	0.0545155	-0.483798	ENSMUSG00000070493.4	ENSMUSG00000070493.4	coiled-coil-helix-coiled-coil-helix domain containing 2 [Source:MGI Symbol;Acc:MGI:1261428]	5	129909997	129916311	-1	Chchd2	protein_coding	GO:0005634	nucleus	A membrane-bounded organelle of eukaryotic cells in which chromosomes are housed and replicated. In most cells, the nucleus contains all of the cell's chromosomes except the organellar chromosomes, and is the site of RNA synthesis and processing. In some species, or in specialized cell types, RNA metabolism or DNA replication may be absent.	4.16906	3.5726	1.63092	2.36502	3.79305	3.76078	3.7228	3.73579	Unchanged
PB.16118.8	4.10508	-0.868654	3.72119	0.000759033	0.0545155	-0.908903	ENSMUSG00000025582.5	ENSMUSG00000025582.5	neuronal pentraxin 1 [Source:MGI Symbol;Acc:MGI:107811]	11	119429545	119438579	-1	Nptx1	protein_coding	GO:0046872	metal ion binding	Interacting selectively and non-covalently with any metal ion.	1.47324	-0.297782	2.13817	1.47787	-0.297782	-0.297782	-0.297782	-0.297782	Unchanged
PB.5776.11	1.51306	4.42183	3.72046	0.000760557	0.0545155	-0.594997	ENSMUSG00000028927.7	ENSMUSG00000028927.7	peptidyl arginine deiminase, type II [Source:MGI Symbol;Acc:MGI:1338892]	4	140633655	140679897	1	Padi2	protein_coding	GO:0005509	calcium ion binding	Interacting selectively and non-covalently with calcium ions (Ca2+).	3.7095	3.79836	6.3235	5.50391	3.18856	4.362	4.73041	4.13843	Unchanged
PB.15384.69	-1.28691	8.68895	-3.72041	0.000760664	0.0545155	-0.775003	ENSMUSG00000019122.9	ENSMUSG00000019122.9	chemokine (C-C motif) ligand 9 [Source:MGI Symbol;Acc:MGI:104533]	11	83463745	83469462	-1	Ccl9	protein_coding	GO:0005576	extracellular region	The space external to the outermost structure of a cell. For cells without external protective or external encapsulating structures this refers to space outside of the plasma membrane. This term covers the host cell environment outside an intracellular parasite.	9.5099	9.62258	7.22157	7.81766	9.21893	8.52767	8.13284	9.48087	Unchanged
PB.18601.4	-1.54117	5.00446	-3.71934	0.000762907	0.0545985	-0.584928	ENSMUSG00000002332.17	ENSMUSG00000002332.17	dehydrogenase/reductase (SDR family) member 1 [Source:MGI Symbol;Acc:MGI:1196314]	14	55976477	55983147	-1	Dhrs1	protein_coding				5.50685	5.62002	3.75878	4.65905	5.00228	4.31659	5.28301	6.13235	Unchanged
PB.11837.20	1.03431	7.90459	3.71898	0.000763674	0.0545985	-0.779392	ENSMUSG00000025810.10	ENSMUSG00000025810.10	neuropilin 1 [Source:MGI Symbol;Acc:MGI:106206]	8	129085085	129229844	1	Nrp1	protein_coding				7.64776	7.7878	8.81598	8.50948	7.78568	7.44905	7.59964	7.67113	Unchanged
PB.9523.8	-2.04157	4.00359	-3.71588	0.000770233	0.0549469	-0.538172	ENSMUSG00000050708.17	ENSMUSG00000050708.17	ferritin light polypeptide 1 [Source:MGI Symbol;Acc:MGI:95589]	7	45107368	45109308	-1	Ftl1	protein_coding	GO:0008199	ferric iron binding	Interacting selectively and non-covalently with ferric iron, Fe(III).	4.20789	2.88034	2.33757	3.61475	5.58095	4.17112	4.28959	5.50743	Unchanged
PB.5915.7	-2.29381	2.41935	-3.71579	0.000770409	0.0549469	-0.497963	ENSMUSG00000028988.14	ENSMUSG00000028988.14	catenin beta interacting protein 1 [Source:MGI Symbol;Acc:MGI:1915756]	4	149602693	149650894	1	Ctnnbip1	protein_coding	GO:0030178	negative regulation of Wnt signaling pathway	Any process that stops, prevents, or reduces the frequency, rate or extent of the Wnt signaling pathway.	3.34162	3.1497	1.28963	1.47787	3.1246	1.74926	3.07688	3.65623	Unchanged
PB.23759.4	3.96377	-0.542121	3.71496	0.000772187	0.0549625	-0.926307	ENSMUSG00000078122.5	ENSMUSG00000078122.5	RIKEN cDNA F630028O10 gene [Source:MGI Symbol;Acc:MGI:3641813]	X	95283532	95287242	1	F630028O10Rik	lncRNA				0.383206	0.397613	1.47035	1.98859	0.999798	-0.297782	-0.297782	-0.297782	Unchanged
PB.13212.16	2.02057	2.76884	3.71457	0.000773016	0.0549625	-0.50502	ENSMUSG00000090112.9	ENSMUSG00000090112.9	SNF2 histone linker PHD RING helicase [Source:MGI Symbol;Acc:MGI:1917581]	10	11025171	11093339	1	Shprh	protein_coding	GO:0005524	ATP binding	Interacting selectively and non-covalently with ATP, adenosine 5'-triphosphate, a universally important coenzyme and enzyme regulator.	3.40982	2.66802	4.17821	3.61475	2.12835	3.18518	2.55984	1.56457	Unchanged
PB.6107.34	1.09554	7.32379	3.71355	0.000775182	0.0550201	-0.777015	ENSMUSG00000002944.16	ENSMUSG00000002944.16	CD36 molecule [Source:MGI Symbol;Acc:MGI:107899]	5	17986688	18093799	-1	Cd36	protein_coding	GO:0016020	membrane	A lipid bilayer along with all the proteins and protein complexes embedded in it an attached to it.	7.01006	7.18898	8.38747	8.52037	6.84657	5.96835	7.45825	7.25801	Unchanged
PB.6686.11	-1.58168	4.48981	-3.71176	0.000779025	0.0550201	-0.58724	ENSMUSG00000029413.15	ENSMUSG00000029413.15	N-acylethanolamine acid amidase [Source:MGI Symbol;Acc:MGI:1914361]	5	92405518	92426029	-1	Naaa	protein_coding	GO:0017064	fatty acid amide hydrolase activity	Catalysis of the hydrolysis of a fatty acid amide to yield a fatty acid.	3.27004	4.35492	3.72359	4.01739	5.5201	4.56978	5.29473	5.51872	Unchanged
PB.5760.40	-1.10573	8.869	-3.71168	0.000779195	0.0550201	-0.851541	ENSMUSG00000028745.19	ENSMUSG00000028745.19	capping protein (actin filament) muscle Z-line, beta [Source:MGI Symbol;Acc:MGI:104652]	4	138920210	139019129	1	Capzb	protein_coding	GO:0005737	cytoplasm	All of the contents of a cell excluding the plasma membrane and nucleus, but including other subcellular structures.	8.87487	8.97622	8.00142	8.7518	9.19284	8.22078	9.24165	9.70807	Unchanged
PB.21761.1	-1.48274	5.16896	-3.71112	0.000780393	0.0550201	-0.610896	ENSMUSG00000039770.7	ENSMUSG00000039770.7	yippee like 5 [Source:MGI Symbol;Acc:MGI:1916937]	17	73143448	73158190	1	Ypel5	protein_coding	GO:0005634	nucleus	A membrane-bounded organelle of eukaryotic cells in which chromosomes are housed and replicated. In most cells, the nucleus contains all of the cell's chromosomes except the organellar chromosomes, and is the site of RNA synthesis and processing. In some species, or in specialized cell types, RNA metabolism or DNA replication may be absent.	5.17578	5.48047	3.98369	4.65905	5.72811	5.00139	5.4704	6.06463	Unchanged
PB.11728.5	1.73196	4.49037	3.711	0.000780655	0.0550201	-0.575531	ENSMUSG00000014444.18	ENSMUSG00000014444.18	piezo-type mechanosensitive ion channel component 1 [Source:MGI Symbol;Acc:MGI:3603204]	8	123208437	123278068	-1	Piezo1	protein_coding	GO:0016021	integral component of membrane	The component of a membrane consisting of the gene products and protein complexes having at least some part of their peptide sequence embedded in the hydrophobic region of the membrane.	5.37658	4.75555	5.74585	4.63635	3.7513	4.94283	3.23126	3.84746	Unchanged
PB.14471.135	-1.75039	5.09196	-3.71051	0.00078171	0.0550201	-0.594225	ENSMUSG00000020120.16	ENSMUSG00000020120.16	pleckstrin [Source:MGI Symbol;Acc:MGI:1860485]	11	16921206	17002381	-1	Plek	protein_coding	GO:0035556	intracellular signal transduction	The process in which a signal is passed on to downstream components within the cell, which become activated themselves to further propagate the signal and finally trigger a change in the function or state of the cell.	5.59738	6.197	3.53345	4.24448	6.01946	4.22126	5.24725	5.92734	Unchanged
PB.18381.49	2.39959	0.98906	3.71019	0.000782406	0.0550201	-0.525398	ENSMUSG00000021910.16	ENSMUSG00000021910.16	nischarin [Source:MGI Symbol;Acc:MGI:1928323]	14	30892887	30938903	-1	Nisch	protein_coding	GO:0005515	protein binding	Interacting selectively and non-covalently with any protein or protein complex (a complex of two or more proteins that may include other nonprotein molecules).	0.843961	-0.297782	2.9983	3.18513	1.67172	1.44613	1.26418	0.9151	Unchanged
PB.13316.16	-1.37802	6.07709	-3.71008	0.000782631	0.0550201	-0.671863	ENSMUSG00000019998.7	ENSMUSG00000019998.7	syntaxin 7 [Source:MGI Symbol;Acc:MGI:1858210]	10	24025200	24066120	1	Stx7	protein_coding				5.92322	6.28353	5.04921	5.75633	6.5505	5.64008	6.4571	7.06742	Unchanged
PB.5163.10	-3.9486	1.10908	-3.70933	0.000784269	0.0550501	-0.838218	ENSMUSG00000028525.17	ENSMUSG00000028525.17	phosphodiesterase 4B, cAMP specific [Source:MGI Symbol;Acc:MGI:99557]	4	101944740	102464456	1	Pde4b	protein_coding	GO:0007165	signal transduction	The cellular process in which a signal is conveyed to trigger a change in the activity or state of a cell. Signal transduction begins with reception of a signal (e.g. a ligand binding to a receptor or receptor activation by a stimulus such as light), or for signal transduction in the absence of ligand, signal-withdrawal or the activity of a constitutively active receptor. Signal transduction ends…	2.2447	2.11779	0.188695	-0.297782	3.1246	1.0619	2.39535	2.5403	Unchanged
PB.17851.22	4.03607	-0.349898	3.70902	0.000784924	0.0550501	-0.93584	ENSMUSG00000074794.11	ENSMUSG00000074794.11	arrestin domain containing 3 [Source:MGI Symbol;Acc:MGI:2145242]	13	81031503	81044161	1	Arrdc3	protein_coding				1.19264	-0.297782	2.02709	1.47787	0.681957	1.0619	-0.297782	-0.297782	Unchanged
PB.8471.27	-3.4896	1.32824	-3.70815	0.000786818	0.0551174	-0.699114	ENSMUSG00000030103.12	ENSMUSG00000030103.12	basic helix-loop-helix family, member e40 [Source:MGI Symbol;Acc:MGI:1097714]	6	108637590	108643886	1	Bhlhe40	protein_coding	GO:0003677	DNA binding	Any molecular function by which a gene product interacts selectively and non-covalently with DNA (deoxyribonucleic acid).	1.47324	2.11779	1.28963	-0.297782	2.47466	1.44613	3.32571	2.5403	Unchanged
PB.9333.3	-1.93863	3.29732	-3.70731	0.000788644	0.0551798	-0.523147	ENSMUSG00000006095.13	ENSMUSG00000006095.13	tubulin folding cofactor B [Source:MGI Symbol;Acc:MGI:1913661]	7	29923556	29931697	-1	Tbcb	protein_coding	GO:0005515	protein binding	Interacting selectively and non-covalently with any protein or protein complex (a complex of two or more proteins that may include other nonprotein molecules).	4.28254	3.84968	1.77541	2.47144	3.47172	3.61837	3.45671	4.30419	Unchanged
PB.21783.22	-1.36538	6.09634	-3.70661	0.000790155	0.05522	-0.694178	ENSMUSG00000024072.10	ENSMUSG00000024072.10	Yip1 domain family, member 4 [Source:MGI Symbol;Acc:MGI:1915114]	17	74796488	74807272	1	Yipf4	protein_coding				5.80157	5.98385	5.4007	5.87741	6.62752	5.21442	6.97705	6.9965	Unchanged
PB.12440.31	-1.27173	8.13767	-3.70432	0.000795168	0.0555046	-0.793126	ENSMUSG00000032399.9	ENSMUSG00000032399.9	ribosomal protein L4 [Source:MGI Symbol;Acc:MGI:1915141]	9	64080657	64085948	1	Rpl4	protein_coding	GO:0003735	structural constituent of ribosome	The action of a molecule that contributes to the structural integrity of the ribosome.	8.41939	8.91429	6.84542	7.50018	8.70314	7.86636	7.94475	8.93586	Unchanged
PB.18522.8	-2.47732	2.70803	-3.69786	0.000809436	0.0563672	-0.547741	ENSMUSG00000021876.16	ENSMUSG00000021876.16	ribonuclease, RNase A family 4 [Source:MGI Symbol;Acc:MGI:1926217]	14	51328534	51343608	1	Rnase4	protein_coding	GO:0003676	nucleic acid binding	Interacting selectively and non-covalently with any nucleic acid.	3.76263	3.94714	1.77541	0.680099	3.70831	2.56321	2.96393	3.77398	Unchanged
PB.23468.20	1.67153	3.48353	3.69694	0.000811498	0.056427	-0.576561	ENSMUSG00000015340.11	ENSMUSG00000015340.11	cytochrome b-245, beta polypeptide [Source:MGI Symbol;Acc:MGI:88574]	X	9301491	9354010	-1	Cybb	protein_coding	GO:0055114	oxidation-reduction process	A metabolic process that results in the removal or addition of one or more electrons to or from a substance, with or without the concomitant removal or addition of a proton or protons.	4.08812	4.03844	4.65997	4.18316	3.30857	2.56321	2.77599	2.92678	Unchanged
PB.11152.7	-1.63386	4.15234	-3.69534	0.000815071	0.056427	-0.6074	ENSMUSG00000037070.11	ENSMUSG00000037070.11	RNA binding motif protein, X-linked like-1 [Source:MGI Symbol;Acc:MGI:1343045]	8	79231898	79235527	-1	Rbmxl1	protein_coding	GO:0003676	nucleic acid binding	Interacting selectively and non-covalently with any nucleic acid.	3.76263	4.39001	3.21653	3.66046	4.83248	3.76078	4.79786	5.21987	Unchanged
PB.16367.2	-1.30496	6.16609	-3.69534	0.000815079	0.056427	-0.691322	ENSMUSG00000020638.9	ENSMUSG00000020638.9	cytidine monophosphate (UMP-CMP) kinase 2, mitochondrial [Source:MGI Symbol;Acc:MGI:99830]	12	26519203	26529836	1	Cmpk2	protein_coding	GO:0050145	nucleoside monophosphate kinase activity	Catalysis of the reaction: ATP + nucleoside monophosphate = ADP + nucleoside diphosphate.	6.18887	6.60804	4.9912	5.22844	7.03234	6.60012	6.45188	6.33755	Unchanged
PB.1605.9	1.78168	1.56593	3.69478	0.000816334	0.0564477	-0.569936	ENSMUSG00000026748.14	ENSMUSG00000026748.14	plexin domain containing 2 [Source:MGI Symbol;Acc:MGI:1914698]	2	16361115	16760650	1	Plxdc2	protein_coding	GO:0016020	membrane	A lipid bilayer along with all the proteins and protein complexes embedded in it an attached to it.	-0.297782	1.21722	4.20398	4.21415	0.681957	1.0619	2.39535	2.7075	Unchanged
PB.18478.5	-1.59729	4.67674	-3.69376	0.000818626	0.0565398	-0.628904	ENSMUSG00000015759.12	ENSMUSG00000015759.12	cornichon family AMPA receptor auxiliary protein 1 [Source:MGI Symbol;Acc:MGI:1277202]	14	47013024	47025868	-1	Cnih1	protein_coding	GO:0016192	vesicle-mediated transport	A cellular transport process in which transported substances are moved in membrane-bounded vesicles; transported substances are enclosed in the vesicle lumen or located in the vesicle membrane. The process begins with a step that directs a substance to the forming vesicle, and includes vesicle budding and coating. Vesicles are then targeted to, and fuse with, an acceptor membrane.	4.77152	5.30772	3.40605	4.18316	5.15418	4.22126	5.02599	5.64773	Unchanged
PB.16701.12	-1.41079	6.47806	-3.69168	0.000823325	0.0566561	-0.728742	ENSMUSG00000021114.10	ENSMUSG00000021114.10	ATPase, H+ transporting, lysosomal V1 subunit D [Source:MGI Symbol;Acc:MGI:1921084]	12	78887499	78908412	-1	Atp6v1d	protein_coding	GO:0042626	ATPase-coupled transmembrane transporter activity	Primary active transporter of a solute across a membrane, via the reaction: ATP + H2O = ADP + phosphate, to directly drive the transport of a substance across a membrane. The transport protein may be transiently phosphorylated (P-type transporters), or not (ABC-type transporters and other families of transporters). Primary active transport occurs up the solute's concentration gradient and is driv…	6.96543	6.99749	5.14543	5.96199	6.876	6.06761	6.42546	7.47351	Unchanged
PB.8217.16	-2.0089	3.10138	-3.69153	0.000823662	0.0566561	-0.565327	ENSMUSG00000005667.9	ENSMUSG00000005667.9	methylenetetrahydrofolate dehydrogenase (NAD+ dependent), methenyltetrahydrofolate cyclohydrolase [Source:MGI Symbol;Acc:MGI:1338850]	6	83282673	83302890	-1	Mthfd2	protein_coding	GO:0055114	oxidation-reduction process	A metabolic process that results in the removal or addition of one or more electrons to or from a substance, with or without the concomitant removal or addition of a proton or protons.	4.12916	3.22936	1.63092	2.83258	3.47172	2.39866	3.79061	4.27786	Unchanged
PB.8407.142	3.54012	-0.62848	3.69105	0.000824762	0.0566561	-0.831676	ENSMUSG00000030064.17	ENSMUSG00000030064.17	FERM domain containing 4B [Source:MGI Symbol;Acc:MGI:2141794]	6	97263828	97594502	-1	Frmd4b	protein_coding	GO:0005856	cytoskeleton	Any of the various filamentous elements that form the internal framework of cells, and typically remain after treatment of the cells with mild detergent to remove membrane constituents and soluble components of the cytoplasm. The term embraces intermediate filaments, microfilaments, microtubules, the microtrabecular lattice, and other structures characterized by a polymeric filamentous nature and…	-0.297782	-0.297782	2.24131	2.36502	0.273705	-0.297782	-0.297782	0.611928	Unchanged
PB.8245.127	2.11379	1.36525	3.69084	0.000825232	0.0566561	-0.555158	ENSMUSG00000051343.12	ENSMUSG00000051343.12	RAB11 family interacting protein 5 (class I) [Source:MGI Symbol;Acc:MGI:1098586]	6	85311944	85351616	-1	Rab11fip5	protein_coding	GO:0005737	cytoplasm	All of the contents of a cell excluding the plasma membrane and nucleus, but including other subcellular structures.	1.19264	1.21722	3.65051	2.98408	0.681957	1.0619	1.60278	1.37879	Unchanged
PB.8680.71	-3.94394	0.581637	-3.69057	0.00082585	0.0566561	-0.877277	ENSMUSG00000030142.11	ENSMUSG00000030142.11	C-type lectin domain family 4, member e [Source:MGI Symbol;Acc:MGI:1861232]	6	123258748	123266829	-1	Clec4e	protein_coding	GO:0016020	membrane	A lipid bilayer along with all the proteins and protein complexes embedded in it an attached to it.	0.843961	1.21722	-0.297782	0.272472	2.66657	0.53664	2.20966	2.62632	Unchanged
PB.18403.13	-1.59492	5.19673	-3.69009	0.000826928	0.0566561	-0.655247	ENSMUSG00000013701.14	ENSMUSG00000013701.14	translocase of inner mitochondrial membrane 23 [Source:MGI Symbol;Acc:MGI:1858317]	14	31902119	31923855	-1	Timm23	protein_coding	GO:0030150	protein import into mitochondrial matrix	The import of proteins across the outer and inner mitochondrial membranes into the matrix. Unfolded proteins enter the mitochondrial matrix with a chaperone protein; the information required to target the precursor protein from the cytosol to the mitochondrial matrix is contained within its N-terminal matrix-targeting sequence. Translocation of precursors to the matrix occurs at the rare sites wh…	6.10906	5.92525	3.75878	4.46661	5.48232	4.71683	5.06758	6.27234	Unchanged
PB.7312.1	-1.52361	6.21449	-3.69005	0.000827034	0.0566561	-0.705887	ENSMUSG00000019179.11	ENSMUSG00000019179.11	malate dehydrogenase 2, NAD (mitochondrial) [Source:MGI Symbol;Acc:MGI:97050]	5	135807334	135819252	1	Mdh2	protein_coding	GO:0055114	oxidation-reduction process	A metabolic process that results in the removal or addition of one or more electrons to or from a substance, with or without the concomitant removal or addition of a proton or protons.	7.44736	6.98607	4.67847	5.39995	6.48195	5.74663	5.8736	7.21701	Unchanged
PB.10437.13	-1.8185	5.11598	-3.68683	0.000834391	0.0570939	-0.655889	ENSMUSG00000031068.9	ENSMUSG00000031068.9	glutaredoxin 3 [Source:MGI Symbol;Acc:MGI:1353653]	7	137039343	137070323	1	Glrx3	protein_coding	GO:0015035	protein disulfide oxidoreductase activity	Catalysis of the reaction: a protein with reduced sulfide groups = a protein with oxidized disulfide bonds.	6.00266	5.91324	3.05603	4.76747	5.69546	4.44873	5.03999	6.27234	Unchanged
PB.10535.9	-1.89607	3.40985	-3.68626	0.000835696	0.0571168	-0.597948	ENSMUSG00000000244.18	ENSMUSG00000000244.18	tetraspanin 32 [Source:MGI Symbol;Acc:MGI:1350360]	7	142558783	142573381	1	Tspan32	protein_coding	GO:0016021	integral component of membrane	The component of a membrane consisting of the gene products and protein complexes having at least some part of their peptide sequence embedded in the hydrophobic region of the membrane.	3.59698	3.1497	2.4278	2.98408	4.30692	2.56321	4.11544	4.86037	Unchanged
PB.19374.168	1.80047	3.16347	3.68553	0.00083738	0.0571657	-0.634427	ENSMUSG00000022353.11	ENSMUSG00000022353.11	MTSS I-BAR domain containing 1 [Source:MGI Symbol;Acc:MGI:2384818]	15	58813083	58953854	-1	Mtss1	protein_coding	GO:0030036	actin cytoskeleton organization	A process that is carried out at the cellular level which results in the assembly, arrangement of constituent parts, or disassembly of cytoskeletal structures comprising actin filaments and their associated proteins.	-0.297782	2.66802	5.04921	5.22844	4.5935	3.46034	3.27926	3.52801	Unchanged
PB.14715.98	-2.46539	2.77257	-3.68499	0.000838625	0.0571845	-0.573244	ENSMUSG00000078921.4	ENSMUSG00000078921.4	T cell specific GTPase 2 [Source:MGI Symbol;Acc:MGI:3710083]	11	48948021	48955033	-1	Tgtp2	protein_coding	GO:0016020	membrane	A lipid bilayer along with all the proteins and protein complexes embedded in it an attached to it.	3.19472	3.89923	0.551848	2.25012	4.02098	3.08041	3.18161	3.52801	Unchanged
PB.15937.97	-1.37131	6.28771	-3.68413	0.000840607	0.0572295	-0.734108	ENSMUSG00000020612.17	ENSMUSG00000020612.17	protein kinase, cAMP dependent regulatory, type I, alpha [Source:MGI Symbol;Acc:MGI:104878]	11	109540231	109560482	1	Prkar1a	protein_coding				6.88385	6.95711	5.19766	5.45287	6.58061	5.95359	6.16941	7.20657	Unchanged
PB.4417.30	-1.52511	5.30561	-3.6833	0.000842522	0.0572517	-0.680228	ENSMUSG00000091512.6	ENSMUSG00000091512.6	late endosomal/lysosomal adaptor, MAPK and MTOR activator 3 [Source:MGI Symbol;Acc:MGI:1929467]	3	137624267	137634661	1	Lamtor3	protein_coding	GO:0032006	regulation of TOR signaling	Any process that modulates the frequency, rate or extent of TOR signaling.	5.76298	6.08368	3.85949	4.7034	5.67328	5.0298	5.31789	6.21796	Unchanged
PB.2062.9	-3.91675	0.965593	-3.68125	0.000847294	0.0575097	-0.89456	ENSMUSG00000026946.10	ENSMUSG00000026946.10	N-myc (and STAT) interactor [Source:MGI Symbol;Acc:MGI:1928368]	2	51838499	51863506	-1	Nmi	protein_coding	GO:0003712	transcription coregulator activity	A protein or a member of a complex that interacts specifically and non-covalently with a DNA-bound DNA-binding transcription factor to either activate or repress the transcription of specific genes. Coregulators often act by altering chromatin structure and modifications. For example, one class of transcription coregulators modifies chromatin structure through covalent modification of histones. A…	2.38684	2.27623	0.188695	-0.297782	2.47466	0.53664	1.9965	2.92678	Unchanged
PB.8505.26	-3.80794	-0.159759	-3.67881	0.000852987	0.0577458	-0.995326	ENSMUSG00000079426.14	ENSMUSG00000079426.14	actin related protein 2/3 complex, subunit 4 [Source:MGI Symbol;Acc:MGI:1915339]	6	113355076	113367409	1	Arpc4	protein_coding	GO:0015629	actin cytoskeleton	The part of the cytoskeleton (the internal framework of a cell) composed of actin and associated proteins. Includes actin cytoskeleton-associated complexes.	0.843961	1.21722	-0.297782	-0.297782	0.681957	0.53664	1.74629	1.56457	Unchanged
PB.15367.1	-1.20268	7.47823	-3.67851	0.000853709	0.0577458	-0.815327	ENSMUSG00000072620.4	ENSMUSG00000072620.4	schlafen 2 [Source:MGI Symbol;Acc:MGI:1313258]	11	82955938	82961504	1	Slfn2	protein_coding	GO:0009617	response to bacterium	Any process that results in a change in state or activity of a cell or an organism (in terms of movement, secretion, enzyme production, gene expression, etc.) as a result of a stimulus from a bacterium.	7.99721	8.6046	6.34103	6.68035	7.68671	7.14578	7.4738	7.94035	Unchanged
PB.15884.13	3.87494	-0.831045	3.67723	0.000856703	0.057804	-1.00546	ENSMUSG00000020719.15	ENSMUSG00000020719.15	DEAD box helicase 5 [Source:MGI Symbol;Acc:MGI:105037]	11	106671181	106680011	-1	Ddx5	protein_coding	GO:0003676	nucleic acid binding	Interacting selectively and non-covalently with any nucleic acid.	-0.297782	-0.297782	1.77541	1.47787	0.273705	1.0619	-0.297782	-0.297782	Unchanged
PB.23152.4	1.85586	2.24062	3.67689	0.00085751	0.057804	-0.595873	ENSMUSG00000048120.17	ENSMUSG00000048120.17	ectonucleoside triphosphate diphosphohydrolase 1 [Source:MGI Symbol;Acc:MGI:102805]	19	40600810	40730046	1	Entpd1	protein_coding				1.47324	1.93977	3.79314	3.66046	2.12835	2.39866	2.20966	1.87684	Unchanged
PB.8827.22	-1.54872	6.00618	-3.67523	0.000861425	0.0578695	-0.728351	ENSMUSG00000030220.14	ENSMUSG00000030220.14	Rho, GDP dissociation inhibitor (GDI) beta [Source:MGI Symbol;Acc:MGI:101940]	6	136900653	136918897	-1	Arhgdib	protein_coding	GO:0005737	cytoplasm	All of the contents of a cell excluding the plasma membrane and nucleus, but including other subcellular structures.	7.1362	6.92756	4.50277	5.01629	6.58061	5.44289	5.67263	6.90481	Unchanged
PB.9738.34	1.39259	4.6064	3.67259	0.000867704	0.0581943	-0.717908	ENSMUSG00000048897.16	ENSMUSG00000048897.16	zinc finger protein 710 [Source:MGI Symbol;Acc:MGI:1921747]	7	79674562	79743921	1	Zfp710	protein_coding	GO:0005634	nucleus	A membrane-bounded organelle of eukaryotic cells in which chromosomes are housed and replicated. In most cells, the nucleus contains all of the cell's chromosomes except the organellar chromosomes, and is the site of RNA synthesis and processing. In some species, or in specialized cell types, RNA metabolism or DNA replication may be absent.	4.04588	3.63244	6.00963	5.7136	3.9854	4.78509	4.566	4.42912	Unchanged
PB.1203.12	-1.99499	2.01528	-3.67237	0.000868232	0.0581943	-0.600976	ENSMUSG00000026675.13	ENSMUSG00000026675.13	hydroxysteroid (17-beta) dehydrogenase 7 [Source:MGI Symbol;Acc:MGI:1330808]	1	169777104	169796810	-1	Hsd17b7	protein_coding	GO:0055114	oxidation-reduction process	A metabolic process that results in the removal or addition of one or more electrons to or from a substance, with or without the concomitant removal or addition of a proton or protons.	1.19264	1.73666	1.63092	1.98859	2.47466	1.74926	3.32571	3.84746	Unchanged
PB.21315.1	-1.70611	5.0914	-3.67041	0.000872927	0.0582839	-0.678554	ENSMUSG00000024338.16	ENSMUSG00000024338.16	proteasome (prosome, macropain) subunit, beta type 8 (large multifunctional peptidase 7) [Source:MGI Symbol;Acc:MGI:1346527]	17	34416695	34420428	1	Psmb8	protein_coding	GO:0051603	proteolysis involved in cellular protein catabolic process	The hydrolysis of a peptide bond or bonds within a protein as part of the chemical reactions and pathways resulting in the breakdown of a protein by individual cells.	6.87785	5.9607	3.21653	3.94536	5.70643	4.85027	4.76453	5.6883	Unchanged
PB.10319.41	-2.17277	2.03527	-3.67016	0.000873521	0.0582839	-0.604952	ENSMUSG00000042289.12	ENSMUSG00000042289.12	hydroxy-delta-5-steroid dehydrogenase, 3 beta- and steroid delta-isomerase 7 [Source:MGI Symbol;Acc:MGI:2141879]	7	127399776	127402974	1	Hsd3b7	protein_coding	GO:0055114	oxidation-reduction process	A metabolic process that results in the removal or addition of one or more electrons to or from a substance, with or without the concomitant removal or addition of a proton or protons.	1.19264	1.93977	1.28963	1.66891	3.1246	2.21289	3.18161	3.52801	Unchanged
PB.16283.49	-3.81348	0.590046	-3.66995	0.000874032	0.0582839	-1.01149	ENSMUSG00000020589.18	ENSMUSG00000020589.18	CYFIP related Rac1 interactor A [Source:MGI Symbol;Acc:MGI:1261783]	12	12312140	12430966	1	Cyria	protein_coding	GO:0030833	regulation of actin filament polymerization	Any process that modulates the frequency, rate or extent of the assembly of actin filaments by the addition of actin monomers to a filament.	3.27004	3.1497	-0.297782	-0.297782	1.2601	0.53664	1.60278	1.72914	Unchanged
PB.7664.2	-1.97816	2.30768	-3.66933	0.000875522	0.0582839	-0.608298	ENSMUSG00000062995.13	ENSMUSG00000062995.13	islet cell autoantigen 1 [Source:MGI Symbol;Acc:MGI:96391]	6	8630527	8778488	-1	Ica1	protein_coding	GO:0019904	protein domain specific binding	Interacting selectively and non-covalently with a specific domain of a protein.	1.90993	2.66802	1.77541	1.83759	2.57381	1.99962	3.45671	3.69656	Unchanged
PB.2090.25	-3.89102	0.345426	-3.66889	0.000876569	0.0582839	-1.00989	ENSMUSG00000026826.14	ENSMUSG00000026826.14	nuclear receptor subfamily 4, group A, member 2 [Source:MGI Symbol;Acc:MGI:1352456]	2	56996842	57014015	-1	Nr4a2	protein_coding	GO:0005634	nucleus	A membrane-bounded organelle of eukaryotic cells in which chromosomes are housed and replicated. In most cells, the nucleus contains all of the cell's chromosomes except the organellar chromosomes, and is the site of RNA synthesis and processing. In some species, or in specialized cell types, RNA metabolism or DNA replication may be absent.	1.19264	1.93977	-0.297782	-0.297782	1.99159	1.0619	1.87682	1.56457	Unchanged
PB.4806.145	-2.13284	3.25953	-3.66863	0.000877195	0.0582839	-0.610531	ENSMUSG00000028459.12	ENSMUSG00000028459.12	CD72 antigen [Source:MGI Symbol;Acc:MGI:88345]	4	43446462	43454628	-1	Cd72	protein_coding	GO:0005887	integral component of plasma membrane	The component of the plasma membrane consisting of the gene products and protein complexes having at least some part of their peptide sequence embedded in the hydrophobic region of the membrane.	4.89563	4.45773	1.77541	1.83759	4.05569	2.56321	3.32571	4.13843	Unchanged
PB.18047.35	-2.25111	2.3825	-3.66852	0.000877475	0.0582839	-0.614027	ENSMUSG00000021711.18	ENSMUSG00000021711.18	trafficking protein particle complex 13 [Source:MGI Symbol;Acc:MGI:1914225]	13	104278657	104314977	-1	Trappc13	protein_coding	GO:0003674	molecular_function	A molecular process that can be carried out by the action of a single macromolecular machine, usually via direct physical interactions with other molecular entities. Function in this sense denotes an action, or activity, that a gene product (or a complex) performs. These actions are described from two distinct but related perspectives: (1) biochemical activity, and (2) role as a component in a la…	2.74466	2.77808	1.28963	1.25761	3.41936	2.7109	2.96393	3.43572	Unchanged
PB.20163.35	-3.676	0.256122	-3.66556	0.000884637	0.0584176	-0.933683	ENSMUSG00000038965.18	ENSMUSG00000038965.18	ubiquitin-conjugating enzyme E2L 3 [Source:MGI Symbol;Acc:MGI:109240]	16	16969877	17020513	-1	Ube2l3	protein_coding	GO:0005634	nucleus	A membrane-bounded organelle of eukaryotic cells in which chromosomes are housed and replicated. In most cells, the nucleus contains all of the cell's chromosomes except the organellar chromosomes, and is the site of RNA synthesis and processing. In some species, or in specialized cell types, RNA metabolism or DNA replication may be absent.	0.843961	0.397613	0.188695	-0.297782	1.8405	0.53664	2.20966	2.24638	Unchanged
PB.18160.3	-1.84896	3.61476	-3.66528	0.000885296	0.0584176	-0.63405	ENSMUSG00000094796.3	ENSMUSG00000094796.3	cDNA sequence BC147527 [Source:MGI Symbol;Acc:MGI:4840510]	13	120761928	120770315	1	BC147527	protein_coding				3.76263	3.99351	2.33757	2.36502	5.05471	3.95108	3.88669	4.25103	Unchanged
PB.20564.35	2.87339	0.686066	3.66514	0.000885657	0.0584176	-0.709197	ENSMUSG00000035356.18	ENSMUSG00000035356.18	nuclear factor of kappa light polypeptide gene enhancer in B cells inhibitor, zeta [Source:MGI Symbol;Acc:MGI:1931595]	16	55631738	55659262	-1	Nfkbiz	protein_coding	GO:0005515	protein binding	Interacting selectively and non-covalently with any protein or protein complex (a complex of two or more proteins that may include other nonprotein molecules).	0.383206	0.397613	2.93816	2.75041	1.67172	0.53664	1.05951	0.227619	Unchanged
PB.14122.20	2.6554	2.26899	3.66511	0.000885732	0.0584176	-0.622666	ENSMUSG00000020189.16	ENSMUSG00000020189.16	oxysterol binding protein-like 8 [Source:MGI Symbol;Acc:MGI:2443807]	10	111000613	111133110	1	Osbpl8	protein_coding	GO:0008289	lipid binding	Interacting selectively and non-covalently with a lipid.	2.2447	3.22936	4.58351	3.83007	-0.297782	3.95108	1.26418	2.44882	Unchanged
PB.19464.11	-2.03094	3.23696	-3.66484	0.000886374	0.0584176	-0.620676	ENSMUSG00000022587.15	ENSMUSG00000022587.15	lymphocyte antigen 6 complex, locus E [Source:MGI Symbol;Acc:MGI:106651]	15	74826900	74831754	1	Ly6e	protein_coding	GO:0016020	membrane	A lipid bilayer along with all the proteins and protein complexes embedded in it an attached to it.	3.91119	3.5726	1.63092	2.12528	4.12272	4.06529	3.1302	4.27786	Unchanged
PB.1369.11	-1.40579	6.15305	-3.66419	0.000887965	0.0584176	-0.777668	ENSMUSG00000060743.13	ENSMUSG00000060743.13	H3.3 histone A [Source:MGI Symbol;Acc:MGI:1097686]	1	180628397	180641508	-1	H3f3a	protein_coding	GO:0003677	DNA binding	Any molecular function by which a gene product interacts selectively and non-covalently with DNA (deoxyribonucleic acid).	6.38798	6.32944	4.75017	5.62414	6.78065	6.31854	6.07738	7.06742	Unchanged
PB.17393.1	-3.54914	2.07066	-3.66388	0.000888727	0.0584176	-0.760308	ENSMUSG00000021411.17	ENSMUSG00000021411.17	PX domain containing 1 [Source:MGI Symbol;Acc:MGI:1914145]	13	34811817	34837469	-1	Pxdc1	protein_coding	GO:0035091	phosphatidylinositol binding	Interacting selectively and non-covalently with any inositol-containing glycerophospholipid, i.e. phosphatidylinositol (PtdIns) and its phosphorylated derivatives.	3.59698	2.41898	0.551848	0.272472	3.9854	1.99962	2.70747	3.61474	Unchanged
PB.12927.7	-2.16236	3.16873	-3.66361	0.000889383	0.0584176	-0.620519	ENSMUSG00000049734.10	ENSMUSG00000049734.10	three prime repair exonuclease 1 [Source:MGI Symbol;Acc:MGI:1328317]	9	108887001	108888802	-1	Trex1	protein_coding	GO:0003676	nucleic acid binding	Interacting selectively and non-covalently with any nucleic acid.	5.11579	4.75555	1.47035	1.47787	3.24981	3.69133	2.96393	3.77398	Unchanged
PB.9955.121	2.09075	2.3063	3.6636	0.000889392	0.0584176	-0.620685	ENSMUSG00000032812.19	ENSMUSG00000032812.19	ArfGAP with RhoGAP domain, ankyrin repeat and PH domain 1 [Source:MGI Symbol;Acc:MGI:1916960]	7	100997274	101061793	1	Arap1	protein_coding	GO:0005515	protein binding	Interacting selectively and non-covalently with any protein or protein complex (a complex of two or more proteins that may include other nonprotein molecules).	2.087	2.66802	3.68751	3.30511	1.8405	3.08041	1.74629	1.56457	Unchanged
PB.135.2	-2.14081	2.75173	-3.66292	0.00089106	0.058462	-0.623592	ENSMUSG00000042215.9	ENSMUSG00000042215.9	BCL2-associated athanogene 2 [Source:MGI Symbol;Acc:MGI:1891254]	1	33784565	33796876	-1	Bag2	protein_coding	GO:0000774	adenyl-nucleotide exchange factor activity	Stimulates the hydrolysis and exchange of adenyl nucleotides by other proteins.	2.94182	3.1497	1.08299	2.57055	3.66399	2.56321	3.7571	3.52801	Unchanged
PB.13821.3	-1.79493	3.03594	-3.65935	0.000899844	0.0589728	-0.652173	ENSMUSG00000069565.13	ENSMUSG00000069565.13	DAZ associated protein 1 [Source:MGI Symbol;Acc:MGI:1917498]	10	80097320	80124242	1	Dazap1	protein_coding	GO:0003676	nucleic acid binding	Interacting selectively and non-covalently with any nucleic acid.	2.51623	3.06538	2.33757	2.57055	3.7513	2.7109	4.21751	4.01629	Unchanged
PB.22830.11	-1.30305	6.62744	-3.65847	0.000902014	0.0590494	-0.810608	ENSMUSG00000071644.11	ENSMUSG00000071644.11	eukaryotic translation elongation factor 1 gamma [Source:MGI Symbol;Acc:MGI:1914410]	19	8944405	8955843	1	Eef1g	protein_coding	GO:0005515	protein binding	Interacting selectively and non-covalently with any protein or protein complex (a complex of two or more proteins that may include other nonprotein molecules).	7.49523	7.5564	5.14543	5.94362	6.8953	6.40785	6.53824	7.12026	Unchanged
PB.23083.4	-2.37201	1.65038	-3.65771	0.000903891	0.0590692	-0.640819	ENSMUSG00000009378.5	ENSMUSG00000009378.5	solute carrier family 16 (monocarboxylic acid transporters), member 12 [Source:MGI Symbol;Acc:MGI:2147716]	19	34645803	34724689	-1	Slc16a12	protein_coding	GO:0055085	transmembrane transport	The process in which a solute is transported across a lipid bilayer, from one side of a membrane to the other.	1.19264	0.397613	1.47035	0.997562	2.83592	2.39866	3.82335	2.7075	Unchanged
PB.13605.8	-1.72361	5.23288	-3.65695	0.000905795	0.0590692	-0.708124	ENSMUSG00000020077.15	ENSMUSG00000020077.15	serglycin [Source:MGI Symbol;Acc:MGI:97756]	10	62329612	62363230	-1	Srgn	protein_coding	GO:0005794	Golgi apparatus	A membrane-bound cytoplasmic organelle of the endomembrane system that further processes the core oligosaccharides (e.g. N-glycans) added to proteins in the endoplasmic reticulum and packages them into membrane-bound vesicles. The Golgi apparatus operates at the intersection of the secretory, lysosomal, and endocytic pathways.	6.82262	6.25526	3.36095	3.61475	6.40326	5.35579	4.566	5.75665	Unchanged
PB.21438.19	-3.89102	0.2685	-3.65682	0.000906116	0.0590692	-1.03293	novelGene_11927												1.70804	0.397613	-0.297782	-0.297782	1.99159	1.74926	1.87682	1.56457	Unchanged
PB.11012.6	-1.8046	4.23792	-3.65673	0.000906323	0.0590692	-0.680268	ENSMUSG00000055681.15	ENSMUSG00000055681.15	coatomer protein complex, subunit epsilon [Source:MGI Symbol;Acc:MGI:1891702]	8	70755168	70765643	1	Cope	protein_coding	GO:0005515	protein binding	Interacting selectively and non-covalently with any protein or protein complex (a complex of two or more proteins that may include other nonprotein molecules).	5.6687	5.13231	2.33757	3.51874	4.54545	3.95108	4.11544	5.11962	Unchanged
PB.22942.31	2.45248	0.617016	3.6532	0.000915149	0.0595129	-0.665372	ENSMUSG00000024659.16	ENSMUSG00000024659.16	annexin A1 [Source:MGI Symbol;Acc:MGI:96819]	19	20350792	20368308	-1	Anxa1	protein_coding	GO:0005509	calcium ion binding	Interacting selectively and non-covalently with calcium ions (Ca2+).	-0.297782	-0.297782	3.3144	2.75041	1.8405	1.0619	1.44339	0.611928	Unchanged
PB.15884.24	2.32641	0.970609	3.65193	0.000918353	0.0596555	-0.652214	ENSMUSG00000020719.15	ENSMUSG00000020719.15	DEAD box helicase 5 [Source:MGI Symbol;Acc:MGI:105037]	11	106671181	106680011	-1	Ddx5	protein_coding	GO:0003676	nucleic acid binding	Interacting selectively and non-covalently with any nucleic acid.	-0.297782	-0.297782	3.40605	3.05426	2.91368	1.44613	1.60278	0.9151	Unchanged
PB.7691.1	-1.48843	6.21186	-3.65121	0.000920175	0.0597081	-0.805263	ENSMUSG00000029552.20	ENSMUSG00000029552.20	testin LIM domain protein [Source:MGI Symbol;Acc:MGI:105081]	6	17065148	17105827	1	Tes	protein_coding	GO:0008270	zinc ion binding	Interacting selectively and non-covalently with zinc (Zn) ions.	7.12102	7.08575	4.71477	5.39995	6.85151	5.5837	6.04304	7.00857	Unchanged
PB.22345.1	3.90152	-1.11937	3.64889	0.000926046	0.060023	-1.05883	ENSMUSG00000024600.9	ENSMUSG00000024600.9	solute carrier family 27 (fatty acid transporter), member 6 [Source:MGI Symbol;Acc:MGI:3036230]	18	58689329	58745845	1	Slc27a6	protein_coding	GO:0016021	integral component of membrane	The component of a membrane consisting of the gene products and protein complexes having at least some part of their peptide sequence embedded in the hydrophobic region of the membrane.	-0.297782	0.397613	2.02709	1.25761	-0.297782	-0.297782	-0.297782	-0.297782	Unchanged
PB.7534.17	-3.5024	1.27477	-3.64796	0.000928393	0.0601091	-0.876483	ENSMUSG00000038690.16	ENSMUSG00000038690.16	ATP synthase, H+ transporting, mitochondrial F0 complex, subunit F2 [Source:MGI Symbol;Acc:MGI:1927558]	5	145120508	145128872	-1	Atp5j2	protein_coding	GO:0016020	membrane	A lipid bilayer along with all the proteins and protein complexes embedded in it an attached to it.	1.70804	1.93977	-0.297782	0.997562	1.99159	2.84486	2.70747	2.35115	Unchanged
PB.19860.21	-1.41286	5.08413	-3.64718	0.000930396	0.060168	-0.775129	ENSMUSG00000067713.8	ENSMUSG00000067713.8	protein kinase, AMP-activated, gamma 1 non-catalytic subunit [Source:MGI Symbol;Acc:MGI:108411]	15	98710678	98729402	-1	Prkag1	protein_coding	GO:0032559	adenyl ribonucleotide binding	Interacting selectively and non-covalently with an adenyl ribonucleotide, any compound consisting of adenosine esterified with (ortho)phosphate or an oligophosphate at any hydroxyl group on the ribose moiety.	5.37658	5.28925	4.12526	4.63635	5.33464	4.60797	5.56056	5.96084	Unchanged
PB.14317.21	-1.40512	5.76097	-3.64664	0.000931785	0.060168	-0.793176	ENSMUSG00000025351.15	ENSMUSG00000025351.15	CD63 antigen [Source:MGI Symbol;Acc:MGI:99529]	10	128736858	128748691	1	Cd63	protein_coding	GO:0016021	integral component of membrane	The component of a membrane consisting of the gene products and protein complexes having at least some part of their peptide sequence embedded in the hydrophobic region of the membrane.	6.95975	6.32944	4.32633	5.03376	5.97481	5.50493	5.84996	6.25894	Unchanged
PB.23568.52	-1.6805	4.27804	-3.64641	0.000932363	0.060168	-0.738349	ENSMUSG00000048970.10	ENSMUSG00000048970.10	C1GALT1-specific chaperone 1 [Source:MGI Symbol;Acc:MGI:1913493]	X	37719662	37723964	-1	C1galt1c1	protein_coding	GO:0016020	membrane	A lipid bilayer along with all the proteins and protein complexes embedded in it an attached to it.	3.81387	4.49044	3.40605	3.74776	5.21688	3.54151	5.01185	5.38937	Unchanged
PB.9371.33	-1.49153	6.02311	-3.64594	0.000933554	0.0601755	-0.77646	ENSMUSG00000009687.15	ENSMUSG00000009687.15	FXYD domain-containing ion transport regulator 5 [Source:MGI Symbol;Acc:MGI:1201785]	7	30732147	30741906	-1	Fxyd5	protein_coding	GO:0016020	membrane	A lipid bilayer along with all the proteins and protein complexes embedded in it an attached to it.	7.75653	7.18898	4.07029	4.56603	6.74917	6.45051	5.29473	6.26565	Unchanged
PB.16519.25	-1.57843	5.6982	-3.64557	0.00093452	0.0601755	-0.781269	ENSMUSG00000095595.3	ENSMUSG00000095595.3	family with sequence similarity 177, member A [Source:MGI Symbol;Acc:MGI:1920635]	12	55171254	55188889	1	Fam177a	protein_coding	GO:0003674	molecular_function	A molecular process that can be carried out by the action of a single macromolecular machine, usually via direct physical interactions with other molecular entities. Function in this sense denotes an action, or activity, that a gene product (or a complex) performs. These actions are described from two distinct but related perspectives: (1) biochemical activity, and (2) role as a component in a la…	6.87785	7.14857	4.09803	4.61329	6.33424	4.88179	5.4807	6.32474	Unchanged
PB.1580.6	-1.29678	6.6963	-3.64414	0.000938185	0.0602801	-0.881174	ENSMUSG00000026727.11	ENSMUSG00000026727.11	Ras suppressor protein 1 [Source:MGI Symbol;Acc:MGI:103040]	2	13081632	13276226	-1	Rsu1	protein_coding	GO:0005515	protein binding	Interacting selectively and non-covalently with any protein or protein complex (a complex of two or more proteins that may include other nonprotein molecules).	6.67108	6.76998	5.67392	6.54676	7.11697	6.08125	7.15481	7.62746	Unchanged
PB.22880.127	3.76798	-0.560772	3.64374	0.00093921	0.0602801	-0.982457	ENSMUSG00000024672.12	ENSMUSG00000024672.12	membrane-spanning 4-domains, subfamily A, member 7 [Source:MGI Symbol;Acc:MGI:1918846]	19	11298403	11313510	-1	Ms4a7	protein_coding	GO:0016021	integral component of membrane	The component of a membrane consisting of the gene products and protein complexes having at least some part of their peptide sequence embedded in the hydrophobic region of the membrane.	-0.297782	0.397613	2.51272	1.83759	-0.297782	0.53664	-0.297782	0.227619	Unchanged
PB.21946.9	-3.85011	-0.396698	-3.6424	0.00094267	0.0603708	-1.06291	ENSMUSG00000063889.17	ENSMUSG00000063889.17	cAMP responsive element modulator [Source:MGI Symbol;Acc:MGI:88495]	18	3266048	3337748	-1	Crem	protein_coding	GO:0005634	nucleus	A membrane-bounded organelle of eukaryotic cells in which chromosomes are housed and replicated. In most cells, the nucleus contains all of the cell's chromosomes except the organellar chromosomes, and is the site of RNA synthesis and processing. In some species, or in specialized cell types, RNA metabolism or DNA replication may be absent.	0.383206	0.397613	-0.297782	-0.297782	0.273705	1.0619	1.9965	1.37879	Unchanged
PB.8025.4	-1.4112	5.99712	-3.64042	0.000947784	0.060478	-0.845297	ENSMUSG00000029776.12	ENSMUSG00000029776.12	3-hydroxyisobutyrate dehydrogenase [Source:MGI Symbol;Acc:MGI:1889802]	6	52523213	52617374	-1	Hibadh	protein_coding	GO:0055114	oxidation-reduction process	A metabolic process that results in the removal or addition of one or more electrons to or from a substance, with or without the concomitant removal or addition of a proton or protons.	6.19854	6.32038	5.09123	5.5164	6.57464	5.00139	6.57236	6.82065	Unchanged
PB.17644.31	-3.89102	-0.139701	-3.64023	0.000948286	0.060478	-1.06455	ENSMUSG00000035493.11	ENSMUSG00000035493.11	transforming growth factor, beta induced [Source:MGI Symbol;Acc:MGI:99959]	13	56757336	56787375	1	Tgfbi	protein_coding	GO:0007155	cell adhesion	The attachment of a cell, either to another cell or to an underlying substrate such as the extracellular matrix, via cell adhesion molecules.	-0.297782	0.397613	-0.297782	-0.297782	2.47466	1.44613	1.87682	1.56457	Unchanged
PB.10498.63	-1.93947	4.23473	-3.63957	0.00095	0.060478	-0.696128	ENSMUSG00000025498.16	ENSMUSG00000025498.16	interferon regulatory factor 7 [Source:MGI Symbol;Acc:MGI:1859212]	7	140842619	140846394	-1	Irf7	protein_coding	GO:0006355	regulation of transcription, DNA-templated	Any process that modulates the frequency, rate or extent of cellular DNA-templated transcription.	5.09523	5.74725	1.63092	3.05426	5.59282	5.23896	3.7571	4.40499	Unchanged
PB.20722.36	-1.88341	4.10844	-3.63945	0.00095033	0.060478	-0.727815	ENSMUSG00000022965.9	ENSMUSG00000022965.9	interferon gamma receptor 2 [Source:MGI Symbol;Acc:MGI:107654]	16	91343960	91362511	1	Ifngr2	protein_coding	GO:0005515	protein binding	Interacting selectively and non-covalently with any protein or protein complex (a complex of two or more proteins that may include other nonprotein molecules).	5.41027	5.11144	2.51272	3.46822	4.64	2.7109	4.35824	5.17776	Unchanged
PB.24021.2	-1.69785	3.65153	-3.63938	0.000950495	0.060478	-0.726191	ENSMUSG00000079317.11	ENSMUSG00000079317.11	trafficking protein particle complex 2 [Source:MGI Symbol;Acc:MGI:1913476]	X	165223570	165236136	1	Trappc2	protein_coding	GO:0006888	endoplasmic reticulum to Golgi vesicle-mediated transport	The directed movement of substances from the endoplasmic reticulum (ER) to the Golgi, mediated by COP II vesicles. Small COP II coated vesicles form from the ER and then fuse directly with the cis-Golgi. Larger structures are transported along microtubules to the cis-Golgi.	3.81387	3.44493	2.93816	3.05426	4.12272	3.18518	4.16738	5.07443	Unchanged
PB.14122.15	2.5603	3.38969	3.63767	0.00095497	0.0606972	-0.721915	ENSMUSG00000020189.16	ENSMUSG00000020189.16	oxysterol binding protein-like 8 [Source:MGI Symbol;Acc:MGI:2443807]	10	111000613	111133110	1	Osbpl8	protein_coding	GO:0008289	lipid binding	Interacting selectively and non-covalently with a lipid.	2.8466	4.5537	5.6079	4.33183	0.999798	4.71683	1.87682	3.33712	Unchanged
PB.16170.1	-3.47978	1.5171	-3.63658	0.000957824	0.0607516	-0.849574	ENSMUSG00000025150.11	ENSMUSG00000025150.11	carbonyl reductase 2 [Source:MGI Symbol;Acc:MGI:107200]	11	120620315	120622940	-1	Cbr2	protein_coding	GO:0055114	oxidation-reduction process	A metabolic process that results in the removal or addition of one or more electrons to or from a substance, with or without the concomitant removal or addition of a proton or protons.	2.2447	1.73666	1.28963	-0.297782	2.57381	2.21289	2.30549	3.61474	Unchanged
PB.3035.32	3.87494	-0.968487	3.63541	0.000960889	0.0608766	-1.08485	ENSMUSG00000038116.17	ENSMUSG00000038116.17	PHD finger protein 20 [Source:MGI Symbol;Acc:MGI:2444148]	2	156038386	156151872	1	Phf20	protein_coding	GO:0005634	nucleus	A membrane-bounded organelle of eukaryotic cells in which chromosomes are housed and replicated. In most cells, the nucleus contains all of the cell's chromosomes except the organellar chromosomes, and is the site of RNA synthesis and processing. In some species, or in specialized cell types, RNA metabolism or DNA replication may be absent.	-0.297782	-0.297782	1.77541	1.47787	0.999798	-0.297782	-0.297782	-0.297782	Unchanged
PB.1192.14	-3.88414	0.786838	-3.63495	0.000962106	0.0608883	-0.930326	ENSMUSG00000026558.14	ENSMUSG00000026558.14	uridine-cytidine kinase 2 [Source:MGI Symbol;Acc:MGI:1931744]	1	167050452	167112889	-1	Uck2	protein_coding	GO:0005524	ATP binding	Interacting selectively and non-covalently with ATP, adenosine 5'-triphosphate, a universally important coenzyme and enzyme regulator.	1.47324	2.27623	-0.297782	0.680099	2.47466	-0.297782	2.55984	2.78436	Unchanged
PB.2772.3	-2.14527	2.96847	-3.63449	0.000963328	0.0609003	-0.691456	ENSMUSG00000074797.12	ENSMUSG00000074797.12	inosine triphosphatase (nucleoside triphosphate pyrophosphatase) [Source:MGI Symbol;Acc:MGI:96622]	2	130509530	130523534	1	Itpa	protein_coding	GO:0047429	nucleoside-triphosphate diphosphatase activity	Catalysis of the reaction: H2O + a nucleoside triphosphate = diphosphate + a nucleotide.	3.34162	3.84968	1.63092	1.83759	3.8731	2.96744	3.02151	4.30419	Unchanged
PB.11589.7	-1.78609	4.67644	-3.63378	0.000965208	0.0609538	-0.765578	ENSMUSG00000031954.7	ENSMUSG00000031954.7	craniofacial development protein 1 [Source:MGI Symbol;Acc:MGI:1344403]	8	112495123	112580923	-1	Cfdp1	protein_coding	GO:0000775	chromosome, centromeric region	The region of a chromosome that includes the centromeric DNA and associated proteins. In monocentric chromosomes, this region corresponds to a single area of the chromosome, whereas in holocentric chromosomes, it is evenly distributed along the chromosome.	5.28876	5.17318	3.05603	3.86953	5.58095	4.40601	4.44496	5.92734	Unchanged
PB.13007.43	1.68572	2.79419	3.63295	0.000967403	0.0610271	-0.723596	ENSMUSG00000050627.14	ENSMUSG00000050627.14	glycerol-3-phosphate dehydrogenase 1-like [Source:MGI Symbol;Acc:MGI:1289257]	9	114728409	114763055	-1	Gpd1l	protein_coding	GO:0055114	oxidation-reduction process	A metabolic process that results in the removal or addition of one or more electrons to or from a substance, with or without the concomitant removal or addition of a proton or protons.	2.8466	2.54887	4.22929	4.11912	2.47466	1.99962	2.8414	2.35115	Unchanged
PB.24037.16	-2.16757	3.24091	-3.63195	0.000970038	0.0610561	-0.696289	ENSMUSG00000072844.7_ENSMUSG00000087263.2												4.57761	4.42427	1.47035	1.83759	3.79305	3.69133	2.8414	4.33006	Unchanged
PB.4963.46	1.652	3.7073	3.63185	0.000970319	0.0610561	-0.74437	ENSMUSG00000028382.16	ENSMUSG00000028382.16	polypyrimidine tract binding protein 3 [Source:MGI Symbol;Acc:MGI:1923334]	4	59471868	59549364	-1	Ptbp3	protein_coding	GO:0005634	nucleus	A membrane-bounded organelle of eukaryotic cells in which chromosomes are housed and replicated. In most cells, the nucleus contains all of the cell's chromosomes except the organellar chromosomes, and is the site of RNA synthesis and processing. In some species, or in specialized cell types, RNA metabolism or DNA replication may be absent.	4.00237	3.74514	4.85146	4.21415	3.9854	3.46034	2.63554	3.33712	Unchanged
PB.811.44	-3.41012	0.643913	-3.63111	0.000972275	0.0610561	-0.883561	ENSMUSG00000026341.17	ENSMUSG00000026341.17	ARP3 actin-related protein 3 [Source:MGI Symbol;Acc:MGI:1921367]	1	125320642	125363464	-1	Actr3	protein_coding	GO:0005524	ATP binding	Interacting selectively and non-covalently with ATP, adenosine 5'-triphosphate, a universally important coenzyme and enzyme regulator.	0.383206	1.50019	1.08299	-0.297782	1.48054	0.53664	2.90397	2.5403	Unchanged
PB.4680.9	-2.94457	1.75144	-3.63083	0.000973038	0.0610561	-0.807463	ENSMUSG00000045751.17	ENSMUSG00000045751.17	MMS22-like, DNA repair protein [Source:MGI Symbol;Acc:MGI:2684980]	4	24496451	24602950	1	Mms22l	protein_coding				2.51623	2.11779	0.188695	0.997562	2.75373	2.56321	2.47993	3.05639	Unchanged
PB.831.121	3.82546	-0.939296	3.62938	0.000976891	0.0611677	-1.10019	ENSMUSG00000036104.13	ENSMUSG00000036104.13	RAB3 GTPase activating protein subunit 1 [Source:MGI Symbol;Acc:MGI:2445001]	1	127796510	127871605	1	Rab3gap1	protein_coding	GO:0005096	GTPase activator activity	Binds to and increases the activity of a GTPase, an enzyme that catalyzes the hydrolysis of GTP.	0.383206	0.397613	1.90673	1.25761	-0.297782	-0.297782	-0.297782	-0.297782	Unchanged
PB.4584.4	-1.14822	7.62263	-3.62818	0.000980119	0.0613047	-0.993975	ENSMUSG00000028249.16	ENSMUSG00000028249.16	syndecan binding protein [Source:MGI Symbol;Acc:MGI:1337026]	4	6365650	6408423	1	Sdcbp	protein_coding	GO:0005515	protein binding	Interacting selectively and non-covalently with any protein or protein complex (a complex of two or more proteins that may include other nonprotein molecules).	7.40204	7.64259	7.10333	7.46841	7.88555	6.66496	8.46012	8.39101	Unchanged
PB.3726.2	-1.60122	4.18638	-3.627	0.000983298	0.0614384	-0.771507	ENSMUSG00000034640.10	ENSMUSG00000034640.10	TCDD-inducible poly(ADP-ribose) polymerase [Source:MGI Symbol;Acc:MGI:2159210]	3	65435831	65462939	1	Tiparp	protein_coding	GO:0046872	metal ion binding	Interacting selectively and non-covalently with any metal ion.	4.4858	4.45773	3.3144	3.30511	4.89133	3.76078	5.03999	4.65057	Unchanged
PB.8940.156	-1.50003	4.81515	-3.62519	0.000988171	0.0616776	-0.792802	ENSMUSG00000089942.10	ENSMUSG00000089942.10	paired-Ig-like receptor A2 [Source:MGI Symbol;Acc:MGI:1195970]	7	3839811	3848050	-1	Pira2	protein_coding	GO:0003674	molecular_function	A molecular process that can be carried out by the action of a single macromolecular machine, usually via direct physical interactions with other molecular entities. Function in this sense denotes an action, or activity, that a gene product (or a complex) performs. These actions are described from two distinct but related perspectives: (1) biochemical activity, and (2) role as a component in a la…	4.98777	5.27054	3.49222	3.83007	5.79128	5.21442	4.90882	5.31361	Unchanged
PB.1045.18	3.20299	1.05508	3.62364	0.00099236	0.0618093	-0.910876	ENSMUSG00000042772.16	ENSMUSG00000042772.16	Smg-7 homolog, nonsense mediated mRNA decay factor (C. elegans) [Source:MGI Symbol;Acc:MGI:2682334]	1	152712746	152778397	-1	Smg7	protein_coding	GO:0005515	protein binding	Interacting selectively and non-covalently with any protein or protein complex (a complex of two or more proteins that may include other nonprotein molecules).	2.38684	1.73666	2.33757	2.47144	1.48054	1.44613	0.177833	0.227619	Unchanged
PB.22155.14	2.42719	0.98652	3.62359	0.000992502	0.0618093	-0.7272	ENSMUSG00000038418.8	ENSMUSG00000038418.8	early growth response 1 [Source:MGI Symbol;Acc:MGI:95295]	18	34992876	34998037	1	Egr1	protein_coding	GO:0045944	positive regulation of transcription by RNA polymerase II	Any process that activates or increases the frequency, rate or extent of transcription from an RNA polymerase II promoter.	0.383206	1.21722	3.05603	3.18513	0.273705	1.44613	1.60278	0.611928	Unchanged
PB.7803.42	2.09395	2.45986	3.62235	0.000995888	0.0618093	-0.718755	ENSMUSG00000025609.16	ENSMUSG00000025609.16	muskelin 1, intracellular mediator containing kelch motifs [Source:MGI Symbol;Acc:MGI:1351638]	6	31375670	31493746	1	Mkln1	protein_coding	GO:0005515	protein binding	Interacting selectively and non-covalently with any protein or protein complex (a complex of two or more proteins that may include other nonprotein molecules).	2.2447	3.1497	3.8267	2.98408	2.98747	2.7109	1.60278	1.56457	Unchanged
PB.20278.20	1.3286	5.11131	3.62183	0.000997299	0.0618093	-0.899204	ENSMUSG00000022885.17	ENSMUSG00000022885.17	beta galactoside alpha 2,6 sialyltransferase 1 [Source:MGI Symbol;Acc:MGI:108470]	16	23043490	23179100	1	St6gal1	protein_coding	GO:0006486	protein glycosylation	A protein modification process that results in the addition of a carbohydrate or carbohydrate derivative unit to a protein amino acid, e.g. the addition of glycan chains to proteins.	4.04588	3.79836	6.86977	6.63527	3.9854	4.94283	5.91976	4.9465	Unchanged
PB.18745.29	1.76802	2.87694	3.62093	0.000999759	0.0618093	-0.747748	ENSMUSG00000059456.14	ENSMUSG00000059456.14	PTK2 protein tyrosine kinase 2 beta [Source:MGI Symbol;Acc:MGI:104908]	14	66390706	66518501	-1	Ptk2b	protein_coding	GO:0005524	ATP binding	Interacting selectively and non-covalently with ATP, adenosine 5'-triphosphate, a universally important coenzyme and enzyme regulator.	2.2447	3.22936	4.17821	4.01739	2.3682	3.08041	2.55984	2.35115	Unchanged
PB.15659.15	3.66669	-0.676328	3.62059	0.00100069	0.0618093	-1.02936	ENSMUSG00000017417.15	ENSMUSG00000017417.15	plexin domain containing 1 [Source:MGI Symbol;Acc:MGI:1919574]	11	97814064	97877270	-1	Plxdc1	protein_coding	GO:0001525	angiogenesis	Blood vessel formation when new vessels emerge from the proliferation of pre-existing blood vessels.	-0.297782	0.86485	2.02709	2.25012	-0.297782	-0.297782	0.177833	-0.297782	Unchanged
PB.21739.11	-2.00603	3.33616	-3.61937	0.00100405	0.0618093	-0.732719	ENSMUSG00000034868.10	ENSMUSG00000034868.10	myosin, light chain 12B, regulatory [Source:MGI Symbol;Acc:MGI:107494]	17	71280128	71297885	-1	Myl12b	protein_coding	GO:0005509	calcium ion binding	Interacting selectively and non-covalently with calcium ions (Ca2+).	4.63573	3.5726	1.90673	1.98859	3.79305	4.11917	3.32571	4.22369	Unchanged
PB.16863.16	-1.54074	4.97978	-3.61933	0.00100414	0.0618093	-0.827942	ENSMUSG00000021037.8	ENSMUSG00000021037.8	AHA1, activator of heat shock protein ATPase 1 [Source:MGI Symbol;Acc:MGI:2387603]	12	87313253	87320772	1	Ahsa1	protein_coding	GO:0051879	Hsp90 protein binding	Interacting selectively and non-covalently with Hsp90 proteins, any of a group of heat shock proteins around 90kDa in size.	5.74988	5.86417	3.68751	4.35982	5.21688	4.17112	5.10801	5.93579	Unchanged
PB.943.8	-1.33751	6.59906	-3.61919	0.00100452	0.0618093	-0.918245	ENSMUSG00000026421.15	ENSMUSG00000026421.15	cysteine and glycine-rich protein 1 [Source:MGI Symbol;Acc:MGI:88549]	1	135647799	135679970	1	Csrp1	protein_coding	GO:0005634	nucleus	A membrane-bounded organelle of eukaryotic cells in which chromosomes are housed and replicated. In most cells, the nucleus contains all of the cell's chromosomes except the organellar chromosomes, and is the site of RNA synthesis and processing. In some species, or in specialized cell types, RNA metabolism or DNA replication may be absent.	7.18567	6.88514	5.51832	5.77723	7.25408	6.29532	6.53331	7.42333	Unchanged
PB.19070.567	3.83479	-0.725046	3.61918	0.00100457	0.0618093	-1.11562	ENSMUSG00000022148.17	ENSMUSG00000022148.17	FYN binding protein [Source:MGI Symbol;Acc:MGI:1346327]	15	6552334	6692794	1	Fyb	protein_coding	GO:0005886	plasma membrane	The membrane surrounding a cell that separates the cell from its external environment. It consists of a phospholipid bilayer and associated proteins.	-0.297782	-0.297782	1.28963	1.98859	1.2601	0.53664	-0.297782	-0.297782	Unchanged
PB.3884.81	-1.1115	7.26948	-3.61879	0.00100563	0.0618093	-0.97913	ENSMUSG00000028063.16	ENSMUSG00000028063.16	lamin A [Source:MGI Symbol;Acc:MGI:96794]	3	88387454	88417263	-1	Lmna	protein_coding				7.59747	7.28532	6.61995	6.80261	7.37928	6.89087	7.95587	7.67113	Unchanged
PB.10490.1	-1.11494	8.63082	-3.61825	0.00100713	0.0618093	-1.06044	ENSMUSG00000038650.16	ENSMUSG00000038650.16	ribonuclease/angiogenin inhibitor 1 [Source:MGI Symbol;Acc:MGI:1195456]	7	140740239	140752770	-1	Rnh1	protein_coding	GO:0005515	protein binding	Interacting selectively and non-covalently with any protein or protein complex (a complex of two or more proteins that may include other nonprotein molecules).	9.19419	9.04938	7.62593	8.15561	8.85869	8.17381	8.56065	9.44729	Unchanged
PB.7590.25	-1.38893	7.04387	-3.61793	0.00100801	0.0618093	-0.96456	ENSMUSG00000066551.13	ENSMUSG00000066551.13	high mobility group box 1 [Source:MGI Symbol;Acc:MGI:96113]	5	148983512	149121299	-1	Hmgb1	protein_coding	GO:0005634	nucleus	A membrane-bounded organelle of eukaryotic cells in which chromosomes are housed and replicated. In most cells, the nucleus contains all of the cell's chromosomes except the organellar chromosomes, and is the site of RNA synthesis and processing. In some species, or in specialized cell types, RNA metabolism or DNA replication may be absent.	6.99903	7.15878	5.98011	6.67479	7.85137	6.33001	7.26022	8.15454	Unchanged
PB.14736.45	-1.4953	4.5921	-3.61789	0.0010081	0.0618093	-0.808614	ENSMUSG00000015837.16	ENSMUSG00000015837.16	sequestosome 1 [Source:MGI Symbol;Acc:MGI:107931]	11	50090193	50101654	-1	Sqstm1	protein_coding	GO:0005515	protein binding	Interacting selectively and non-covalently with any protein or protein complex (a complex of two or more proteins that may include other nonprotein molecules).	5.11579	5.30772	3.40605	3.83007	4.87198	4.40601	4.84647	5.27418	Unchanged
PB.1833.14	-2.23801	2.54925	-3.61696	0.00101068	0.0619032	-0.735023	ENSMUSG00000026857.10	ENSMUSG00000026857.10	N-terminal Xaa-Pro-Lys N-methyltransferase 1 [Source:MGI Symbol;Acc:MGI:1913867]	2	30697838	30713045	1	Ntmt1	protein_coding	GO:0008168	methyltransferase activity	Catalysis of the transfer of a methyl group to an acceptor molecule.	3.9575	3.79836	1.08299	1.47787	2.66657	2.56321	2.77599	3.57203	Unchanged
PB.8653.1	-2.05322	3.42412	-3.61503	0.00101603	0.0621663	-0.744269	ENSMUSG00000007458.15	ENSMUSG00000007458.15	mannose-6-phosphate receptor, cation dependent [Source:MGI Symbol;Acc:MGI:96904]	6	122285679	122294639	1	M6pr	protein_coding	GO:0019904	protein domain specific binding	Interacting selectively and non-covalently with a specific domain of a protein.	4.4858	4.49044	1.28963	2.75041	4.12272	3.54151	3.32571	4.30419	Unchanged
PB.8827.24	-1.8877	3.72159	-3.61437	0.00101786	0.0622136	-0.763095	ENSMUSG00000030220.14	ENSMUSG00000030220.14	Rho, GDP dissociation inhibitor (GDI) beta [Source:MGI Symbol;Acc:MGI:101940]	6	136900653	136918897	-1	Arhgdib	protein_coding	GO:0005737	cytoplasm	All of the contents of a cell excluding the plasma membrane and nucleus, but including other subcellular structures.	4.91922	4.35492	2.13817	2.75041	4.24809	3.61837	3.57681	4.82442	Unchanged
PB.1940.1	-0.94113	10.1606	-3.61333	0.00102076	0.0622927	-1.2069	ENSMUSG00000026864.14	ENSMUSG00000026864.14	heat shock protein 5 [Source:MGI Symbol;Acc:MGI:95835]	2	34661982	34667559	1	Hspa5	protein_coding	GO:0005737	cytoplasm	All of the contents of a cell excluding the plasma membrane and nucleus, but including other subcellular structures.	10.1001	10.0135	9.58639	9.96202	10.625	9.5883	10.8379	10.5777	Unchanged
PB.23565.28	-1.08307	9.45017	-3.61293	0.00102187	0.0622927	-1.15995	ENSMUSG00000016534.16	ENSMUSG00000016534.16	lysosomal-associated membrane protein 2 [Source:MGI Symbol;Acc:MGI:96748]	X	37490234	37545331	-1	Lamp2	protein_coding	GO:0016020	membrane	A lipid bilayer along with all the proteins and protein complexes embedded in it an attached to it.	9.30018	9.54881	8.74535	9.42339	9.83074	8.44305	10.009	10.3114	Unchanged
PB.1332.11	3.7305	0.737143	3.61277	0.00102232	0.0622927	-0.948024	ENSMUSG00000039630.11	ENSMUSG00000039630.11	heterogeneous nuclear ribonucleoprotein U [Source:MGI Symbol;Acc:MGI:1858195]	1	178148673	178165362	-1	Hnrnpu	protein_coding				1.47324	1.21722	3.49222	1.83759	1.67172	0.53664	-0.297782	0.9151	Unchanged
PB.10498.58	-2.56556	2.71041	-3.61034	0.00102915	0.0625557	-0.78391	ENSMUSG00000025498.16	ENSMUSG00000025498.16	interferon regulatory factor 7 [Source:MGI Symbol;Acc:MGI:1859212]	7	140842619	140846394	-1	Irf7	protein_coding	GO:0006355	regulation of transcription, DNA-templated	Any process that modulates the frequency, rate or extent of cellular DNA-templated transcription.	4.20789	3.51018	0.551848	1.25761	4.02098	4.06529	2.96393	2.85732	Unchanged
PB.2473.10	-1.61333	5.37746	-3.6101	0.00102982	0.0625557	-0.866803	ENSMUSG00000027170.13	ENSMUSG00000027170.13	eukaryotic translation initiation factor 3, subunit M [Source:MGI Symbol;Acc:MGI:1351744]	2	104830001	104847425	-1	Eif3m	protein_coding	GO:0005737	cytoplasm	All of the contents of a cell excluding the plasma membrane and nucleus, but including other subcellular structures.	5.88779	6.18706	4.12526	4.4142	6.20874	4.68145	5.30636	6.40603	Unchanged
PB.3947.124	3.97843	-0.465321	3.60943	0.0010317	0.0626059	-1.13063	ENSMUSG00000042520.17	ENSMUSG00000042520.17	ubiquitin-associated protein 2-like [Source:MGI Symbol;Acc:MGI:1921633]	3	89907447	89959935	-1	Ubap2l	protein_coding	GO:0005515	protein binding	Interacting selectively and non-covalently with any protein or protein complex (a complex of two or more proteins that may include other nonprotein molecules).	1.19264	0.86485	2.4278	0.997562	0.273705	-0.297782	-0.297782	-0.297782	Unchanged
PB.22633.13	-1.98446	3.51837	-3.60843	0.00103452	0.0627126	-0.765769	ENSMUSG00000024847.16	ENSMUSG00000024847.16	aryl-hydrocarbon receptor-interacting protein [Source:MGI Symbol;Acc:MGI:109622]	19	4164446	4175858	-1	Aip	protein_coding	GO:0005515	protein binding	Interacting selectively and non-covalently with any protein or protein complex (a complex of two or more proteins that may include other nonprotein molecules).	5.15606	4.67248	2.02709	2.25012	4.05569	2.84486	3.41436	4.52182	Unchanged
PB.15690.38	-2.02119	2.27487	-3.60801	0.00103571	0.0627198	-0.754319	ENSMUSG00000037992.17	ENSMUSG00000037992.17	retinoic acid receptor, alpha [Source:MGI Symbol;Acc:MGI:97856]	11	98818644	98865768	1	Rara	protein_coding	GO:0005634	nucleus	A membrane-bounded organelle of eukaryotic cells in which chromosomes are housed and replicated. In most cells, the nucleus contains all of the cell's chromosomes except the organellar chromosomes, and is the site of RNA synthesis and processing. In some species, or in specialized cell types, RNA metabolism or DNA replication may be absent.	1.70804	2.54887	1.77541	1.66891	2.57381	2.39866	3.91735	3.11708	Unchanged
PB.22708.10	3.53499	1.74302	3.60658	0.00103977	0.0627373	-0.855034	ENSMUSG00000054874.13	ENSMUSG00000054874.13	pecanex homolog 3 [Source:MGI Symbol;Acc:MGI:1861733]	19	5714663	5738936	-1	Pcnx3	protein_coding	GO:0016021	integral component of membrane	The component of a membrane consisting of the gene products and protein complexes having at least some part of their peptide sequence embedded in the hydrophobic region of the membrane.	3.03113	1.21722	3.57354	2.75041	2.91368	2.21289	-0.297782	2.1334	Unchanged
PB.2090.16	-3.87856	-0.344104	-3.60632	0.0010405	0.0627373	-1.12822	ENSMUSG00000026826.14	ENSMUSG00000026826.14	nuclear receptor subfamily 4, group A, member 2 [Source:MGI Symbol;Acc:MGI:1352456]	2	56996842	57014015	-1	Nr4a2	protein_coding	GO:0005634	nucleus	A membrane-bounded organelle of eukaryotic cells in which chromosomes are housed and replicated. In most cells, the nucleus contains all of the cell's chromosomes except the organellar chromosomes, and is the site of RNA synthesis and processing. In some species, or in specialized cell types, RNA metabolism or DNA replication may be absent.	-0.297782	0.397613	-0.297782	-0.297782	1.48054	1.0619	1.26418	2.24638	Unchanged
PB.9220.40	-1.85272	4.01625	-3.60599	0.00104144	0.0627373	-0.800267	ENSMUSG00000053291.16	ENSMUSG00000053291.16	RAB4B, member RAS oncogene family [Source:MGI Symbol;Acc:MGI:105071]	7	26867849	26878321	-1	Rab4b	protein_coding	GO:0003924	GTPase activity	Catalysis of the reaction: GTP + H2O = GDP + phosphate.	5.25207	5.02478	2.24131	3.36155	4.36344	3.37432	3.91735	5.14898	Unchanged
PB.7110.19	-1.45666	5.21418	-3.60593	0.00104161	0.0627373	-0.864192	ENSMUSG00000029465.15	ENSMUSG00000029465.15	actin related protein 2/3 complex, subunit 3 [Source:MGI Symbol;Acc:MGI:1928375]	5	122529941	122552247	1	Arpc3	protein_coding	GO:0005856	cytoskeleton	Any of the various filamentous elements that form the internal framework of cells, and typically remain after treatment of the cells with mild detergent to remove membrane constituents and soluble components of the cytoplasm. The term embraces intermediate filaments, microfilaments, microtubules, the microtrabecular lattice, and other structures characterized by a polymeric filamentous nature and…	6.07796	5.46409	3.89156	4.3033	5.80155	5.35579	5.22292	5.81276	Unchanged
PB.487.7	-2.0738	2.65791	-3.60566	0.00104238	0.0627373	-0.75859	ENSMUSG00000026197.13	ENSMUSG00000026197.13	zinc finger, AN1 type domain 2B [Source:MGI Symbol;Acc:MGI:1916068]	1	75145290	75148273	1	Zfand2b	protein_coding	GO:0008270	zinc ion binding	Interacting selectively and non-covalently with zinc (Zn) ions.	3.7095	3.37659	1.08299	2.25012	2.75373	2.56321	3.23126	3.61474	Unchanged
PB.10862.16	-2.208	2.48313	-3.60503	0.00104419	0.0627373	-0.760417	ENSMUSG00000031634.14	ENSMUSG00000031634.14	UFM1-specific peptidase 2 [Source:MGI Symbol;Acc:MGI:1913679]	8	46428565	46449995	1	Ufsp2	protein_coding	GO:0005634	nucleus	A membrane-bounded organelle of eukaryotic cells in which chromosomes are housed and replicated. In most cells, the nucleus contains all of the cell's chromosomes except the organellar chromosomes, and is the site of RNA synthesis and processing. In some species, or in specialized cell types, RNA metabolism or DNA replication may be absent.	2.2447	3.30485	1.77541	1.47787	3.52224	1.74926	3.45671	3.73579	Unchanged
PB.11503.26	-3.9072	0.236482	-3.60396	0.00104724	0.0627373	-1.13244	ENSMUSG00000031924.5	ENSMUSG00000031924.5	cytochrome b5 type B [Source:MGI Symbol;Acc:MGI:1913677]	8	107877272	107914103	1	Cyb5b	protein_coding	GO:0020037	heme binding	Interacting selectively and non-covalently with heme, any compound of iron complexed in a porphyrin (tetrapyrrole) ring.	2.087	0.397613	-0.297782	-0.297782	1.67172	1.44613	1.74629	1.72914	Unchanged
PB.15903.20	3.08072	0.406012	3.60373	0.00104789	0.0627373	-0.902574	ENSMUSG00000040430.19	ENSMUSG00000040430.19	phosphatidylinositol transfer protein, cytoplasmic 1 [Source:MGI Symbol;Acc:MGI:1919045]	11	107098718	107361525	-1	Pitpnc1	protein_coding	GO:0015914	phospholipid transport	The directed movement of phospholipids into, out of or within a cell, or between cells, by means of some agent such as a transporter or pore. Phospholipids are any lipids containing phosphoric acid as a mono- or diester.	-0.297782	0.397613	2.87541	2.36502	0.999798	1.74926	0.534923	0.227619	Unchanged
PB.1225.23	-3.3769	1.44299	-3.60367	0.00104808	0.0627373	-0.924154	ENSMUSG00000059498.14	ENSMUSG00000059498.14	Fc receptor, IgG, low affinity III [Source:MGI Symbol;Acc:MGI:95500]	1	170878743	170892504	-1	Fcgr3	protein_coding				2.38684	2.77808	-0.297782	1.47787	2.12835	1.44613	2.47993	2.92678	Unchanged
PB.19003.25	-2.16278	2.41602	-3.60268	0.00105091	0.0627373	-0.766045	ENSMUSG00000022136.9	ENSMUSG00000022136.9	DnaJ heat shock protein family (Hsp40) member C3 [Source:MGI Symbol;Acc:MGI:107373]	14	119175388	119219109	1	Dnajc3	protein_coding	GO:0005515	protein binding	Interacting selectively and non-covalently with any protein or protein complex (a complex of two or more proteins that may include other nonprotein molecules).	2.51623	2.54887	2.02709	1.25761	3.52224	1.74926	3.49787	3.65623	Unchanged
PB.573.4	-1.68856	3.80076	-3.60097	0.00105584	0.0627373	-0.810084	ENSMUSG00000070031.12	ENSMUSG00000070031.12	Sp140 nuclear body protein [Source:MGI Symbol;Acc:MGI:3702467]	1	85528099	85572758	1	Sp140	protein_coding	GO:0005739	mitochondrion	A semiautonomous, self replicating organelle that occurs in varying numbers, shapes, and sizes in the cytoplasm of virtually all eukaryotic cells. It is notably the site of tissue respiration.	4.04588	4.28207	2.8098	2.75041	4.70705	3.61837	4.44496	4.30419	Unchanged
PB.23550.6	-1.42059	6.20351	-3.60078	0.00105638	0.0627373	-0.941029	ENSMUSG00000016319.4	ENSMUSG00000016319.4	solute carrier family 25 (mitochondrial carrier, adenine nucleotide translocator), member 5 [Source:MGI Symbol;Acc:MGI:1353496]	X	36059304	36062460	1	Slc25a5	protein_coding	GO:0055085	transmembrane transport	The process in which a solute is transported across a lipid bilayer, from one side of a membrane to the other.	7.06396	6.71569	4.88371	5.54105	6.60426	5.69434	6.08416	7.14961	Unchanged
PB.7155.16	-2.13671	2.85454	-3.5998	0.00105922	0.0627373	-0.772095	ENSMUSG00000023106.16	ENSMUSG00000023106.16	density-regulated protein [Source:MGI Symbol;Acc:MGI:1915434]	5	124045238	124066898	1	Denr	protein_coding	GO:0003743	translation initiation factor activity	Functions in the initiation of ribosome-mediated translation of mRNA into a polypeptide.	4.00237	3.51018	1.08299	2.12528	3.66399	2.84486	3.18161	3.65623	Unchanged
PB.11747.6	-1.61372	4.90411	-3.59976	0.00105932	0.0627373	-0.852294	ENSMUSG00000000740.13	ENSMUSG00000000740.13	ribosomal protein L13 [Source:MGI Symbol;Acc:MGI:105922]	8	123829089	123831983	1	Rpl13	protein_coding	GO:0003735	structural constituent of ribosome	The action of a molecule that contributes to the structural integrity of the ribosome.	5.99158	5.30772	2.93816	4.18316	5.56899	5.35579	4.81425	5.37702	Unchanged
PB.8639.26	-1.22073	6.97462	-3.59964	0.00105966	0.0627373	-1.00101	ENSMUSG00000004446.13	ENSMUSG00000004446.13	BH3 interacting domain death agonist [Source:MGI Symbol;Acc:MGI:108093]	6	120868891	120893814	-1	Bid	protein_coding	GO:0005737	cytoplasm	All of the contents of a cell excluding the plasma membrane and nucleus, but including other subcellular structures.	7.09537	7.41875	6.06691	6.40625	7.51334	6.46098	7.36958	7.52481	Unchanged
PB.18814.2	-1.23927	6.87721	-3.59957	0.00105986	0.0627373	-1.01548	ENSMUSG00000022102.14	ENSMUSG00000022102.14	docking protein 2 [Source:MGI Symbol;Acc:MGI:1332623]	14	71003476	71015935	1	Dok2	protein_coding				6.80374	6.7566	6.14214	6.76649	7.16148	6.08125	7.38062	7.98784	Unchanged
PB.11975.3	-1.75012	3.84836	-3.59955	0.00105993	0.0627373	-0.805614	ENSMUSG00000096472.3	ENSMUSG00000096472.3	cyclin dependent kinase inhibitor 2D [Source:MGI Symbol;Acc:MGI:105387]	9	21199706	21202703	-1	Cdkn2d	protein_coding	GO:0005515	protein binding	Interacting selectively and non-covalently with any protein or protein complex (a complex of two or more proteins that may include other nonprotein molecules).	5.00991	4.75555	2.24131	2.98408	4.02098	3.89039	3.79061	4.69106	Unchanged
PB.7530.132	-1.12269	8.39309	-3.59869	0.00106243	0.0627373	-1.11041	ENSMUSG00000029622.17	ENSMUSG00000029622.17	actin related protein 2/3 complex, subunit 1B [Source:MGI Symbol;Acc:MGI:1343142]	5	145051025	145067515	1	Arpc1b	protein_coding	GO:0005515	protein binding	Interacting selectively and non-covalently with any protein or protein complex (a complex of two or more proteins that may include other nonprotein molecules).	8.56483	8.60833	7.62593	8.13552	8.59813	7.63162	8.60606	9.39617	Unchanged
PB.13338.46	2.81057	1.62781	3.59867	0.00106248	0.0627373	-0.864704	ENSMUSG00000019978.17	ENSMUSG00000019978.17	erythrocyte membrane protein band 4.1 like 2 [Source:MGI Symbol;Acc:MGI:103009]	10	25235696	25399417	1	Epb41l2	protein_coding	GO:0005198	structural molecule activity	The action of a molecule that contributes to the structural integrity of a complex or its assembly within or outside a cell.	3.19472	2.54887	2.59292	2.83258	1.67172	1.74926	0.534923	0.611928	Unchanged
PB.22222.15	1.39179	5.27302	3.59835	0.00106342	0.0627373	-0.92165	ENSMUSG00000024451.10	ENSMUSG00000024451.10	ArfGAP with RhoGAP domain, ankyrin repeat and PH domain 3 [Source:MGI Symbol;Acc:MGI:2147274]	18	38105681	38132022	-1	Arap3	protein_coding	GO:0007165	signal transduction	The cellular process in which a signal is conveyed to trigger a change in the activity or state of a cell. Signal transduction begins with reception of a signal (e.g. a ligand binding to a receptor or receptor activation by a stimulus such as light), or for signal transduction in the absence of ligand, signal-withdrawal or the activity of a constitutively active receptor. Signal transduction ends…	5.52234	4.97942	6.46874	5.80802	4.54545	5.50493	4.87798	4.67096	Unchanged
PB.19944.193	-2.26639	2.13883	-3.59827	0.00106365	0.0627373	-0.776357	ENSMUSG00000056851.15	ENSMUSG00000056851.15	poly(rC) binding protein 2 [Source:MGI Symbol;Acc:MGI:108202]	15	102378974	102408496	1	Pcbp2	protein_coding				2.38684	2.41898	1.08299	1.66891	2.91368	1.74926	2.8414	3.77398	Unchanged
PB.604.2	-2.03975	2.71649	-3.59562	0.00107137	0.0631078	-0.789747	ENSMUSG00000026238.15	ENSMUSG00000026238.15	prothymosin alpha [Source:MGI Symbol;Acc:MGI:97803]	1	86454448	86458434	1	Ptma	protein_coding	GO:0005634	nucleus	A membrane-bounded organelle of eukaryotic cells in which chromosomes are housed and replicated. In most cells, the nucleus contains all of the cell's chromosomes except the organellar chromosomes, and is the site of RNA synthesis and processing. In some species, or in specialized cell types, RNA metabolism or DNA replication may be absent.	2.51623	3.1497	1.28963	2.66328	3.24981	2.56321	3.37071	4.13843	Unchanged
PB.22144.13	1.85155	3.13304	3.59492	0.00107341	0.0631078	-0.856393	ENSMUSG00000036501.8	ENSMUSG00000036501.8	family with sequence similarity 13, member B [Source:MGI Symbol;Acc:MGI:2447834]	18	34575404	34639884	-1	Fam13b	protein_coding	GO:0007165	signal transduction	The cellular process in which a signal is conveyed to trigger a change in the activity or state of a cell. Signal transduction begins with reception of a signal (e.g. a ligand binding to a receptor or receptor activation by a stimulus such as light), or for signal transduction in the absence of ligand, signal-withdrawal or the activity of a constitutively active receptor. Signal transduction ends…	1.70804	2.54887	5.15867	4.98069	1.2601	3.95108	2.8414	3.77398	Unchanged
PB.14866.12	-1.71728	3.58225	-3.59482	0.00107371	0.0631078	-0.813828	ENSMUSG00000082292.4	ENSMUSG00000082292.4	predicted gene 12250 [Source:MGI Symbol;Acc:MGI:3649299]	11	58078565	58079838	1	Gm12250	processed_pseudogene				3.53725	3.84968	2.4278	2.66328	4.6627	3.89039	4.26596	4.01629	Unchanged
PB.21832.79	-2.3858	1.62077	-3.59428	0.00107529	0.063108	-0.793501	ENSMUSG00000024097.12	ENSMUSG00000024097.12	serine and arginine-rich splicing factor 7 [Source:MGI Symbol;Acc:MGI:1926232]	17	80507509	80514736	-1	Srsf7	protein_coding	GO:0003676	nucleic acid binding	Interacting selectively and non-covalently with any nucleic acid.	1.19264	0.397613	0.841726	1.47787	3.30857	2.21289	2.90397	3.33712	Unchanged
PB.4669.14	-2.06052	2.85838	-3.59382	0.00107663	0.0631241	-0.806681	ENSMUSG00000028252.21	ENSMUSG00000028252.21	cyclin C [Source:MGI Symbol;Acc:MGI:1858199]	4	21727701	21759922	1	Ccnc	protein_coding	GO:0006357	regulation of transcription by RNA polymerase II	Any process that modulates the frequency, rate or extent of transcription mediated by RNA polymerase II.	2.94182	2.77808	2.13817	2.36502	3.9854	1.44613	3.88669	4.42912	Unchanged
PB.16863.34	-1.29436	6.81698	-3.59343	0.00107779	0.0631295	-0.998925	ENSMUSG00000021037.8	ENSMUSG00000021037.8	AHA1, activator of heat shock protein ATPase 1 [Source:MGI Symbol;Acc:MGI:2387603]	12	87313253	87320772	1	Ahsa1	protein_coding	GO:0051879	Hsp90 protein binding	Interacting selectively and non-covalently with Hsp90 proteins, any of a group of heat shock proteins around 90kDa in size.	7.59381	7.72047	5.55883	6.27281	6.80125	6.25978	6.70567	7.69372	Unchanged
PB.4811.45	1.08275	9.04901	3.59284	0.00107952	0.0631681	-1.17303	ENSMUSG00000028465.17	ENSMUSG00000028465.17	talin 1 [Source:MGI Symbol;Acc:MGI:1099832]	4	43531519	43562691	-1	Tln1	protein_coding	GO:0007155	cell adhesion	The attachment of a cell, either to another cell or to an underlying substrate such as the extracellular matrix, via cell adhesion molecules.	9.26033	9.06575	9.83697	9.41924	8.17722	9.54097	8.50497	8.60078	Unchanged
PB.20061.4	-3.64202	1.21984	-3.59131	0.00108405	0.0633134	-1.08049	ENSMUSG00000038037.6	ENSMUSG00000038037.6	suppressor of cytokine signaling 1 [Source:MGI Symbol;Acc:MGI:1354910]	16	10600104	10603400	-1	Socs1	protein_coding	GO:0005737	cytoplasm	All of the contents of a cell excluding the plasma membrane and nucleus, but including other subcellular structures.	3.11524	3.1497	0.188695	-0.297782	2.12835	1.44613	1.74629	2.7075	Unchanged
PB.12735.55	-1.37408	6.85223	-3.59127	0.00108415	0.0633134	-0.97579	ENSMUSG00000032412.9	ENSMUSG00000032412.9	ATPase, Na+/K+ transporting, beta 3 polypeptide [Source:MGI Symbol;Acc:MGI:107788]	9	96214708	96246495	-1	Atp1b3	protein_coding	GO:0006813	potassium ion transport	The directed movement of potassium ions (K+) into, out of or within a cell, or between cells, by means of some agent such as a transporter or pore.	7.59747	8.01554	5.4007	5.41336	8.03874	6.8831	6.44137	7.10536	Unchanged
PB.3355.65	-1.49818	5.79664	-3.58936	0.00108984	0.0634569	-0.938627	ENSMUSG00000039041.16	ENSMUSG00000039041.16	adhesion regulating molecule 1 [Source:MGI Symbol;Acc:MGI:1929289]	2	179813278	179818079	1	Adrm1	protein_coding	GO:0005634	nucleus	A membrane-bounded organelle of eukaryotic cells in which chromosomes are housed and replicated. In most cells, the nucleus contains all of the cell's chromosomes except the organellar chromosomes, and is the site of RNA synthesis and processing. In some species, or in specialized cell types, RNA metabolism or DNA replication may be absent.	6.94259	6.63754	4.25417	5.05103	6.12948	5.2631	5.55082	6.69689	Unchanged
PB.3072.1	-1.916	3.42761	-3.58756	0.00109519	0.0636703	-0.820291	ENSMUSG00000063019.6	ENSMUSG00000063019.6	mannosidase, beta A, lysosomal-like [Source:MGI Symbol;Acc:MGI:1916411]	2	157209514	157238683	1	Manbal	protein_coding	GO:0016021	integral component of membrane	The component of a membrane consisting of the gene products and protein complexes having at least some part of their peptide sequence embedded in the hydrophobic region of the membrane.	4.69159	4.52242	2.02709	2.47144	3.61827	2.84486	3.37071	4.67096	Unchanged
PB.6107.110	1.09789	7.76623	3.58717	0.00109635	0.0636703	-1.12646	ENSMUSG00000002944.16	ENSMUSG00000002944.16	CD36 molecule [Source:MGI Symbol;Acc:MGI:107899]	5	17986688	18093799	-1	Cd36	protein_coding	GO:0016020	membrane	A lipid bilayer along with all the proteins and protein complexes embedded in it an attached to it.	7.68952	7.7101	8.73765	8.83389	7.58342	6.23559	7.78976	7.58513	Unchanged
PB.18381.47	3.97064	-0.553923	3.58704	0.00109674	0.0636703	-1.17225	ENSMUSG00000021910.16	ENSMUSG00000021910.16	nischarin [Source:MGI Symbol;Acc:MGI:1928323]	14	30892887	30938903	-1	Nisch	protein_coding	GO:0005515	protein binding	Interacting selectively and non-covalently with any protein or protein complex (a complex of two or more proteins that may include other nonprotein molecules).	-0.297782	1.21722	2.13817	1.25761	0.273705	0.53664	-0.297782	-0.297782	Unchanged
PB.20667.8	-2.21221	3.20711	-3.5834	0.0011077	0.0641401	-0.815153	ENSMUSG00000022889.8	ENSMUSG00000022889.8	mitochondrial ribosomal protein L39 [Source:MGI Symbol;Acc:MGI:1351620]	16	84514464	84532630	-1	Mrpl39	protein_coding	GO:0000166	nucleotide binding	Interacting selectively and non-covalently with a nucleotide, any compound consisting of a nucleoside that is esterified with (ortho)phosphate or an oligophosphate at any hydroxyl group on the ribose or deoxyribose.	4.69159	4.28207	1.08299	2.57055	3.94893	2.7109	3.18161	4.27786	Unchanged
PB.4755.1	-1.38405	6.32895	-3.58327	0.00110809	0.0641401	-1.00559	ENSMUSG00000028419.6	ENSMUSG00000028419.6	charged multivesicular body protein 5 [Source:MGI Symbol;Acc:MGI:1924209]	4	40948407	40965303	1	Chmp5	protein_coding	GO:0007034	vacuolar transport	The directed movement of substances into, out of or within a vacuole.	5.99158	6.57792	5.15867	5.97109	7.05397	6.10815	6.48807	7.37755	Unchanged
PB.6577.33	-3.34215	1.56553	-3.58188	0.0011123	0.0641899	-0.986801	ENSMUSG00000029156.12	ENSMUSG00000029156.12	sarcoglycan, beta (dystrophin-associated glycoprotein) [Source:MGI Symbol;Acc:MGI:1346523]	5	73790092	73805133	-1	Sgcb	protein_coding	GO:0016021	integral component of membrane	The component of a membrane consisting of the gene products and protein complexes having at least some part of their peptide sequence embedded in the hydrophobic region of the membrane.	2.63496	3.1497	1.08299	-0.297782	2.12835	1.99962	2.30549	3.05639	Unchanged
PB.463.60	-1.66674	5.76279	-3.5814	0.00111375	0.0641899	-0.974166	ENSMUSG00000006304.15	ENSMUSG00000006304.15	actin related protein 2/3 complex, subunit 2 [Source:MGI Symbol;Acc:MGI:1923959]	1	74275243	74307368	1	Arpc2	protein_coding				6.40479	6.28353	4.76756	4.9256	6.717	4.17112	6.23172	6.75533	Unchanged
PB.12170.19	1.61042	3.29231	3.5792	0.00112045	0.0644516	-0.861751	ENSMUSG00000032089.17	ENSMUSG00000032089.17	interleukin 10 receptor, alpha [Source:MGI Symbol;Acc:MGI:96538]	9	45165135	45180447	-1	Il10ra	protein_coding	GO:0005515	protein binding	Interacting selectively and non-covalently with any protein or protein complex (a complex of two or more proteins that may include other nonprotein molecules).	2.63496	2.66802	4.25417	4.24448	3.8731	3.95108	2.55984	2.92678	Unchanged
PB.8471.37	-2.79772	1.05319	-3.57853	0.00112249	0.0644673	-0.852841	ENSMUSG00000030103.12	ENSMUSG00000030103.12	basic helix-loop-helix family, member e40 [Source:MGI Symbol;Acc:MGI:1097714]	6	108637590	108643886	1	Bhlhe40	protein_coding	GO:0003677	DNA binding	Any molecular function by which a gene product interacts selectively and non-covalently with DNA (deoxyribonucleic acid).	0.383206	0.397613	0.551848	1.25761	2.91368	0.53664	3.45671	2.78436	Unchanged
PB.5919.2	-0.975534	9.97054	-3.57805	0.00112396	0.0644889	-1.26695	ENSMUSG00000063524.14	ENSMUSG00000063524.14	enolase 1, alpha non-neuron [Source:MGI Symbol;Acc:MGI:95393]	4	150321178	150333336	1	Eno1	protein_coding	GO:0000287	magnesium ion binding	Interacting selectively and non-covalently with magnesium (Mg) ions.	10.5479	10.5047	9.09002	9.61115	10.1948	9.17973	10.1313	10.5122	Unchanged
PB.22489.9	-2.0897	3.47955	-3.57677	0.00112789	0.0645888	-0.846346	ENSMUSG00000036299.6	ENSMUSG00000036299.6	cDNA sequence BC031181 [Source:MGI Symbol;Acc:MGI:3039614]	18	75138939	75143223	1	BC031181	protein_coding	GO:0005783	endoplasmic reticulum	The irregular network of unit membranes, visible only by electron microscopy, that occurs in the cytoplasm of many eukaryotic cells. The membranes form a complex meshwork of tubular channels, which are often expanded into slitlike cavities called cisternae. The ER takes two forms, rough (or granular), with ribosomes adhering to the outer surface, and smooth (with no ribosomes attached).	4.77152	4.08201	1.77541	2.66328	4.54545	2.56321	3.7228	4.52182	Unchanged
PB.13522.15	-1.15563	8.22806	-3.57572	0.00113112	0.0647106	-1.13998	ENSMUSG00000019872.14	ENSMUSG00000019872.14	sphingomyelin phosphodiesterase, acid-like 3A [Source:MGI Symbol;Acc:MGI:1931437]	10	57670431	57687926	1	Smpdl3a	protein_coding				8.65892	9.13849	7.21208	7.6774	8.55631	7.41714	8.3826	8.8071	Unchanged
PB.17379.19	-1.91155	3.43936	-3.57491	0.00113364	0.0647922	-0.864991	ENSMUSG00000079049.10	ENSMUSG00000079049.10	serine (or cysteine) peptidase inhibitor, clade B, member 1c [Source:MGI Symbol;Acc:MGI:2445363]	13	33065417	33082194	-1	Serpinb1c	protein_coding	GO:0005615	extracellular space	That part of a multicellular organism outside the cells proper, usually taken to be outside the plasma membranes, and occupied by fluid.	3.7095	3.74514	2.33757	2.75041	4.47024	2.56321	3.91735	4.74973	Unchanged
PB.15990.5	-1.83173	3.88904	-3.57443	0.0011351	0.0648131	-0.860769	ENSMUSG00000048498.8	ENSMUSG00000048498.8	CD300E molecule [Source:MGI Symbol;Acc:MGI:2387602]	11	114942743	114953003	-1	Cd300e	protein_coding	GO:0016020	membrane	A lipid bilayer along with all the proteins and protein complexes embedded in it an attached to it.	4.28254	4.1243	2.33757	2.57055	5.72811	4.362	4.06157	4.25103	Unchanged
PB.3282.59	-1.80419	3.63061	-3.57394	0.00113664	0.0648294	-0.856092	ENSMUSG00000027514.15	ENSMUSG00000027514.15	Z-DNA binding protein 1 [Source:MGI Symbol;Acc:MGI:1927449]	2	173048405	173060716	-1	Zbp1	protein_coding	GO:0003677	DNA binding	Any molecular function by which a gene product interacts selectively and non-covalently with DNA (deoxyribonucleic acid).	3.81387	4.03844	2.02709	2.66328	4.91042	4.31659	4.35824	3.61474	Unchanged
PB.14986.11	-1.9508	3.20406	-3.57338	0.00113835	0.0648294	-0.86485	ENSMUSG00000014177.11	ENSMUSG00000014177.11	trans-golgi network vesicle protein 23B [Source:MGI Symbol;Acc:MGI:1914760]	11	62770281	62807606	1	Tvp23b	protein_coding	GO:0016021	integral component of membrane	The component of a membrane consisting of the gene products and protein complexes having at least some part of their peptide sequence embedded in the hydrophobic region of the membrane.	3.34162	3.1497	2.33757	2.57055	4.30692	2.21289	3.88669	4.67096	Unchanged
PB.21657.10	-3.02811	2.22671	-3.57311	0.00113922	0.0648294	-0.96397	ENSMUSG00000035678.9	ENSMUSG00000035678.9	tumor necrosis factor (ligand) superfamily, member 9 [Source:MGI Symbol;Acc:MGI:1101058]	17	57412325	57414757	1	Tnfsf9	protein_coding	GO:0016020	membrane	A lipid bilayer along with all the proteins and protein complexes embedded in it an attached to it.	5.17578	4.80839	0.188695	0.680099	2.12835	2.21289	2.30549	2.99304	Unchanged
PB.22120.45	-3.72479	1.45348	-3.57241	0.00114137	0.0648294	-1.11664	ENSMUSG00000024400.17	ENSMUSG00000024400.17	WD repeat domain 33 [Source:MGI Symbol;Acc:MGI:1921570]	18	31937143	32040450	1	Wdr33	protein_coding				3.40982	3.1497	-0.297782	0.272472	2.47466	2.39866	1.60278	2.92678	Unchanged
PB.12563.17	3.90152	0.18853	3.57208	0.00114241	0.0648294	-1.20421	ENSMUSG00000054693.15	ENSMUSG00000054693.15	a disintegrin and metallopeptidase domain 10 [Source:MGI Symbol;Acc:MGI:109548]	9	70586279	70687511	1	Adam10	protein_coding	GO:0006508	proteolysis	The hydrolysis of proteins into smaller polypeptides and/or amino acids by cleavage of their peptide bonds.	1.70804	0.86485	2.02709	1.25761	0.999798	1.99962	-0.297782	-0.297782	Unchanged
PB.13926.1	2.19459	1.88041	3.57202	0.00114258	0.0648294	-0.840741	ENSMUSG00000034612.8	ENSMUSG00000034612.8	carbohydrate sulfotransferase 11 [Source:MGI Symbol;Acc:MGI:1927166]	10	82821332	83031734	1	Chst11	protein_coding	GO:0016021	integral component of membrane	The component of a membrane consisting of the gene products and protein complexes having at least some part of their peptide sequence embedded in the hydrophobic region of the membrane.	2.63496	2.41898	3.26629	2.83258	1.48054	1.99962	1.26418	1.16549	Unchanged
PB.1940.61	-1.50213	5.21566	-3.57186	0.00114309	0.0648294	-0.972485	ENSMUSG00000026864.14	ENSMUSG00000026864.14	heat shock protein 5 [Source:MGI Symbol;Acc:MGI:95835]	2	34661982	34667559	1	Hspa5	protein_coding	GO:0005737	cytoplasm	All of the contents of a cell excluding the plasma membrane and nucleus, but including other subcellular structures.	5.41027	5.23238	3.98369	4.98069	5.90988	4.53054	5.75979	6.12498	Unchanged
PB.15068.4	-1.11887	9.34442	-3.57098	0.00114585	0.0649116	-1.21038	ENSMUSG00000018774.14	ENSMUSG00000018774.14	CD68 antigen [Source:MGI Symbol;Acc:MGI:88342]	11	69555039	69556979	-1	Cd68	protein_coding	GO:0016020	membrane	A lipid bilayer along with all the proteins and protein complexes embedded in it an attached to it.	10.6158	10.2787	8.03769	8.52347	9.41801	9.0915	8.79435	10.0086	Unchanged
PB.22844.2	-0.993443	10.5538	-3.57069	0.00114674	0.0649116	-1.29559	ENSMUSG00000024661.8	ENSMUSG00000024661.8	ferritin heavy polypeptide 1 [Source:MGI Symbol;Acc:MGI:95588]	19	9957962	9962462	1	Fth1	protein_coding	GO:0008199	ferric iron binding	Interacting selectively and non-covalently with ferric iron, Fe(III).	11.9155	11.5318	9.1174	9.81565	10.5866	10.5537	9.99246	10.9232	Unchanged
PB.22207.3	-1.34556	5.68476	-3.57011	0.00114854	0.0649517	-1.00933	ENSMUSG00000001380.8	ENSMUSG00000001380.8	histidyl-tRNA synthetase [Source:MGI Symbol;Acc:MGI:108087]	18	36899581	36916258	-1	Hars	protein_coding	GO:0005524	ATP binding	Interacting selectively and non-covalently with ATP, adenosine 5'-triphosphate, a universally important coenzyme and enzyme regulator.	5.41027	5.76072	4.81849	5.35895	6.29118	5.16404	6.4675	6.35025	Unchanged
PB.16030.86	-2.76399	2.005	-3.56866	0.00115311	0.0651477	-0.926283	ENSMUSG00000016559.15	ENSMUSG00000016559.15	H3.3 histone B [Source:MGI Symbol;Acc:MGI:1101768]	11	115912738	115918788	-1	H3f3b	protein_coding	GO:0003677	DNA binding	Any molecular function by which a gene product interacts selectively and non-covalently with DNA (deoxyribonucleic acid).	3.19472	3.37659	0.551848	0.680099	2.83592	2.21289	2.63554	2.85732	Unchanged
PB.6671.16	-1.87431	4.19922	-3.56765	0.00115626	0.065263	-0.902656	ENSMUSG00000058427.11	ENSMUSG00000058427.11	chemokine (C-X-C motif) ligand 2 [Source:MGI Symbol;Acc:MGI:1340094]	5	91051730	91053797	1	Cxcl2	protein_coding	GO:0005576	extracellular region	The space external to the outermost structure of a cell. For cells without external protective or external encapsulating structures this refers to space outside of the plasma membrane. This term covers the host cell environment outside an intracellular parasite.	4.84726	4.72839	2.02709	3.90794	5.15418	4.06529	4.28959	5.08965	Unchanged
PB.14709.18	-1.37574	6.15364	-3.56518	0.00116407	0.0656409	-1.03331	ENSMUSG00000046879.8	ENSMUSG00000046879.8	immunity-related GTPase family M member 1 [Source:MGI Symbol;Acc:MGI:107567]	11	48752795	48762510	-1	Irgm1	protein_coding				5.98041	6.45074	5.13207	5.39995	7.22768	5.89301	6.44137	6.8115	Unchanged
PB.6442.21	-2.11449	2.19686	-3.56357	0.00116919	0.0658109	-0.857991	ENSMUSG00000039178.10	ENSMUSG00000039178.10	TBC1 domain family, member 19 [Source:MGI Symbol;Acc:MGI:1914499]	5	53966948	54061307	1	Tbc1d19	protein_coding	GO:0003674	molecular_function	A molecular process that can be carried out by the action of a single macromolecular machine, usually via direct physical interactions with other molecular entities. Function in this sense denotes an action, or activity, that a gene product (or a complex) performs. These actions are described from two distinct but related perspectives: (1) biochemical activity, and (2) role as a component in a la…	2.51623	2.77808	1.08299	1.66891	2.47466	2.39866	3.18161	3.11708	Unchanged
PB.7201.27	1.57686	4.20177	3.56353	0.00116932	0.0658109	-0.953529	ENSMUSG00000029480.14	ENSMUSG00000029480.14	DEAH (Asp-Glu-Ala-His) box polypeptide 37 [Source:MGI Symbol;Acc:MGI:3028576]	5	125490922	125511185	-1	Dhx37	protein_coding	GO:0003676	nucleic acid binding	Interacting selectively and non-covalently with any nucleic acid.	4.16906	4.61431	5.46604	5.06809	2.98747	4.26971	4.24194	3.23129	Unchanged
PB.17657.48	-1.5068	4.54027	-3.56168	0.00117521	0.0660796	-0.96464	ENSMUSG00000005312.16	ENSMUSG00000005312.16	ubiquilin 1 [Source:MGI Symbol;Acc:MGI:1860276]	13	58323970	58363467	-1	Ubqln1	protein_coding	GO:0005515	protein binding	Interacting selectively and non-covalently with any protein or protein complex (a complex of two or more proteins that may include other nonprotein molecules).	4.74537	4.88418	3.53345	4.27419	4.81232	3.69133	5.57024	5.13438	Unchanged
PB.5649.8	-1.62559	5.36711	-3.56027	0.00117974	0.0662198	-0.982509	ENSMUSG00000028832.12	ENSMUSG00000028832.12	stathmin 1 [Source:MGI Symbol;Acc:MGI:96739]	4	134195631	134201154	1	Stmn1	protein_coding	GO:0031110	regulation of microtubule polymerization or depolymerization	Any process that modulates the frequency, rate or extent of microtubule polymerization or depolymerization by the addition or removal of tubulin heterodimers from a microtubule.	6.30981	5.86417	3.65051	4.56603	5.94734	5.4216	4.924	6.46559	Unchanged
PB.10177.1	-1.59796	4.31397	-3.5602	0.00117995	0.0662198	-0.940953	ENSMUSG00000030884.13	ENSMUSG00000030884.13	ubiquinol cytochrome c reductase core protein 2 [Source:MGI Symbol;Acc:MGI:1914253]	7	120234399	120258747	1	Uqcrc2	protein_coding	GO:0046872	metal ion binding	Interacting selectively and non-covalently with any metal ion.	4.66393	5.06876	3.05603	3.70477	4.91042	3.69133	4.83045	4.97956	Unchanged
PB.4664.3	3.67095	0.00778289	3.55986	0.00118107	0.0662198	-1.15059	ENSMUSG00000041058.16	ENSMUSG00000041058.16	WW domain containing E3 ubiquitin protein ligase 1 [Source:MGI Symbol;Acc:MGI:1861728]	4	19608303	19708993	-1	Wwp1	protein_coding	GO:0005515	protein binding	Interacting selectively and non-covalently with any protein or protein complex (a complex of two or more proteins that may include other nonprotein molecules).	1.47324	0.397613	2.51272	1.66891	0.273705	0.53664	-0.297782	0.227619	Unchanged
PB.13362.9	-1.8158	3.33711	-3.55936	0.00118268	0.066247	-0.894679	ENSMUSG00000039697.17	ENSMUSG00000039697.17	nuclear receptor coactivator 7 [Source:MGI Symbol;Acc:MGI:2444847]	10	30504995	30679322	-1	Ncoa7	protein_coding	GO:0005634	nucleus	A membrane-bounded organelle of eukaryotic cells in which chromosomes are housed and replicated. In most cells, the nucleus contains all of the cell's chromosomes except the organellar chromosomes, and is the site of RNA synthesis and processing. In some species, or in specialized cell types, RNA metabolism or DNA replication may be absent.	3.7095	2.66802	2.4278	2.36502	4.5935	3.54151	4.06157	4.10885	Unchanged
PB.22153.7	-2.06772	2.84062	-3.5572	0.00118965	0.0665741	-0.877008	ENSMUSG00000044201.11	ENSMUSG00000044201.11	cell division cycle 25C [Source:MGI Symbol;Acc:MGI:88350]	18	34866046	34884586	-1	Cdc25c	protein_coding	GO:0004725	protein tyrosine phosphatase activity	Catalysis of the reaction: protein tyrosine phosphate + H2O = protein tyrosine + phosphate.	3.03113	3.06538	1.08299	2.57055	3.94893	3.08041	3.7571	3.38726	Unchanged
PB.13570.14	1.29446	5.13164	3.55579	0.00119421	0.0667659	-1.03611	ENSMUSG00000020100.16	ENSMUSG00000020100.16	solute carrier family 29 (nucleoside transporters), member 3 [Source:MGI Symbol;Acc:MGI:1918529]	10	60547851	60588573	-1	Slc29a3	protein_coding	GO:0016021	integral component of membrane	The component of a membrane consisting of the gene products and protein complexes having at least some part of their peptide sequence embedded in the hydrophobic region of the membrane.	5.09523	4.88418	6.48459	5.92501	4.18677	4.81805	4.89348	4.97956	Unchanged
PB.21591.5	1.51927	3.79481	3.55386	0.00120051	0.0669276	-0.974006	ENSMUSG00000032915.7	ENSMUSG00000032915.7	adhesion G protein-coupled receptor E4 [Source:MGI Symbol;Acc:MGI:1196464]	17	56056984	56160662	1	Adgre4	protein_coding	GO:0016021	integral component of membrane	The component of a membrane consisting of the gene products and protein complexes having at least some part of their peptide sequence embedded in the hydrophobic region of the membrane.	3.03113	3.30485	5.17178	5.13439	3.24981	3.61837	3.07688	4.33006	Unchanged
PB.4595.12	-2.35553	2.57991	-3.55285	0.00120379	0.0670472	-0.889133	ENSMUSG00000041235.13	ENSMUSG00000041235.13	chromodomain helicase DNA binding protein 7 [Source:MGI Symbol;Acc:MGI:2444748]	4	8690406	8867659	1	Chd7	protein_coding				3.19472	3.1497	0.841726	1.47787	3.57105	3.76078	2.55984	3.65623	Unchanged
PB.12096.10	-1.38374	5.99621	-3.55111	0.0012095	0.0671466	-1.0485	ENSMUSG00000011114.19	ENSMUSG00000011114.19	transforming growth factor beta regulated gene 1 [Source:MGI Symbol;Acc:MGI:1100877]	9	37560059	37568608	-1	Tbrg1	protein_coding	GO:0005634	nucleus	A membrane-bounded organelle of eukaryotic cells in which chromosomes are housed and replicated. In most cells, the nucleus contains all of the cell's chromosomes except the organellar chromosomes, and is the site of RNA synthesis and processing. In some species, or in specialized cell types, RNA metabolism or DNA replication may be absent.	6.84127	6.87279	4.56375	5.28791	6.4562	5.50493	5.93482	6.63598	Unchanged
PB.4077.17	1.73696	3.03864	3.55108	0.0012096	0.0671466	-0.917465	ENSMUSG00000038393.15	ENSMUSG00000038393.15	thioredoxin interacting protein [Source:MGI Symbol;Acc:MGI:1889549]	3	96465273	96469199	1	Txnip	protein_coding	GO:0005737	cytoplasm	All of the contents of a cell excluding the plasma membrane and nucleus, but including other subcellular structures.	3.11524	3.44493	3.8267	4.3033	2.3682	3.28285	2.63554	2.24638	Unchanged
PB.21023.21	1.97978	3.06477	3.5505	0.00121152	0.0671466	-0.901214	ENSMUSG00000039218.18	ENSMUSG00000039218.18	serine/arginine repetitive matrix 2 [Source:MGI Symbol;Acc:MGI:1923206]	17	24009506	24043715	1	Srrm2	protein_coding				3.76263	3.74514	4.30267	3.24637	2.57381	3.89039	2.10702	1.87684	Unchanged
PB.19670.55	-1.52015	3.84969	-3.55028	0.00121225	0.0671466	-0.97056	ENSMUSG00000022463.9	ENSMUSG00000022463.9	sterol regulatory element binding factor 2 [Source:MGI Symbol;Acc:MGI:107585]	15	82031382	82089580	1	Srebf2	protein_coding	GO:0046983	protein dimerization activity	The formation of a protein dimer, a macromolecular structure consists of two noncovalently associated identical or nonidentical subunits.	3.47495	3.94714	3.16499	3.83007	3.91151	3.08041	4.96859	4.92968	Unchanged
PB.23612.11	-1.32221	6.69651	-3.55023	0.0012124	0.0671466	-1.12445	ENSMUSG00000025630.9	ENSMUSG00000025630.9	hypoxanthine guanine phosphoribosyl transferase [Source:MGI Symbol;Acc:MGI:96217]	X	52077014	52110536	1	Hprt	protein_coding	GO:0009116	nucleoside metabolic process	The chemical reactions and pathways involving a nucleoside, a nucleobase linked to either beta-D-ribofuranose (a ribonucleoside) or 2-deoxy-beta-D-ribofuranose, (a deoxyribonucleoside), e.g. adenosine, guanosine, inosine, cytidine, uridine and deoxyadenosine, deoxyguanosine, deoxycytidine and thymidine (= deoxythymidine).	6.06744	6.61547	5.85559	6.45246	7.44623	6.27173	7.0271	7.90852	Unchanged
PB.9963.16	-1.27375	7.45875	-3.54974	0.00121404	0.0671621	-1.12045	ENSMUSG00000032725.11	ENSMUSG00000032725.11	folate receptor 2 (fetal) [Source:MGI Symbol;Acc:MGI:95569]	7	101489195	101506401	-1	Folr2	protein_coding	GO:0005542	folic acid binding	Interacting selectively and non-covalently with folic acid, pteroylglutamic acid. Folic acid is widely distributed as a member of the vitamin B complex and is essential for the synthesis of purine and pyrimidines.	9.22764	8.7835	5.92695	6.25056	7.45601	7.35674	6.76587	7.95497	Unchanged
[truncated: 44,209 more rows]
