# Supplementary material for: Promoter-associated RNA polymerase III shapes RNA polymerase II-dependent inflammatory gene expression during viral infection
Source: bioRxiv. 2026 Jul 15:2026.07.13.738346. Preprint. [Version 1] doi: 10.64898/2026.07.13.738346 (PMC13404804; doi:10.64898/2026.07.13.738346)
Supplement: Supplement 5 [file media-5.xlsx]

## Sheet: Sheet 1
Supplemental Table 4
MHV68-infected primary BMDMs, differential isoform expression analysis (Brf1 siRNA vs. Control siRNA)
Transcript	logFC	AveExpr	t	p-value	adjusted p-value	B	associated.gene	Gene.stable.ID.version	Gene.description	Chromosome.scaffold.name	Gene.start..bp.	Gene.end..bp.	Strand	Gene.name	Gene.type	GO.term.accession	GO.term.name	GO.term.definition	Brf1_48hpi_R1_Cell	Brf1_48hpi_R2_Cell	Brf1_Mock_R1_Cell	Brf1_Mock_R2_Cell	Ctrl_48hpi_R1_Cell	Ctrl_48hpi_R2_Cell	Ctrl_Mock_R1_Cell	Ctrl_Mock_R2_Cell	Expression (adjusted p-value <0.05, -1.5 > log2FC > 1.5)
PB.21347.37	4.96355	6.83782	17.3374	7.44e-18	4.39e-13	30.1303	ENSMUSG00000091971.4	ENSMUSG00000091971.4	heat shock protein 1A [Source:MGI Symbol;Acc:MGI:96244]	17	35188166	35191132	-1	Hspa1a	protein_coding	GO:0005634	nucleus	A membrane-bounded organelle of eukaryotic cells in which chromosomes are housed and replicated. In most cells, the nucleus contains all of the cell's chromosomes except the organellar chromosomes, and is the site of RNA synthesis and processing. In some species, or in specialized cell types, RNA metabolism or DNA replication may be absent.	11.4403	11.5391	4.22929	4.56603	6.58061	6.4817	5.34069	4.69106	Up-regulated
PB.21347.46	4.65001	6.49495	14.539	1.13e-15	3.34e-11	25.3616	ENSMUSG00000091971.4	ENSMUSG00000091971.4	heat shock protein 1A [Source:MGI Symbol;Acc:MGI:96244]	17	35188166	35191132	-1	Hspa1a	protein_coding	GO:0005634	nucleus	A membrane-bounded organelle of eukaryotic cells in which chromosomes are housed and replicated. In most cells, the nucleus contains all of the cell's chromosomes except the organellar chromosomes, and is the site of RNA synthesis and processing. In some species, or in specialized cell types, RNA metabolism or DNA replication may be absent.	10.2953	10.8146	4.3725	4.44064	5.82186	6.0259	5.57024	4.78756	Up-regulated
PB.18954.18	4.91335	3.89326	12.623	5.48e-14	1.08e-09	21.346	ENSMUSG00000022126.7	ENSMUSG00000022126.7	aconitate decarboxylase 1 [Source:MGI Symbol;Acc:MGI:103206]	14	103284413	103294009	1	Acod1	protein_coding	GO:0016829	lyase activity	Catalysis of the cleavage of C-C, C-O, C-N and other bonds by other means than by hydrolysis or oxidation, or conversely adding a group to a double bond. They differ from other enzymes in that two substrates are involved in one reaction direction, but only one in the other direction. When acting on the single substrate, a molecule is eliminated and this generates either a new double bond or a new…	8.39436	8.80965	0.841726	1.25761	3.9854	3.46034	3.07688	2.78436	Up-regulated
PB.21347.11	4.94479	3.94405	12.2551	1.21e-13	1.78e-09	20.5753	ENSMUSG00000091971.4	ENSMUSG00000091971.4	heat shock protein 1A [Source:MGI Symbol;Acc:MGI:96244]	17	35188166	35191132	-1	Hspa1a	protein_coding	GO:0005634	nucleus	A membrane-bounded organelle of eukaryotic cells in which chromosomes are housed and replicated. In most cells, the nucleus contains all of the cell's chromosomes except the organellar chromosomes, and is the site of RNA synthesis and processing. In some species, or in specialized cell types, RNA metabolism or DNA replication may be absent.	8.23431	8.52987	1.28963	2.12528	3.24981	3.82704	2.55984	2.85732	Up-regulated
PB.18954.14	5.28823	2.81869	10.9421	2.32e-12	2.73e-08	17.5753	ENSMUSG00000022126.7	ENSMUSG00000022126.7	aconitate decarboxylase 1 [Source:MGI Symbol;Acc:MGI:103206]	14	103284413	103294009	1	Acod1	protein_coding	GO:0016829	lyase activity	Catalysis of the cleavage of C-C, C-O, C-N and other bonds by other means than by hydrolysis or oxidation, or conversely adding a group to a double bond. They differ from other enzymes in that two substrates are involved in one reaction direction, but only one in the other direction. When acting on the single substrate, a molecule is eliminated and this generates either a new double bond or a new…	7.41038	7.99574	0.188695	0.680099	2.98747	1.99962	2.30549	1.72914	Up-regulated
PB.11963.1	2.66033	8.79961	10.2154	1.3e-11	1.28e-07	16.5186	ENSMUSG00000037405.9	ENSMUSG00000037405.9	intercellular adhesion molecule 1 [Source:MGI Symbol;Acc:MGI:96392]	9	20927281	20940113	1	Icam1	protein_coding				11.0339	11.1158	7.18969	7.28722	8.70724	8.08521	8.60958	8.39101	Up-regulated
PB.1566.28	3.16984	4.76684	8.67158	6.42e-10	5.13e-06	12.6582	ENSMUSG00000026773.20	ENSMUSG00000026773.20	6-phosphofructo-2-kinase/fructose-2,6-biphosphatase 3 [Source:MGI Symbol;Acc:MGI:2181202]	2	11476244	11558888	-1	Pfkfb3	protein_coding	GO:0005524	ATP binding	Interacting selectively and non-covalently with ATP, adenosine 5'-triphosphate, a universally important coenzyme and enzyme regulator.	7.66531	7.54477	3.05603	2.75041	4.52081	4.40601	4.48645	4.13843	Up-regulated
PB.7351.3	3.61921	3.25942	8.641	6.95e-10	5.13e-06	12.5104	ENSMUSG00000037411.11	ENSMUSG00000037411.11	serine (or cysteine) peptidase inhibitor, clade E, member 1 [Source:MGI Symbol;Acc:MGI:97608]	5	137090358	137101122	-1	Serpine1	protein_coding	GO:0005615	extracellular space	That part of a multicellular organism outside the cells proper, usually taken to be outside the plasma membranes, and occupied by fluid.	6.73229	7.18898	0.841726	0.680099	3.18856	3.69133	3.02151	2.5403	Up-regulated
PB.21657.1	3.22229	5.31567	8.53374	9.23e-10	6.05e-06	12.3369	ENSMUSG00000035678.9	ENSMUSG00000035678.9	tumor necrosis factor (ligand) superfamily, member 9 [Source:MGI Symbol;Acc:MGI:1101058]	17	57412325	57414757	1	Tnfsf9	protein_coding	GO:0016020	membrane	A lipid bilayer along with all the proteins and protein complexes embedded in it an attached to it.	8.27373	8.38302	2.13817	2.66328	5.18587	5.05767	4.98316	6.31182	Up-regulated
PB.4214.11	3.27854	4.1701	8.32215	1.62e-09	9.55e-06	11.7493	ENSMUSG00000014599.11	ENSMUSG00000014599.11	colony stimulating factor 1 (macrophage) [Source:MGI Symbol;Acc:MGI:1339753]	3	107648364	107667785	-1	Csf1	protein_coding	GO:0016021	integral component of membrane	The component of a membrane consisting of the gene products and protein complexes having at least some part of their peptide sequence embedded in the hydrophobic region of the membrane.	7.2382	7.10699	2.02709	2.83258	3.9854	3.89039	3.61471	3.33712	Up-regulated
PB.16812.7	4.36455	1.78042	8.07266	3.16e-09	1.7e-05	10.8122	ENSMUSG00000004791.8	ENSMUSG00000004791.8	placental growth factor [Source:MGI Symbol;Acc:MGI:105095]	12	85213409	85224564	-1	Pgf	protein_coding	GO:0016020	membrane	A lipid bilayer along with all the proteins and protein complexes embedded in it an attached to it.	5.91151	6.20688	-0.297782	-0.297782	2.25325	1.44613	1.9965	2.35115	Up-regulated
PB.1566.36	3.64865	2.64093	7.50865	1.48e-08	7.27e-05	9.5378	ENSMUSG00000026773.20	ENSMUSG00000026773.20	6-phosphofructo-2-kinase/fructose-2,6-biphosphatase 3 [Source:MGI Symbol;Acc:MGI:2181202]	2	11476244	11558888	-1	Pfkfb3	protein_coding	GO:0005524	ATP binding	Interacting selectively and non-covalently with ATP, adenosine 5'-triphosphate, a universally important coenzyme and enzyme regulator.	6.01366	5.88892	0.551848	1.47787	2.25325	2.7109	1.9965	2.24638	Up-regulated
PB.7480.1	4.02339	1.83171	7.36037	2.23e-08	0.000101275	9.09323	ENSMUSG00000029581.15	ENSMUSG00000029581.15	fascin actin-bundling protein 1 [Source:MGI Symbol;Acc:MGI:1352745]	5	142946098	142958940	1	Fscn1	protein_coding	GO:0016477	cell migration	The controlled self-propelled movement of a cell from one site to a destination guided by molecular cues. Cell migration is a central process in the development and maintenance of multicellular organisms.	6.06744	5.81338	1.08299	-0.297782	2.3682	1.74926	1.44339	0.611928	Up-regulated
PB.13490.1863	-4.59665	4.53955	-7.31329	2.55e-08	0.000107226	8.91429	ENSMUSG00000112148.2	ENSMUSG00000112148.2	leukocyte immunoglobulin-like receptor, subfamily B, member 4A [Source:MGI Symbol;Acc:MGI:102701]	10	51367052	51372707	1	Lilrb4a	protein_coding	GO:0016020	membrane	A lipid bilayer along with all the proteins and protein complexes embedded in it an attached to it.	1.47324	2.11779	4.76756	5.06809	6.90009	5.2631	5.67263	5.70816	Down-regulated
PB.15660.11	4.43195	2.64041	7.04279	5.43e-08	0.000200274	8.07026	ENSMUSG00000038352.16	ENSMUSG00000038352.16	ADP-ribosylation factor-like 5C [Source:MGI Symbol;Acc:MGI:3028577]	11	97880404	97887007	-1	Arl5c	protein_coding	GO:0005525	GTP binding	Interacting selectively and non-covalently with GTP, guanosine triphosphate.	5.61192	5.46409	2.4278	2.36502	1.67172	1.0619	1.60278	2.5403	Up-regulated
PB.17483.2	2.03482	8.55968	6.96283	6.81e-08	0.000236191	8.09555	ENSMUSG00000015396.5	ENSMUSG00000015396.5	CD83 antigen [Source:MGI Symbol;Acc:MGI:1328316]	13	43938251	43956608	1	Cd83	protein_coding	GO:0016020	membrane	A lipid bilayer along with all the proteins and protein complexes embedded in it an attached to it.	10.2213	10.3467	6.41459	6.71867	8.78301	7.64546	9.17661	9.2006	Up-regulated
PB.15301.1	6.48349	-0.0335623	6.88767	8.42e-08	0.000265577	6.69465	ENSMUSG00000020826.10	ENSMUSG00000020826.10	nitric oxide synthase 2, inducible [Source:MGI Symbol;Acc:MGI:97361]	11	78811613	78851080	1	Nos2	protein_coding	GO:0055114	oxidation-reduction process	A metabolic process that results in the removal or addition of one or more electrons to or from a substance, with or without the concomitant removal or addition of a proton or protons.	5.17578	5.51267	-0.297782	-0.297782	0.273705	-0.297782	0.177833	-0.297782	Up-regulated
PB.13490.1597	-3.7063	5.1497	-6.88206	8.55e-08	0.000265577	7.94031	ENSMUSG00000112148.2	ENSMUSG00000112148.2	leukocyte immunoglobulin-like receptor, subfamily B, member 4A [Source:MGI Symbol;Acc:MGI:102701]	10	51367052	51372707	1	Lilrb4a	protein_coding	GO:0016020	membrane	A lipid bilayer along with all the proteins and protein complexes embedded in it an attached to it.	2.74466	3.06538	5.62708	5.64703	7.40307	5.48454	5.74278	5.80356	Down-regulated
PB.3162.7	3.8141	3.25592	6.78353	1.13e-07	0.000333675	7.56006	ENSMUSG00000017737.3	ENSMUSG00000017737.3	matrix metallopeptidase 9 [Source:MGI Symbol;Acc:MGI:97011]	2	164782700	164797770	1	Mmp9	protein_coding	GO:0006508	proteolysis	The hydrolysis of proteins into smaller polypeptides and/or amino acids by cleavage of their peptide bonds.	5.37658	5.28925	4.81849	5.16642	1.2601	2.56321	1.60278	1.37879	Up-regulated
PB.19562.55	-2.76712	5.79286	-6.72807	1.32e-07	0.000372087	7.54347	ENSMUSG00000018008.9	ENSMUSG00000018008.9	cytohesin 4 [Source:MGI Symbol;Acc:MGI:2441702]	15	78481247	78506219	1	Cyth4	protein_coding	GO:0032012	regulation of ARF protein signal transduction	Any process that modulates the frequency, rate or extent of ARF protein signal transduction.	3.34162	3.84968	6.98199	6.86739	6.34831	6.24774	6.41476	6.48874	Down-regulated
PB.7409.11	2.06841	7.95723	6.70817	1.4e-07	0.000375876	7.44564	ENSMUSG00000025854.16	ENSMUSG00000025854.16	FAM20C, golgi associated secretory pathway kinase [Source:MGI Symbol;Acc:MGI:2136853]	5	138740269	138795832	1	Fam20c	protein_coding	GO:0005615	extracellular space	That part of a multicellular organism outside the cells proper, usually taken to be outside the plasma membranes, and occupied by fluid.	8.81954	8.77357	8.8076	8.8793	6.61011	6.8753	7.73703	7.18901	Up-regulated
PB.14391.1	2.65991	5.27821	6.68056	1.52e-07	0.000388967	7.41238	ENSMUSG00000020484.20	ENSMUSG00000020484.20	X-box binding protein 1 [Source:MGI Symbol;Acc:MGI:98970]	11	5470659	5475893	1	Xbp1	protein_coding	GO:0006355	regulation of transcription, DNA-templated	Any process that modulates the frequency, rate or extent of cellular DNA-templated transcription.	7.49131	7.56794	3.36095	3.83007	5.60459	4.06529	5.12124	5.46136	Up-regulated
PB.10808.9	2.30273	5.63585	6.57792	2.03e-07	0.000479707	7.12319	ENSMUSG00000031530.7	ENSMUSG00000031530.7	dual specificity phosphatase 4 [Source:MGI Symbol;Acc:MGI:2442191]	8	35274451	35287048	1	Dusp4	protein_coding	GO:0004725	protein tyrosine phosphatase activity	Catalysis of the reaction: protein tyrosine phosphate + H2O = protein tyrosine + phosphate.	7.57908	7.5641	4.58351	4.54181	5.39011	5.16404	5.53113	4.91266	Up-regulated
PB.15110.116	2.38998	6.49577	6.552	2.19e-07	0.000496756	7.03303	ENSMUSG00000018920.12	ENSMUSG00000018920.12	chemokine (C-X-C motif) ligand 16 [Source:MGI Symbol;Acc:MGI:1932682]	11	70344809	70350810	-1	Cxcl16	protein_coding	GO:0005044	scavenger receptor activity	Combining with any modified low-density lipoprotein (LDL) or other polyanionic ligand and delivering the ligand into the cell via endocytosis. Ligands include acetylated and oxidized LDL, Gram-positive and Gram-negative bacteria, apoptotic cells, amyloid-beta fibrils, and advanced glycation end products (AGEs).	8.47218	8.16484	5.07736	5.90616	6.18542	5.65839	5.77661	6.8252	Up-regulated
PB.13490.1965	-3.80198	4.81073	-6.52718	2.35e-07	0.000513587	6.95956	ENSMUSG00000112148.2	ENSMUSG00000112148.2	leukocyte immunoglobulin-like receptor, subfamily B, member 4A [Source:MGI Symbol;Acc:MGI:102701]	10	51367052	51372707	1	Lilrb4a	protein_coding	GO:0016020	membrane	A lipid bilayer along with all the proteins and protein complexes embedded in it an attached to it.	2.2447	2.54887	5.14543	5.25848	6.96088	5.00139	5.92731	5.84002	Down-regulated
PB.21117.63	3.95729	1.6312	6.38078	3.58e-07	0.000753788	6.37732	ENSMUSG00000024190.8	ENSMUSG00000024190.8	dual specificity phosphatase 1 [Source:MGI Symbol;Acc:MGI:105120]	17	26724564	26781102	-1	Dusp1	protein_coding	GO:0004725	protein tyrosine phosphatase activity	Catalysis of the reaction: protein tyrosine phosphate + H2O = protein tyrosine + phosphate.	5.0532	4.8341	0.188695	0.272472	1.2601	1.44613	1.87682	1.72914	Up-regulated
PB.15387.21	2.67843	3.42938	6.34865	3.92e-07	0.000798261	6.50928	ENSMUSG00000018930.4	ENSMUSG00000018930.4	chemokine (C-C motif) ligand 4 [Source:MGI Symbol;Acc:MGI:98261]	11	83553410	83555509	1	Ccl4	protein_coding	GO:0005576	extracellular region	The space external to the outermost structure of a cell. For cells without external protective or external encapsulating structures this refers to space outside of the plasma membrane. This term covers the host cell environment outside an intracellular parasite.	6.3795	6.06209	1.47035	2.25012	3.36503	3.89039	2.55984	2.5403	Up-regulated
PB.14836.23	2.21731	5.23415	6.31791	4.29e-07	0.000843025	6.40615	ENSMUSG00000020400.18	ENSMUSG00000020400.18	TNFAIP3 interacting protein 1 [Source:MGI Symbol;Acc:MGI:1926194]	11	54801611	54853743	-1	Tnip1	protein_coding				7.28888	7.32213	4.09803	3.98183	5.24723	4.94283	4.69546	4.54409	Up-regulated
PB.6689.5	2.52586	4.03457	6.26247	5.03e-07	0.000931519	6.26008	ENSMUSG00000034855.14	ENSMUSG00000034855.14	chemokine (C-X-C motif) ligand 10 [Source:MGI Symbol;Acc:MGI:1352450]	5	92494497	92496748	-1	Cxcl10	protein_coding				7.33346	7.03677	1.08299	1.66891	5.21688	4.06529	3.02151	3.95111	Up-regulated
PB.14812.1	1.83862	7.51309	6.26086	5.05e-07	0.000931519	6.15478	ENSMUSG00000018899.18	ENSMUSG00000018899.18	interferon regulatory factor 1 [Source:MGI Symbol;Acc:MGI:96590]	11	53660841	53669200	1	Irf1	protein_coding	GO:0006355	regulation of transcription, DNA-templated	Any process that modulates the frequency, rate or extent of cellular DNA-templated transcription.	9.34877	9.62811	5.45536	5.69175	8.00361	7.2521	7.47122	7.31417	Up-regulated
PB.1566.55	2.97106	2.60318	6.20426	5.95e-07	0.00106353	6.10285	ENSMUSG00000026773.20	ENSMUSG00000026773.20	6-phosphofructo-2-kinase/fructose-2,6-biphosphatase 3 [Source:MGI Symbol;Acc:MGI:2181202]	2	11476244	11558888	-1	Pfkfb3	protein_coding	GO:0005524	ATP binding	Interacting selectively and non-covalently with ATP, adenosine 5'-triphosphate, a universally important coenzyme and enzyme regulator.	5.62633	5.5285	0.551848	1.47787	2.3682	3.18518	2.20966	1.87684	Up-regulated
PB.7834.2	2.45956	5.21356	6.14799	7e-07	0.00116824	5.94399	ENSMUSG00000057137.10	ENSMUSG00000057137.10	transmembrane protein 140 [Source:MGI Symbol;Acc:MGI:1915737]	6	34840081	34851881	1	Tmem140	protein_coding				6.91352	7.13829	4.07029	4.65905	4.91042	4.22126	4.54652	5.48458	Up-regulated
PB.12153.3	4.02294	1.87833	6.14251	7.11e-07	0.00116824	5.71594	ENSMUSG00000048537.17	ENSMUSG00000048537.17	pleckstrin homology like domain, family B, member 1 [Source:MGI Symbol;Acc:MGI:2143230]	9	44597601	44646495	-1	Phldb1	protein_coding	GO:0005515	protein binding	Interacting selectively and non-covalently with any protein or protein complex (a complex of two or more proteins that may include other nonprotein molecules).	4.60696	4.97942	1.77541	1.83759	0.999798	1.44613	1.05951	0.9151	Up-regulated
PB.14736.31	1.44169	10.6237	6.14103	7.14e-07	0.00116824	5.66436	ENSMUSG00000015837.16	ENSMUSG00000015837.16	sequestosome 1 [Source:MGI Symbol;Acc:MGI:107931]	11	50090193	50101654	-1	Sqstm1	protein_coding	GO:0005515	protein binding	Interacting selectively and non-covalently with any protein or protein complex (a complex of two or more proteins that may include other nonprotein molecules).	11.6123	11.9296	9.28822	9.79978	10.531	10.0988	10.8786	10.8566	Unchanged
PB.13490.1579	-3.94637	4.78198	-6.13215	7.33e-07	0.00116824	5.89209	ENSMUSG00000112148.2	ENSMUSG00000112148.2	leukocyte immunoglobulin-like receptor, subfamily B, member 4A [Source:MGI Symbol;Acc:MGI:102701]	10	51367052	51372707	1	Lilrb4a	protein_coding	GO:0016020	membrane	A lipid bilayer along with all the proteins and protein complexes embedded in it an attached to it.	1.70804	2.88034	5.0205	5.47861	7.10873	4.85027	5.8814	5.831	Down-regulated
PB.14836.27	2.50859	4.50047	6.09669	8.12e-07	0.00126032	5.81346	ENSMUSG00000020400.18	ENSMUSG00000020400.18	TNFAIP3 interacting protein 1 [Source:MGI Symbol;Acc:MGI:1926194]	11	54801611	54853743	-1	Tnip1	protein_coding				6.46212	6.4	3.40605	3.7895	4.39089	3.46034	4.40225	4.07865	Up-regulated
PB.8680.84	2.57845	4.27325	6.06676	8.85e-07	0.00133912	5.72967	ENSMUSG00000030142.11	ENSMUSG00000030142.11	C-type lectin domain family 4, member e [Source:MGI Symbol;Acc:MGI:1861232]	6	123258748	123266829	-1	Clec4e	protein_coding	GO:0016020	membrane	A lipid bilayer along with all the proteins and protein complexes embedded in it an attached to it.	6.48601	6.62286	2.02709	2.36502	4.64	3.28285	4.48645	4.91266	Up-regulated
PB.13490.1598	-3.74002	3.99973	-6.04942	9.31e-07	0.00137286	5.62419	ENSMUSG00000112148.2	ENSMUSG00000112148.2	leukocyte immunoglobulin-like receptor, subfamily B, member 4A [Source:MGI Symbol;Acc:MGI:102701]	10	51367052	51372707	1	Lilrb4a	protein_coding	GO:0016020	membrane	A lipid bilayer along with all the proteins and protein complexes embedded in it an attached to it.	1.70804	1.93977	4.09803	4.21415	6.09651	4.44873	5.06758	5.13438	Down-regulated
PB.4626.5	3.75946	1.77138	6.0121	1.04e-06	0.0014923	5.48134	ENSMUSG00000028214.14	ENSMUSG00000028214.14	GTP binding protein (gene overexpressed in skeletal muscle) [Source:MGI Symbol;Acc:MGI:99844]	4	11704457	11714752	1	Gem	protein_coding	GO:0016020	membrane	A lipid bilayer along with all the proteins and protein complexes embedded in it an attached to it.	4.63573	5.49666	-0.297782	0.680099	1.67172	1.44613	2.47993	2.1334	Up-regulated
PB.12010.7	4.21486	0.9246	5.94251	1.27e-06	0.00178246	5.12787	ENSMUSG00000001348.16	ENSMUSG00000001348.16	acid phosphatase 5, tartrate resistant [Source:MGI Symbol;Acc:MGI:87883]	9	22038023	22047007	-1	Acp5	protein_coding	GO:0016787	hydrolase activity	Catalysis of the hydrolysis of various bonds, e.g. C-O, C-N, C-C, phosphoric anhydride bonds, etc. Hydrolase is the systematic name for any enzyme of EC class 3.	4.84726	4.93259	0.188695	-0.297782	1.48054	0.53664	0.534923	0.9151	Up-regulated
PB.3810.19	1.58381	8.69763	5.92348	1.34e-06	0.00180884	5.15941	ENSMUSG00000027995.11	ENSMUSG00000027995.11	toll-like receptor 2 [Source:MGI Symbol;Acc:MGI:1346060]	3	83743579	83749074	-1	Tlr2	protein_coding	GO:0016021	integral component of membrane	The component of a membrane consisting of the gene products and protein complexes having at least some part of their peptide sequence embedded in the hydrophobic region of the membrane.	9.89162	10.1075	7.53242	7.73995	8.56236	8.25127	8.90843	8.60741	Up-regulated
PB.3176.19	2.64026	3.96512	5.92141	1.35e-06	0.00180884	5.33	ENSMUSG00000017652.17	ENSMUSG00000017652.17	CD40 antigen [Source:MGI Symbol;Acc:MGI:88336]	2	164897547	164914868	1	Cd40	protein_coding				6.40479	6.39136	2.13817	2.98408	4.41783	3.08041	3.1302	3.84746	Up-regulated
PB.13490.1967	-4.25224	3.7693	-5.90353	1.42e-06	0.00186203	5.1482	ENSMUSG00000112148.2	ENSMUSG00000112148.2	leukocyte immunoglobulin-like receptor, subfamily B, member 4A [Source:MGI Symbol;Acc:MGI:102701]	10	51367052	51372707	1	Lilrb4a	protein_coding	GO:0016020	membrane	A lipid bilayer along with all the proteins and protein complexes embedded in it an attached to it.	1.19264	1.50019	3.65051	4.61329	5.94734	4.44873	5.06758	4.69106	Down-regulated
PB.9283.15	2.35115	4.85707	5.89065	1.48e-06	0.00186203	5.22422	ENSMUSG00000030595.16	ENSMUSG00000030595.16	nuclear factor of kappa light polypeptide gene enhancer in B cells inhibitor, beta [Source:MGI Symbol;Acc:MGI:104752]	7	28457676	28466937	-1	Nfkbib	protein_coding	GO:0005515	protein binding	Interacting selectively and non-covalently with any protein or protein complex (a complex of two or more proteins that may include other nonprotein molecules).	7.1261	6.87898	2.74107	3.12118	4.87198	4.44873	4.44496	5.61655	Up-regulated
PB.13758.6	2.1404	5.22899	5.88507	1.5e-06	0.00186203	5.20049	ENSMUSG00000000732.10	ENSMUSG00000000732.10	icos ligand [Source:MGI Symbol;Acc:MGI:1354701]	10	77905136	77919747	1	Icosl	protein_coding	GO:0016020	membrane	A lipid bilayer along with all the proteins and protein complexes embedded in it an attached to it.	6.95406	7.23796	4.27863	3.90794	4.75009	5.23896	4.95388	4.74973	Up-regulated
PB.16030.5	-6.10631	2.23201	-5.88145	1.52e-06	0.00186203	4.29694	ENSMUSG00000016559.15	ENSMUSG00000016559.15	H3.3 histone B [Source:MGI Symbol;Acc:MGI:1101768]	11	115912738	115918788	-1	H3f3b	protein_coding	GO:0003677	DNA binding	Any molecular function by which a gene product interacts selectively and non-covalently with DNA (deoxyribonucleic acid).	-0.297782	-0.297782	2.66889	3.83007	4.12272	4.17112	3.7571	3.77398	Down-regulated
PB.21347.30	5.88888	-0.589182	5.86736	1.58e-06	0.00190023	4.25907	ENSMUSG00000091971.4	ENSMUSG00000091971.4	heat shock protein 1A [Source:MGI Symbol;Acc:MGI:96244]	17	35188166	35191132	-1	Hspa1a	protein_coding	GO:0005634	nucleus	A membrane-bounded organelle of eukaryotic cells in which chromosomes are housed and replicated. In most cells, the nucleus contains all of the cell's chromosomes except the organellar chromosomes, and is the site of RNA synthesis and processing. In some species, or in specialized cell types, RNA metabolism or DNA replication may be absent.	4.04588	3.84968	-0.297782	-0.297782	-0.297782	-0.297782	-0.297782	0.227619	Up-regulated
PB.3162.2	3.50086	3.49215	5.8389	1.71e-06	0.0020227	5.08929	ENSMUSG00000017737.3	ENSMUSG00000017737.3	matrix metallopeptidase 9 [Source:MGI Symbol;Acc:MGI:97011]	2	164782700	164797770	1	Mmp9	protein_coding	GO:0006508	proteolysis	The hydrolysis of proteins into smaller polypeptides and/or amino acids by cleavage of their peptide bonds.	5.09523	5.44753	6.12875	6.25801	0.999798	3.54151	0.820931	1.37879	Up-regulated
PB.17053.3	2.09037	8.18059	5.81848	1.82e-06	0.00210428	4.86611	ENSMUSG00000021281.16	ENSMUSG00000021281.16	tumor necrosis factor, alpha-induced protein 2 [Source:MGI Symbol;Acc:MGI:104960]	12	111408903	111421452	1	Tnfaip2	protein_coding	GO:0006887	exocytosis	A process of secretion by a cell that results in the release of intracellular molecules (e.g. hormones, matrix proteins) contained within a membrane-bounded vesicle. Exocytosis can occur either by full fusion, when the vesicle collapses into the plasma membrane, or by a kiss-and-run mechanism that involves the formation of a transient contact, a pore, between a granule (for exemple of chromaffin …	10.5086	9.87797	7.81336	6.38598	8.47528	7.68619	6.73608	7.99595	Up-regulated
PB.15110.36	1.79944	7.47765	5.79185	1.97e-06	0.00218924	4.86776	ENSMUSG00000018920.12	ENSMUSG00000018920.12	chemokine (C-X-C motif) ligand 16 [Source:MGI Symbol;Acc:MGI:1932682]	11	70344809	70350810	-1	Cxcl16	protein_coding	GO:0005044	scavenger receptor activity	Combining with any modified low-density lipoprotein (LDL) or other polyanionic ligand and delivering the ligand into the cell via endocytosis. Ligands include acetylated and oxidized LDL, Gram-positive and Gram-negative bacteria, apoptotic cells, amyloid-beta fibrils, and advanced glycation end products (AGEs).	8.54791	8.63051	7.16694	7.42271	7.08791	6.46098	7.29566	7.25125	Up-regulated
PB.11970.11	3.83496	2.13573	5.79163	1.97e-06	0.00218924	4.79947	ENSMUSG00000032177.18	ENSMUSG00000032177.18	phosphodiesterase 4A, cAMP specific [Source:MGI Symbol;Acc:MGI:99558]	9	21077010	21124544	1	Pde4a	protein_coding	GO:0007165	signal transduction	The cellular process in which a signal is conveyed to trigger a change in the activity or state of a cell. Signal transduction begins with reception of a signal (e.g. a ligand binding to a receptor or receptor activation by a stimulus such as light), or for signal transduction in the absence of ligand, signal-withdrawal or the activity of a constitutively active receptor. Signal transduction ends…	4.71873	4.5537	1.77541	1.98859	1.2601	1.0619	1.9965	1.72914	Up-regulated
PB.4753.12	3.1577	2.61813	5.7851	2e-06	0.00218992	4.92684	ENSMUSG00000028413.14	ENSMUSG00000028413.14	UDP-Gal:betaGlcNAc beta 1,4- galactosyltransferase, polypeptide 1 [Source:MGI Symbol;Acc:MGI:95705]	4	40804602	40854005	-1	B4galt1	protein_coding	GO:0016757	transferase activity, transferring glycosyl groups	Catalysis of the transfer of a glycosyl group from one compound (donor) to another (acceptor).	4.69159	5.17318	1.77541	1.83759	2.12835	1.74926	2.77599	2.24638	Up-regulated
PB.1659.31	2.14099	6.08835	5.767	2.11e-06	0.00226626	4.84893	ENSMUSG00000026981.16	ENSMUSG00000026981.16	interleukin 1 receptor antagonist [Source:MGI Symbol;Acc:MGI:96547]	2	24226865	24241506	1	Il1rn	protein_coding	GO:0006955	immune response	Any immune system process that functions in the calibrated response of an organism to a potential internal or invasive threat.	7.45141	7.87399	4.97632	5.16642	6.12948	4.85027	6.18838	6.19703	Up-regulated
PB.11029.3	2.21414	5.5142	5.75914	2.16e-06	0.00227731	4.83324	ENSMUSG00000038508.8	ENSMUSG00000038508.8	growth differentiation factor 15 [Source:MGI Symbol;Acc:MGI:1346047]	8	71082043	71085106	-1	Gdf15	protein_coding	GO:0008083	growth factor activity	The function that stimulates a cell to grow or proliferate. Most growth factors have other actions besides the induction of cell growth or proliferation.	7.73675	7.33118	3.3144	3.46822	5.65074	4.9724	5.37423	6.52838	Up-regulated
PB.7433.1	-4.5374	1.35498	-5.71749	2.44e-06	0.00252552	4.43866	novelGene_4104												0.383206	1.21722	0.188695	0.680099	4.44427	5.11183	1.26418	1.56457	Down-regulated
PB.21657.10	2.99769	2.22671	5.70218	2.55e-06	0.00255782	4.71828	ENSMUSG00000035678.9	ENSMUSG00000035678.9	tumor necrosis factor (ligand) superfamily, member 9 [Source:MGI Symbol;Acc:MGI:1101058]	17	57412325	57414757	1	Tnfsf9	protein_coding	GO:0016020	membrane	A lipid bilayer along with all the proteins and protein complexes embedded in it an attached to it.	5.17578	4.80839	0.188695	0.680099	2.12835	2.21289	2.30549	2.99304	Up-regulated
PB.5115.19	1.84116	6.46872	5.70127	2.56e-06	0.00255782	4.63806	ENSMUSG00000052684.5	ENSMUSG00000052684.5	jun proto-oncogene [Source:MGI Symbol;Acc:MGI:96646]	4	94937271	94940459	-1	Jun	protein_coding	GO:0003677	DNA binding	Any molecular function by which a gene product interacts selectively and non-covalently with DNA (deoxyribonucleic acid).	7.99721	8.07335	5.62708	5.77723	6.28388	6.10815	6.21947	5.75665	Up-regulated
PB.3176.5	2.88893	2.8038	5.69217	2.63e-06	0.00256546	4.70462	ENSMUSG00000017652.17	ENSMUSG00000017652.17	CD40 antigen [Source:MGI Symbol;Acc:MGI:88336]	2	164897547	164914868	1	Cd40	protein_coding				5.59738	5.32596	1.08299	1.25761	3.05766	2.21289	2.10702	3.38726	Up-regulated
PB.2404.19	1.95942	6.47227	5.68809	2.66e-06	0.00256546	4.6142	ENSMUSG00000027215.14	ENSMUSG00000027215.14	CD82 antigen [Source:MGI Symbol;Acc:MGI:104651]	2	93249456	93293485	-1	Cd82	protein_coding	GO:0016021	integral component of membrane	The component of a membrane consisting of the gene products and protein complexes having at least some part of their peptide sequence embedded in the hydrophobic region of the membrane.	7.68264	7.94944	5.81436	6.40625	6.11309	5.5837	5.98634	6.33116	Up-regulated
PB.8680.70	2.68986	4.79671	5.68321	2.7e-06	0.00256546	4.64742	ENSMUSG00000030142.11	ENSMUSG00000030142.11	C-type lectin domain family 4, member e [Source:MGI Symbol;Acc:MGI:1861232]	6	123258748	123266829	-1	Clec4e	protein_coding	GO:0016020	membrane	A lipid bilayer along with all the proteins and protein complexes embedded in it an attached to it.	7.048	7.28066	1.77541	3.18513	5.55692	3.28285	5.25927	5.54104	Up-regulated
PB.13490.695	-4.76552	4.09021	-5.66545	2.84e-06	0.0026587	4.48	ENSMUSG00000112023.2	ENSMUSG00000112023.2	leukocyte immunoglobulin-like receptor, subfamily B, member 4B [Source:MGI Symbol;Acc:MGI:102702]	10	51356728	51362799	1	Lilr4b	protein_coding	GO:0016020	membrane	A lipid bilayer along with all the proteins and protein complexes embedded in it an attached to it.	0.843961	1.50019	4.43911	5.05103	6.56262	4.31659	5.60832	5.42582	Down-regulated
PB.4214.38	3.12853	1.37207	5.63662	3.09e-06	0.00283303	4.51812	ENSMUSG00000014599.11	ENSMUSG00000014599.11	colony stimulating factor 1 (macrophage) [Source:MGI Symbol;Acc:MGI:1339753]	3	107648364	107667785	-1	Csf1	protein_coding	GO:0016021	integral component of membrane	The component of a membrane consisting of the gene products and protein complexes having at least some part of their peptide sequence embedded in the hydrophobic region of the membrane.	4.60696	4.80839	0.551848	0.680099	1.67172	1.99962	0.177833	0.611928	Up-regulated
PB.2718.3	1.98159	5.39308	5.62964	3.15e-06	0.00283303	4.46187	ENSMUSG00000027368.7	ENSMUSG00000027368.7	dual specificity phosphatase 2 [Source:MGI Symbol;Acc:MGI:101911]	2	127178079	127180296	1	Dusp2	protein_coding	GO:0004725	protein tyrosine phosphatase activity	Catalysis of the reaction: protein tyrosine phosphate + H2O = protein tyrosine + phosphate.	7.50696	7.58318	3.79314	3.74776	5.95655	5.13817	4.62291	5.04349	Up-regulated
PB.12153.10	2.76895	3.30282	5.62693	3.18e-06	0.00283303	4.52457	ENSMUSG00000048537.17	ENSMUSG00000048537.17	pleckstrin homology like domain, family B, member 1 [Source:MGI Symbol;Acc:MGI:2143230]	9	44597601	44646495	-1	Phldb1	protein_coding	GO:0005515	protein binding	Interacting selectively and non-covalently with any protein or protein complex (a complex of two or more proteins that may include other nonprotein molecules).	5.19523	5.04694	3.85949	3.61475	2.12835	2.96744	2.39535	2.1334	Up-regulated
PB.18462.3	4.12381	1.48728	5.6225	3.22e-06	0.00283303	4.27393	ENSMUSG00000037759.7	ENSMUSG00000037759.7	prostaglandin E receptor 2 (subtype EP2) [Source:MGI Symbol;Acc:MGI:97794]	14	45225652	45241277	1	Ptger2	protein_coding	GO:0016021	integral component of membrane	The component of a membrane consisting of the gene products and protein complexes having at least some part of their peptide sequence embedded in the hydrophobic region of the membrane.	4.54765	4.7007	1.28963	0.680099	1.2601	0.53664	1.26418	0.9151	Up-regulated
PB.5530.1	1.6816	8.26393	5.61431	3.3e-06	0.00285868	4.29855	novelGene_3062												9.67055	9.70763	6.58115	7.30891	8.33747	7.63625	8.19045	8.70824	Up-regulated
PB.17546.15	2.11675	6.5379	5.57776	3.67e-06	0.00312945	4.28401	ENSMUSG00000037966.16	ENSMUSG00000037966.16	ninjurin 1 [Source:MGI Symbol;Acc:MGI:1196617]	13	49340961	49349720	1	Ninj1	protein_coding	GO:0016021	integral component of membrane	The component of a membrane consisting of the gene products and protein complexes having at least some part of their peptide sequence embedded in the hydrophobic region of the membrane.	8.51538	8.08142	4.83507	5.7244	6.50726	5.82978	5.80967	7.10161	Up-regulated
PB.4214.22	3.44795	1.81012	5.57075	3.74e-06	0.00312945	4.32383	ENSMUSG00000014599.11	ENSMUSG00000014599.11	colony stimulating factor 1 (macrophage) [Source:MGI Symbol;Acc:MGI:1339753]	3	107648364	107667785	-1	Csf1	protein_coding	GO:0016021	integral component of membrane	The component of a membrane consisting of the gene products and protein complexes having at least some part of their peptide sequence embedded in the hydrophobic region of the membrane.	5.03172	4.31896	1.08299	0.680099	0.999798	2.39866	1.60278	1.16549	Up-regulated
PB.5912.5	2.68681	2.92748	5.56843	3.77e-06	0.00312945	4.36565	ENSMUSG00000039911.14	ENSMUSG00000039911.14	splA/ryanodine receptor domain and SOCS box containing 1 [Source:MGI Symbol;Acc:MGI:1921896]	4	149980740	150039500	-1	Spsb1	protein_coding	GO:0005515	protein binding	Interacting selectively and non-covalently with any protein or protein complex (a complex of two or more proteins that may include other nonprotein molecules).	5.70986	5.46409	0.188695	0.680099	3.61827	2.21289	4.08876	3.77398	Up-regulated
PB.15884.102	-4.91121	4.05889	-5.55488	3.92e-06	0.0032102	4.09533	ENSMUSG00000020719.15	ENSMUSG00000020719.15	DEAD box helicase 5 [Source:MGI Symbol;Acc:MGI:105037]	11	106671181	106680011	-1	Ddx5	protein_coding	GO:0003676	nucleic acid binding	Interacting selectively and non-covalently with any nucleic acid.	0.383206	1.50019	5.49764	5.52877	6.22409	4.22126	5.21059	5.19193	Down-regulated
PB.13490.141	-3.8321	4.29433	-5.5327	4.18e-06	0.00329765	4.24305	ENSMUSG00000112023.2	ENSMUSG00000112023.2	leukocyte immunoglobulin-like receptor, subfamily B, member 4B [Source:MGI Symbol;Acc:MGI:102702]	10	51356728	51362799	1	Lilr4b	protein_coding	GO:0016020	membrane	A lipid bilayer along with all the proteins and protein complexes embedded in it an attached to it.	1.47324	2.11779	4.73258	5.16642	6.42997	4.17112	5.42845	5.51872	Down-regulated
PB.11354.1	5.08735	1.39317	5.53165	4.19e-06	0.00329765	3.7257	ENSMUSG00000031779.4	ENSMUSG00000031779.4	chemokine (C-C motif) ligand 22 [Source:MGI Symbol;Acc:MGI:1306779]	8	95472218	95478327	1	Ccl22	protein_coding	GO:0005576	extracellular region	The space external to the outermost structure of a cell. For cells without external protective or external encapsulating structures this refers to space outside of the plasma membrane. This term covers the host cell environment outside an intracellular parasite.	4.16906	4.58433	1.08299	1.66891	0.681957	-0.297782	1.60278	1.37879	Up-regulated
PB.23073.1	3.04599	2.9597	5.52535	4.27e-06	0.00331453	4.24719	ENSMUSG00000024778.14	ENSMUSG00000024778.14	Fas (TNF receptor superfamily member 6) [Source:MGI Symbol;Acc:MGI:95484]	19	34268066	34305172	1	Fas	protein_coding	GO:0016020	membrane	A lipid bilayer along with all the proteins and protein complexes embedded in it an attached to it.	5.19523	5.67796	1.63092	2.57055	3.1246	1.74926	1.87682	3.11708	Up-regulated
PB.16826.13	-1.6043	9.57338	-5.51209	4.44e-06	0.00340043	3.98675	ENSMUSG00000021250.14	ENSMUSG00000021250.14	FBJ osteosarcoma oncogene [Source:MGI Symbol;Acc:MGI:95574]	12	85520664	85524047	1	Fos	protein_coding	GO:0003677	DNA binding	Any molecular function by which a gene product interacts selectively and non-covalently with DNA (deoxyribonucleic acid).	8.18163	8.53576	9.84774	10.207	10.3075	9.56543	10.1448	9.80751	Down-regulated
PB.14514.15	1.93369	6.65727	5.47596	4.93e-06	0.00361085	4.00621	ENSMUSG00000020134.14	ENSMUSG00000020134.14	pellino 1 [Source:MGI Symbol;Acc:MGI:1914495]	11	21041291	21100323	1	Peli1	protein_coding	GO:0061630	ubiquitin protein ligase activity	Catalysis of the transfer of ubiquitin to a substrate protein via the reaction X-ubiquitin + S -> X + S-ubiquitin, where X is either an E2 or E3 enzyme, the X-ubiquitin linkage is a thioester bond, and the S-ubiquitin linkage is an amide bond: an isopeptide bond between the C-terminal glycine of ubiquitin and the epsilon-amino group of lysine residues in the substrate or, in the linear extension …	7.99165	7.97855	5.96512	6.22797	6.63902	5.4	6.65199	6.48299	Up-regulated
PB.21345.1	5.04972	0.0554751	5.47415	4.96e-06	0.00361085	3.64688	ENSMUSG00000090877.4	ENSMUSG00000090877.4	heat shock protein 1B [Source:MGI Symbol;Acc:MGI:99517]	17	35175412	35178214	-1	Hspa1b	protein_coding	GO:0005737	cytoplasm	All of the contents of a cell excluding the plasma membrane and nucleus, but including other subcellular structures.	4.35353	4.28207	0.188695	0.272472	-0.297782	1.44613	-0.297782	-0.297782	Up-regulated
PB.21347.43	5.46958	-0.0338404	5.47412	4.96e-06	0.00361085	3.49463	ENSMUSG00000091971.4	ENSMUSG00000091971.4	heat shock protein 1A [Source:MGI Symbol;Acc:MGI:96244]	17	35188166	35191132	-1	Hspa1a	protein_coding	GO:0005634	nucleus	A membrane-bounded organelle of eukaryotic cells in which chromosomes are housed and replicated. In most cells, the nucleus contains all of the cell's chromosomes except the organellar chromosomes, and is the site of RNA synthesis and processing. In some species, or in specialized cell types, RNA metabolism or DNA replication may be absent.	4.20789	4.20534	-0.297782	0.680099	-0.297782	0.53664	0.177833	-0.297782	Up-regulated
PB.4973.1	1.90753	6.60106	5.44114	5.46e-06	0.00392676	3.90696	ENSMUSG00000066152.12	ENSMUSG00000066152.12	solute carrier family 31, member 2 [Source:MGI Symbol;Acc:MGI:1333844]	4	62180799	62216648	1	Slc31a2	protein_coding	GO:0016021	integral component of membrane	The component of a membrane consisting of the gene products and protein complexes having at least some part of their peptide sequence embedded in the hydrophobic region of the membrane.	7.88787	8.07335	5.98754	6.34457	6.58656	5.50493	6.06375	6.44206	Up-regulated
PB.10529.10	1.04941	14.0064	5.42573	5.71e-06	0.00405769	3.37895	ENSMUSG00000007891.17	ENSMUSG00000007891.17	cathepsin D [Source:MGI Symbol;Acc:MGI:88562]	7	141929648	141941775	-1	Ctsd	protein_coding	GO:0006508	proteolysis	The hydrolysis of proteins into smaller polypeptides and/or amino acids by cleavage of their peptide bonds.	14.4197	14.5989	13.5747	14.0943	13.7339	13.1455	14.1855	14.2994	Unchanged
PB.16256.33	5.50641	-0.196165	5.41802	5.84e-06	0.00410048	3.24056	ENSMUSG00000054364.6	ENSMUSG00000054364.6	ras homolog family member B [Source:MGI Symbol;Acc:MGI:107949]	12	8547661	8550009	-1	Rhob	protein_coding	GO:0003924	GTPase activity	Catalysis of the reaction: GTP + H2O = GDP + phosphate.	3.47495	3.68989	-0.297782	0.272472	-0.297782	-0.297782	0.177833	0.611928	Up-regulated
PB.19423.66	2.14567	4.35532	5.40365	6.09e-06	0.00422567	3.87948	ENSMUSG00000013846.11	ENSMUSG00000013846.11	ST3 beta-galactoside alpha-2,3-sialyltransferase 1 [Source:MGI Symbol;Acc:MGI:98304]	15	66974724	67048679	-1	St3gal1	protein_coding	GO:0006486	protein glycosylation	A protein modification process that results in the addition of a carbohydrate or carbohydrate derivative unit to a protein amino acid, e.g. the addition of glycan chains to proteins.	6.23659	6.4424	2.9983	3.46822	4.36344	4.06529	3.57681	4.13843	Up-regulated
PB.5666.64	2.40596	4.22338	5.38862	6.36e-06	0.00435196	3.84502	ENSMUSG00000037266.19	ENSMUSG00000037266.19	arginine/serine rich protein 1 [Source:MGI Symbol;Acc:MGI:106498]	4	134650903	134654982	1	Rsrp1	protein_coding				6.15945	6.4836	2.93816	3.24637	4.30692	3.54151	3.07688	4.54409	Up-regulated
PB.7137.5	2.16743	4.27427	5.38405	6.45e-06	0.00435196	3.82488	ENSMUSG00000029449.12	ENSMUSG00000029449.12	ras homolog family member F (in filopodia) [Source:MGI Symbol;Acc:MGI:1345629]	5	123241107	123270755	-1	Rhof	protein_coding	GO:0005737	cytoplasm	All of the contents of a cell excluding the plasma membrane and nucleus, but including other subcellular structures.	6.39641	6.32944	2.02709	2.75041	4.56968	3.82704	4.33572	4.54409	Up-regulated
PB.13490.1778	-5.61985	3.68888	-5.38165	6.49e-06	0.00435196	3.47691	ENSMUSG00000112148.2	ENSMUSG00000112148.2	leukocyte immunoglobulin-like receptor, subfamily B, member 4A [Source:MGI Symbol;Acc:MGI:102701]	10	51367052	51372707	1	Lilrb4a	protein_coding	GO:0016020	membrane	A lipid bilayer along with all the proteins and protein complexes embedded in it an attached to it.	0.383206	0.397613	5.51832	5.27327	6.26916	4.00931	4.74757	4.71088	Down-regulated
PB.15382.2	3.53767	0.406632	5.37752	6.57e-06	0.00435522	3.73869	ENSMUSG00000035042.3	ENSMUSG00000035042.3	chemokine (C-C motif) ligand 5 [Source:MGI Symbol;Acc:MGI:98262]	11	83416604	83421344	-1	Ccl5	protein_coding	GO:0005576	extracellular region	The space external to the outermost structure of a cell. For cells without external protective or external encapsulating structures this refers to space outside of the plasma membrane. This term covers the host cell environment outside an intracellular parasite.	4.28254	4.35492	0.188695	0.272472	0.999798	1.44613	-0.297782	-0.297782	Up-regulated
PB.13490.16	-5.06589	3.44578	-5.35265	7.07e-06	0.00457082	3.48124	ENSMUSG00000112023.2	ENSMUSG00000112023.2	leukocyte immunoglobulin-like receptor, subfamily B, member 4B [Source:MGI Symbol;Acc:MGI:102702]	10	51356728	51362799	1	Lilr4b	protein_coding	GO:0016020	membrane	A lipid bilayer along with all the proteins and protein complexes embedded in it an attached to it.	0.843961	0.397613	3.75878	4.21415	5.92873	4.00931	5.16021	4.84251	Down-regulated
PB.22836.3	4.92755	0.775453	5.3468	7.19e-06	0.00457082	3.34696	ENSMUSG00000069833.14	ENSMUSG00000069833.14	AHNAK nucleoprotein (desmoyokin) [Source:MGI Symbol;Acc:MGI:1316648]	19	8966648	9054278	1	Ahnak	protein_coding	GO:0005515	protein binding	Interacting selectively and non-covalently with any protein or protein complex (a complex of two or more proteins that may include other nonprotein molecules).	4.57761	4.39001	-0.297782	0.680099	0.999798	-0.297782	0.820931	1.37879	Up-regulated
PB.8099.1	2.56114	4.09055	5.34537	7.22e-06	0.00457082	3.73769	ENSMUSG00000036390.9	ENSMUSG00000036390.9	growth arrest and DNA-damage-inducible 45 alpha [Source:MGI Symbol;Acc:MGI:107799]	6	67012080	67014441	-1	Gadd45a	protein_coding	GO:0005634	nucleus	A membrane-bounded organelle of eukaryotic cells in which chromosomes are housed and replicated. In most cells, the nucleus contains all of the cell's chromosomes except the organellar chromosomes, and is the site of RNA synthesis and processing. In some species, or in specialized cell types, RNA metabolism or DNA replication may be absent.	6.19854	5.93717	3.26629	2.83258	4.27781	2.7109	3.45671	4.58763	Up-regulated
PB.21198.60	3.58232	0.96458	5.34111	7.31e-06	0.00457082	3.63531	ENSMUSG00000024014.9	ENSMUSG00000024014.9	proviral integration site 1 [Source:MGI Symbol;Acc:MGI:97584]	17	29709727	29715086	1	Pim1	protein_coding	GO:0043066	negative regulation of apoptotic process	Any process that stops, prevents, or reduces the frequency, rate or extent of cell death by apoptotic process.	4.16906	4.61431	-0.297782	-0.297782	1.2601	1.0619	1.44339	1.72914	Up-regulated
PB.12857.31	1.93724	5.7391	5.33952	7.34e-06	0.00457082	3.67675	ENSMUSG00000032577.17	ENSMUSG00000032577.17	mitogen-activated protein kinase-activated protein kinase 3 [Source:MGI Symbol;Acc:MGI:2143163]	9	107132126	107167076	-1	Mapkapk3	protein_coding	GO:0005524	ATP binding	Interacting selectively and non-covalently with ATP, adenosine 5'-triphosphate, a universally important coenzyme and enzyme regulator.	6.75213	6.79638	5.58847	5.79783	4.89133	4.81805	5.74278	5.66816	Up-regulated
PB.17197.169	-2.54154	4.78742	-5.33857	7.36e-06	0.00457082	3.73068	ENSMUSG00000097715.3	ENSMUSG00000097715.3	G protein-coupled receptor 137B, pseudogene [Source:MGI Symbol;Acc:MGI:3710533]	13	12629946	12665277	-1	Gpr137b-ps	transcribed_unprocessed_pseudogene				3.03113	3.1497	4.89956	5.57725	6.00177	5.0298	5.38524	5.55207	Down-regulated
PB.13230.20	2.49839	3.41324	5.33281	7.49e-06	0.00459981	3.71546	ENSMUSG00000039232.13	ENSMUSG00000039232.13	syntaxin 11 [Source:MGI Symbol;Acc:MGI:1921982]	10	12813953	12840042	-1	Stx11	protein_coding	GO:0016020	membrane	A lipid bilayer along with all the proteins and protein complexes embedded in it an attached to it.	5.50685	5.57498	2.02709	2.36502	3.70831	2.39866	3.37071	3.23129	Up-regulated
PB.12153.6	5.42295	0.0736147	5.32867	7.58e-06	0.0046076	3.0362	ENSMUSG00000048537.17	ENSMUSG00000048537.17	pleckstrin homology like domain, family B, member 1 [Source:MGI Symbol;Acc:MGI:2143230]	9	44597601	44646495	-1	Phldb1	protein_coding	GO:0005515	protein binding	Interacting selectively and non-covalently with any protein or protein complex (a complex of two or more proteins that may include other nonprotein molecules).	3.11524	3.89923	0.188695	0.272472	-0.297782	-0.297782	0.534923	0.611928	Up-regulated
PB.8680.50	2.91138	4.01507	5.29047	8.47e-06	0.00509801	3.59314	ENSMUSG00000030142.11	ENSMUSG00000030142.11	C-type lectin domain family 4, member e [Source:MGI Symbol;Acc:MGI:1861232]	6	123258748	123266829	-1	Clec4e	protein_coding	GO:0016020	membrane	A lipid bilayer along with all the proteins and protein complexes embedded in it an attached to it.	6.02458	6.25526	2.02709	2.91032	4.61694	1.74926	4.54652	4.73044	Up-regulated
PB.22750.2	1.58177	7.3004	5.28339	8.65e-06	0.00515171	3.41099	ENSMUSG00000024772.10	ENSMUSG00000024772.10	EH-domain containing 1 [Source:MGI Symbol;Acc:MGI:1341878]	19	6326755	6350126	1	Ehd1	protein_coding	GO:0005525	GTP binding	Interacting selectively and non-covalently with GTP, guanosine triphosphate.	8.52887	8.82416	6.01691	6.23554	7.16943	7.01687	7.22389	7.44124	Up-regulated
PB.3884.125	-4.15609	3.14938	-5.2409	9.79e-06	0.00577282	3.24762	ENSMUSG00000028063.16	ENSMUSG00000028063.16	lamin A [Source:MGI Symbol;Acc:MGI:96794]	3	88387454	88417263	-1	Lmna	protein_coding				1.19264	0.397613	2.93816	3.41587	4.6627	4.06529	5.01185	5.07443	Down-regulated
PB.18954.1	4.86515	0.540339	5.23038	1.01e-05	0.00584849	3.13499	ENSMUSG00000022126.7	ENSMUSG00000022126.7	aconitate decarboxylase 1 [Source:MGI Symbol;Acc:MGI:103206]	14	103284413	103294009	1	Acod1	protein_coding	GO:0016829	lyase activity	Catalysis of the cleavage of C-C, C-O, C-N and other bonds by other means than by hydrolysis or oxidation, or conversely adding a group to a double bond. They differ from other enzymes in that two substrates are involved in one reaction direction, but only one in the other direction. When acting on the single substrate, a molecule is eliminated and this generates either a new double bond or a new…	4.51706	4.28207	0.551848	0.272472	-0.297782	1.99962	0.534923	-0.297782	Up-regulated
PB.6735.102	4.23875	0.617401	5.22685	1.02e-05	0.00584849	3.17295	ENSMUSG00000089809.10	ENSMUSG00000089809.10	RasGEF domain family, member 1B [Source:MGI Symbol;Acc:MGI:2443755]	5	99365285	99876924	-1	Rasgef1b	protein_coding	GO:0005085	guanyl-nucleotide exchange factor activity	Stimulates the exchange of guanyl nucleotides associated with a GTPase. Under normal cellular physiological conditions, the concentration of GTP is higher than that of GDP, favoring the replacement of GDP by GTP in association with the GTPase.	4.00237	4.49044	-0.297782	-0.297782	0.681957	0.53664	1.60278	0.9151	Up-regulated
PB.1950.59	2.18692	3.38298	5.22629	1.02e-05	0.00584849	3.40371	ENSMUSG00000026875.15	ENSMUSG00000026875.15	TNF receptor-associated factor 1 [Source:MGI Symbol;Acc:MGI:101836]	2	34831762	34851784	-1	Traf1	protein_coding	GO:0005515	protein binding	Interacting selectively and non-covalently with any protein or protein complex (a complex of two or more proteins that may include other nonprotein molecules).	5.76298	5.9607	1.08299	1.83759	3.8731	3.54151	3.1302	3.05639	Up-regulated
PB.22718.25	-2.56041	6.13622	-5.21743	1.05e-05	0.00594374	3.36408	ENSMUSG00000092341.4	ENSMUSG00000092341.4	metastasis associated lung adenocarcinoma transcript 1 (non-coding RNA) [Source:MGI Symbol;Acc:MGI:1919539]	19	5845718	5852700	-1	Malat1	lncRNA				4.00237	3.99351	6.76115	7.30891	7.36896	5.54485	7.43725	6.8252	Down-regulated
PB.4994.44	2.99293	2.96613	5.21373	1.06e-05	0.00595093	3.39635	ENSMUSG00000039158.12	ENSMUSG00000039158.12	AT-hook transcription factor [Source:MGI Symbol;Acc:MGI:2140340]	4	63285362	63321591	-1	Akna	protein_coding	GO:0005634	nucleus	A membrane-bounded organelle of eukaryotic cells in which chromosomes are housed and replicated. In most cells, the nucleus contains all of the cell's chromosomes except the organellar chromosomes, and is the site of RNA synthesis and processing. In some species, or in specialized cell types, RNA metabolism or DNA replication may be absent.	5.0532	4.58433	3.11154	2.83258	1.2601	3.18518	2.63554	2.24638	Up-regulated
PB.15355.17	3.66339	1.9111	5.16648	1.22e-05	0.00669401	3.15032	ENSMUSG00000020696.19	ENSMUSG00000020696.19	ring finger and FYVE like domain containing protein [Source:MGI Symbol;Acc:MGI:1914588]	11	82693275	82762036	-1	Rffl	protein_coding	GO:0005737	cytoplasm	All of the contents of a cell excluding the plasma membrane and nucleus, but including other subcellular structures.	4.00237	4.31896	2.8098	2.57055	0.681957	1.44613	1.05951	0.9151	Up-regulated
PB.17091.21	-4.23192	2.04876	-5.16383	1.23e-05	0.00669401	3.00213	ENSMUSG00000011158.9	ENSMUSG00000011158.9	BRF1, RNA polymerase III transcription initiation factor 90 kDa subunit [Source:MGI Symbol;Acc:MGI:1919558]	12	112923705	112964324	-1	Brf1	protein_coding	GO:0006352	DNA-templated transcription, initiation	Any process involved in the assembly of the RNA polymerase preinitiation complex (PIC) at the core promoter region of a DNA template, resulting in the subsequent synthesis of RNA from that promoter. The initiation phase includes PIC assembly and the formation of the first few bonds in the RNA chain, including abortive initiation, which occurs when the first few nucleotides are repeatedly synthesi…	0.383206	0.86485	0.841726	0.272472	4.44427	3.95108	4.46585	4.38044	Down-regulated
PB.13490.543	-5.88299	2.35025	-5.16369	1.23e-05	0.00669401	2.67269	ENSMUSG00000112023.2	ENSMUSG00000112023.2	leukocyte immunoglobulin-like receptor, subfamily B, member 4B [Source:MGI Symbol;Acc:MGI:102702]	10	51356728	51362799	1	Lilr4b	protein_coding	GO:0016020	membrane	A lipid bilayer along with all the proteins and protein complexes embedded in it an attached to it.	-0.297782	-0.297782	3.89156	3.7895	4.85237	2.84486	3.94737	3.88285	Down-regulated
PB.16449.42	-3.16669	4.29855	-5.14899	1.28e-05	0.00675725	3.22115	ENSMUSG00000001627.13	ENSMUSG00000001627.13	interferon-related developmental regulator 1 [Source:MGI Symbol;Acc:MGI:1316717]	12	40251566	40298503	-1	Ifrd1	protein_coding	GO:0006357	regulation of transcription by RNA polymerase II	Any process that modulates the frequency, rate or extent of transcription mediated by RNA polymerase II.	1.47324	2.77808	3.85949	4.38726	5.87142	4.17112	6.23172	6.25894	Down-regulated
PB.11695.61	2.06294	4.9814	5.14709	1.29e-05	0.00675725	3.15777	ENSMUSG00000041515.11	ENSMUSG00000041515.11	interferon regulatory factor 8 [Source:MGI Symbol;Acc:MGI:96395]	8	121463097	121483433	1	Irf8	protein_coding	GO:0006355	regulation of transcription, DNA-templated	Any process that modulates the frequency, rate or extent of cellular DNA-templated transcription.	6.33634	6.45074	4.09803	4.44064	4.21776	4.53054	4.58522	5.44961	Up-regulated
PB.4214.48	3.80947	0.847956	5.14529	1.29e-05	0.00675725	3.06346	ENSMUSG00000014599.11	ENSMUSG00000014599.11	colony stimulating factor 1 (macrophage) [Source:MGI Symbol;Acc:MGI:1339753]	3	107648364	107667785	-1	Csf1	protein_coding	GO:0016021	integral component of membrane	The component of a membrane consisting of the gene products and protein complexes having at least some part of their peptide sequence embedded in the hydrophobic region of the membrane.	4.2457	4.39001	0.188695	0.272472	1.2601	0.53664	0.177833	0.9151	Up-regulated
PB.10716.2	4.3542	0.665854	5.14519	1.29e-05	0.00675725	2.97406	ENSMUSG00000031538.7	ENSMUSG00000031538.7	plasminogen activator, tissue [Source:MGI Symbol;Acc:MGI:97610]	8	23247743	23272860	1	Plat	protein_coding				4.04588	4.67248	-0.297782	0.272472	0.681957	0.53664	1.44339	0.227619	Up-regulated
PB.13490.652	-5.23464	3.14824	-5.14494	1.29e-05	0.00675725	2.89797	ENSMUSG00000112023.2	ENSMUSG00000112023.2	leukocyte immunoglobulin-like receptor, subfamily B, member 4B [Source:MGI Symbol;Acc:MGI:102702]	10	51356728	51362799	1	Lilr4b	protein_coding	GO:0016020	membrane	A lipid bilayer along with all the proteins and protein complexes embedded in it an attached to it.	0.383206	0.397613	3.79314	3.94536	5.83191	3.69133	4.40225	4.65057	Down-regulated
PB.16118.6	2.1798	6.11363	5.13216	1.34e-05	0.00692854	3.11804	ENSMUSG00000025582.5	ENSMUSG00000025582.5	neuronal pentraxin 1 [Source:MGI Symbol;Acc:MGI:107811]	11	119429545	119438579	-1	Nptx1	protein_coding	GO:0046872	metal ion binding	Interacting selectively and non-covalently with any metal ion.	6.44597	6.35631	8.46277	7.78192	3.70831	4.91263	5.80148	5.59537	Up-regulated
PB.11356.3	1.74208	5.67678	5.13032	1.35e-05	0.00692854	3.05269	ENSMUSG00000031778.14	ENSMUSG00000031778.14	chemokine (C-X3-C motif) ligand 1 [Source:MGI Symbol;Acc:MGI:1097153]	8	95498637	95509055	1	Cx3cl1	protein_coding	GO:0016021	integral component of membrane	The component of a membrane consisting of the gene products and protein complexes having at least some part of their peptide sequence embedded in the hydrophobic region of the membrane.	7.35091	7.44401	4.62225	4.58986	5.67328	5.65839	5.35196	4.89544	Up-regulated
PB.557.4	-5.03608	2.23336	-5.12576	1.37e-05	0.00696079	2.67177	ENSMUSG00000045658.17	ENSMUSG00000045658.17	phosphotyrosine interaction domain containing 1 [Source:MGI Symbol;Acc:MGI:2138391]	1	84014017	84341901	-1	Pid1	protein_coding	GO:0042127	regulation of cell population proliferation	Any process that modulates the frequency, rate or extent of cell proliferation.	-0.297782	0.397613	3.79314	3.56754	4.21776	3.46034	3.07688	2.7075	Down-regulated
PB.2404.14	2.2383	3.74646	5.0953	1.5e-05	0.00754159	3.0573	ENSMUSG00000027215.14	ENSMUSG00000027215.14	CD82 antigen [Source:MGI Symbol;Acc:MGI:104651]	2	93249456	93293485	-1	Cd82	protein_coding	GO:0016021	integral component of membrane	The component of a membrane consisting of the gene products and protein complexes having at least some part of their peptide sequence embedded in the hydrophobic region of the membrane.	5.21443	5.63472	2.87541	3.05426	3.30857	3.18518	3.65165	3.65623	Up-regulated
PB.5833.99	1.63106	8.08163	5.08598	1.54e-05	0.00768348	2.83374	ENSMUSG00000028599.11	ENSMUSG00000028599.11	tumor necrosis factor receptor superfamily, member 1b [Source:MGI Symbol;Acc:MGI:1314883]	4	144940033	144973440	-1	Tnfrsf1b	protein_coding	GO:0016020	membrane	A lipid bilayer along with all the proteins and protein complexes embedded in it an attached to it.	8.97816	8.94116	8.78963	8.53118	6.84657	7.88592	7.63926	7.07126	Up-regulated
PB.7990.275	5.0735	-0.991059	5.07306	1.6e-05	0.00791089	2.44523	ENSMUSG00000029816.11	ENSMUSG00000029816.11	glycoprotein (transmembrane) nmb [Source:MGI Symbol;Acc:MGI:1934765]	6	49013480	49047863	1	Gpnmb	protein_coding				3.19472	3.1497	-0.297782	-0.297782	-0.297782	-0.297782	-0.297782	-0.297782	Up-regulated
PB.15385.13	2.23089	4.19776	5.06566	1.63e-05	0.00801603	2.96157	ENSMUSG00000018927.4	ENSMUSG00000018927.4	chemokine (C-C motif) ligand 6 [Source:MGI Symbol;Acc:MGI:98263]	11	83478708	83483913	-1	Ccl6	protein_coding	GO:0005576	extracellular region	The space external to the outermost structure of a cell. For cells without external protective or external encapsulating structures this refers to space outside of the plasma membrane. This term covers the host cell environment outside an intracellular parasite.	6.01366	5.54416	3.92292	4.18316	3.41936	3.82704	3.07688	4.04781	Up-regulated
PB.3162.3	5.0735	0.50828	5.06026	1.66e-05	0.00807567	2.41622	ENSMUSG00000017737.3	ENSMUSG00000017737.3	matrix metallopeptidase 9 [Source:MGI Symbol;Acc:MGI:97011]	2	164782700	164797770	1	Mmp9	protein_coding	GO:0006508	proteolysis	The hydrolysis of proteins into smaller polypeptides and/or amino acids by cleavage of their peptide bonds.	3.19472	3.1497	3.72359	3.46822	-0.297782	-0.297782	-0.297782	-0.297782	Up-regulated
PB.17704.29	-3.19218	4.30646	-5.05599	1.68e-05	0.00810962	2.95976	ENSMUSG00000113326.2	ENSMUSG00000113326.2	predicted gene, 47586 [Source:MGI Symbol;Acc:MGI:6096627]	13	63392035	63394062	1	Gm47586	TEC				1.19264	2.27623	6.35834	5.95283	5.26217	3.95108	5.09466	5.10472	Down-regulated
PB.10688.66	-3.44201	4.48888	-5.04132	1.75e-05	0.0083947	2.92833	ENSMUSG00000071793.13	ENSMUSG00000071793.13	RIKEN cDNA 2610005L07 gene [Source:MGI Symbol;Acc:MGI:1914283]	8	20016466	20055498	1	2610005L07Rik	transcribed_unprocessed_pseudogene				2.63496	1.21722	5.91139	5.83817	6.15372	3.95108	5.51117	5.36456	Down-regulated
PB.1839.3	5.11569	-0.782327	5.03622	1.78e-05	0.00845147	2.36329	ENSMUSG00000050737.14	ENSMUSG00000050737.14	prostaglandin E synthase [Source:MGI Symbol;Acc:MGI:1927593]	2	30779483	30819875	-1	Ptges	protein_coding	GO:0005737	cytoplasm	All of the contents of a cell excluding the plasma membrane and nucleus, but including other subcellular structures.	3.19472	3.22936	-0.297782	0.272472	-0.297782	-0.297782	-0.297782	-0.297782	Up-regulated
PB.1659.1	3.02737	2.87044	5.03008	1.81e-05	0.00851648	2.88303	ENSMUSG00000026981.16	ENSMUSG00000026981.16	interleukin 1 receptor antagonist [Source:MGI Symbol;Acc:MGI:96547]	2	24226865	24241506	1	Il1rn	protein_coding	GO:0006955	immune response	Any immune system process that functions in the calibrated response of an organism to a potential internal or invasive threat.	4.38775	4.20534	3.11154	3.46822	1.2601	1.99962	3.07688	2.62632	Up-regulated
PB.3176.37	4.84046	-0.444716	5.0281	1.82e-05	0.00851648	2.44846	ENSMUSG00000017652.17	ENSMUSG00000017652.17	CD40 antigen [Source:MGI Symbol;Acc:MGI:88336]	2	164897547	164914868	1	Cd40	protein_coding				3.91119	3.5726	-0.297782	-0.297782	0.273705	-0.297782	-0.297782	0.227619	Up-regulated
PB.22945.1	-2.85756	4.64884	-5.02165	1.85e-05	0.00860939	2.8772	ENSMUSG00000024750.12	ENSMUSG00000024750.12	zinc finger, AN1-type domain 5 [Source:MGI Symbol;Acc:MGI:1278334]	19	21249642	21264204	1	Zfand5	protein_coding	GO:0003677	DNA binding	Any molecular function by which a gene product interacts selectively and non-covalently with DNA (deoxyribonucleic acid).	2.087	2.27623	5.97263	6.20501	5.56899	4.06529	5.82592	5.69826	Down-regulated
PB.6007.57	-2.55751	4.09466	-5.00736	1.93e-05	0.00885946	2.83319	ENSMUSG00000029068.17	ENSMUSG00000029068.17	cyclin L2 [Source:MGI Symbol;Acc:MGI:1927119]	4	155896946	155909000	1	Ccnl2	protein_coding	GO:0006357	regulation of transcription by RNA polymerase II	Any process that modulates the frequency, rate or extent of transcription mediated by RNA polymerase II.	3.11524	2.11779	4.39505	4.63635	5.4695	4.56978	4.42377	4.54409	Down-regulated
PB.13490.596	-5.81916	2.28993	-5.00379	1.95e-05	0.00885946	2.30695	ENSMUSG00000112023.2	ENSMUSG00000112023.2	leukocyte immunoglobulin-like receptor, subfamily B, member 4B [Source:MGI Symbol;Acc:MGI:102702]	10	51356728	51362799	1	Lilr4b	protein_coding	GO:0016020	membrane	A lipid bilayer along with all the proteins and protein complexes embedded in it an attached to it.	-0.297782	-0.297782	3.75878	3.46822	4.85237	2.7109	3.85537	4.10885	Down-regulated
PB.10268.59	1.39403	9.85713	5.00102	1.97e-05	0.00886303	2.44314	ENSMUSG00000030695.17	ENSMUSG00000030695.17	aldolase A, fructose-bisphosphate [Source:MGI Symbol;Acc:MGI:87994]	7	126394406	126399923	-1	Aldoa	protein_coding	GO:0003824	catalytic activity	Catalysis of a biochemical reaction at physiological temperatures. In biologically catalyzed reactions, the reactants are known as substrates, and the catalysts are naturally occurring macromolecular substances known as enzymes. Enzymes possess specific binding sites for substrates, and are usually composed wholly or largely of protein, but RNA that has catalytic activity (ribozyme) is often also…	10.9715	11.0893	8.79388	8.99086	9.81183	9.43739	9.3176	10.4535	Unchanged
PB.21117.59	2.13838	3.70659	4.99314	2.01e-05	0.00895602	2.7579	ENSMUSG00000024190.8	ENSMUSG00000024190.8	dual specificity phosphatase 1 [Source:MGI Symbol;Acc:MGI:105120]	17	26724564	26781102	-1	Dusp1	protein_coding	GO:0004725	protein tyrosine phosphatase activity	Catalysis of the reaction: protein tyrosine phosphate + H2O = protein tyrosine + phosphate.	5.68255	5.91324	1.90673	2.57055	3.66399	3.76078	3.07688	3.84746	Up-regulated
PB.16826.6	-3.21191	3.78798	-4.99037	2.03e-05	0.00895602	2.77536	ENSMUSG00000021250.14	ENSMUSG00000021250.14	FBJ osteosarcoma oncogene [Source:MGI Symbol;Acc:MGI:95574]	12	85520664	85524047	1	Fos	protein_coding	GO:0003677	DNA binding	Any molecular function by which a gene product interacts selectively and non-covalently with DNA (deoxyribonucleic acid).	1.19264	1.93977	4.54371	5.28791	4.94787	3.95108	4.73041	4.56603	Down-regulated
PB.18123.43	-2.40966	4.82958	-4.98965	2.03e-05	0.00895602	2.7787	ENSMUSG00000042364.12	ENSMUSG00000042364.12	sorting nexin 18 [Source:MGI Symbol;Acc:MGI:2137642]	13	113728715	113755100	-1	Snx18	protein_coding	GO:0005515	protein binding	Interacting selectively and non-covalently with any protein or protein complex (a complex of two or more proteins that may include other nonprotein molecules).	2.8466	2.88034	6.02416	5.90616	5.63934	4.64517	5.43905	5.606	Down-regulated
PB.13490.657	-4.60209	2.79258	-4.98003	2.09e-05	0.00909504	2.48789	ENSMUSG00000112023.2	ENSMUSG00000112023.2	leukocyte immunoglobulin-like receptor, subfamily B, member 4B [Source:MGI Symbol;Acc:MGI:102702]	10	51356728	51362799	1	Lilr4b	protein_coding	GO:0016020	membrane	A lipid bilayer along with all the proteins and protein complexes embedded in it an attached to it.	0.383206	0.397613	3.57354	3.30511	4.87198	3.46034	4.33572	4.01629	Down-regulated
PB.18094.2	1.54162	7.65221	4.97926	2.1e-05	0.00909504	2.56854	ENSMUSG00000021701.9	ENSMUSG00000021701.9	polo like kinase 2 [Source:MGI Symbol;Acc:MGI:1099790]	13	110531580	110537378	1	Plk2	protein_coding	GO:0005515	protein binding	Interacting selectively and non-covalently with any protein or protein complex (a complex of two or more proteins that may include other nonprotein molecules).	8.29642	8.35443	7.8808	8.20465	6.90485	6.65587	7.602	7.35568	Up-regulated
PB.18954.20	3.88823	0.254933	4.97403	2.13e-05	0.00911494	2.61861	ENSMUSG00000022126.7	ENSMUSG00000022126.7	aconitate decarboxylase 1 [Source:MGI Symbol;Acc:MGI:103206]	14	103284413	103294009	1	Acod1	protein_coding	GO:0016829	lyase activity	Catalysis of the cleavage of C-C, C-O, C-N and other bonds by other means than by hydrolysis or oxidation, or conversely adding a group to a double bond. They differ from other enzymes in that two substrates are involved in one reaction direction, but only one in the other direction. When acting on the single substrate, a molecule is eliminated and this generates either a new double bond or a new…	3.76263	4.64369	-0.297782	0.272472	0.681957	1.0619	0.177833	-0.297782	Up-regulated
PB.16826.14	-4.97191	2.20372	-4.97349	2.13e-05	0.00911494	2.31743	ENSMUSG00000021250.14	ENSMUSG00000021250.14	FBJ osteosarcoma oncogene [Source:MGI Symbol;Acc:MGI:95574]	12	85520664	85524047	1	Fos	protein_coding	GO:0003677	DNA binding	Any molecular function by which a gene product interacts selectively and non-covalently with DNA (deoxyribonucleic acid).	0.383206	-0.297782	2.51272	3.12118	3.9854	3.61837	4.08876	3.28518	Down-regulated
PB.13490.1781	-4.36782	2.96336	-4.95907	2.22e-05	0.00942054	2.50124	ENSMUSG00000112148.2	ENSMUSG00000112148.2	leukocyte immunoglobulin-like receptor, subfamily B, member 4A [Source:MGI Symbol;Acc:MGI:102701]	10	51367052	51372707	1	Lilrb4a	protein_coding	GO:0016020	membrane	A lipid bilayer along with all the proteins and protein complexes embedded in it an attached to it.	0.383206	0.86485	4.25417	3.98183	4.85237	3.76078	3.18161	4.13843	Down-regulated
PB.20926.1	1.9153	5.3306	4.95721	2.24e-05	0.00942054	2.62933	ENSMUSG00000006818.6	ENSMUSG00000006818.6	superoxide dismutase 2, mitochondrial [Source:MGI Symbol;Acc:MGI:98352]	17	13225733	13258950	1	Sod2	protein_coding	GO:0055114	oxidation-reduction process	A metabolic process that results in the removal or addition of one or more electrons to or from a substance, with or without the concomitant removal or addition of a proton or protons.	6.23659	6.36515	5.75459	5.8677	4.6627	4.11917	4.95388	4.87801	Up-regulated
PB.16826.3	-4.73234	2.56176	-4.92871	2.43e-05	0.0100769	2.33453	ENSMUSG00000021250.14	ENSMUSG00000021250.14	FBJ osteosarcoma oncogene [Source:MGI Symbol;Acc:MGI:95574]	12	85520664	85524047	1	Fos	protein_coding	GO:0003677	DNA binding	Any molecular function by which a gene product interacts selectively and non-covalently with DNA (deoxyribonucleic acid).	1.19264	-0.297782	3.11154	3.61475	3.70831	4.75136	3.68766	3.28518	Down-regulated
PB.2574.6	1.94891	4.97909	4.92596	2.45e-05	0.0100769	2.52372	ENSMUSG00000034226.8	ENSMUSG00000034226.8	ras homolog family member V [Source:MGI Symbol;Acc:MGI:2444227]	2	119099682	119101753	-1	Rhov	protein_coding	GO:0003924	GTPase activity	Catalysis of the reaction: GTP + H2O = GDP + phosphate.	6.65712	6.72946	2.66889	3.7895	5.03744	4.44873	5.18562	5.65798	Up-regulated
PB.13490.134	-3.87086	3.51673	-4.9139	2.54e-05	0.0102497	2.55824	ENSMUSG00000112023.2	ENSMUSG00000112023.2	leukocyte immunoglobulin-like receptor, subfamily B, member 4B [Source:MGI Symbol;Acc:MGI:102702]	10	51356728	51362799	1	Lilr4b	protein_coding	GO:0016020	membrane	A lipid bilayer along with all the proteins and protein complexes embedded in it an attached to it.	1.19264	1.50019	3.65051	4.24448	5.96571	3.61837	4.54652	4.42912	Down-regulated
PB.9523.19	-3.18111	3.57523	-4.91376	2.54e-05	0.0102497	2.58385	ENSMUSG00000050708.17	ENSMUSG00000050708.17	ferritin light polypeptide 1 [Source:MGI Symbol;Acc:MGI:95589]	7	45107368	45109308	-1	Ftl1	protein_coding	GO:0008199	ferric iron binding	Interacting selectively and non-covalently with ferric iron, Fe(III).	2.087	1.50019	2.74107	3.30511	5.37644	4.00931	4.71304	5.75665	Down-regulated
PB.8628.1	1.54425	7.06313	4.90882	2.57e-05	0.0103271	2.36683	ENSMUSG00000002897.6	ENSMUSG00000002897.6	interleukin 17 receptor A [Source:MGI Symbol;Acc:MGI:107399]	6	120440208	120464520	1	Il17ra	protein_coding				8.46418	8.28855	5.89567	5.91561	6.98809	6.66496	7.47638	6.87437	Up-regulated
PB.13490.480	-5.25458	3.10734	-4.89726	2.66e-05	0.0106078	2.21966	ENSMUSG00000112023.2	ENSMUSG00000112023.2	leukocyte immunoglobulin-like receptor, subfamily B, member 4B [Source:MGI Symbol;Acc:MGI:102702]	10	51356728	51362799	1	Lilr4b	protein_coding	GO:0016020	membrane	A lipid bilayer along with all the proteins and protein complexes embedded in it an attached to it.	0.843961	-0.297782	4.22929	3.86953	5.37644	3.37432	4.90882	5.05905	Down-regulated
PB.16358.4	2.1051	5.93581	4.89156	2.71e-05	0.0107126	2.40174	ENSMUSG00000020644.10	ENSMUSG00000020644.10	inhibitor of DNA binding 2 [Source:MGI Symbol;Acc:MGI:96397]	12	25143798	25147139	-1	Id2	protein_coding	GO:0005634	nucleus	A membrane-bounded organelle of eukaryotic cells in which chromosomes are housed and replicated. In most cells, the nucleus contains all of the cell's chromosomes except the organellar chromosomes, and is the site of RNA synthesis and processing. In some species, or in specialized cell types, RNA metabolism or DNA replication may be absent.	6.7846	7.72391	4.69673	5.01629	5.01997	5.33317	5.76823	7.28801	Up-regulated
PB.13490.798	-3.86627	3.55555	-4.88833	2.73e-05	0.0107183	2.48436	ENSMUSG00000112023.2	ENSMUSG00000112023.2	leukocyte immunoglobulin-like receptor, subfamily B, member 4B [Source:MGI Symbol;Acc:MGI:102702]	10	51356728	51362799	1	Lilr4b	protein_coding	GO:0016020	membrane	A lipid bilayer along with all the proteins and protein complexes embedded in it an attached to it.	0.383206	2.41898	4.07029	4.086	5.67328	3.76078	4.50675	4.78756	Down-regulated
PB.14836.73	2.41743	2.74691	4.88679	2.74e-05	0.0107183	2.50764	ENSMUSG00000020400.18	ENSMUSG00000020400.18	TNFAIP3 interacting protein 1 [Source:MGI Symbol;Acc:MGI:1926194]	11	54801611	54853743	-1	Tnip1	protein_coding				4.87165	4.72839	2.02709	1.47787	2.25325	2.84486	2.63554	2.44882	Up-regulated
PB.9963.16	1.59991	7.45875	4.87792	2.82e-05	0.0109186	2.24181	ENSMUSG00000032725.11	ENSMUSG00000032725.11	folate receptor 2 (fetal) [Source:MGI Symbol;Acc:MGI:95569]	7	101489195	101506401	-1	Folr2	protein_coding	GO:0005542	folic acid binding	Interacting selectively and non-covalently with folic acid, pteroylglutamic acid. Folic acid is widely distributed as a member of the vitamin B complex and is essential for the synthesis of purine and pyrimidines.	9.22764	8.7835	5.92695	6.25056	7.45601	7.35674	6.76587	7.95497	Up-regulated
PB.13490.790	-3.32655	3.5724	-4.8742	2.85e-05	0.0109186	2.47219	ENSMUSG00000112023.2	ENSMUSG00000112023.2	leukocyte immunoglobulin-like receptor, subfamily B, member 4B [Source:MGI Symbol;Acc:MGI:102702]	10	51356728	51362799	1	Lilr4b	protein_coding	GO:0016020	membrane	A lipid bilayer along with all the proteins and protein complexes embedded in it an attached to it.	1.70804	1.50019	4.09803	4.38726	5.56899	3.61837	4.28959	4.27786	Down-regulated
PB.3176.25	4.23502	0.890433	4.87364	2.85e-05	0.0109186	2.28513	ENSMUSG00000017652.17	ENSMUSG00000017652.17	CD40 antigen [Source:MGI Symbol;Acc:MGI:88336]	2	164897547	164914868	1	Cd40	protein_coding				4.08812	4.5537	0.188695	-0.297782	1.67172	-0.297782	1.60278	1.37879	Up-regulated
PB.10075.1	3.74524	0.375095	4.86579	2.92e-05	0.0110983	2.35599	ENSMUSG00000030790.16	ENSMUSG00000030790.16	adrenomedullin [Source:MGI Symbol;Acc:MGI:108058]	7	110226868	110229027	1	Adm	protein_coding	GO:0005576	extracellular region	The space external to the outermost structure of a cell. For cells without external protective or external encapsulating structures this refers to space outside of the plasma membrane. This term covers the host cell environment outside an intracellular parasite.	4.08812	4.42427	-0.297782	0.680099	1.2601	0.53664	-0.297782	0.227619	Up-regulated
PB.12664.2	2.85643	1.29561	4.84424	3.1e-05	0.011739	2.39622	ENSMUSG00000035274.14	ENSMUSG00000035274.14	trophoblast glycoprotein [Source:MGI Symbol;Acc:MGI:1341264]	9	85724433	85729093	1	Tpbg	protein_coding	GO:0005515	protein binding	Interacting selectively and non-covalently with any protein or protein complex (a complex of two or more proteins that may include other nonprotein molecules).	4.28254	4.52242	0.551848	-0.297782	1.99159	1.44613	1.44339	0.9151	Up-regulated
PB.10452.8	2.20009	3.57785	4.83047	3.23e-05	0.0121402	2.33785	ENSMUSG00000060260.14	ENSMUSG00000060260.14	PWWP domain containing 2B [Source:MGI Symbol;Acc:MGI:2142008]	7	138828398	138849819	1	Pwwp2b	protein_coding	GO:0003674	molecular_function	A molecular process that can be carried out by the action of a single macromolecular machine, usually via direct physical interactions with other molecular entities. Function in this sense denotes an action, or activity, that a gene product (or a complex) performs. These actions are described from two distinct but related perspectives: (1) biochemical activity, and (2) role as a component in a la…	5.0532	5.25159	2.8098	3.18513	2.83592	3.28285	3.53788	3.33712	Up-regulated
PB.18381.123	-3.02313	4.55223	-4.82575	3.28e-05	0.0121835	2.34743	ENSMUSG00000021910.16	ENSMUSG00000021910.16	nischarin [Source:MGI Symbol;Acc:MGI:1928323]	14	30892887	30938903	-1	Nisch	protein_coding	GO:0005515	protein binding	Interacting selectively and non-covalently with any protein or protein complex (a complex of two or more proteins that may include other nonprotein molecules).	1.90993	2.54887	5.46604	6.07602	6.06278	3.95108	5.44958	5.47301	Down-regulated
PB.23019.1	2.16919	4.93457	4.82488	3.28e-05	0.0121835	2.2704	ENSMUSG00000016496.8	ENSMUSG00000016496.8	CD274 antigen [Source:MGI Symbol;Acc:MGI:1926446]	19	29344855	29365495	1	Cd274	protein_coding	GO:0016020	membrane	A lipid bilayer along with all the proteins and protein complexes embedded in it an attached to it.	5.61192	6.89128	4.86768	4.9256	3.61827	4.71683	4.40225	4.71088	Up-regulated
PB.7449.30	2.83529	2.09267	4.8159	3.37e-05	0.0124037	2.31829	ENSMUSG00000029570.6	ENSMUSG00000029570.6	LFNG O-fucosylpeptide 3-beta-N-acetylglucosaminyltransferase [Source:MGI Symbol;Acc:MGI:1095413]	5	140593075	140601300	1	Lfng	protein_coding	GO:0016020	membrane	A lipid bilayer along with all the proteins and protein complexes embedded in it an attached to it.	4.16906	4.39001	1.28963	1.66891	1.8405	1.44613	1.74629	2.1334	Up-regulated
PB.13490.685	-5.2614	2.42257	-4.8144	3.39e-05	0.0124037	1.95248	ENSMUSG00000112023.2	ENSMUSG00000112023.2	leukocyte immunoglobulin-like receptor, subfamily B, member 4B [Source:MGI Symbol;Acc:MGI:102702]	10	51356728	51362799	1	Lilr4b	protein_coding	GO:0016020	membrane	A lipid bilayer along with all the proteins and protein complexes embedded in it an attached to it.	0.383206	-0.297782	2.9983	3.51874	4.96624	3.08041	3.88669	3.81119	Down-regulated
PB.3861.1	2.35888	4.12139	4.81139	3.42e-05	0.0124352	2.2909	ENSMUSG00000004891.17	ENSMUSG00000004891.17	nestin [Source:MGI Symbol;Acc:MGI:101784]	3	87878385	87887758	1	Nes	protein_coding				5.27053	4.93259	6.0457	5.45287	2.3682	3.46034	2.8414	3.17531	Up-regulated
PB.8450.2	3.06179	1.99347	4.8015	3.51e-05	0.0125927	2.26062	ENSMUSG00000052144.9	ENSMUSG00000052144.9	protein phosphatase 4, regulatory subunit 2 [Source:MGI Symbol;Acc:MGI:3027896]	6	100810583	100846895	1	Ppp4r2	protein_coding	GO:0019888	protein phosphatase regulator activity	Modulates the activity of a protein phosphatase, an enzyme which catalyzes of the removal of a phosphate group from a protein substrate molecule.	3.86335	4.28207	1.28963	1.25761	1.2601	1.44613	2.39535	2.24638	Up-regulated
PB.13490.719	-3.1425	3.59764	-4.80059	3.52e-05	0.0125927	2.28216	ENSMUSG00000112023.2	ENSMUSG00000112023.2	leukocyte immunoglobulin-like receptor, subfamily B, member 4B [Source:MGI Symbol;Acc:MGI:102702]	10	51356728	51362799	1	Lilr4b	protein_coding	GO:0016020	membrane	A lipid bilayer along with all the proteins and protein complexes embedded in it an attached to it.	1.19264	2.41898	3.61254	3.86953	5.48232	3.76078	4.83045	4.47622	Down-regulated
PB.16256.27	2.55767	2.62531	4.79701	3.56e-05	0.0125927	2.27283	ENSMUSG00000054364.6	ENSMUSG00000054364.6	ras homolog family member B [Source:MGI Symbol;Acc:MGI:107949]	12	8547661	8550009	-1	Rhob	protein_coding	GO:0003924	GTPase activity	Catalysis of the reaction: GTP + H2O = GDP + phosphate.	4.60696	4.52242	1.77541	1.25761	2.47466	1.74926	3.1302	2.92678	Up-regulated
PB.19856.3	3.02348	1.81359	4.79696	3.56e-05	0.0125927	2.2694	ENSMUSG00000054855.14	ENSMUSG00000054855.14	Rho family GTPase 1 [Source:MGI Symbol;Acc:MGI:2444878]	15	98561302	98575342	-1	Rnd1	protein_coding	GO:0003924	GTPase activity	Catalysis of the reaction: GTP + H2O = GDP + phosphate.	4.2457	4.85936	0.188695	0.997562	2.25325	1.0619	1.44339	2.44882	Up-regulated
PB.9142.16	1.87706	5.50693	4.79657	3.57e-05	0.0125927	2.11813	ENSMUSG00000053175.18	ENSMUSG00000053175.18	B cell leukemia/lymphoma 3 [Source:MGI Symbol;Acc:MGI:88140]	7	19542387	19556695	-1	Bcl3	protein_coding	GO:0005515	protein binding	Interacting selectively and non-covalently with any protein or protein complex (a complex of two or more proteins that may include other nonprotein molecules).	7.65481	7.26183	3.36095	3.41587	6.03694	5.085	5.12124	6.3815	Up-regulated
PB.13490.2069	-3.06122	4.03058	-4.7811	3.73e-05	0.0130263	2.21996	ENSMUSG00000112148.2	ENSMUSG00000112148.2	leukocyte immunoglobulin-like receptor, subfamily B, member 4A [Source:MGI Symbol;Acc:MGI:102701]	10	51367052	51372707	1	Lilrb4a	protein_coding	GO:0016020	membrane	A lipid bilayer along with all the proteins and protein complexes embedded in it an attached to it.	2.2447	2.66802	3.44978	4.05211	6.51974	4.06529	5.23514	4.58763	Down-regulated
PB.8810.10	-4.84054	1.8647	-4.78079	3.73e-05	0.0130263	1.77238	ENSMUSG00000030208.16	ENSMUSG00000030208.16	epithelial membrane protein 1 [Source:MGI Symbol;Acc:MGI:107941]	6	135339543	135360171	1	Emp1	protein_coding	GO:0016020	membrane	A lipid bilayer along with all the proteins and protein complexes embedded in it an attached to it.	-0.297782	-0.297782	3.49222	3.51874	3.1246	2.7109	3.18161	3.4826	Down-regulated
PB.13490.102	-3.29851	3.51879	-4.77155	3.83e-05	0.0133013	2.20367	ENSMUSG00000112023.2	ENSMUSG00000112023.2	leukocyte immunoglobulin-like receptor, subfamily B, member 4B [Source:MGI Symbol;Acc:MGI:102702]	10	51356728	51362799	1	Lilr4b	protein_coding	GO:0016020	membrane	A lipid bilayer along with all the proteins and protein complexes embedded in it an attached to it.	0.843961	2.66802	3.36095	3.46822	5.56899	3.76078	4.71304	4.76877	Down-regulated
PB.2749.1	5.33744	0.0752689	4.76001	3.96e-05	0.0136735	1.74256	ENSMUSG00000027399.2	ENSMUSG00000027399.2	interleukin 1 alpha [Source:MGI Symbol;Acc:MGI:96542]	2	129141530	129151892	-1	Il1a	protein_coding	GO:0005576	extracellular region	The space external to the outermost structure of a cell. For cells without external protective or external encapsulating structures this refers to space outside of the plasma membrane. This term covers the host cell environment outside an intracellular parasite.	2.74466	4.1243	0.188695	-0.297782	-0.297782	-0.297782	0.534923	1.87684	Up-regulated
PB.3861.2	2.35563	3.69303	4.74375	4.16e-05	0.0142497	2.11708	ENSMUSG00000004891.17	ENSMUSG00000004891.17	nestin [Source:MGI Symbol;Acc:MGI:101784]	3	87878385	87887758	1	Nes	protein_coding				4.71873	5.06876	4.17821	4.65905	2.83592	2.39866	2.8414	3.4826	Up-regulated
PB.5115.14	1.73582	5.31853	4.71722	4.49e-05	0.0152885	1.93321	ENSMUSG00000052684.5	ENSMUSG00000052684.5	jun proto-oncogene [Source:MGI Symbol;Acc:MGI:96646]	4	94937271	94940459	-1	Jun	protein_coding	GO:0003677	DNA binding	Any molecular function by which a gene product interacts selectively and non-covalently with DNA (deoxyribonucleic acid).	6.72561	6.72946	4.64123	5.05103	5.20146	4.78509	4.98316	4.6299	Up-regulated
PB.24136.1	6.72908	1.32369	4.71547	4.51e-05	0.0152885	1.8493	novelGene_13475												7.00455	4.93259	4.22929	0.272472	-0.297782	1.44613	0.177833	-0.297782	Up-regulated
PB.5912.10	2.53767	2.3073	4.70496	4.65e-05	0.0156707	2.02774	ENSMUSG00000039911.14	ENSMUSG00000039911.14	splA/ryanodine receptor domain and SOCS box containing 1 [Source:MGI Symbol;Acc:MGI:1921896]	4	149980740	150039500	-1	Spsb1	protein_coding	GO:0005515	protein binding	Interacting selectively and non-covalently with any protein or protein complex (a complex of two or more proteins that may include other nonprotein molecules).	4.38775	4.42427	1.08299	1.25761	2.25325	1.74926	2.47993	2.62632	Up-regulated
PB.21380.22	4.29377	-0.188951	4.69183	4.83e-05	0.0161849	1.72247	ENSMUSG00000060550.17	ENSMUSG00000060550.17	histocompatibility 2, Q region locus 7 [Source:MGI Symbol;Acc:MGI:95936]	17	35658131	35662749	1	H2-Q7	protein_coding	GO:0016020	membrane	A lipid bilayer along with all the proteins and protein complexes embedded in it an attached to it.	3.7095	3.51018	-0.297782	-0.297782	0.681957	-0.297782	0.177833	0.227619	Up-regulated
PB.21300.40	3.83538	-0.0328457	4.68695	4.9e-05	0.0163226	1.83575	ENSMUSG00000067203.9	ENSMUSG00000067203.9	histocompatibility 2, K region locus 2 [Source:MGI Symbol;Acc:MGI:95906]	17	34193633	34197801	-1	H2-K2	transcribed_unprocessed_pseudogene				3.91119	3.79836	-0.297782	-0.297782	0.681957	0.53664	0.534923	-0.297782	Up-regulated
PB.15382.1	4.78989	-1.06255	4.68004	5e-05	0.0165586	1.5438	ENSMUSG00000035042.3	ENSMUSG00000035042.3	chemokine (C-C motif) ligand 5 [Source:MGI Symbol;Acc:MGI:98262]	11	83416604	83421344	-1	Ccl5	protein_coding	GO:0005576	extracellular region	The space external to the outermost structure of a cell. For cells without external protective or external encapsulating structures this refers to space outside of the plasma membrane. This term covers the host cell environment outside an intracellular parasite.	3.27004	2.54887	-0.297782	-0.297782	-0.297782	-0.297782	-0.297782	-0.297782	Up-regulated
PB.21117.42	-4.78775	1.67077	-4.67601	5.06e-05	0.0166271	1.53428	ENSMUSG00000024190.8	ENSMUSG00000024190.8	dual specificity phosphatase 1 [Source:MGI Symbol;Acc:MGI:105120]	17	26724564	26781102	-1	Dusp1	protein_coding	GO:0004725	protein tyrosine phosphatase activity	Catalysis of the reaction: protein tyrosine phosphate + H2O = protein tyrosine + phosphate.	-0.297782	-0.297782	3.3144	3.7895	2.83592	2.96744	2.8414	2.35115	Down-regulated
PB.5894.1	-4.36062	-0.396698	-4.67475	5.07e-05	0.0166271	1.74685	novelGene_3286												-0.297782	1.50019	-0.297782	-0.297782	4.41783	3.46034	-0.297782	-0.297782	Down-regulated
PB.791.2	2.63435	1.95813	4.67134	5.12e-05	0.0166992	1.93838	ENSMUSG00000050777.8	ENSMUSG00000050777.8	transmembrane protein 37 [Source:MGI Symbol;Acc:MGI:2157899]	1	119995107	120001804	-1	Tmem37	protein_coding	GO:0016021	integral component of membrane	The component of a membrane consisting of the gene products and protein complexes having at least some part of their peptide sequence embedded in the hydrophobic region of the membrane.	4.74537	4.24422	0.551848	0.272472	2.47466	1.44613	2.10702	2.62632	Up-regulated
PB.9269.7	-2.28749	4.70888	-4.66276	5.25e-05	0.0170245	1.88845	ENSMUSG00000044786.7	ENSMUSG00000044786.7	zinc finger protein 36 [Source:MGI Symbol;Acc:MGI:99180]	7	28076209	28079678	-1	Zfp36	protein_coding	GO:0046872	metal ion binding	Interacting selectively and non-covalently with any metal ion.	2.63496	3.06538	4.9613	5.8677	4.85237	5.2631	5.70813	5.6883	Down-regulated
PB.23907.13	1.58925	6.0589	4.64992	5.45e-05	0.0174762	1.69703	ENSMUSG00000031431.14	ENSMUSG00000031431.14	TSC22 domain family, member 3 [Source:MGI Symbol;Acc:MGI:1196284]	X	139440277	139501408	-1	Tsc22d3	protein_coding				7.40204	7.55253	4.39505	4.9986	6.10483	5.65839	6.16302	6.33116	Up-regulated
PB.21117.68	4.68613	-0.691685	4.64624	5.51e-05	0.017568	1.46358	ENSMUSG00000024190.8	ENSMUSG00000024190.8	dual specificity phosphatase 1 [Source:MGI Symbol;Acc:MGI:105120]	17	26724564	26781102	-1	Dusp1	protein_coding	GO:0004725	protein tyrosine phosphatase activity	Catalysis of the reaction: protein tyrosine phosphate + H2O = protein tyrosine + phosphate.	2.8466	2.77808	-0.297782	-0.297782	-0.297782	-0.297782	0.177833	0.227619	Up-regulated
PB.6975.10	1.4633	6.53812	4.64233	5.57e-05	0.017672	1.60839	ENSMUSG00000041827.16	ENSMUSG00000041827.16	2'-5' oligoadenylate synthetase-like 1 [Source:MGI Symbol;Acc:MGI:2180849]	5	115061299	115075974	1	Oasl1	protein_coding	GO:0005515	protein binding	Interacting selectively and non-covalently with any protein or protein complex (a complex of two or more proteins that may include other nonprotein molecules).	8.46218	8.51405	4.07029	4.74643	7.34811	6.66496	6.2797	6.35025	Unchanged
PB.21347.31	4.52286	-0.325408	4.63976	5.61e-05	0.0177083	1.53835	ENSMUSG00000091971.4	ENSMUSG00000091971.4	heat shock protein 1A [Source:MGI Symbol;Acc:MGI:96244]	17	35188166	35191132	-1	Hspa1a	protein_coding	GO:0005634	nucleus	A membrane-bounded organelle of eukaryotic cells in which chromosomes are housed and replicated. In most cells, the nucleus contains all of the cell's chromosomes except the organellar chromosomes, and is the site of RNA synthesis and processing. In some species, or in specialized cell types, RNA metabolism or DNA replication may be absent.	3.19472	3.68989	0.188695	-0.297782	0.273705	-0.297782	0.177833	-0.297782	Up-regulated
PB.24025.3	-3.4742	3.59246	-4.63171	5.75e-05	0.0180286	1.80038	ENSMUSG00000049775.17	ENSMUSG00000049775.17	thymosin, beta 4, X chromosome [Source:MGI Symbol;Acc:MGI:99510]	X	165990089	165992311	-1	Tmsb4x	protein_coding	GO:0007015	actin filament organization	A process that is carried out at the cellular level which results in the assembly, arrangement of constituent parts, or disassembly of cytoskeletal structures comprising actin filaments. Includes processes that control the spatial distribution of actin filaments, such as organizing filaments into meshworks, bundles, or other structures, as by cross-linking.	0.843961	1.50019	4.46064	5.16642	4.85237	3.54151	4.54652	4.92968	Down-regulated
PB.13490.114	-4.40478	2.9968	-4.62315	5.89e-05	0.0182903	1.67628	ENSMUSG00000112023.2	ENSMUSG00000112023.2	leukocyte immunoglobulin-like receptor, subfamily B, member 4B [Source:MGI Symbol;Acc:MGI:102702]	10	51356728	51362799	1	Lilr4b	protein_coding	GO:0016020	membrane	A lipid bilayer along with all the proteins and protein complexes embedded in it an attached to it.	0.383206	0.86485	4.25417	4.05211	5.33464	3.28285	3.97678	3.52801	Down-regulated
PB.20559.200	-3.20928	3.3523	-4.62306	5.89e-05	0.0182903	1.78978	ENSMUSG00000022636.14	ENSMUSG00000022636.14	activated leukocyte cell adhesion molecule [Source:MGI Symbol;Acc:MGI:1313266]	16	52069359	52274437	-1	Alcam	protein_coding	GO:0016020	membrane	A lipid bilayer along with all the proteins and protein complexes embedded in it an attached to it.	0.843961	1.73666	4.71477	4.96256	4.44427	3.76078	4.14165	3.33712	Down-regulated
PB.15369.5	-3.62348	1.46512	-4.60537	6.2e-05	0.0190599	1.70745	ENSMUSG00000000204.17	ENSMUSG00000000204.17	schlafen 4 [Source:MGI Symbol;Acc:MGI:1329010]	11	83066012	83081042	1	Slfn4	protein_coding	GO:0003674	molecular_function	A molecular process that can be carried out by the action of a single macromolecular machine, usually via direct physical interactions with other molecular entities. Function in this sense denotes an action, or activity, that a gene product (or a complex) performs. These actions are described from two distinct but related perspectives: (1) biochemical activity, and (2) role as a component in a la…	0.383206	1.73666	0.551848	0.272472	4.70705	3.54151	1.74629	2.35115	Down-regulated
PB.5591.2	2.00476	4.21111	4.60516	6.2e-05	0.0190599	1.69736	ENSMUSG00000056529.8	ENSMUSG00000056529.8	platelet-activating factor receptor [Source:MGI Symbol;Acc:MGI:106066]	4	132291378	132309994	1	Ptafr	protein_coding	GO:0016021	integral component of membrane	The component of a membrane consisting of the gene products and protein complexes having at least some part of their peptide sequence embedded in the hydrophobic region of the membrane.	5.50685	5.64928	3.53345	4.05211	3.9854	3.18518	3.94737	4.25103	Up-regulated
PB.2848.12	2.05198	3.66327	4.59912	6.31e-05	0.0192949	1.64968	ENSMUSG00000051379.13	ENSMUSG00000051379.13	fibronectin leucine rich transmembrane protein 3 [Source:MGI Symbol;Acc:MGI:1918686]	2	140492834	140513389	-1	Flrt3	protein_coding				6.25525	6.16697	0.551848	0.680099	5.05471	3.18518	4.62291	4.54409	Up-regulated
PB.5822.5	1.89893	3.75483	4.58446	6.59e-05	0.0198759	1.62844	ENSMUSG00000028583.15	ENSMUSG00000028583.15	podoplanin [Source:MGI Symbol;Acc:MGI:103098]	4	142994001	143026134	-1	Pdpn	protein_coding	GO:0016020	membrane	A lipid bilayer along with all the proteins and protein complexes embedded in it an attached to it.	5.42682	5.99529	2.02709	1.98859	3.8731	3.82704	3.79061	3.88285	Up-regulated
PB.9523.30	1.37751	11.1734	4.58399	6.6e-05	0.0198759	1.14021	ENSMUSG00000050708.17	ENSMUSG00000050708.17	ferritin light polypeptide 1 [Source:MGI Symbol;Acc:MGI:95589]	7	45107368	45109308	-1	Ftl1	protein_coding	GO:0008199	ferric iron binding	Interacting selectively and non-covalently with ferric iron, Fe(III).	13.0283	12.0093	9.3407	10.2553	11.4816	10.7575	10.7893	11.7295	Unchanged
PB.3524.38	2.64165	1.95754	4.5835	6.6e-05	0.0198759	1.70658	ENSMUSG00000027660.17	ENSMUSG00000027660.17	SKI-like [Source:MGI Symbol;Acc:MGI:106203]	3	31149207	31176726	1	Skil	protein_coding	GO:0000122	negative regulation of transcription by RNA polymerase II	Any process that stops, prevents, or reduces the frequency, rate or extent of transcription mediated by RNA polymerase II.	4.04588	4.42427	1.90673	1.25761	1.8405	1.74926	1.05951	1.56457	Up-regulated
PB.1659.16	1.73272	5.78888	4.57901	6.69e-05	0.0200014	1.52518	ENSMUSG00000026981.16	ENSMUSG00000026981.16	interleukin 1 receptor antagonist [Source:MGI Symbol;Acc:MGI:96547]	2	24226865	24241506	1	Il1rn	protein_coding	GO:0006955	immune response	Any immune system process that functions in the calibrated response of an organism to a potential internal or invasive threat.	6.95406	7.37125	4.81849	5.13439	5.98385	4.81805	5.51117	5.86678	Up-regulated
PB.18415.93	4.70688	-0.885059	4.5778	6.71e-05	0.0200014	1.3094	ENSMUSG00000063506.15	ENSMUSG00000063506.15	Rho GTPase activating protein 22 [Source:MGI Symbol;Acc:MGI:2443418]	14	32935983	33091891	1	Arhgap22	protein_coding				3.11524	2.54887	-0.297782	-0.297782	-0.297782	-0.297782	0.177833	-0.297782	Up-regulated
PB.3884.167	-3.52594	3.05802	-4.57073	6.85e-05	0.0203109	1.61925	ENSMUSG00000028063.16	ENSMUSG00000028063.16	lamin A [Source:MGI Symbol;Acc:MGI:96794]	3	88387454	88417263	-1	Lmna	protein_coding				1.70804	0.397613	2.9983	3.36155	4.56968	3.54151	4.65964	4.69106	Down-regulated
PB.13490.625	-5.50041	1.9068	-4.56887	6.89e-05	0.0203179	1.30767	ENSMUSG00000112023.2	ENSMUSG00000112023.2	leukocyte immunoglobulin-like receptor, subfamily B, member 4B [Source:MGI Symbol;Acc:MGI:102702]	10	51356728	51362799	1	Lilr4b	protein_coding	GO:0016020	membrane	A lipid bilayer along with all the proteins and protein complexes embedded in it an attached to it.	-0.297782	-0.297782	2.59292	2.66328	4.70705	2.21289	3.88669	3.84746	Down-regulated
PB.9523.12	3.11554	0.646601	4.56629	6.94e-05	0.0203675	1.65017	ENSMUSG00000050708.17	ENSMUSG00000050708.17	ferritin light polypeptide 1 [Source:MGI Symbol;Acc:MGI:95589]	7	45107368	45109308	-1	Ftl1	protein_coding	GO:0008199	ferric iron binding	Interacting selectively and non-covalently with ferric iron, Fe(III).	4.35353	3.74514	-0.297782	-0.297782	0.999798	1.74926	0.177833	1.56457	Up-regulated
PB.15920.20	2.33233	2.47446	4.56165	7.03e-05	0.0205398	1.61649	ENSMUSG00000020611.15	ENSMUSG00000020611.15	guanine nucleotide binding protein, alpha 13 [Source:MGI Symbol;Acc:MGI:95768]	11	109253657	109292195	1	Gna13	protein_coding	GO:0007186	G protein-coupled receptor signaling pathway	A series of molecular signals that proceeds with an activated receptor promoting the exchange of GDP for GTP on the alpha-subunit of an associated heterotrimeric G-protein complex. The GTP-bound activated alpha-G-protein then dissociates from the beta- and gamma-subunits to further transmit the signal within the cell. The pathway begins with receptor-ligand interaction, or for basal GPCR signalin…	5.07437	5.11144	1.08299	0.272472	3.36503	2.21289	1.87682	3.05639	Up-regulated
PB.18703.351	4.78467	0.664163	4.55731	7.12e-05	0.020696	1.26586	ENSMUSG00000021939.9	ENSMUSG00000021939.9	cathepsin B [Source:MGI Symbol;Acc:MGI:88561]	14	63359911	63383372	1	Ctsb	protein_coding	GO:0006508	proteolysis	The hydrolysis of proteins into smaller polypeptides and/or amino acids by cleavage of their peptide bonds.	2.51623	3.30485	0.841726	1.47787	-0.297782	-0.297782	1.26418	1.87684	Up-regulated
PB.21198.72	-4.10798	2.26714	-4.55012	7.27e-05	0.0210259	1.44293	ENSMUSG00000024014.9	ENSMUSG00000024014.9	proviral integration site 1 [Source:MGI Symbol;Acc:MGI:97584]	17	29709727	29715086	1	Pim1	protein_coding	GO:0043066	negative regulation of apoptotic process	Any process that stops, prevents, or reduces the frequency, rate or extent of cell death by apoptotic process.	0.383206	0.397613	2.24131	3.18513	4.05569	3.37432	3.18161	3.57203	Down-regulated
PB.13858.9	1.66592	5.73596	4.5458	7.36e-05	0.0211858	1.39864	ENSMUSG00000015312.10	ENSMUSG00000015312.10	growth arrest and DNA-damage-inducible 45 beta [Source:MGI Symbol;Acc:MGI:107776]	10	80765907	80768038	1	Gadd45b	protein_coding	GO:0005634	nucleus	A membrane-bounded organelle of eukaryotic cells in which chromosomes are housed and replicated. In most cells, the nucleus contains all of the cell's chromosomes except the organellar chromosomes, and is the site of RNA synthesis and processing. In some species, or in specialized cell types, RNA metabolism or DNA replication may be absent.	7.67919	7.65346	3.16499	3.70477	6.20874	5.78047	5.35196	6.58855	Up-regulated
PB.15387.16	4.89242	-0.242964	4.53675	7.56e-05	0.0215295	1.22271	ENSMUSG00000018930.4	ENSMUSG00000018930.4	chemokine (C-C motif) ligand 4 [Source:MGI Symbol;Acc:MGI:98261]	11	83553410	83555509	1	Ccl4	protein_coding	GO:0005576	extracellular region	The space external to the outermost structure of a cell. For cells without external protective or external encapsulating structures this refers to space outside of the plasma membrane. This term covers the host cell environment outside an intracellular parasite.	2.51623	3.51018	-0.297782	0.272472	-0.297782	-0.297782	0.177833	1.16549	Up-regulated
PB.1006.28	2.52635	1.74987	4.5366	7.56e-05	0.0215295	1.57507	ENSMUSG00000032487.9	ENSMUSG00000032487.9	prostaglandin-endoperoxide synthase 2 [Source:MGI Symbol;Acc:MGI:97798]	1	149975782	149983978	1	Ptgs2	protein_coding	GO:0055114	oxidation-reduction process	A metabolic process that results in the removal or addition of one or more electrons to or from a substance, with or without the concomitant removal or addition of a proton or protons.	4.20789	4.85936	-0.297782	0.997562	2.12835	2.21289	1.74629	2.01081	Up-regulated
PB.17204.118	-4.64335	1.136	-4.53517	7.59e-05	0.0215295	1.20938	ENSMUSG00000021306.12	ENSMUSG00000021306.12	G protein-coupled receptor 137B [Source:MGI Symbol;Acc:MGI:1891463]	13	13532205	13568599	-1	Gpr137b	protein_coding	GO:0016020	membrane	A lipid bilayer along with all the proteins and protein complexes embedded in it an attached to it.	-0.297782	-0.297782	1.90673	1.25761	2.91368	2.56321	2.90397	2.78436	Down-regulated
PB.17050.32	4.78989	-0.233878	4.52913	7.73e-05	0.0218027	1.20207	ENSMUSG00000021277.17	ENSMUSG00000021277.17	TNF receptor-associated factor 3 [Source:MGI Symbol;Acc:MGI:108041]	12	111132804	111233587	1	Traf3	protein_coding	GO:0005515	protein binding	Interacting selectively and non-covalently with any protein or protein complex (a complex of two or more proteins that may include other nonprotein molecules).	3.27004	2.54887	0.188695	-0.297782	-0.297782	-0.297782	1.26418	0.227619	Up-regulated
PB.7619.2	-1.42465	8.16308	-4.51788	7.98e-05	0.0224133	1.20567	ENSMUSG00000047735.15	ENSMUSG00000047735.15	sterile alpha motif domain containing 9-like [Source:MGI Symbol;Acc:MGI:1343184]	6	3372257	3399572	-1	Samd9l	protein_coding	GO:0005515	protein binding	Interacting selectively and non-covalently with any protein or protein complex (a complex of two or more proteins that may include other nonprotein molecules).	8.02465	7.67496	8.24271	7.42933	9.64942	8.84397	7.78769	7.6787	Unchanged
PB.16800.31	1.48926	7.79175	4.51598	8.02e-05	0.0224293	1.20617	ENSMUSG00000021242.10	ENSMUSG00000021242.10	NPC intracellular cholesterol transporter 2 [Source:MGI Symbol;Acc:MGI:1915213]	12	84801336	84819926	-1	Npc2	protein_coding	GO:0032367	intracellular cholesterol transport	The directed movement of cholesterol, cholest-5-en-3-beta-ol, within cells.	9.38098	9.0644	6.18805	6.65234	7.92129	7.52587	7.18662	8.45559	Unchanged
PB.13490.1790	-2.5928	4.49963	-4.51394	8.07e-05	0.022455	1.47245	ENSMUSG00000112148.2	ENSMUSG00000112148.2	leukocyte immunoglobulin-like receptor, subfamily B, member 4A [Source:MGI Symbol;Acc:MGI:102701]	10	51367052	51372707	1	Lilrb4a	protein_coding	GO:0016020	membrane	A lipid bilayer along with all the proteins and protein complexes embedded in it an attached to it.	2.63496	3.44493	5.04921	4.27419	6.56864	4.362	5.01185	5.04349	Down-regulated
PB.5714.27	-2.17917	4.93298	-4.51178	8.12e-05	0.0224895	1.47377	ENSMUSG00000036905.9	ENSMUSG00000036905.9	complement component 1, q subcomponent, beta polypeptide [Source:MGI Symbol;Acc:MGI:88224]	4	136607440	136613498	-1	C1qb	protein_coding	GO:0005515	protein binding	Interacting selectively and non-covalently with any protein or protein complex (a complex of two or more proteins that may include other nonprotein molecules).	2.8466	3.1497	5.7193	6.19728	5.54475	4.56978	5.84199	5.91884	Down-regulated
PB.22929.2	-1.45238	7.65381	-4.50839	8.2e-05	0.0226035	1.2653	ENSMUSG00000038843.19	ENSMUSG00000038843.19	glucosaminyl (N-acetyl) transferase 1, core 2 [Source:MGI Symbol;Acc:MGI:95676]	19	17303505	17350208	-1	Gcnt1	protein_coding	GO:0016020	membrane	A lipid bilayer along with all the proteins and protein complexes embedded in it an attached to it.	6.65008	6.46726	8.2643	7.91045	8.21419	7.76858	8.07623	7.91708	Unchanged
PB.4271.1	4.18348	-0.123931	4.50608	8.26e-05	0.0226484	1.28196	ENSMUSG00000027962.15	ENSMUSG00000027962.15	vascular cell adhesion molecule 1 [Source:MGI Symbol;Acc:MGI:98926]	3	115903598	115923337	-1	Vcam1	protein_coding	GO:0016020	membrane	A lipid bilayer along with all the proteins and protein complexes embedded in it an attached to it.	3.27004	3.74514	-0.297782	-0.297782	0.681957	-0.297782	0.177833	0.611928	Up-regulated
PB.21918.3	-1.41543	7.03926	-4.49947	8.41e-05	0.0229765	1.20165	ENSMUSG00000005370.5	ENSMUSG00000005370.5	mutS homolog 6 [Source:MGI Symbol;Acc:MGI:1343961]	17	88282490	88298320	1	Msh6	protein_coding	GO:0005524	ATP binding	Interacting selectively and non-covalently with ATP, adenosine 5'-triphosphate, a universally important coenzyme and enzyme regulator.	7.19053	7.10171	6.46341	6.45894	8.18508	8.98306	6.13068	5.86678	Unchanged
PB.755.22	2.05535	3.74799	4.4949	8.53e-05	0.0231734	1.40073	ENSMUSG00000026315.14	ENSMUSG00000026315.14	serine (or cysteine) peptidase inhibitor, clade B, member 8 [Source:MGI Symbol;Acc:MGI:894657]	1	107517736	107538214	1	Serpinb8	protein_coding	GO:0005615	extracellular space	That part of a multicellular organism outside the cells proper, usually taken to be outside the plasma membranes, and occupied by fluid.	5.30676	5.78729	2.13817	2.83258	4.02098	2.96744	3.53788	4.07865	Up-regulated
PB.16092.18	1.55933	6.12514	4.48025	8.89e-05	0.0239487	1.2496	ENSMUSG00000017132.18	ENSMUSG00000017132.18	cytohesin 1 [Source:MGI Symbol;Acc:MGI:1334257]	11	118022845	118139418	-1	Cyth1	protein_coding	GO:0032012	regulation of ARF protein signal transduction	Any process that modulates the frequency, rate or extent of ARF protein signal transduction.	6.97108	7.18898	6.19449	6.12575	5.68441	5.35579	5.94973	5.63741	Up-regulated
PB.21198.52	-4.08394	3.35133	-4.47736	8.97e-05	0.0239487	1.34766	ENSMUSG00000024014.9	ENSMUSG00000024014.9	proviral integration site 1 [Source:MGI Symbol;Acc:MGI:97584]	17	29709727	29715086	1	Pim1	protein_coding	GO:0043066	negative regulation of apoptotic process	Any process that stops, prevents, or reduces the frequency, rate or extent of cell death by apoptotic process.	0.383206	1.21722	4.12526	4.88766	5.18587	3.28285	4.58522	4.6299	Down-regulated
PB.17609.1	1.85502	4.18114	4.47711	8.97e-05	0.0239487	1.32932	novelGene_9734												5.65471	5.93717	2.8098	3.36155	4.21776	3.69133	4.26596	3.98407	Up-regulated
PB.15110.119	4.71823	0.389234	4.46952	9.17e-05	0.0243107	1.06495	ENSMUSG00000018920.12	ENSMUSG00000018920.12	chemokine (C-X-C motif) ligand 16 [Source:MGI Symbol;Acc:MGI:1932682]	11	70344809	70350810	-1	Cxcl16	protein_coding	GO:0005044	scavenger receptor activity	Combining with any modified low-density lipoprotein (LDL) or other polyanionic ligand and delivering the ligand into the cell via endocytosis. Ligands include acetylated and oxidized LDL, Gram-positive and Gram-negative bacteria, apoptotic cells, amyloid-beta fibrils, and advanced glycation end products (AGEs).	3.27004	2.41898	0.841726	1.25761	-0.297782	-0.297782	0.534923	1.37879	Up-regulated
PB.17851.31	2.80239	1.81865	4.46876	9.19e-05	0.0243107	1.40224	ENSMUSG00000074794.11	ENSMUSG00000074794.11	arrestin domain containing 3 [Source:MGI Symbol;Acc:MGI:2145242]	13	81031503	81044161	1	Arrdc3	protein_coding				4.12916	3.84968	1.63092	1.25761	1.48054	1.44613	1.87682	1.16549	Up-regulated
PB.17050.10	2.23851	2.78169	4.46319	9.34e-05	0.0245122	1.35098	ENSMUSG00000021277.17	ENSMUSG00000021277.17	TNF receptor-associated factor 3 [Source:MGI Symbol;Acc:MGI:108041]	12	111132804	111233587	1	Traf3	protein_coding	GO:0005515	protein binding	Interacting selectively and non-covalently with any protein or protein complex (a complex of two or more proteins that may include other nonprotein molecules).	4.69159	5.13231	2.51272	1.98859	2.25325	3.46034	1.44339	2.1334	Up-regulated
PB.18669.7	2.05397	3.48136	4.46278	9.35e-05	0.0245122	1.33085	ENSMUSG00000021990.17	ENSMUSG00000021990.17	spermatogenesis associated 13 [Source:MGI Symbol;Acc:MGI:104838]	14	60871450	61002005	1	Spata13	protein_coding				5.19523	5.13231	3.57354	2.91032	2.83592	3.61837	2.47993	2.85732	Up-regulated
PB.13490.324	-2.92669	3.2552	-4.46025	9.42e-05	0.024582	1.38288	ENSMUSG00000112023.2	ENSMUSG00000112023.2	leukocyte immunoglobulin-like receptor, subfamily B, member 4B [Source:MGI Symbol;Acc:MGI:102702]	10	51356728	51362799	1	Lilr4b	protein_coding	GO:0016020	membrane	A lipid bilayer along with all the proteins and protein complexes embedded in it an attached to it.	1.19264	2.11779	3.57354	3.61475	5.03744	3.46034	4.14165	3.88285	Down-regulated
PB.22750.6	2.05918	3.66097	4.45706	9.51e-05	0.0246993	1.31761	ENSMUSG00000024772.10	ENSMUSG00000024772.10	EH-domain containing 1 [Source:MGI Symbol;Acc:MGI:1341878]	19	6326755	6350126	1	Ehd1	protein_coding	GO:0005525	GTP binding	Interacting selectively and non-covalently with GTP, guanosine triphosphate.	4.98777	5.37932	2.59292	2.98408	3.47172	2.84486	3.53788	4.13843	Up-regulated
PB.18954.13	4.34107	0.17819	4.45343	9.61e-05	0.0248486	1.10253	ENSMUSG00000022126.7	ENSMUSG00000022126.7	aconitate decarboxylase 1 [Source:MGI Symbol;Acc:MGI:103206]	14	103284413	103294009	1	Acod1	protein_coding	GO:0016829	lyase activity	Catalysis of the cleavage of C-C, C-O, C-N and other bonds by other means than by hydrolysis or oxidation, or conversely adding a group to a double bond. They differ from other enzymes in that two substrates are involved in one reaction direction, but only one in the other direction. When acting on the single substrate, a molecule is eliminated and this generates either a new double bond or a new…	3.03113	3.51018	0.188695	0.272472	0.273705	-0.297782	0.177833	0.9151	Up-regulated
PB.14736.103	1.65835	4.73573	4.45165	9.65e-05	0.0248667	1.21329	ENSMUSG00000015837.16	ENSMUSG00000015837.16	sequestosome 1 [Source:MGI Symbol;Acc:MGI:107931]	11	50090193	50101654	-1	Sqstm1	protein_coding	GO:0005515	protein binding	Interacting selectively and non-covalently with any protein or protein complex (a complex of two or more proteins that may include other nonprotein molecules).	6.3795	6.52365	3.05603	3.05426	5.01997	4.56978	4.924	4.73044	Up-regulated
PB.2359.122	2.23341	2.39348	4.44296	9.9e-05	0.0252548	1.30656	ENSMUSG00000002108.11	ENSMUSG00000002108.11	nuclear receptor subfamily 1, group H, member 3 [Source:MGI Symbol;Acc:MGI:1352462]	2	91014406	91033179	-1	Nr1h3	protein_coding				4.82246	4.8341	1.63092	1.25761	3.24981	1.99962	1.44339	1.72914	Up-regulated
PB.4271.3	4.50532	-1.13325	4.4425	9.91e-05	0.0252548	0.996858	ENSMUSG00000027962.15	ENSMUSG00000027962.15	vascular cell adhesion molecule 1 [Source:MGI Symbol;Acc:MGI:98926]	3	115903598	115923337	-1	Vcam1	protein_coding	GO:0016020	membrane	A lipid bilayer along with all the proteins and protein complexes embedded in it an attached to it.	2.74466	2.54887	-0.297782	-0.297782	-0.297782	-0.297782	-0.297782	-0.297782	Up-regulated
PB.9136.7	1.55731	7.83839	4.44173	9.93e-05	0.0252548	1.02849	ENSMUSG00000002985.17	ENSMUSG00000002985.17	apolipoprotein E [Source:MGI Symbol;Acc:MGI:88057]	7	19430034	19433113	-1	Apoe	protein_coding	GO:0005576	extracellular region	The space external to the outermost structure of a cell. For cells without external protective or external encapsulating structures this refers to space outside of the plasma membrane. This term covers the host cell environment outside an intracellular parasite.	9.10314	8.55521	7.26811	8.03498	7.12925	7.44378	7.00586	8.20084	Up-regulated
PB.16826.10	-4.16881	2.93071	-4.43806	0.00010039	0.0254134	1.22077	ENSMUSG00000021250.14	ENSMUSG00000021250.14	FBJ osteosarcoma oncogene [Source:MGI Symbol;Acc:MGI:95574]	12	85520664	85524047	1	Fos	protein_coding	GO:0003677	DNA binding	Any molecular function by which a gene product interacts selectively and non-covalently with DNA (deoxyribonucleic acid).	0.843961	0.397613	3.98369	4.11912	5.08863	3.08041	3.94737	3.69656	Down-regulated
PB.12778.32	2.3864	2.3566	4.43338	0.000101747	0.0254927	1.29396	ENSMUSG00000032475.16	ENSMUSG00000032475.16	non-catalytic region of tyrosine kinase adaptor protein 1 [Source:MGI Symbol;Acc:MGI:109601]	9	100374346	100428187	-1	Nck1	protein_coding	GO:0005515	protein binding	Interacting selectively and non-covalently with any protein or protein complex (a complex of two or more proteins that may include other nonprotein molecules).	4.42118	4.90859	0.841726	0.680099	2.91368	1.74926	2.30549	3.11708	Up-regulated
PB.21380.27	2.38993	1.84233	4.43324	0.000101788	0.0254927	1.29791	ENSMUSG00000060550.17	ENSMUSG00000060550.17	histocompatibility 2, Q region locus 7 [Source:MGI Symbol;Acc:MGI:95936]	17	35658131	35662749	1	H2-Q7	protein_coding	GO:0016020	membrane	A lipid bilayer along with all the proteins and protein complexes embedded in it an attached to it.	4.87165	4.16539	0.841726	1.25761	2.47466	1.99962	0.534923	1.37879	Up-regulated
PB.13490.745	-5.2454	2.38531	-4.43251	0.000102	0.0254927	1.0642	ENSMUSG00000112023.2	ENSMUSG00000112023.2	leukocyte immunoglobulin-like receptor, subfamily B, member 4B [Source:MGI Symbol;Acc:MGI:102702]	10	51356728	51362799	1	Lilr4b	protein_coding	GO:0016020	membrane	A lipid bilayer along with all the proteins and protein complexes embedded in it an attached to it.	-0.297782	0.397613	3.26629	2.98408	5.24723	2.7109	3.97678	3.81119	Down-regulated
PB.1460.44	1.24122	9.3056	4.42764	0.000103437	0.0256698	0.892034	ENSMUSG00000026628.14	ENSMUSG00000026628.14	activating transcription factor 3 [Source:MGI Symbol;Acc:MGI:109384]	1	190902493	190950236	-1	Atf3	protein_coding	GO:0005634	nucleus	A membrane-bounded organelle of eukaryotic cells in which chromosomes are housed and replicated. In most cells, the nucleus contains all of the cell's chromosomes except the organellar chromosomes, and is the site of RNA synthesis and processing. In some species, or in specialized cell types, RNA metabolism or DNA replication may be absent.	9.78572	10.2545	8.74535	9.22755	9.03542	8.48727	9.28711	9.63343	Unchanged
PB.20136.1	2.26216	2.79215	4.42716	0.000103579	0.0256698	1.2675	ENSMUSG00000071637.6	ENSMUSG00000071637.6	CCAAT/enhancer binding protein (C/EBP), delta [Source:MGI Symbol;Acc:MGI:103573]	16	15705150	15708895	1	Cebpd	protein_coding	GO:0006355	regulation of transcription, DNA-templated	Any process that modulates the frequency, rate or extent of cellular DNA-templated transcription.	4.82246	4.61431	1.47035	2.12528	2.57381	2.56321	2.20966	3.23129	Up-regulated
PB.13490.717	-5.23956	3.0734	-4.424	0.000104524	0.0257149	1.09842	ENSMUSG00000112023.2	ENSMUSG00000112023.2	leukocyte immunoglobulin-like receptor, subfamily B, member 4B [Source:MGI Symbol;Acc:MGI:102702]	10	51356728	51362799	1	Lilr4b	protein_coding	GO:0016020	membrane	A lipid bilayer along with all the proteins and protein complexes embedded in it an attached to it.	-0.297782	0.86485	4.32633	3.94536	5.68441	2.96744	4.76453	4.87801	Down-regulated
PB.13490.922	-4.88824	1.29569	-4.42364	0.000104633	0.0257149	0.962601	ENSMUSG00000112023.2	ENSMUSG00000112023.2	leukocyte immunoglobulin-like receptor, subfamily B, member 4B [Source:MGI Symbol;Acc:MGI:102702]	10	51356728	51362799	1	Lilr4b	protein_coding	GO:0016020	membrane	A lipid bilayer along with all the proteins and protein complexes embedded in it an attached to it.	-0.297782	-0.297782	2.02709	1.83759	3.79305	1.99962	2.8414	2.92678	Down-regulated
PB.22844.2	1.15337	10.5538	4.41678	0.000106713	0.0260266	0.723909	ENSMUSG00000024661.8	ENSMUSG00000024661.8	ferritin heavy polypeptide 1 [Source:MGI Symbol;Acc:MGI:95588]	19	9957962	9962462	1	Fth1	protein_coding	GO:0008199	ferric iron binding	Interacting selectively and non-covalently with ferric iron, Fe(III).	11.9155	11.5318	9.1174	9.81565	10.5866	10.5537	9.99246	10.9232	Unchanged
PB.23312.19	-4.28585	1.70015	-4.41655	0.000106784	0.0260266	1.06649	ENSMUSG00000025068.9	ENSMUSG00000025068.9	glutathione S-transferase omega 1 [Source:MGI Symbol;Acc:MGI:1342273]	19	47843409	47853229	1	Gsto1	protein_coding	GO:0005515	protein binding	Interacting selectively and non-covalently with any protein or protein complex (a complex of two or more proteins that may include other nonprotein molecules).	-0.297782	0.86485	2.9983	2.83258	3.94893	2.96744	1.9965	1.56457	Down-regulated
PB.1256.60	2.35199	2.89421	4.41487	0.000107298	0.0260442	1.24942	ENSMUSG00000038179.14	ENSMUSG00000038179.14	SLAM family member 7 [Source:MGI Symbol;Acc:MGI:1922595]	1	171459971	171480603	-1	Slamf7	protein_coding	GO:0016020	membrane	A lipid bilayer along with all the proteins and protein complexes embedded in it an attached to it.	4.71873	4.24422	2.87541	3.12118	2.47466	1.99962	2.77599	2.01081	Up-regulated
PB.17053.99	2.12905	3.43473	4.41164	0.000108298	0.0261374	1.21136	ENSMUSG00000021281.16	ENSMUSG00000021281.16	tumor necrosis factor, alpha-induced protein 2 [Source:MGI Symbol;Acc:MGI:104960]	12	111408903	111421452	1	Tnfaip2	protein_coding	GO:0006887	exocytosis	A process of secretion by a cell that results in the release of intracellular molecules (e.g. hormones, matrix proteins) contained within a membrane-bounded vesicle. Exocytosis can occur either by full fusion, when the vesicle collapses into the plasma membrane, or by a kiss-and-run mechanism that involves the formation of a transient contact, a pore, between a granule (for exemple of chromaffin …	4.98777	4.90859	3.40605	2.75041	3.30857	2.39866	3.32571	3.11708	Up-regulated
PB.15872.14	1.90241	4.41304	4.41056	0.000108633	0.0261374	1.13541	ENSMUSG00000020715.10	ENSMUSG00000020715.10	endoplasmic reticulum (ER) to nucleus signalling 1 [Source:MGI Symbol;Acc:MGI:1930134]	11	106285476	106378678	-1	Ern1	protein_coding	GO:0005515	protein binding	Interacting selectively and non-covalently with any protein or protein complex (a complex of two or more proteins that may include other nonprotein molecules).	5.94637	6.04017	4.86768	4.3033	3.66399	4.68145	3.61471	2.62632	Up-regulated
PB.11963.89	3.69733	1.76371	4.40809	0.000109407	0.0261374	1.18581	ENSMUSG00000037405.9	ENSMUSG00000037405.9	intercellular adhesion molecule 1 [Source:MGI Symbol;Acc:MGI:96392]	9	20927281	20940113	1	Icam1	protein_coding				4.2457	4.24422	1.08299	1.47787	2.25325	-0.297782	1.87682	2.24638	Up-regulated
PB.19183.11	1.9024	4.31617	4.40718	0.000109693	0.0261374	1.14559	ENSMUSG00000022237.18	ENSMUSG00000022237.18	ankyrin repeat domain 33B [Source:MGI Symbol;Acc:MGI:1917904]	15	31291624	31367872	-1	Ankrd33b	protein_coding	GO:0005515	protein binding	Interacting selectively and non-covalently with any protein or protein complex (a complex of two or more proteins that may include other nonprotein molecules).	5.52234	5.80039	4.52338	4.18316	3.30857	4.40601	3.53788	3.65623	Up-regulated
PB.12966.15	1.73489	4.56634	4.40653	0.000109897	0.0261374	1.11352	ENSMUSG00000043953.13	ENSMUSG00000043953.13	chemokine (C-C motif) receptor-like 2 [Source:MGI Symbol;Acc:MGI:1920904]	9	110883554	110886587	-1	Ccrl2	protein_coding	GO:0016021	integral component of membrane	The component of a membrane consisting of the gene products and protein complexes having at least some part of their peptide sequence embedded in the hydrophobic region of the membrane.	5.8997	6.32038	3.11154	3.24637	4.64	4.11917	4.69546	4.87801	Up-regulated
PB.19183.23	2.25076	3.05755	4.39966	0.000112084	0.0265503	1.19967	ENSMUSG00000022237.18	ENSMUSG00000022237.18	ankyrin repeat domain 33B [Source:MGI Symbol;Acc:MGI:1917904]	15	31291624	31367872	-1	Ankrd33b	protein_coding	GO:0005515	protein binding	Interacting selectively and non-covalently with any protein or protein complex (a complex of two or more proteins that may include other nonprotein molecules).	4.35353	4.80839	2.93816	2.12528	2.3682	2.56321	3.02151	3.23129	Up-regulated
PB.9520.65	-2.49942	4.34664	-4.39526	0.000113506	0.0267688	1.17366	ENSMUSG00000063511.12	ENSMUSG00000063511.12	small nuclear ribonucleoprotein 70 (U1) [Source:MGI Symbol;Acc:MGI:98341]	7	45025877	45045166	-1	Snrnp70	protein_coding	GO:0003676	nucleic acid binding	Interacting selectively and non-covalently with any nucleic acid.	2.087	3.30485	4.9912	5.75633	5.80155	4.22126	4.78129	4.30419	Down-regulated
PB.7990.278	4.4861	-1.13742	4.39314	0.000114198	0.0267688	0.885125	ENSMUSG00000029816.11	ENSMUSG00000029816.11	glycoprotein (transmembrane) nmb [Source:MGI Symbol;Acc:MGI:1934765]	6	49013480	49047863	1	Gpnmb	protein_coding				2.38684	2.88034	-0.297782	-0.297782	-0.297782	-0.297782	-0.297782	-0.297782	Up-regulated
PB.11870.15	-3.54247	3.22869	-4.39263	0.000114367	0.0267688	1.19093	ENSMUSG00000049723.15	ENSMUSG00000049723.15	matrix metallopeptidase 12 [Source:MGI Symbol;Acc:MGI:97005]	9	7344381	7369499	1	Mmp12	protein_coding	GO:0006508	proteolysis	The hydrolysis of proteins into smaller polypeptides and/or amino acids by cleavage of their peptide bonds.	1.47324	0.86485	5.29678	5.43982	5.30609	3.18518	3.02151	2.5403	Down-regulated
PB.13701.2	4.1966	-0.315188	4.38241	0.000117766	0.0274553	0.93515	ENSMUSG00000020178.7	ENSMUSG00000020178.7	adenosine A2a receptor [Source:MGI Symbol;Acc:MGI:99402]	10	75152711	75170618	1	Adora2a	protein_coding	GO:0016021	integral component of membrane	The component of a membrane consisting of the gene products and protein complexes having at least some part of their peptide sequence embedded in the hydrophobic region of the membrane.	3.11524	3.1497	-0.297782	-0.297782	0.273705	-0.297782	0.534923	0.227619	Up-regulated
PB.13506.56	3.38835	1.86438	4.37854	0.00011908	0.0276318	1.10642	ENSMUSG00000003746.17	ENSMUSG00000003746.17	mannosidase 1, alpha [Source:MGI Symbol;Acc:MGI:104677]	10	53780881	53952705	-1	Man1a	protein_coding	GO:0016020	membrane	A lipid bilayer along with all the proteins and protein complexes embedded in it an attached to it.	3.76263	3.63244	2.24131	1.98859	0.999798	0.53664	1.74629	2.24638	Up-regulated
PB.13562.139	4.50995	-0.735637	4.37534	0.000120176	0.0276318	0.845812	ENSMUSG00000004207.15	ENSMUSG00000004207.15	prosaposin [Source:MGI Symbol;Acc:MGI:97783]	10	60113449	60138376	1	Psap	protein_coding	GO:0006629	lipid metabolic process	The chemical reactions and pathways involving lipids, compounds soluble in an organic solvent but not, or sparingly, in an aqueous solvent. Includes fatty acids; neutral fats, other fatty-acid esters, and soaps; long-chain (fatty) alcohols and waxes; sphingoids and other long-chain bases; glycolipids, phospholipids and sphingolipids; and carotenes, polyprenols, sterols, terpenes and other isopren…	2.63496	2.66802	0.188695	-0.297782	-0.297782	-0.297782	0.177833	-0.297782	Up-regulated
PB.21832.63	-5.07452	1.65786	-4.37489	0.000120331	0.0276318	0.857365	ENSMUSG00000024097.12	ENSMUSG00000024097.12	serine and arginine-rich splicing factor 7 [Source:MGI Symbol;Acc:MGI:1926232]	17	80507509	80514736	-1	Srsf7	protein_coding	GO:0003676	nucleic acid binding	Interacting selectively and non-covalently with any nucleic acid.	-0.297782	-0.297782	2.33757	2.98408	4.12272	1.99962	3.41436	3.17531	Down-regulated
PB.13490.468	-3.64526	3.71354	-4.3747	0.000120397	0.0276318	1.15718	ENSMUSG00000112023.2	ENSMUSG00000112023.2	leukocyte immunoglobulin-like receptor, subfamily B, member 4B [Source:MGI Symbol;Acc:MGI:102702]	10	51356728	51362799	1	Lilr4b	protein_coding	GO:0016020	membrane	A lipid bilayer along with all the proteins and protein complexes embedded in it an attached to it.	1.47324	1.21722	4.01313	4.54181	5.93807	3.18518	5.08118	5.23364	Down-regulated
PB.17053.82	4.59877	-0.542821	4.37075	0.000121766	0.0278077	0.913984	ENSMUSG00000021281.16	ENSMUSG00000021281.16	tumor necrosis factor, alpha-induced protein 2 [Source:MGI Symbol;Acc:MGI:104960]	12	111408903	111421452	1	Tnfaip2	protein_coding	GO:0006887	exocytosis	A process of secretion by a cell that results in the release of intracellular molecules (e.g. hormones, matrix proteins) contained within a membrane-bounded vesicle. Exocytosis can occur either by full fusion, when the vesicle collapses into the plasma membrane, or by a kiss-and-run mechanism that involves the formation of a transient contact, a pore, between a granule (for exemple of chromaffin …	4.08812	2.66802	-0.297782	-0.297782	-0.297782	0.53664	-0.297782	0.227619	Up-regulated
PB.4214.35	4.00622	0.346478	4.36978	0.000122106	0.0278077	1.0159	ENSMUSG00000014599.11	ENSMUSG00000014599.11	colony stimulating factor 1 (macrophage) [Source:MGI Symbol;Acc:MGI:1339753]	3	107648364	107667785	-1	Csf1	protein_coding	GO:0016021	integral component of membrane	The component of a membrane consisting of the gene products and protein complexes having at least some part of their peptide sequence embedded in the hydrophobic region of the membrane.	4.20789	3.37659	-0.297782	0.272472	1.2601	-0.297782	0.534923	0.611928	Up-regulated
PB.16092.88	-3.13085	3.51297	-4.36661	0.000123219	0.0279361	1.12266	ENSMUSG00000017132.18	ENSMUSG00000017132.18	cytohesin 1 [Source:MGI Symbol;Acc:MGI:1334257]	11	118022845	118139418	-1	Cyth1	protein_coding	GO:0032012	regulation of ARF protein signal transduction	Any process that modulates the frequency, rate or extent of ARF protein signal transduction.	1.47324	0.86485	4.62225	5.33095	4.18677	3.61837	4.76453	4.35547	Down-regulated
PB.17609.9	2.02731	4.42377	4.36449	0.000123971	0.0279361	1.00921	novelGene_9726												5.92322	6.40858	2.24131	3.56754	4.92927	3.28285	4.81425	4.71088	Up-regulated
PB.22721.14	-3.2904	3.36496	-4.36271	0.000124604	0.0279361	1.09839	ENSMUSG00000092274.4	ENSMUSG00000092274.4	nuclear paraspeckle assembly transcript 1 (non-protein coding) [Source:MGI Symbol;Acc:MGI:1914211]	19	5874736	5895506	-1	Neat1	lncRNA				0.843961	1.21722	5.53872	5.8677	4.41783	3.28285	3.53788	3.4826	Down-regulated
PB.22616.78	-1.84008	5.31469	-4.36185	0.00012491	0.0279361	1.02672	ENSMUSG00000001750.17	ENSMUSG00000001750.17	T cell, immune regulator 1, ATPase, H+ transporting, lysosomal V0 protein A3 [Source:MGI Symbol;Acc:MGI:1350931]	19	3946050	3957133	-1	Tcirg1	protein_coding				3.40982	4.16539	6.12875	6.35851	5.62785	5.52503	5.72556	5.7943	Down-regulated
PB.19423.62	4.50532	0.0415962	4.36149	0.000125038	0.0279361	0.814471	ENSMUSG00000013846.11	ENSMUSG00000013846.11	ST3 beta-galactoside alpha-2,3-sialyltransferase 1 [Source:MGI Symbol;Acc:MGI:98304]	15	66974724	67048679	-1	St3gal1	protein_coding	GO:0006486	protein glycosylation	A protein modification process that results in the addition of a carbohydrate or carbohydrate derivative unit to a protein amino acid, e.g. the addition of glycan chains to proteins.	2.74466	2.54887	0.551848	1.25761	-0.297782	-0.297782	0.177833	0.611928	Up-regulated
PB.21380.19	4.56122	-0.829127	4.35284	0.000128174	0.0284886	0.796837	ENSMUSG00000060550.17	ENSMUSG00000060550.17	histocompatibility 2, Q region locus 7 [Source:MGI Symbol;Acc:MGI:95936]	17	35658131	35662749	1	H2-Q7	protein_coding	GO:0016020	membrane	A lipid bilayer along with all the proteins and protein complexes embedded in it an attached to it.	2.8466	2.54887	-0.297782	-0.297782	-0.297782	-0.297782	-0.297782	0.611928	Up-regulated
PB.7377.21	1.8123	4.20285	4.35202	0.000128477	0.0284886	0.957281	ENSMUSG00000046245.14	ENSMUSG00000046245.14	paired immunoglobin-like type 2 receptor alpha [Source:MGI Symbol;Acc:MGI:2450529]	5	137820214	137834543	-1	Pilra	protein_coding	GO:0016020	membrane	A lipid bilayer along with all the proteins and protein complexes embedded in it an attached to it.	6.21769	6.34741	2.59292	3.74776	4.72873	4.22126	2.70747	3.61474	Up-regulated
PB.13490.770	-5.36026	1.67417	-4.34068	0.000132714	0.0293179	0.786467	ENSMUSG00000112023.2	ENSMUSG00000112023.2	leukocyte immunoglobulin-like receptor, subfamily B, member 4B [Source:MGI Symbol;Acc:MGI:102702]	10	51356728	51362799	1	Lilr4b	protein_coding	GO:0016020	membrane	A lipid bilayer along with all the proteins and protein complexes embedded in it an attached to it.	-0.297782	-0.297782	2.24131	2.57055	4.64	1.99962	3.1302	3.61474	Down-regulated
PB.2467.8	2.61719	3.47215	4.33607	0.000134474	0.0295958	1.02037	ENSMUSG00000027173.8	ENSMUSG00000027173.8	DEP domain containing 7 [Source:MGI Symbol;Acc:MGI:2139258]	2	104552129	104573223	-1	Depdc7	protein_coding	GO:0035556	intracellular signal transduction	The process in which a signal is passed on to downstream components within the cell, which become activated themselves to further propagate the signal and finally trigger a change in the function or state of the cell.	5.15606	5.30772	2.9983	2.66328	4.12272	1.0619	3.45671	3.91738	Up-regulated
PB.13490.2197	-3.77718	3.52693	-4.32152	0.000140189	0.0306252	1.02075	ENSMUSG00000112148.2	ENSMUSG00000112148.2	leukocyte immunoglobulin-like receptor, subfamily B, member 4A [Source:MGI Symbol;Acc:MGI:102701]	10	51367052	51372707	1	Lilrb4a	protein_coding	GO:0016020	membrane	A lipid bilayer along with all the proteins and protein complexes embedded in it an attached to it.	1.19264	1.50019	3.05603	4.1515	6.08815	3.28285	4.64139	5.35199	Down-regulated
PB.10619.1	-1.75566	5.30268	-4.31447	0.000143042	0.0311008	0.845126	ENSMUSG00000031503.14	ENSMUSG00000031503.14	collagen, type IV, alpha 2 [Source:MGI Symbol;Acc:MGI:88455]	8	11362805	11499287	1	Col4a2	protein_coding	GO:0005201	extracellular matrix structural constituent	The action of a molecule that contributes to the structural integrity of the extracellular matrix.	4.79722	4.49044	4.52338	3.98183	5.88113	6.94409	6.00072	6.01765	Down-regulated
PB.1132.7	1.66548	5.88678	4.31354	0.000143421	0.0311008	0.797856	ENSMUSG00000026701.16	ENSMUSG00000026701.16	peroxiredoxin 6 [Source:MGI Symbol;Acc:MGI:894320]	1	161067682	161078789	-1	Prdx6	protein_coding	GO:0055114	oxidation-reduction process	A metabolic process that results in the removal or addition of one or more electrons to or from a substance, with or without the concomitant removal or addition of a proton or protons.	6.98233	7.13829	5.00592	5.55321	5.89078	4.85027	5.52118	6.28562	Up-regulated
PB.15110.14	1.7568	4.54959	4.30318	0.00014773	0.0317595	0.848322	ENSMUSG00000018920.12	ENSMUSG00000018920.12	chemokine (C-X-C motif) ligand 16 [Source:MGI Symbol;Acc:MGI:1932682]	11	70344809	70350810	-1	Cxcl16	protein_coding	GO:0005044	scavenger receptor activity	Combining with any modified low-density lipoprotein (LDL) or other polyanionic ligand and delivering the ligand into the cell via endocytosis. Ligands include acetylated and oxidized LDL, Gram-positive and Gram-negative bacteria, apoptotic cells, amyloid-beta fibrils, and advanced glycation end products (AGEs).	5.87578	5.86417	3.92292	4.38726	4.47024	3.76078	4.14165	4.30419	Up-regulated
PB.17851.1	1.28705	7.41468	4.30283	0.000147877	0.0317595	0.665329	ENSMUSG00000074794.11	ENSMUSG00000074794.11	arrestin domain containing 3 [Source:MGI Symbol;Acc:MGI:2145242]	13	81031503	81044161	1	Arrdc3	protein_coding				8.42558	8.32979	7.88678	7.68295	7.08371	7.1063	6.4675	6.3815	Unchanged
PB.16732.65	4.24074	0.792518	4.30237	0.000148074	0.0317595	0.752015	ENSMUSG00000021133.10	ENSMUSG00000021133.10	sushi domain containing 6 [Source:MGI Symbol;Acc:MGI:2444661]	12	80837284	80927609	1	Susd6	protein_coding	GO:0016020	membrane	A lipid bilayer along with all the proteins and protein complexes embedded in it an attached to it.	2.8466	3.51018	0.551848	0.997562	0.273705	-0.297782	1.26418	1.87684	Up-regulated
PB.315.57	-4.39592	2.29794	-4.29882	0.000149582	0.0319665	0.792148	ENSMUSG00000025982.14	ENSMUSG00000025982.14	splicing factor 3b, subunit 1 [Source:MGI Symbol;Acc:MGI:1932339]	1	55024328	55066640	-1	Sf3b1	protein_coding	GO:0003729	mRNA binding	Interacting selectively and non-covalently with messenger RNA (mRNA), an intermediate molecule between DNA and protein. mRNA includes UTR and coding sequences, but does not contain introns.	-0.297782	0.86485	3.53345	3.61475	4.36344	2.7109	3.32571	3.05639	Down-regulated
PB.4758.2	4.3731	-1.16633	4.29566	0.000150937	0.0321397	0.662035	ENSMUSG00000028435.9	ENSMUSG00000028435.9	aquaporin 3 [Source:MGI Symbol;Acc:MGI:1333777]	4	41092722	41098183	-1	Aqp3	protein_coding	GO:0016020	membrane	A lipid bilayer along with all the proteins and protein complexes embedded in it an attached to it.	2.63496	2.41898	-0.297782	-0.297782	-0.297782	-0.297782	-0.297782	-0.297782	Up-regulated
PB.13490.120	-4.43875	1.75747	-4.29239	0.000152356	0.0323252	0.726695	ENSMUSG00000112023.2	ENSMUSG00000112023.2	leukocyte immunoglobulin-like receptor, subfamily B, member 4B [Source:MGI Symbol;Acc:MGI:102702]	10	51356728	51362799	1	Lilr4b	protein_coding	GO:0016020	membrane	A lipid bilayer along with all the proteins and protein complexes embedded in it an attached to it.	-0.297782	0.397613	2.13817	2.66328	3.91151	2.56321	2.90397	3.11708	Down-regulated
PB.15694.1	4.37115	-1.16633	4.28929	0.000153708	0.0324952	0.647747	ENSMUSG00000037944.9	ENSMUSG00000037944.9	chemokine (C-C motif) receptor 7 [Source:MGI Symbol;Acc:MGI:103011]	11	99035022	99045903	-1	Ccr7	protein_coding	GO:0016021	integral component of membrane	The component of a membrane consisting of the gene products and protein complexes having at least some part of their peptide sequence embedded in the hydrophobic region of the membrane.	2.38684	2.66802	-0.297782	-0.297782	-0.297782	-0.297782	-0.297782	-0.297782	Up-regulated
PB.1064.20	2.07737	3.43834	4.28436	0.000155887	0.0327302	0.869709	ENSMUSG00000026473.17	ENSMUSG00000026473.17	glutamate-ammonia ligase (glutamine synthetase) [Source:MGI Symbol;Acc:MGI:95739]	1	153775690	153785469	1	Glul	protein_coding	GO:0003824	catalytic activity	Catalysis of a biochemical reaction at physiological temperatures. In biologically catalyzed reactions, the reactants are known as substrates, and the catalysts are naturally occurring macromolecular substances known as enzymes. Enzymes possess specific binding sites for substrates, and are usually composed wholly or largely of protein, but RNA that has catalytic activity (ribozyme) is often also…	4.77152	5.02478	2.59292	2.57055	3.05766	2.7109	3.27926	4.25103	Up-regulated
PB.8090.132	-4.49984	1.63185	-4.28331	0.000156354	0.0327302	0.635244	ENSMUSG00000029919.6	ENSMUSG00000029919.6	hematopoietic prostaglandin D synthase [Source:MGI Symbol;Acc:MGI:1859384]	6	65094277	65121892	-1	Hpgds	protein_coding	GO:0005515	protein binding	Interacting selectively and non-covalently with any protein or protein complex (a complex of two or more proteins that may include other nonprotein molecules).	-0.297782	-0.297782	3.68751	3.74776	3.1246	1.99962	2.55984	2.7075	Down-regulated
PB.2425.30	2.32393	2.95877	4.28302	0.000156485	0.0327302	0.906259	ENSMUSG00000027164.9	ENSMUSG00000027164.9	TNF receptor-associated factor 6 [Source:MGI Symbol;Acc:MGI:108072]	2	101508774	101532014	1	Traf6	protein_coding				4.54765	4.08201	3.53345	2.91032	2.25325	1.99962	2.47993	2.85732	Up-regulated
PB.22869.28	1.58508	5.11954	4.27349	0.000160796	0.0335131	0.731177	ENSMUSG00000024737.3	ENSMUSG00000024737.3	solute carrier family 15, member 3 [Source:MGI Symbol;Acc:MGI:1929691]	19	10817091	10836726	1	Slc15a3	protein_coding				6.34508	6.31125	4.80171	4.76747	4.83248	4.68145	4.76453	4.67096	Up-regulated
PB.3810.20	2.00638	3.59362	4.26471	0.000164875	0.0342423	0.806417	ENSMUSG00000027995.11	ENSMUSG00000027995.11	toll-like receptor 2 [Source:MGI Symbol;Acc:MGI:1346060]	3	83743579	83749074	-1	Tlr2	protein_coding	GO:0016021	integral component of membrane	The component of a membrane consisting of the gene products and protein complexes having at least some part of their peptide sequence embedded in the hydrophobic region of the membrane.	4.91922	5.19318	2.9983	2.57055	3.57105	2.56321	3.94737	3.65623	Up-regulated
PB.11468.112	2.44349	1.96036	4.26324	0.000165568	0.0342656	0.867265	ENSMUSG00000053687.16	ENSMUSG00000053687.16	dipeptidase 2 [Source:MGI Symbol;Acc:MGI:2442042]	8	106711576	106718391	-1	Dpep2	protein_coding	GO:0006508	proteolysis	The hydrolysis of proteins into smaller polypeptides and/or amino acids by cleavage of their peptide bonds.	4.00237	4.08201	1.08299	0.997562	1.8405	1.74926	1.74629	2.35115	Up-regulated
PB.15993.16	-3.37109	2.26678	-4.25952	0.000167332	0.0343374	0.818184	ENSMUSG00000047798.16	ENSMUSG00000047798.16	CD300 molecule like family member F [Source:MGI Symbol;Acc:MGI:2442359]	11	115007040	115024818	-1	Cd300lf	protein_coding				0.843961	0.86485	2.33757	2.57055	4.05569	3.37432	3.37071	2.5403	Down-regulated
PB.995.35	-4.59342	1.97185	-4.25915	0.00016751	0.0343374	0.653277	ENSMUSG00000026358.14	ENSMUSG00000026358.14	regulator of G-protein signaling 1 [Source:MGI Symbol;Acc:MGI:1354694]	1	144118034	144124980	-1	Rgs1	protein_coding	GO:0005096	GTPase activator activity	Binds to and increases the activity of a GTPase, an enzyme that catalyzes the hydrolysis of GTP.	-0.297782	0.397613	2.24131	3.18513	4.18677	2.56321	3.37071	3.33712	Down-regulated
PB.13490.724	-4.53782	1.06621	-4.25883	0.000167661	0.0343374	0.581554	ENSMUSG00000112023.2	ENSMUSG00000112023.2	leukocyte immunoglobulin-like receptor, subfamily B, member 4B [Source:MGI Symbol;Acc:MGI:102702]	10	51356728	51362799	1	Lilr4b	protein_coding	GO:0016020	membrane	A lipid bilayer along with all the proteins and protein complexes embedded in it an attached to it.	-0.297782	-0.297782	1.90673	2.12528	3.18856	1.99962	1.9965	2.5403	Down-regulated
PB.13490.1874	-4.6082	1.0776	-4.25609	0.000168976	0.0344869	0.577522	ENSMUSG00000112148.2	ENSMUSG00000112148.2	leukocyte immunoglobulin-like receptor, subfamily B, member 4A [Source:MGI Symbol;Acc:MGI:102701]	10	51367052	51372707	1	Lilrb4a	protein_coding	GO:0016020	membrane	A lipid bilayer along with all the proteins and protein complexes embedded in it an attached to it.	-0.297782	-0.297782	1.63092	2.36502	3.30857	1.99962	2.10702	2.44882	Down-regulated
PB.21769.176	3.95322	0.459358	4.25249	0.000170722	0.034723	0.682596	ENSMUSG00000024066.10	ENSMUSG00000024066.10	xanthine dehydrogenase [Source:MGI Symbol;Acc:MGI:98973]	17	74190890	74257191	-1	Xdh	protein_coding	GO:0055114	oxidation-reduction process	A metabolic process that results in the removal or addition of one or more electrons to or from a substance, with or without the concomitant removal or addition of a proton or protons.	3.27004	3.30485	0.551848	0.997562	0.681957	-0.297782	0.177833	0.611928	Up-regulated
PB.23475.39	4.3731	-0.479851	4.24968	0.000172094	0.0348819	0.558993	ENSMUSG00000040363.16	ENSMUSG00000040363.16	BCL6 interacting corepressor [Source:MGI Symbol;Acc:MGI:1918708]	X	11902979	12026594	-1	Bcor	protein_coding	GO:0005515	protein binding	Interacting selectively and non-covalently with any protein or protein complex (a complex of two or more proteins that may include other nonprotein molecules).	2.63496	2.41898	0.551848	0.272472	-0.297782	-0.297782	0.177833	-0.297782	Up-regulated
PB.11857.18	-4.37811	0.872866	-4.24578	0.000174014	0.034912	0.54833	ENSMUSG00000025888.7	ENSMUSG00000025888.7	caspase 1 [Source:MGI Symbol;Acc:MGI:96544]	9	5298508	5307290	1	Casp1	protein_coding	GO:0006508	proteolysis	The hydrolysis of proteins into smaller polypeptides and/or amino acids by cleavage of their peptide bonds.	-0.297782	-0.297782	1.28963	0.997562	2.75373	2.21289	2.47993	2.85732	Down-regulated
PB.8810.7	-4.30435	3.14522	-4.24534	0.000174234	0.034912	0.73153	ENSMUSG00000030208.16	ENSMUSG00000030208.16	epithelial membrane protein 1 [Source:MGI Symbol;Acc:MGI:107941]	6	135339543	135360171	1	Emp1	protein_coding	GO:0016020	membrane	A lipid bilayer along with all the proteins and protein complexes embedded in it an attached to it.	-0.297782	1.73666	3.85949	4.65905	4.81232	3.18518	5.01185	4.47622	Down-regulated
PB.7479.92	4.63518	-0.704988	4.24458	0.00017461	0.034912	0.555735	ENSMUSG00000029580.15	ENSMUSG00000029580.15	actin, beta [Source:MGI Symbol;Acc:MGI:87904]	5	142888870	142892509	-1	Actb	protein_coding	GO:0005737	cytoplasm	All of the contents of a cell excluding the plasma membrane and nucleus, but including other subcellular structures.	3.11524	2.41898	-0.297782	-0.297782	-0.297782	-0.297782	-0.297782	1.16549	Up-regulated
PB.12966.12	1.40105	6.41044	4.24259	0.000175606	0.0349924	0.544374	ENSMUSG00000043953.13	ENSMUSG00000043953.13	chemokine (C-C motif) receptor-like 2 [Source:MGI Symbol;Acc:MGI:1920904]	9	110883554	110886587	-1	Ccrl2	protein_coding	GO:0016021	integral component of membrane	The component of a membrane consisting of the gene products and protein complexes having at least some part of their peptide sequence embedded in the hydrophobic region of the membrane.	7.6084	7.99003	4.80171	5.16642	6.63902	6.13455	6.38764	6.66167	Unchanged
PB.8322.54	1.65028	5.5868	4.23874	0.000177542	0.0351416	0.627887	ENSMUSG00000002871.15	ENSMUSG00000002871.15	transmembrane protein, adipocyte asscociated 1 [Source:MGI Symbol;Acc:MGI:1345190]	6	88879233	88889220	1	Tpra1	protein_coding	GO:0016020	membrane	A lipid bilayer along with all the proteins and protein complexes embedded in it an attached to it.	6.49389	6.53937	4.76756	5.47861	5.12178	4.60797	5.62699	6.21796	Up-regulated
PB.3524.2	2.08309	2.93939	4.23669	0.00017858	0.0351416	0.751804	ENSMUSG00000027660.17	ENSMUSG00000027660.17	SKI-like [Source:MGI Symbol;Acc:MGI:106203]	3	31149207	31176726	1	Skil	protein_coding	GO:0000122	negative regulation of transcription by RNA polymerase II	Any process that stops, prevents, or reduces the frequency, rate or extent of transcription mediated by RNA polymerase II.	4.91922	4.64369	1.77541	1.66891	3.24981	2.21289	3.27926	2.92678	Up-regulated
PB.2359.149	2.4115	1.7343	4.23595	0.000178957	0.0351416	0.778617	ENSMUSG00000002108.11	ENSMUSG00000002108.11	nuclear receptor subfamily 1, group H, member 3 [Source:MGI Symbol;Acc:MGI:1352462]	2	91014406	91033179	-1	Nr1h3	protein_coding				4.66393	4.28207	0.188695	0.997562	2.3682	1.99962	0.534923	2.1334	Up-regulated
PB.22844.31	-3.42155	2.8854	-4.23521	0.000179334	0.0351416	0.777353	ENSMUSG00000024661.8	ENSMUSG00000024661.8	ferritin heavy polypeptide 1 [Source:MGI Symbol;Acc:MGI:95588]	19	9957962	9962462	1	Fth1	protein_coding	GO:0008199	ferric iron binding	Interacting selectively and non-covalently with ferric iron, Fe(III).	0.383206	1.73666	3.40605	3.90794	4.27781	3.61837	3.02151	4.25103	Down-regulated
PB.4582.18	1.5309	6.39416	4.23277	0.000180586	0.0352152	0.53005	ENSMUSG00000085295.8	ENSMUSG00000085295.8	RIKEN cDNA 4930430E12 gene [Source:MGI Symbol;Acc:MGI:1918889]	4	6352105	6357530	-1	4930430E12Rik	lncRNA				7.54537	7.84266	4.78473	5.16642	6.58656	5.69434	6.39311	7.24786	Up-regulated
PB.17196.1	-4.63471	2.25891	-4.23215	0.000180903	0.0352152	0.591845	ENSMUSG00000057069.8	ENSMUSG00000057069.8	endoplasmic reticulum oxidoreductase 1 beta [Source:MGI Symbol;Acc:MGI:1914725]	13	12580755	12626285	1	Ero1b	protein_coding	GO:0055114	oxidation-reduction process	A metabolic process that results in the removal or addition of one or more electrons to or from a substance, with or without the concomitant removal or addition of a proton or protons.	0.383206	-0.297782	3.72359	3.83007	4.41783	2.39866	3.41436	3.23129	Down-regulated
PB.7054.13	-3.27666	2.55846	-4.22078	0.000186856	0.0361937	0.74056	ENSMUSG00000032690.17	ENSMUSG00000032690.17	2'-5' oligoadenylate synthetase 2 [Source:MGI Symbol;Acc:MGI:2180852]	5	120868398	120887918	-1	Oas2	protein_coding	GO:0016779	nucleotidyltransferase activity	Catalysis of the transfer of a nucleotidyl group to a reactant.	1.70804	0.397613	4.04199	3.51874	4.12272	3.54151	2.8414	2.01081	Down-regulated
PB.6735.113	-2.37603	3.32096	-4.21949	0.000187543	0.0361937	0.749648	ENSMUSG00000089809.10	ENSMUSG00000089809.10	RasGEF domain family, member 1B [Source:MGI Symbol;Acc:MGI:2443755]	5	99365285	99876924	-1	Rasgef1b	protein_coding	GO:0005085	guanyl-nucleotide exchange factor activity	Stimulates the exchange of guanyl nucleotides associated with a GTPase. Under normal cellular physiological conditions, the concentration of GTP is higher than that of GDP, favoring the replacement of GDP by GTP in association with the GTPase.	2.087	1.73666	4.78473	4.54181	4.27781	3.89039	2.8414	3.28518	Down-regulated
PB.5833.194	1.54292	5.44148	4.21906	0.00018777	0.0361937	0.57153	ENSMUSG00000028599.11	ENSMUSG00000028599.11	tumor necrosis factor receptor superfamily, member 1b [Source:MGI Symbol;Acc:MGI:1314883]	4	144940033	144973440	-1	Tnfrsf1b	protein_coding	GO:0016020	membrane	A lipid bilayer along with all the proteins and protein complexes embedded in it an attached to it.	6.47013	6.4917	5.58847	5.73512	4.89133	5.0298	4.89348	4.60892	Up-regulated
PB.7615.42	-2.22216	4.50072	-4.21321	0.000190926	0.036682	0.661239	ENSMUSG00000106734.4	ENSMUSG00000106734.4	predicted gene, 20559 [Source:MGI Symbol;Acc:MGI:5295666]	6	3333194	3346128	-1	Gm20559	lncRNA				2.38684	3.94714	4.65997	4.72508	5.99284	4.49022	5.12124	5.07443	Down-regulated
PB.7377.26	1.92165	3.1517	4.20675	0.000194463	0.0372404	0.637043	ENSMUSG00000046245.14	ENSMUSG00000046245.14	paired immunoglobin-like type 2 receptor alpha [Source:MGI Symbol;Acc:MGI:2450529]	5	137820214	137834543	-1	Pilra	protein_coding	GO:0016020	membrane	A lipid bilayer along with all the proteins and protein complexes embedded in it an attached to it.	5.21443	5.21291	2.02709	2.25012	3.66399	2.96744	1.9965	2.92678	Up-regulated
PB.24046.40	-4.28612	1.64959	-4.20542	0.0001952	0.0372604	0.52467	ENSMUSG00000069049.12	ENSMUSG00000069049.12	eukaryotic translation initiation factor 2, subunit 3, structural gene Y-linked [Source:MGI Symbol;Acc:MGI:1349430]	Y	1010543	1028847	1	Eif2s3y	protein_coding	GO:0003924	GTPase activity	Catalysis of the reaction: GTP + H2O = GDP + phosphate.	-0.297782	0.397613	1.77541	2.75041	3.52224	2.7109	2.8414	2.92678	Down-regulated
PB.21376.189	2.23406	2.20535	4.20258	0.000196786	0.037442	0.680583	ENSMUSG00000073411.13	ENSMUSG00000073411.13	histocompatibility 2, D region locus 1 [Source:MGI Symbol;Acc:MGI:95896]	17	35481706	35486475	1	H2-D1	protein_coding	GO:0019882	antigen processing and presentation	The process in which an antigen-presenting cell expresses antigen (peptide or lipid) on its cell surface in association with an MHC protein complex.	4.63573	4.31896	0.551848	1.25761	2.12835	2.7109	1.60278	2.62632	Up-regulated
PB.17979.2	-5.0695	-1.03786	-4.19629	0.000200335	0.0379176	0.454065	novelGene_9915												-0.297782	-0.297782	-0.297782	-0.297782	4.33545	1.74926	-0.297782	-0.297782	Down-regulated
PB.23347.17	3.95065	0.0764682	4.19588	0.000200571	0.0379176	0.550574	ENSMUSG00000034765.7	ENSMUSG00000034765.7	dual specificity phosphatase 5 [Source:MGI Symbol;Acc:MGI:2685183]	19	53517540	53530862	1	Dusp5	protein_coding	GO:0004725	protein tyrosine phosphatase activity	Catalysis of the reaction: protein tyrosine phosphate + H2O = protein tyrosine + phosphate.	3.19472	3.37659	0.188695	-0.297782	0.681957	-0.297782	0.177833	0.9151	Up-regulated
PB.20072.38	-4.35211	1.78081	-4.19321	0.000202099	0.0380844	0.497441	ENSMUSG00000037965.16	ENSMUSG00000037965.16	zinc finger CCCH type containing 7 A [Source:MGI Symbol;Acc:MGI:2445044]	16	10954456	10994257	-1	Zc3h7a	protein_coding	GO:0046872	metal ion binding	Interacting selectively and non-covalently with any metal ion.	0.383206	-0.297782	3.16499	3.05426	3.91151	2.39866	2.47993	2.44882	Down-regulated
PB.3454.1	4.42065	-0.468651	4.19119	0.00020326	0.0381812	0.429604	ENSMUSG00000027562.13	ENSMUSG00000027562.13	carbonic anhydrase 2 [Source:MGI Symbol;Acc:MGI:88269]	3	14951333	14965830	1	Car2	protein_coding	GO:0008270	zinc ion binding	Interacting selectively and non-covalently with zinc (Zn) ions.	3.03113	2.11779	0.188695	-0.297782	-0.297782	-0.297782	0.177833	0.611928	Up-regulated
PB.9515.32	4.29025	-1.18639	4.18774	0.000205263	0.038435	0.41777	ENSMUSG00000003863.19	ENSMUSG00000003863.19	protein tyrosine phosphatase, receptor type, f polypeptide (PTPRF), interacting protein (liprin), alpha 3 [Source:MGI Symbol;Acc:MGI:1924037]	7	44988546	45016443	-1	Ppfia3	protein_coding				2.2447	2.66802	-0.297782	-0.297782	-0.297782	-0.297782	-0.297782	-0.297782	Up-regulated
PB.13490.1879	-4.15592	0.92185	-4.18469	0.000207047	0.0385328	0.474299	ENSMUSG00000112148.2	ENSMUSG00000112148.2	leukocyte immunoglobulin-like receptor, subfamily B, member 4A [Source:MGI Symbol;Acc:MGI:102701]	10	51367052	51372707	1	Lilrb4a	protein_coding	GO:0016020	membrane	A lipid bilayer along with all the proteins and protein complexes embedded in it an attached to it.	-0.297782	0.397613	1.08299	0.997562	3.41936	2.56321	1.87682	1.72914	Down-regulated
PB.9626.51	-4.37811	1.16347	-4.18462	0.000207092	0.0385328	0.411612	ENSMUSG00000030522.15	ENSMUSG00000030522.15	myotubularin related protein 10 [Source:MGI Symbol;Acc:MGI:2142292]	7	63937401	63990554	1	Mtmr10	protein_coding				-0.297782	-0.297782	3.21653	2.83258	2.75373	2.21289	2.10702	1.37879	Down-regulated
PB.13490.418	-4.36023	2.10609	-4.18171	0.000208807	0.0386083	0.471164	ENSMUSG00000112023.2	ENSMUSG00000112023.2	leukocyte immunoglobulin-like receptor, subfamily B, member 4B [Source:MGI Symbol;Acc:MGI:102702]	10	51356728	51362799	1	Lilr4b	protein_coding	GO:0016020	membrane	A lipid bilayer along with all the proteins and protein complexes embedded in it an attached to it.	-0.297782	0.397613	3.21653	3.46822	3.91151	2.39866	3.32571	3.52801	Down-regulated
PB.2250.23	-4.36467	2.34344	-4.17838	0.000210791	0.0388447	0.510622	ENSMUSG00000015839.7	ENSMUSG00000015839.7	nuclear factor, erythroid derived 2, like 2 [Source:MGI Symbol;Acc:MGI:108420]	2	75505857	75534985	-1	Nfe2l2	protein_coding	GO:0005634	nucleus	A membrane-bounded organelle of eukaryotic cells in which chromosomes are housed and replicated. In most cells, the nucleus contains all of the cell's chromosomes except the organellar chromosomes, and is the site of RNA synthesis and processing. In some species, or in specialized cell types, RNA metabolism or DNA replication may be absent.	-0.297782	0.86485	2.8098	2.98408	4.30692	2.7109	4.50675	3.65623	Down-regulated
PB.5833.180	1.63738	5.57901	4.17736	0.000211403	0.0388447	0.459306	ENSMUSG00000028599.11	ENSMUSG00000028599.11	tumor necrosis factor receptor superfamily, member 1b [Source:MGI Symbol;Acc:MGI:1314883]	4	144940033	144973440	-1	Tnfrsf1b	protein_coding	GO:0016020	membrane	A lipid bilayer along with all the proteins and protein complexes embedded in it an attached to it.	6.32755	6.68776	6.17508	6.28015	4.41783	5.44289	4.99758	4.47622	Up-regulated
PB.3524.3	4.43087	-0.372693	4.17441	0.000213181	0.0390499	0.392593	ENSMUSG00000027660.17	ENSMUSG00000027660.17	SKI-like [Source:MGI Symbol;Acc:MGI:106203]	3	31149207	31176726	1	Skil	protein_coding	GO:0000122	negative regulation of transcription by RNA polymerase II	Any process that stops, prevents, or reduces the frequency, rate or extent of transcription mediated by RNA polymerase II.	2.38684	2.77808	-0.297782	0.680099	-0.297782	-0.297782	0.177833	0.611928	Up-regulated
PB.995.11	-4.26615	0.614241	-4.17238	0.000214417	0.0391546	0.380783	ENSMUSG00000026358.14	ENSMUSG00000026358.14	regulator of G-protein signaling 1 [Source:MGI Symbol;Acc:MGI:1354694]	1	144118034	144124980	-1	Rgs1	protein_coding	GO:0005096	GTPase activator activity	Binds to and increases the activity of a GTPase, an enzyme that catalyzes the hydrolysis of GTP.	-0.297782	-0.297782	1.47035	1.47787	2.57381	2.21289	1.44339	1.56457	Down-regulated
PB.653.62	-3.98368	2.12544	-4.16669	0.000217909	0.0396696	0.477563	ENSMUSG00000026305.16	ENSMUSG00000026305.16	leucine rich repeat (in FLII) interacting protein 1 [Source:MGI Symbol;Acc:MGI:1342770]	1	90926459	91056666	1	Lrrfip1	protein_coding	GO:0006355	regulation of transcription, DNA-templated	Any process that modulates the frequency, rate or extent of cellular DNA-templated transcription.	-0.297782	0.86485	3.21653	3.46822	3.52224	2.84486	3.18161	3.05639	Down-regulated
PB.3032.90	-4.57386	1.08336	-4.1651	0.000218893	0.0397261	0.372808	ENSMUSG00000027620.17	ENSMUSG00000027620.17	RNA binding motif protein 39 [Source:MGI Symbol;Acc:MGI:2157953]	2	155989159	156022158	-1	Rbm39	protein_coding	GO:0005634	nucleus	A membrane-bounded organelle of eukaryotic cells in which chromosomes are housed and replicated. In most cells, the nucleus contains all of the cell's chromosomes except the organellar chromosomes, and is the site of RNA synthesis and processing. In some species, or in specialized cell types, RNA metabolism or DNA replication may be absent.	-0.297782	-0.297782	2.13817	0.997562	3.24981	1.99962	2.63554	2.99304	Down-regulated
PB.23475.34	4.43994	-0.582741	4.1605	0.000221767	0.0400828	0.4275	ENSMUSG00000040363.16	ENSMUSG00000040363.16	BCL6 interacting corepressor [Source:MGI Symbol;Acc:MGI:1918708]	X	11902979	12026594	-1	Bcor	protein_coding	GO:0005515	protein binding	Interacting selectively and non-covalently with any protein or protein complex (a complex of two or more proteins that may include other nonprotein molecules).	4.04588	2.41898	0.188695	-0.297782	-0.297782	0.53664	-0.297782	-0.297782	Up-regulated
PB.22417.2	1.49119	5.61072	4.15979	0.000222218	0.0400828	0.392179	ENSMUSG00000032688.10	ENSMUSG00000032688.10	MALT1 paracaspase [Source:MGI Symbol;Acc:MGI:2445027]	18	65564009	65612138	1	Malt1	protein_coding	GO:0006508	proteolysis	The hydrolysis of proteins into smaller polypeptides and/or amino acids by cleavage of their peptide bonds.	6.79739	6.69479	5.53872	5.16642	5.40365	5.11183	5.05385	5.27418	Unchanged
PB.1906.94	-4.31594	1.71969	-4.15834	0.000223135	0.0401256	0.416907	ENSMUSG00000026796.17	ENSMUSG00000026796.17	niban apoptosis regulator 2 [Source:MGI Symbol;Acc:MGI:2442910]	2	32766126	32815266	1	Niban2	protein_coding	GO:0005737	cytoplasm	All of the contents of a cell excluding the plasma membrane and nucleus, but including other subcellular structures.	-0.297782	0.397613	2.13817	2.57055	3.83363	2.39866	3.02151	3.05639	Down-regulated
PB.8158.78	-4.53782	1.07999	-4.15363	0.000226135	0.0404937	0.346172	ENSMUSG00000053907.11	ENSMUSG00000053907.11	methionine adenosyltransferase II, alpha [Source:MGI Symbol;Acc:MGI:2443731]	6	72409782	72416541	-1	Mat2a	protein_coding	GO:0005524	ATP binding	Interacting selectively and non-covalently with ATP, adenosine 5'-triphosphate, a universally important coenzyme and enzyme regulator.	-0.297782	-0.297782	1.08299	1.98859	3.18856	1.99962	2.55984	3.17531	Down-regulated
PB.10460.187	-1.75706	4.82172	-4.15297	0.000226555	0.0404937	0.46133	ENSMUSG00000025473.17	ENSMUSG00000025473.17	a disintegrin and metallopeptidase domain 8 [Source:MGI Symbol;Acc:MGI:107825]	7	139558845	139572475	-1	Adam8	protein_coding				3.47495	4.24422	4.91525	5.1181	5.76004	5.35579	5.01185	4.96312	Down-regulated
PB.18703.319	0.899766	13.3563	4.14493	0.00023178	0.0413023	-0.21034	ENSMUSG00000021939.9	ENSMUSG00000021939.9	cathepsin B [Source:MGI Symbol;Acc:MGI:88561]	14	63359911	63383372	1	Ctsb	protein_coding	GO:0006508	proteolysis	The hydrolysis of proteins into smaller polypeptides and/or amino acids by cleavage of their peptide bonds.	13.5739	13.7631	12.9816	13.4725	13.1683	12.3107	13.6777	13.9029	Unchanged
PB.5075.28	1.92813	4.04118	4.14343	0.000232767	0.0413533	0.460941	ENSMUSG00000028494.13	ENSMUSG00000028494.13	perilipin 2 [Source:MGI Symbol;Acc:MGI:87920]	4	86566623	86588297	-1	Plin2	protein_coding				5.32453	5.36175	3.3144	3.61475	3.9854	2.84486	3.7571	4.60892	Up-regulated
PB.12382.76	2.0281	2.42118	4.14152	0.000234031	0.0414065	0.471836	ENSMUSG00000032294.18	ENSMUSG00000032294.18	pyruvate kinase, muscle [Source:MGI Symbol;Acc:MGI:97591]	9	59563651	59586658	1	Pkm	protein_coding	GO:0000287	magnesium ion binding	Interacting selectively and non-covalently with magnesium (Mg) ions.	5.07437	5.19318	-0.297782	1.66891	3.24981	3.08041	2.20966	2.44882	Up-regulated
PB.19454.1	2.51836	1.51718	4.1386	0.00023598	0.0414065	0.551534	ENSMUSG00000022602.15	ENSMUSG00000022602.15	activity regulated cytoskeletal-associated protein [Source:MGI Symbol;Acc:MGI:88067]	15	74540932	74544419	-1	Arc	protein_coding	GO:0003723	RNA binding	Interacting selectively and non-covalently with an RNA molecule or a portion thereof.	3.91119	3.79836	1.28963	1.25761	1.67172	1.44613	0.534923	1.16549	Up-regulated
PB.18487.77	-1.65447	5.37779	-4.13843	0.000236091	0.0414065	0.398484	ENSMUSG00000050335.18	ENSMUSG00000050335.18	lectin, galactose binding, soluble 3 [Source:MGI Symbol;Acc:MGI:96778]	14	47605208	47623617	1	Lgals3	protein_coding				4.04588	4.45773	6.00963	5.99804	6.09651	5.62153	5.54101	5.43776	Down-regulated
PB.19374.168	-3.79387	3.16347	-4.13796	0.000236407	0.0414065	0.517759	ENSMUSG00000022353.11	ENSMUSG00000022353.11	MTSS I-BAR domain containing 1 [Source:MGI Symbol;Acc:MGI:2384818]	15	58813083	58953854	-1	Mtss1	protein_coding	GO:0030036	actin cytoskeleton organization	A process that is carried out at the cellular level which results in the assembly, arrangement of constituent parts, or disassembly of cytoskeletal structures comprising actin filaments and their associated proteins.	-0.297782	2.66802	5.04921	5.22844	4.5935	3.46034	3.27926	3.52801	Down-regulated
PB.19183.40	1.81255	3.5282	4.13717	0.000236936	0.0414065	0.444899	ENSMUSG00000022237.18	ENSMUSG00000022237.18	ankyrin repeat domain 33B [Source:MGI Symbol;Acc:MGI:1917904]	15	31291624	31367872	-1	Ankrd33b	protein_coding	GO:0005515	protein binding	Interacting selectively and non-covalently with any protein or protein complex (a complex of two or more proteins that may include other nonprotein molecules).	5.0532	5.41383	1.63092	1.98859	3.70831	3.18518	4.08876	4.04781	Up-regulated
PB.3704.3	1.56214	5.77974	4.13634	0.000237496	0.0414065	0.351622	ENSMUSG00000036894.4	ENSMUSG00000036894.4	RAP2B, member of RAS oncogene family [Source:MGI Symbol;Acc:MGI:1921262]	3	61269059	61275851	1	Rap2b	protein_coding	GO:0016020	membrane	A lipid bilayer along with all the proteins and protein complexes embedded in it an attached to it.	6.36239	6.54716	6.2998	6.59464	5.20146	4.56978	5.54101	5.26079	Up-regulated
PB.15650.1	-4.22731	-1.2028	-4.13508	0.000238344	0.0414065	0.298132	novelGene_8650												-0.297782	-0.297782	-0.297782	-0.297782	2.25325	2.56321	-0.297782	-0.297782	Down-regulated
PB.15382.8	4.22741	-1.2028	4.13336	0.000239509	0.0414065	0.29423	ENSMUSG00000035042.3	ENSMUSG00000035042.3	chemokine (C-C motif) ligand 5 [Source:MGI Symbol;Acc:MGI:98262]	11	83416604	83421344	-1	Ccl5	protein_coding	GO:0005576	extracellular region	The space external to the outermost structure of a cell. For cells without external protective or external encapsulating structures this refers to space outside of the plasma membrane. This term covers the host cell environment outside an intracellular parasite.	2.51623	2.27623	-0.297782	-0.297782	-0.297782	-0.297782	-0.297782	-0.297782	Up-regulated
PB.3175.5	1.90494	4.36447	4.13313	0.000239662	0.0414065	0.391318	ENSMUSG00000039725.7	ENSMUSG00000039725.7	transformation related protein 53 regulating kinase A [Source:MGI Symbol;Acc:MGI:1918294]	2	165332030	165335244	-1	Trp53rka	protein_coding	GO:0005524	ATP binding	Interacting selectively and non-covalently with ATP, adenosine 5'-triphosphate, a universally important coenzyme and enzyme regulator.	5.83915	6.11548	3.11154	3.98183	4.89133	3.18518	3.85537	4.35547	Up-regulated
PB.4994.38	4.26453	0.0277173	4.13251	0.000240087	0.0414065	0.293571	ENSMUSG00000039158.12	ENSMUSG00000039158.12	AT-hook transcription factor [Source:MGI Symbol;Acc:MGI:2140340]	4	63285362	63321591	-1	Akna	protein_coding	GO:0005634	nucleus	A membrane-bounded organelle of eukaryotic cells in which chromosomes are housed and replicated. In most cells, the nucleus contains all of the cell's chromosomes except the organellar chromosomes, and is the site of RNA synthesis and processing. In some species, or in specialized cell types, RNA metabolism or DNA replication may be absent.	2.74466	2.11779	0.841726	0.680099	-0.297782	-0.297782	0.534923	0.611928	Up-regulated
PB.13490.1952	-3.3146	3.07664	-4.13073	0.000241297	0.0414168	0.533222	ENSMUSG00000112148.2	ENSMUSG00000112148.2	leukocyte immunoglobulin-like receptor, subfamily B, member 4A [Source:MGI Symbol;Acc:MGI:102701]	10	51367052	51372707	1	Lilrb4a	protein_coding	GO:0016020	membrane	A lipid bilayer along with all the proteins and protein complexes embedded in it an attached to it.	1.47324	1.21722	3.40605	3.12118	5.5201	2.96744	4.21751	3.84746	Down-regulated
PB.22809.13	-2.54759	3.70847	-4.12928	0.000242293	0.0414168	0.522838	ENSMUSG00000010095.14	ENSMUSG00000010095.14	solute carrier family 3 (activators of dibasic and neutral amino acid transport), member 2 [Source:MGI Symbol;Acc:MGI:96955]	19	8684246	8700733	-1	Slc3a2	protein_coding	GO:0005975	carbohydrate metabolic process	The chemical reactions and pathways involving carbohydrates, any of a group of organic compounds based of the general formula Cx(H2O)y. Includes the formation of carbohydrate derivatives by the addition of a carbohydrate residue to another molecule.	1.70804	1.73666	4.50277	5.03376	4.54545	3.46034	4.924	4.54409	Down-regulated
PB.20764.12	-4.22731	1.07635	-4.12864	0.000242732	0.0414168	0.283802	ENSMUSG00000040820.17	ENSMUSG00000040820.17	holocarboxylase synthetase (biotin- [propriony-Coenzyme A-carboxylase (ATP-hydrolysing)] ligase) [Source:MGI Symbol;Acc:MGI:894646]	16	93929741	94114430	-1	Hlcs	protein_coding	GO:0006464	cellular protein modification process	The covalent alteration of one or more amino acids occurring in proteins, peptides and nascent polypeptides (co-translational, post-translational modifications) occurring at the level of an individual cell. Includes the modification of charged tRNAs that are destined to occur in a protein (pre-translation modification).	-0.297782	-0.297782	2.24131	1.98859	2.25325	2.56321	2.39535	2.35115	Down-regulated
PB.20273.4	-4.16244	1.8529	-4.12832	0.000242955	0.0414168	0.391451	ENSMUSG00000022884.17	ENSMUSG00000022884.17	eukaryotic translation initiation factor 4A2 [Source:MGI Symbol;Acc:MGI:106906]	16	22926194	22932886	1	Eif4a2	protein_coding	GO:0003676	nucleic acid binding	Interacting selectively and non-covalently with any nucleic acid.	-0.297782	0.86485	2.33757	3.36155	3.83363	2.84486	2.70747	2.24638	Down-regulated
PB.8680.17	1.79761	4.39547	4.126	0.000244559	0.0415701	0.356892	ENSMUSG00000030142.11	ENSMUSG00000030142.11	C-type lectin domain family 4, member e [Source:MGI Symbol;Acc:MGI:1861232]	6	123258748	123266829	-1	Clec4e	protein_coding	GO:0016020	membrane	A lipid bilayer along with all the proteins and protein complexes embedded in it an attached to it.	6.01366	6.25526	2.59292	2.98408	5.13807	3.46034	4.58522	4.60892	Up-regulated
PB.19258.10	-2.03765	4.07779	-4.12345	0.000246329	0.0417506	0.449312	ENSMUSG00000037465.11	ENSMUSG00000037465.11	Kruppel-like factor 10 [Source:MGI Symbol;Acc:MGI:1101353]	15	38291707	38300950	-1	Klf10	protein_coding				2.63496	2.97582	3.89156	4.11912	5.20146	4.22126	5.08118	4.97956	Down-regulated
PB.12511.1	-4.69165	1.8665	-4.1218	0.000247482	0.0418259	0.278255	novelGene_6855												-0.297782	-0.297782	3.53345	4.086	3.66399	1.74926	3.49787	3.05639	Down-regulated
PB.18703.1	1.01399	11.6173	4.11485	0.000252397	0.0425347	-0.141458	ENSMUSG00000021939.9	ENSMUSG00000021939.9	cathepsin B [Source:MGI Symbol;Acc:MGI:88561]	14	63359911	63383372	1	Ctsb	protein_coding	GO:0006508	proteolysis	The hydrolysis of proteins into smaller polypeptides and/or amino acids by cleavage of their peptide bonds.	11.9275	12.0613	11.2563	11.6606	11.4438	10.4517	12.006	12.1336	Unchanged
PB.3158.14	1.09174	10.1274	4.11159	0.000254737	0.0426592	-0.0410084	ENSMUSG00000017760.17	ENSMUSG00000017760.17	cathepsin A [Source:MGI Symbol;Acc:MGI:97748]	2	164674793	164682952	1	Ctsa	protein_coding	GO:0006508	proteolysis	The hydrolysis of proteins into smaller polypeptides and/or amino acids by cleavage of their peptide bonds.	10.6506	10.7536	9.68631	10.1934	9.97659	9.19392	10.1423	10.4286	Unchanged
PB.11468.106	-2.13908	4.40087	-4.1115	0.000254806	0.0426592	0.402762	ENSMUSG00000053687.16	ENSMUSG00000053687.16	dipeptidase 2 [Source:MGI Symbol;Acc:MGI:2442042]	8	106711576	106718391	-1	Dpep2	protein_coding	GO:0006508	proteolysis	The hydrolysis of proteins into smaller polypeptides and/or amino acids by cleavage of their peptide bonds.	2.8466	3.1497	4.27863	5.15049	5.65074	4.362	4.76453	5.40162	Down-regulated
PB.7619.13	-1.79951	4.50646	-4.11032	0.00025566	0.0426592	0.351991	ENSMUSG00000047735.15	ENSMUSG00000047735.15	sterile alpha motif domain containing 9-like [Source:MGI Symbol;Acc:MGI:1343184]	6	3372257	3399572	-1	Samd9l	protein_coding	GO:0005515	protein binding	Interacting selectively and non-covalently with any protein or protein complex (a complex of two or more proteins that may include other nonprotein molecules).	3.65434	3.89923	5.00592	4.35982	5.8518	5.16404	4.46585	3.98407	Down-regulated
PB.1566.49	3.612	0.617401	4.10981	0.000256029	0.0426592	0.3891	ENSMUSG00000026773.20	ENSMUSG00000026773.20	6-phosphofructo-2-kinase/fructose-2,6-biphosphatase 3 [Source:MGI Symbol;Acc:MGI:2181202]	2	11476244	11558888	-1	Pfkfb3	protein_coding	GO:0005524	ATP binding	Interacting selectively and non-covalently with ATP, adenosine 5'-triphosphate, a universally important coenzyme and enzyme regulator.	2.94182	3.5726	0.841726	0.997562	0.273705	0.53664	0.177833	0.611928	Up-regulated
PB.16853.1	-4.74161	1.77508	-4.10749	0.000257711	0.0428185	0.247573	novelGene_ENSMUSG00000034168.8_AS												-0.297782	-0.297782	2.87541	3.66046	3.7513	1.74926	3.57681	3.28518	Down-regulated
PB.10529.7	1.37286	6.30641	4.10446	0.000259929	0.0429147	0.160656	ENSMUSG00000110040.2	ENSMUSG00000110040.2	predicted gene, 49369 [Source:MGI Symbol;Acc:MGI:6121585]	7	141924833	141936404	-1	Gm49369	protein_coding	GO:0006508	proteolysis	The hydrolysis of proteins into smaller polypeptides and/or amino acids by cleavage of their peptide bonds.	7.82369	7.91672	5.47665	5.80802	6.16966	6.8831	4.924	5.56302	Unchanged
PB.23449.1	2.81317	2.0175	4.10428	0.00026006	0.0429147	0.465076	ENSMUSG00000031155.18	ENSMUSG00000031155.18	proviral integration site 2 [Source:MGI Symbol;Acc:MGI:97587]	X	7744501	7749671	1	Pim2	protein_coding				3.9575	3.84968	1.47035	1.83759	1.99159	0.53664	2.39535	2.1334	Up-regulated
PB.1256.124	2.35931	2.05059	4.10334	0.000260754	0.0429147	0.446261	ENSMUSG00000038179.14	ENSMUSG00000038179.14	SLAM family member 7 [Source:MGI Symbol;Acc:MGI:1922595]	1	171459971	171480603	-1	Slamf7	protein_coding	GO:0016020	membrane	A lipid bilayer along with all the proteins and protein complexes embedded in it an attached to it.	4.45385	3.84968	1.47035	0.680099	2.12835	1.74926	1.74629	2.44882	Up-regulated
PB.4584.59	-4.27572	0.932257	-4.10261	0.000261293	0.0429147	0.224774	ENSMUSG00000028249.16	ENSMUSG00000028249.16	syndecan binding protein [Source:MGI Symbol;Acc:MGI:1337026]	4	6365650	6408423	1	Sdcbp	protein_coding	GO:0005515	protein binding	Interacting selectively and non-covalently with any protein or protein complex (a complex of two or more proteins that may include other nonprotein molecules).	-0.297782	-0.297782	3.05603	3.36155	2.75373	1.99962	0.820931	1.16549	Down-regulated
PB.17644.35	-2.75513	2.76535	-4.10176	0.000261928	0.0429147	0.451888	ENSMUSG00000035493.11	ENSMUSG00000035493.11	transforming growth factor, beta induced [Source:MGI Symbol;Acc:MGI:99959]	13	56757336	56787375	1	Tgfbi	protein_coding	GO:0007155	cell adhesion	The attachment of a cell, either to another cell or to an underlying substrate such as the extracellular matrix, via cell adhesion molecules.	1.90993	1.50019	2.02709	1.47787	5.12178	3.18518	4.26596	4.01629	Down-regulated
PB.14964.138	1.77694	3.84608	4.10049	0.000262865	0.0429489	0.299518	ENSMUSG00000018500.3	ENSMUSG00000018500.3	adenosine A2b receptor [Source:MGI Symbol;Acc:MGI:99403]	11	62139810	62157279	1	Adora2b	protein_coding	GO:0016021	integral component of membrane	The component of a membrane consisting of the gene products and protein complexes having at least some part of their peptide sequence embedded in the hydrophobic region of the membrane.	5.80157	6.06209	0.841726	2.12528	4.54545	3.76078	4.0056	4.71088	Up-regulated
PB.13490.794	-4.45199	1.24086	-4.09783	0.000264849	0.0431018	0.218286	ENSMUSG00000112023.2	ENSMUSG00000112023.2	leukocyte immunoglobulin-like receptor, subfamily B, member 4B [Source:MGI Symbol;Acc:MGI:102702]	10	51356728	51362799	1	Lilr4b	protein_coding	GO:0016020	membrane	A lipid bilayer along with all the proteins and protein complexes embedded in it an attached to it.	-0.297782	-0.297782	2.13817	2.57055	3.24981	1.74926	2.55984	2.7075	Down-regulated
PB.9023.1	4.40993	-0.761234	4.09663	0.000265751	0.0431018	0.218292	novelGene_5047												2.8466	2.27623	1.08299	-0.297782	-0.297782	-0.297782	-0.297782	-0.297782	Up-regulated
PB.22271.22	-1.60112	5.975	-4.09631	0.000265993	0.0431018	0.269443	ENSMUSG00000033319.6	ENSMUSG00000033319.6	fem 1 homolog c [Source:MGI Symbol;Acc:MGI:2444737]	18	46634813	46659038	-1	Fem1c	protein_coding	GO:0005515	protein binding	Interacting selectively and non-covalently with any protein or protein complex (a complex of two or more proteins that may include other nonprotein molecules).	4.69159	4.31896	7.16366	6.76649	6.16966	5.98295	6.54807	6.29221	Down-regulated
PB.11870.47	1.27835	8.76948	4.09326	0.000268297	0.0433561	0.0111923	ENSMUSG00000049723.15	ENSMUSG00000049723.15	matrix metallopeptidase 12 [Source:MGI Symbol;Acc:MGI:97005]	9	7344381	7369499	1	Mmp12	protein_coding	GO:0006508	proteolysis	The hydrolysis of proteins into smaller polypeptides and/or amino acids by cleavage of their peptide bonds.	9.35419	9.64364	9.23454	9.55477	8.81123	7.5506	7.95032	8.07456	Unchanged
PB.9185.13	2.07405	3.19555	4.0899	0.000270855	0.0436388	0.364159	ENSMUSG00000054499.10	ENSMUSG00000054499.10	death effector domain-containing DNA binding protein 2 [Source:MGI Symbol;Acc:MGI:1914629]	7	24899340	24920040	-1	Dedd2	protein_coding				4.45385	5.04694	1.90673	2.98408	3.05766	2.39866	3.23126	3.38726	Up-regulated
PB.4704.12	1.43609	6.42251	4.08864	0.000271827	0.0436388	0.129024	ENSMUSG00000040128.10	ENSMUSG00000040128.10	proline-rich nuclear receptor coactivator 1 [Source:MGI Symbol;Acc:MGI:1917838]	4	33245423	33290163	-1	Pnrc1	protein_coding				7.72341	7.82674	5.03492	5.3024	6.81145	5.81353	6.14371	6.8252	Unchanged
PB.13490.711	-4.45199	0.838556	-4.08807	0.000272266	0.0436388	0.196555	ENSMUSG00000112023.2	ENSMUSG00000112023.2	leukocyte immunoglobulin-like receptor, subfamily B, member 4B [Source:MGI Symbol;Acc:MGI:102702]	10	51356728	51362799	1	Lilr4b	protein_coding	GO:0016020	membrane	A lipid bilayer along with all the proteins and protein complexes embedded in it an attached to it.	-0.297782	-0.297782	1.08299	1.66891	3.24981	1.74926	2.30549	2.24638	Down-regulated
PB.12107.57	3.93425	-0.223266	4.08537	0.000274348	0.043753	0.315506	ENSMUSG00000015656.18	ENSMUSG00000015656.18	heat shock protein 8 [Source:MGI Symbol;Acc:MGI:105384]	9	40712280	40721383	1	Hspa8	protein_coding	GO:0005634	nucleus	A membrane-bounded organelle of eukaryotic cells in which chromosomes are housed and replicated. In most cells, the nucleus contains all of the cell's chromosomes except the organellar chromosomes, and is the site of RNA synthesis and processing. In some species, or in specialized cell types, RNA metabolism or DNA replication may be absent.	3.19472	3.30485	-0.297782	0.272472	-0.297782	1.44613	0.177833	-0.297782	Up-regulated
PB.3884.87	-3.9543	1.1688	-4.08522	0.000274462	0.043753	0.288346	ENSMUSG00000028063.16	ENSMUSG00000028063.16	lamin A [Source:MGI Symbol;Acc:MGI:96794]	3	88387454	88417263	-1	Lmna	protein_coding				-0.297782	0.86485	0.551848	0.997562	3.47172	2.84486	2.8414	2.24638	Down-regulated
PB.15369.30	-3.711	1.37438	-4.08179	0.000277136	0.0440602	0.345922	ENSMUSG00000000204.17	ENSMUSG00000000204.17	schlafen 4 [Source:MGI Symbol;Acc:MGI:1329010]	11	83066012	83081042	1	Slfn4	protein_coding	GO:0003674	molecular_function	A molecular process that can be carried out by the action of a single macromolecular machine, usually via direct physical interactions with other molecular entities. Function in this sense denotes an action, or activity, that a gene product (or a complex) performs. These actions are described from two distinct but related perspectives: (1) biochemical activity, and (2) role as a component in a la…	-0.297782	1.93977	1.08299	1.47787	3.66399	3.54151	1.87682	1.37879	Down-regulated
PB.863.9	2.59001	1.97287	4.0799	0.000278625	0.0441778	0.403631	ENSMUSG00000026430.17	ENSMUSG00000026430.17	Ras association (RalGDS/AF-6) domain family member 5 [Source:MGI Symbol;Acc:MGI:1926375]	1	131104147	131172995	-1	Rassf5	protein_coding	GO:0007165	signal transduction	The cellular process in which a signal is conveyed to trigger a change in the activity or state of a cell. Signal transduction begins with reception of a signal (e.g. a ligand binding to a receptor or receptor activation by a stimulus such as light), or for signal transduction in the absence of ligand, signal-withdrawal or the activity of a constitutively active receptor. Signal transduction ends…	3.53725	4.03844	2.24131	1.98859	1.48054	1.44613	1.87682	1.16549	Up-regulated
PB.10839.1	4.07241	0.611871	4.07825	0.000279922	0.044236	0.275554	ENSMUSG00000031596.16	ENSMUSG00000031596.16	solute carrier family 7 (cationic amino acid transporter, y+ system), member 2 [Source:MGI Symbol;Acc:MGI:99828]	8	41315433	41375345	1	Slc7a2	protein_coding	GO:0016020	membrane	A lipid bilayer along with all the proteins and protein complexes embedded in it an attached to it.	2.74466	3.63244	1.90673	1.83759	-0.297782	1.0619	0.534923	-0.297782	Up-regulated
PB.8007.39	-3.13775	2.67597	-4.07687	0.000281019	0.044236	0.395807	ENSMUSG00000004980.17	ENSMUSG00000004980.17	heterogeneous nuclear ribonucleoprotein A2/B1 [Source:MGI Symbol;Acc:MGI:104819]	6	51437912	51446874	-1	Hnrnpa2b1	protein_coding	GO:0003676	nucleic acid binding	Interacting selectively and non-covalently with any nucleic acid.	2.2447	0.397613	2.9983	3.30511	4.75009	3.18518	3.02151	3.05639	Down-regulated
PB.8007.40	-3.35651	2.40984	-4.07659	0.000281242	0.044236	0.36973	ENSMUSG00000004980.17	ENSMUSG00000004980.17	heterogeneous nuclear ribonucleoprotein A2/B1 [Source:MGI Symbol;Acc:MGI:104819]	6	51437912	51446874	-1	Hnrnpa2b1	protein_coding	GO:0003676	nucleic acid binding	Interacting selectively and non-covalently with any nucleic acid.	0.843961	0.86485	2.87541	3.05426	4.27781	3.08041	3.45671	2.5403	Down-regulated
PB.2818.5	2.03884	3.57236	4.06953	0.000286904	0.0450065	0.321555	ENSMUSG00000027358.7	ENSMUSG00000027358.7	bone morphogenetic protein 2 [Source:MGI Symbol;Acc:MGI:88177]	2	133394079	133404805	1	Bmp2	protein_coding	GO:0008083	growth factor activity	The function that stimulates a cell to grow or proliferate. Most growth factors have other actions besides the induction of cell growth or proliferation.	4.42118	4.5537	5.4007	5.75633	2.25325	2.96744	1.87682	2.24638	Up-regulated
PB.17464.3	3.42919	0.705565	4.06846	0.000287768	0.0450223	0.324624	ENSMUSG00000021366.9	ENSMUSG00000021366.9	human immunodeficiency virus type I enhancer binding protein 1 [Source:MGI Symbol;Acc:MGI:96100]	13	42205497	42346013	1	Hivep1	protein_coding	GO:0003676	nucleic acid binding	Interacting selectively and non-covalently with any nucleic acid.	3.59698	3.1497	0.551848	-0.297782	0.273705	1.0619	1.26418	1.37879	Up-regulated
PB.3296.16	1.24378	9.02829	4.06564	0.00029007	0.0452624	-0.108968	ENSMUSG00000016256.11	ENSMUSG00000016256.11	cathepsin Z [Source:MGI Symbol;Acc:MGI:1891190]	2	174269286	174280832	-1	Ctsz	protein_coding	GO:0006508	proteolysis	The hydrolysis of proteins into smaller polypeptides and/or amino acids by cleavage of their peptide bonds.	10.127	9.97938	7.87279	8.31238	9.11061	8.46922	8.63055	9.73978	Unchanged
PB.16030.39	-2.23171	3.45109	-4.06172	0.000293296	0.0454665	0.333409	ENSMUSG00000016559.15	ENSMUSG00000016559.15	H3.3 histone B [Source:MGI Symbol;Acc:MGI:1101768]	11	115912738	115918788	-1	H3f3b	protein_coding	GO:0003677	DNA binding	Any molecular function by which a gene product interacts selectively and non-covalently with DNA (deoxyribonucleic acid).	1.70804	2.41898	3.49222	3.98183	4.12272	4.11917	4.31284	4.22369	Down-regulated
PB.17571.1	1.87367	4.27207	4.05872	0.000295794	0.0454665	0.147956	ENSMUSG00000021453.3	ENSMUSG00000021453.3	growth arrest and DNA-damage-inducible 45 gamma [Source:MGI Symbol;Acc:MGI:1346325]	13	52000714	52002504	1	Gadd45g	protein_coding	GO:0005634	nucleus	A membrane-bounded organelle of eukaryotic cells in which chromosomes are housed and replicated. In most cells, the nucleus contains all of the cell's chromosomes except the organellar chromosomes, and is the site of RNA synthesis and processing. In some species, or in specialized cell types, RNA metabolism or DNA replication may be absent.	7.00455	6.18706	0.841726	2.66328	5.37644	4.00931	4.11544	4.9465	Up-regulated
PB.17704.106	-3.44125	3.06631	-4.05859	0.000295903	0.0454665	0.295967	ENSMUSG00000021458.18	ENSMUSG00000021458.18	aminopeptidase O [Source:MGI Symbol;Acc:MGI:1919311]	13	63112707	63473910	1	Aopep	protein_coding				0.843961	0.397613	5.11859	5.31674	3.8731	2.96744	4.0056	3.69656	Down-regulated
PB.13772.104	1.95509	3.40753	4.05842	0.000296047	0.0454665	0.249461	ENSMUSG00000032788.16	ENSMUSG00000032788.16	pyridoxal (pyridoxine, vitamin B6) kinase [Source:MGI Symbol;Acc:MGI:1351869]	10	78272578	78300809	-1	Pdxk	protein_coding	GO:0008478	pyridoxal kinase activity	Catalysis of the reaction: ATP + pyridoxal = ADP + pyridoxal 5'-phosphate.	5.19523	5.02478	2.51272	2.47144	3.24981	3.18518	2.47993	3.95111	Up-regulated
PB.13490.1866	-4.40208	1.34005	-4.05836	0.000296096	0.0454665	0.190623	ENSMUSG00000112148.2	ENSMUSG00000112148.2	leukocyte immunoglobulin-like receptor, subfamily B, member 4A [Source:MGI Symbol;Acc:MGI:102701]	10	51367052	51372707	1	Lilrb4a	protein_coding	GO:0016020	membrane	A lipid bilayer along with all the proteins and protein complexes embedded in it an attached to it.	-0.297782	0.397613	2.13817	0.997562	3.9854	2.39866	2.70747	2.24638	Down-regulated
PB.21149.17	1.58988	5.82411	4.05746	0.000296843	0.0454665	0.115888	ENSMUSG00000046711.17	ENSMUSG00000046711.17	high mobility group AT-hook 1 [Source:MGI Symbol;Acc:MGI:96160]	17	27775471	27782648	1	Hmga1	protein_coding	GO:0005634	nucleus	A membrane-bounded organelle of eukaryotic cells in which chromosomes are housed and replicated. In most cells, the nucleus contains all of the cell's chromosomes except the organellar chromosomes, and is the site of RNA synthesis and processing. In some species, or in specialized cell types, RNA metabolism or DNA replication may be absent.	6.77816	6.87279	5.21043	5.87741	5.65074	4.78509	5.36314	6.18999	Up-regulated
PB.13490.10	-4.2218	2.57246	-4.05663	0.000297545	0.0454665	0.267675	ENSMUSG00000112023.2	ENSMUSG00000112023.2	leukocyte immunoglobulin-like receptor, subfamily B, member 4B [Source:MGI Symbol;Acc:MGI:102702]	10	51356728	51362799	1	Lilr4b	protein_coding	GO:0016020	membrane	A lipid bilayer along with all the proteins and protein complexes embedded in it an attached to it.	-0.297782	1.50019	3.3144	3.18513	4.81232	2.7109	3.85537	4.01629	Down-regulated
PB.5714.33	1.25751	9.01402	4.05518	0.00029876	0.0455343	-0.139784	ENSMUSG00000036905.9	ENSMUSG00000036905.9	complement component 1, q subcomponent, beta polypeptide [Source:MGI Symbol;Acc:MGI:88224]	4	136607440	136613498	-1	C1qb	protein_coding	GO:0005515	protein binding	Interacting selectively and non-covalently with any protein or protein complex (a complex of two or more proteins that may include other nonprotein molecules).	10.3758	9.79613	7.68659	8.26508	9.02012	8.61466	8.64206	9.72766	Unchanged
PB.22421.1	-2.5136	3.73679	-4.05241	0.000301111	0.0457743	0.314629	ENSMUSG00000024516.14	ENSMUSG00000024516.14	SEC11 homolog C, signal peptidase complex subunit [Source:MGI Symbol;Acc:MGI:1913536]	18	65933586	65950755	1	Sec11c	protein_coding	GO:0016020	membrane	A lipid bilayer along with all the proteins and protein complexes embedded in it an attached to it.	1.47324	2.41898	4.80171	4.6814	5.00228	3.37432	4.50675	4.38044	Down-regulated
PB.7133.1	-3.2273	-0.162389	-4.05148	0.000301899	0.0457761	0.29792	novelGene_3992												1.19264	0.397613	-0.297782	-0.297782	3.52224	3.46034	0.177833	-0.297782	Down-regulated
PB.21619.2	-4.29652	-1.21535	-4.0457	0.000306856	0.0463981	0.0979085	novelGene_12082												-0.297782	-0.297782	-0.297782	-0.297782	2.98747	1.74926	-0.297782	-0.297782	Down-regulated
PB.12299.23	-3.92375	2.04415	-4.04488	0.000307574	0.0463981	0.194679	ENSMUSG00000032322.15	ENSMUSG00000032322.15	proline-serine-threonine phosphatase-interacting protein 1 [Source:MGI Symbol;Acc:MGI:1321396]	9	55997246	56036172	1	Pstpip1	protein_coding	GO:0005515	protein binding	Interacting selectively and non-covalently with any protein or protein complex (a complex of two or more proteins that may include other nonprotein molecules).	-0.297782	0.86485	2.93816	3.66046	3.41936	2.84486	2.90397	2.92678	Down-regulated
PB.1282.5	3.94383	1.44695	4.04216	0.00030994	0.0465477	0.193752	ENSMUSG00000053318.8	ENSMUSG00000053318.8	SLAM family member 8 [Source:MGI Symbol;Acc:MGI:1921998]	1	172409325	172418135	-1	Slamf8	protein_coding	GO:0016020	membrane	A lipid bilayer along with all the proteins and protein complexes embedded in it an attached to it.	3.11524	3.44493	1.63092	2.75041	0.681957	-0.297782	1.44339	2.1334	Up-regulated
PB.20864.1	1.62202	4.40316	4.04192	0.000310144	0.0465477	0.144793	ENSMUSG00000033450.9	ENSMUSG00000033450.9	T cell activation Rho GTPase activating protein [Source:MGI Symbol;Acc:MGI:3615484]	17	8144832	8153729	1	Tagap	protein_coding	GO:0007165	signal transduction	The cellular process in which a signal is conveyed to trigger a change in the activity or state of a cell. Signal transduction begins with reception of a signal (e.g. a ligand binding to a receptor or receptor activation by a stimulus such as light), or for signal transduction in the absence of ligand, signal-withdrawal or the activity of a constitutively active receptor. Signal transduction ends…	5.76298	5.80039	3.79314	4.11912	4.12272	4.26971	4.11544	3.61474	Up-regulated
PB.4653.8	1.75728	4.25696	4.03734	0.000314178	0.0469174	0.150035	ENSMUSG00000041135.16	ENSMUSG00000041135.16	receptor (TNFRSF)-interacting serine-threonine kinase 2 [Source:MGI Symbol;Acc:MGI:1891456]	4	16122733	16163647	-1	Ripk2	protein_coding	GO:0005524	ATP binding	Interacting selectively and non-covalently with ATP, adenosine 5'-triphosphate, a universally important coenzyme and enzyme regulator.	5.39353	5.88892	2.9983	3.7895	4.30692	3.46034	4.21751	4.42912	Up-regulated
PB.21832.57	-2.71656	3.07731	-4.03683	0.000314628	0.0469174	0.294879	ENSMUSG00000024097.12	ENSMUSG00000024097.12	serine and arginine-rich splicing factor 7 [Source:MGI Symbol;Acc:MGI:1926232]	17	80507509	80514736	-1	Srsf7	protein_coding	GO:0003676	nucleic acid binding	Interacting selectively and non-covalently with any nucleic acid.	0.843961	2.11779	3.44978	3.66046	4.36344	3.28285	4.06157	3.98407	Down-regulated
PB.16530.25	1.36695	8.42724	4.03642	0.000314994	0.0469174	-0.164763	ENSMUSG00000021025.9	ENSMUSG00000021025.9	nuclear factor of kappa light polypeptide gene enhancer in B cells inhibitor, alpha [Source:MGI Symbol;Acc:MGI:104741]	12	55536195	55539432	-1	Nfkbia	protein_coding	GO:0005515	protein binding	Interacting selectively and non-covalently with any protein or protein complex (a complex of two or more proteins that may include other nonprotein molecules).	10.1546	9.49139	6.02416	6.82286	8.95494	7.89367	8.56671	9.54232	Unchanged
PB.11963.4	-2.29597	3.22099	-4.03499	0.000316262	0.0469877	0.242061	ENSMUSG00000037405.9	ENSMUSG00000037405.9	intercellular adhesion molecule 1 [Source:MGI Symbol;Acc:MGI:96392]	9	20927281	20940113	1	Icam1	protein_coding				1.90993	2.88034	1.28963	2.36502	5.05471	3.95108	5.03999	4.40499	Down-regulated
PB.17704.99	-2.72777	3.10625	-4.02967	0.000321042	0.0474586	0.277983	ENSMUSG00000021458.18	ENSMUSG00000021458.18	aminopeptidase O [Source:MGI Symbol;Acc:MGI:1919311]	13	63112707	63473910	1	Aopep	protein_coding				1.19264	1.50019	4.86768	4.086	3.52224	4.06529	3.1302	3.61474	Down-regulated
PB.1242.16	4.15468	0.0614761	4.0217	0.000328334	0.0484152	0.0439275	ENSMUSG00000013973.13	ENSMUSG00000013973.13	death effector domain-containing [Source:MGI Symbol;Acc:MGI:1333874]	1	171156713	171169899	1	Dedd	protein_coding	GO:0005515	protein binding	Interacting selectively and non-covalently with any protein or protein complex (a complex of two or more proteins that may include other nonprotein molecules).	2.38684	2.27623	0.551848	0.997562	-0.297782	-0.297782	0.534923	0.9151	Up-regulated
PB.8299.22	-4.13509	-0.350166	-4.01245	0.000336992	0.0495409	0.0216467	ENSMUSG00000030057.16	ENSMUSG00000030057.16	cellular nucleic acid binding protein [Source:MGI Symbol;Acc:MGI:88431]	6	87819597	87828088	-1	Cnbp	protein_coding	GO:0003676	nucleic acid binding	Interacting selectively and non-covalently with any nucleic acid.	-0.297782	-0.297782	0.188695	0.680099	2.3682	2.21289	0.177833	0.227619	Down-regulated
PB.23624.25	-3.0896	2.88098	-4.01176	0.000337652	0.0495409	0.224942	ENSMUSG00000035967.16	ENSMUSG00000035967.16	integrator complex subunit 6 like [Source:MGI Symbol;Acc:MGI:2442593]	X	55500217	55553203	1	Ints6l	protein_coding				1.19264	0.86485	3.85949	3.56754	4.33545	2.96744	3.88669	3.73579	Down-regulated
PB.12928.28	3.45942	0.570892	4.01055	0.000338799	0.0495409	0.186403	ENSMUSG00000025647.17	ENSMUSG00000025647.17	shisa family member 5 [Source:MGI Symbol;Acc:MGI:1915044]	9	108867633	108886845	1	Shisa5	protein_coding	GO:0005634	nucleus	A membrane-bounded organelle of eukaryotic cells in which chromosomes are housed and replicated. In most cells, the nucleus contains all of the cell's chromosomes except the organellar chromosomes, and is the site of RNA synthesis and processing. In some species, or in specialized cell types, RNA metabolism or DNA replication may be absent.	3.65434	3.1497	-0.297782	0.680099	0.273705	1.0619	1.26418	0.611928	Up-regulated
PB.1950.21	2.17501	1.70277	4.00913	0.000340155	0.0495409	0.18938	ENSMUSG00000026875.15	ENSMUSG00000026875.15	TNF receptor-associated factor 1 [Source:MGI Symbol;Acc:MGI:101836]	2	34831762	34851784	-1	Traf1	protein_coding	GO:0005515	protein binding	Interacting selectively and non-covalently with any protein or protein complex (a complex of two or more proteins that may include other nonprotein molecules).	4.16906	4.31896	0.188695	0.680099	2.3682	1.99962	1.05951	2.01081	Up-regulated
PB.24134.1	5.75469	0.951895	4.00825	0.000340996	0.0495409	0.154526	novelGene_13473												6.27367	4.31896	4.20398	-0.297782	0.999798	-0.297782	0.177833	-0.297782	Up-regulated
PB.3091.118	-4.20339	0.855644	-4.00824	0.000341007	0.0495409	0.0143855	ENSMUSG00000037820.16	ENSMUSG00000037820.16	transglutaminase 2, C polypeptide [Source:MGI Symbol;Acc:MGI:98731]	2	157958322	157988356	-1	Tgm2	protein_coding	GO:0018149	peptide cross-linking	The formation of a covalent cross-link between or within protein chains.	-0.297782	-0.297782	2.51272	1.66891	2.47466	2.21289	1.87682	1.56457	Down-regulated
PB.20722.38	-4.32614	1.29861	-4.0061	0.000343067	0.0497178	0.0121869	ENSMUSG00000022965.9	ENSMUSG00000022965.9	interferon gamma receptor 2 [Source:MGI Symbol;Acc:MGI:107654]	16	91343960	91362511	1	Ifngr2	protein_coding	GO:0005515	protein binding	Interacting selectively and non-covalently with any protein or protein complex (a complex of two or more proteins that may include other nonprotein molecules).	-0.297782	-0.297782	1.47035	2.57055	2.83592	1.99962	3.41436	3.17531	Down-regulated
PB.12038.1	4.218	-1.00773	4.00209	0.000346961	0.0501589	0.00248387	novelGene_6576												2.8466	1.93977	0.188695	-0.297782	-0.297782	-0.297782	-0.297782	-0.297782	Up-regulated
PB.13490.444	-4.3784	0.926919	-3.99931	0.000349689	0.0503006	-0.00248797	ENSMUSG00000112023.2	ENSMUSG00000112023.2	leukocyte immunoglobulin-like receptor, subfamily B, member 4B [Source:MGI Symbol;Acc:MGI:102702]	10	51356728	51362799	1	Lilr4b	protein_coding	GO:0016020	membrane	A lipid bilayer along with all the proteins and protein complexes embedded in it an attached to it.	-0.297782	-0.297782	2.51272	1.66891	3.1246	1.74926	1.74629	2.01081	Down-regulated
PB.19070.13	-1.15031	9.20899	-3.99888	0.000350111	0.0503006	-0.227389	ENSMUSG00000022150.17	ENSMUSG00000022150.17	disabled 2, mitogen-responsive phosphoprotein [Source:MGI Symbol;Acc:MGI:109175]	15	6329269	6470193	1	Dab2	protein_coding				8.0754	7.95823	10.2472	9.7818	9.02998	9.32007	9.75109	9.52143	Unchanged
PB.16256.18	1.37258	6.45386	3.99848	0.0003505	0.0503006	-0.0857583	ENSMUSG00000054364.6	ENSMUSG00000054364.6	ras homolog family member B [Source:MGI Symbol;Acc:MGI:107949]	12	8547661	8550009	-1	Rhob	protein_coding	GO:0003924	GTPase activity	Catalysis of the reaction: GTP + H2O = GDP + phosphate.	7.15122	7.44818	5.83924	6.00692	5.66205	6.24774	6.8277	6.53395	Unchanged
PB.16256.26	2.16378	2.69164	3.99322	0.000355724	0.0509263	0.136358	ENSMUSG00000054364.6	ENSMUSG00000054364.6	ras homolog family member B [Source:MGI Symbol;Acc:MGI:107949]	12	8547661	8550009	-1	Rhob	protein_coding	GO:0003924	GTPase activity	Catalysis of the reaction: GTP + H2O = GDP + phosphate.	4.28254	4.39001	1.47035	2.47144	1.8405	2.96744	2.55984	2.85732	Unchanged
PB.7990.279	3.09706	0.879535	3.98644	0.000362565	0.0517019	0.164147	ENSMUSG00000029816.11	ENSMUSG00000029816.11	glycoprotein (transmembrane) nmb [Source:MGI Symbol;Acc:MGI:1934765]	6	49013480	49047863	1	Gpnmb	protein_coding				3.7095	3.89923	0.841726	0.680099	1.48054	0.53664	-0.297782	1.37879	Unchanged
PB.11302.28	1.51769	5.46346	3.98612	0.000362894	0.0517019	-0.0825947	ENSMUSG00000031662.9	ENSMUSG00000031662.9	sorting nexin 20 [Source:MGI Symbol;Acc:MGI:1918857]	8	89353191	89362756	-1	Snx20	protein_coding	GO:0005515	protein binding	Interacting selectively and non-covalently with any protein or protein complex (a complex of two or more proteins that may include other nonprotein molecules).	7.03186	6.72946	3.8267	4.21415	5.62785	5.085	5.21059	6.18999	Unchanged
PB.4449.5	4.20391	-0.918721	3.98476	0.00036428	0.0517743	-0.036219	ENSMUSG00000105504.5	ENSMUSG00000105504.5	guanylate binding protein 5 [Source:MGI Symbol;Acc:MGI:2429943]	3	142199739	142228105	1	Gbp5	protein_coding				2.63496	2.11779	-0.297782	-0.297782	-0.297782	-0.297782	0.534923	-0.297782	Unchanged
PB.21300.18	2.78232	0.299411	3.98021	0.000368968	0.0522977	0.154216	ENSMUSG00000067203.9	ENSMUSG00000067203.9	histocompatibility 2, K region locus 2 [Source:MGI Symbol;Acc:MGI:95906]	17	34193633	34197801	-1	H2-K2	transcribed_unprocessed_pseudogene				3.47495	4.28207	-0.297782	-0.297782	1.99159	0.53664	0.177833	0.227619	Unchanged
PB.18954.9	3.06964	0.114345	3.9792	0.000370022	0.0522977	0.13958	ENSMUSG00000022126.7	ENSMUSG00000022126.7	aconitate decarboxylase 1 [Source:MGI Symbol;Acc:MGI:103206]	14	103284413	103294009	1	Acod1	protein_coding	GO:0016829	lyase activity	Catalysis of the cleavage of C-C, C-O, C-N and other bonds by other means than by hydrolysis or oxidation, or conversely adding a group to a double bond. They differ from other enzymes in that two substrates are involved in one reaction direction, but only one in the other direction. When acting on the single substrate, a molecule is eliminated and this generates either a new double bond or a new…	3.27004	3.94714	0.188695	-0.297782	1.2601	0.53664	-0.297782	0.227619	Unchanged
PB.23624.29	-1.68911	4.98754	-3.97862	0.000370623	0.0522977	0.00255934	ENSMUSG00000035967.16	ENSMUSG00000035967.16	integrator complex subunit 6 like [Source:MGI Symbol;Acc:MGI:2442593]	X	55500217	55553203	1	Ints6l	protein_coding				3.81387	3.79836	5.28475	4.78821	5.66205	5.21442	5.92731	5.65798	Unchanged
PB.11028.11	1.6023	4.74586	3.97757	0.000371716	0.0523268	-0.069303	ENSMUSG00000049988.6	ENSMUSG00000049988.6	leucine rich repeat containing 25 [Source:MGI Symbol;Acc:MGI:2445284]	8	71068805	71074133	1	Lrrc25	protein_coding				6.41312	6.38268	2.93816	4.05211	4.81232	4.81805	4.0056	4.89544	Unchanged
PB.14674.1	4.218	-1.00773	3.97639	0.000372953	0.0523759	-0.0543421	ENSMUSG00000004296.15	ENSMUSG00000004296.15	interleukin 12b [Source:MGI Symbol;Acc:MGI:96540]	11	44290890	44304860	1	Il12b	protein_coding	GO:0016020	membrane	A lipid bilayer along with all the proteins and protein complexes embedded in it an attached to it.	2.8466	1.93977	-0.297782	-0.297782	-0.297782	-0.297782	-0.297782	0.227619	Unchanged
PB.14012.38	-2.96137	2.64578	-3.97455	0.00037488	0.0525215	0.138836	ENSMUSG00000061904.13	ENSMUSG00000061904.13	solute carrier family 25 (mitochondrial carrier, phosphate carrier), member 3 [Source:MGI Symbol;Acc:MGI:1353498]	10	90952436	90959921	-1	Slc25a3	protein_coding	GO:0016020	membrane	A lipid bilayer along with all the proteins and protein complexes embedded in it an attached to it.	0.383206	2.11779	3.53345	3.36155	4.05569	3.37432	2.63554	3.28518	Unchanged
PB.15884.204	-4.55362	2.75123	-3.97077	0.000378885	0.0529569	-0.00619418	ENSMUSG00000020719.15	ENSMUSG00000020719.15	DEAD box helicase 5 [Source:MGI Symbol;Acc:MGI:105037]	11	106671181	106680011	-1	Ddx5	protein_coding	GO:0003676	nucleic acid binding	Interacting selectively and non-covalently with any nucleic acid.	-0.297782	0.397613	4.39505	5.16642	4.41783	2.21289	4.42377	4.19583	Unchanged
PB.6812.26	1.82737	4.20042	3.96953	0.000380204	0.0530155	-0.00351554	ENSMUSG00000054720.13	ENSMUSG00000054720.13	leucine rich repeat containing 8 family, member C [Source:MGI Symbol;Acc:MGI:2140839]	5	105667254	105760884	1	Lrrc8c	protein_coding	GO:0005515	protein binding	Interacting selectively and non-covalently with any protein or protein complex (a complex of two or more proteins that may include other nonprotein molecules).	5.37658	5.13231	4.56375	4.24448	3.05766	4.00931	3.37071	4.27786	Unchanged
PB.13490.1782	-4.20523	0.888667	-3.95995	0.000390563	0.0542038	-0.0944029	ENSMUSG00000112148.2	ENSMUSG00000112148.2	leukocyte immunoglobulin-like receptor, subfamily B, member 4A [Source:MGI Symbol;Acc:MGI:102701]	10	51367052	51372707	1	Lilrb4a	protein_coding	GO:0016020	membrane	A lipid bilayer along with all the proteins and protein complexes embedded in it an attached to it.	-0.297782	-0.297782	2.33757	1.83759	2.83592	1.74926	1.87682	1.87684	Unchanged
PB.15068.4	1.18324	9.34442	3.9571	0.0003937	0.0545109	-0.437922	ENSMUSG00000018774.14	ENSMUSG00000018774.14	CD68 antigen [Source:MGI Symbol;Acc:MGI:88342]	11	69555039	69556979	-1	Cd68	protein_coding	GO:0016020	membrane	A lipid bilayer along with all the proteins and protein complexes embedded in it an attached to it.	10.6158	10.2787	8.03769	8.52347	9.41801	9.0915	8.79435	10.0086	Unchanged
PB.4115.2	1.82916	4.6216	3.95463	0.00039643	0.0546703	-0.0538399	ENSMUSG00000053398.12	ENSMUSG00000053398.12	3-phosphoglycerate dehydrogenase [Source:MGI Symbol;Acc:MGI:1355330]	3	98220486	98247306	-1	Phgdh	protein_coding	GO:0055114	oxidation-reduction process	A metabolic process that results in the removal or addition of one or more electrons to or from a substance, with or without the concomitant removal or addition of a proton or protons.	5.47537	5.46409	3.61254	4.8487	4.02098	3.28285	5.05385	5.54104	Unchanged
PB.13490.2216	-2.97095	3.4318	-3.95439	0.000396706	0.0546703	0.072265	ENSMUSG00000112148.2	ENSMUSG00000112148.2	leukocyte immunoglobulin-like receptor, subfamily B, member 4A [Source:MGI Symbol;Acc:MGI:102701]	10	51367052	51372707	1	Lilrb4a	protein_coding	GO:0016020	membrane	A lipid bilayer along with all the proteins and protein complexes embedded in it an attached to it.	1.70804	1.73666	3.11154	3.61475	5.65074	3.08041	4.24194	5.21987	Unchanged
PB.16368.45	2.5391	0.29542	3.94976	0.000401886	0.0552552	0.077169	ENSMUSG00000020641.17	ENSMUSG00000020641.17	radical S-adenosyl methionine domain containing 2 [Source:MGI Symbol;Acc:MGI:1929628]	12	26492745	26506451	-1	Rsad2	protein_coding	GO:0051536	iron-sulfur cluster binding	Interacting selectively and non-covalently with an iron-sulfur cluster, a combination of iron and sulfur atoms.	3.53725	3.84968	-0.297782	-0.297782	1.67172	1.0619	0.177833	0.227619	Unchanged
PB.15110.104	2.75363	1.97236	3.94785	0.00040404	0.055422	0.07359	ENSMUSG00000018920.12	ENSMUSG00000018920.12	chemokine (C-X-C motif) ligand 16 [Source:MGI Symbol;Acc:MGI:1932682]	11	70344809	70350810	-1	Cxcl16	protein_coding	GO:0005044	scavenger receptor activity	Combining with any modified low-density lipoprotein (LDL) or other polyanionic ligand and delivering the ligand into the cell via endocytosis. Ligands include acetylated and oxidized LDL, Gram-positive and Gram-negative bacteria, apoptotic cells, amyloid-beta fibrils, and advanced glycation end products (AGEs).	4.00237	3.68989	1.28963	1.83759	1.99159	0.53664	1.9965	2.5403	Unchanged
PB.11695.49	1.96691	2.94383	3.94603	0.000406105	0.055576	0.00808012	ENSMUSG00000041515.11	ENSMUSG00000041515.11	interferon regulatory factor 8 [Source:MGI Symbol;Acc:MGI:96395]	8	121463097	121483433	1	Irf8	protein_coding	GO:0006355	regulation of transcription, DNA-templated	Any process that modulates the frequency, rate or extent of cellular DNA-templated transcription.	4.35353	4.35492	2.66889	2.91032	2.57381	2.39866	2.55984	2.7075	Unchanged
PB.17851.36	3.22881	0.690107	3.94476	0.000407563	0.0556464	0.0447155	ENSMUSG00000074794.11	ENSMUSG00000074794.11	arrestin domain containing 3 [Source:MGI Symbol;Acc:MGI:2145242]	13	81031503	81044161	1	Arrdc3	protein_coding				3.03113	3.68989	0.551848	0.272472	0.273705	1.44613	1.05951	0.227619	Unchanged
PB.15015.14	1.26198	7.03719	3.94174	0.000411019	0.0559887	-0.268413	ENSMUSG00000033066.17	ENSMUSG00000033066.17	growth arrest specific 7 [Source:MGI Symbol;Acc:MGI:1202388]	11	67345917	67579816	1	Gas7	protein_coding	GO:0005515	protein binding	Interacting selectively and non-covalently with any protein or protein complex (a complex of two or more proteins that may include other nonprotein molecules).	7.67573	7.68912	7.37688	7.49072	6.29845	6.57141	6.72313	6.52838	Unchanged
PB.5591.26	1.89892	3.11869	3.93963	0.000413463	0.0561919	-0.0345835	ENSMUSG00000056529.8	ENSMUSG00000056529.8	platelet-activating factor receptor [Source:MGI Symbol;Acc:MGI:106066]	4	132291378	132309994	1	Ptafr	protein_coding	GO:0016021	integral component of membrane	The component of a membrane consisting of the gene products and protein complexes having at least some part of their peptide sequence embedded in the hydrophobic region of the membrane.	4.96528	4.35492	2.59292	3.12118	2.75373	2.96744	2.55984	2.5403	Unchanged
PB.8162.11	1.33413	8.17516	3.93836	0.000414937	0.056224	-0.395062	ENSMUSG00000056737.15	ENSMUSG00000056737.15	capping protein (actin filament), gelsolin-like [Source:MGI Symbol;Acc:MGI:1098259]	6	72521374	72539966	1	Capg	protein_coding	GO:0051015	actin filament binding	Interacting selectively and non-covalently with an actin filament, also known as F-actin, a helical filamentous polymer of globular G-actin subunits.	9.58649	9.09529	6.65773	7.34085	8.28173	7.69952	7.76469	9.00473	Unchanged
PB.1057.2	3.47157	0.9233	3.93778	0.000415605	0.056224	-0.0168514	ENSMUSG00000026475.8	ENSMUSG00000026475.8	regulator of G-protein signaling 16 [Source:MGI Symbol;Acc:MGI:108407]	1	153616095	153621214	1	Rgs16	protein_coding	GO:0016020	membrane	A lipid bilayer along with all the proteins and protein complexes embedded in it an attached to it.	2.94182	3.30485	2.24131	1.66891	0.273705	0.53664	0.177833	0.611928	Unchanged
PB.5212.1	4.56122	-0.290698	3.93583	0.00041788	0.0563693	-0.134753	novelGene_2915												2.8466	2.54887	2.59292	0.272472	-0.297782	-0.297782	-0.297782	-0.297782	Unchanged
PB.467.7	1.28653	6.78207	3.93523	0.000418591	0.0563693	-0.282874	ENSMUSG00000006301.18	ENSMUSG00000006301.18	transmembrane BAX inhibitor motif containing 1 [Source:MGI Symbol;Acc:MGI:1916910]	1	74327406	74344781	-1	Tmbim1	protein_coding	GO:0016020	membrane	A lipid bilayer along with all the proteins and protein complexes embedded in it an attached to it.	7.59381	7.7444	6.15541	6.37916	6.63328	6.10815	6.9402	6.76958	Unchanged
PB.13490.645	-4.61431	1.4193	-3.93204	0.000422341	0.0566276	-0.146359	ENSMUSG00000112023.2	ENSMUSG00000112023.2	leukocyte immunoglobulin-like receptor, subfamily B, member 4B [Source:MGI Symbol;Acc:MGI:102702]	10	51356728	51362799	1	Lilr4b	protein_coding	GO:0016020	membrane	A lipid bilayer along with all the proteins and protein complexes embedded in it an attached to it.	-0.297782	-0.297782	2.93816	2.57055	3.79305	1.44613	2.8414	2.7075	Unchanged
PB.16118.38	4.10166	0.425744	3.93197	0.000422429	0.0566276	-0.155969	ENSMUSG00000025582.5	ENSMUSG00000025582.5	neuronal pentraxin 1 [Source:MGI Symbol;Acc:MGI:107811]	11	119429545	119438579	-1	Nptx1	protein_coding	GO:0046872	metal ion binding	Interacting selectively and non-covalently with any metal ion.	2.63496	1.93977	1.90673	1.83759	-0.297782	-0.297782	0.534923	0.9151	Unchanged
PB.13490.1918	-4.15483	0.61138	-3.93094	0.00042365	0.0566394	-0.159781	ENSMUSG00000112148.2	ENSMUSG00000112148.2	leukocyte immunoglobulin-like receptor, subfamily B, member 4A [Source:MGI Symbol;Acc:MGI:102701]	10	51367052	51372707	1	Lilrb4a	protein_coding	GO:0016020	membrane	A lipid bilayer along with all the proteins and protein complexes embedded in it an attached to it.	-0.297782	-0.297782	0.841726	1.25761	2.75373	1.74926	2.20966	2.01081	Unchanged
PB.13490.678	-4.93215	1.75952	-3.92911	0.000425821	0.0566394	-0.145982	ENSMUSG00000112023.2	ENSMUSG00000112023.2	leukocyte immunoglobulin-like receptor, subfamily B, member 4B [Source:MGI Symbol;Acc:MGI:102702]	10	51356728	51362799	1	Lilr4b	protein_coding	GO:0016020	membrane	A lipid bilayer along with all the proteins and protein complexes embedded in it an attached to it.	-0.297782	-0.297782	3.05603	2.98408	4.36344	1.44613	3.49787	3.4826	Unchanged
PB.21149.35	1.44874	5.98711	3.9288	0.000426196	0.0566394	-0.241258	ENSMUSG00000046711.17	ENSMUSG00000046711.17	high mobility group AT-hook 1 [Source:MGI Symbol;Acc:MGI:96160]	17	27775471	27782648	1	Hmga1	protein_coding	GO:0005634	nucleus	A membrane-bounded organelle of eukaryotic cells in which chromosomes are housed and replicated. In most cells, the nucleus contains all of the cell's chromosomes except the organellar chromosomes, and is the site of RNA synthesis and processing. In some species, or in specialized cell types, RNA metabolism or DNA replication may be absent.	6.93682	6.90347	5.42281	5.80802	5.67328	5.2631	5.5894	6.41814	Unchanged
PB.23476.1	1.31877	6.87708	3.92866	0.000426358	0.0566394	-0.286246	ENSMUSG00000008035.13	ENSMUSG00000008035.13	Mid1 interacting protein 1 (gastrulation specific G12-like (zebrafish)) [Source:MGI Symbol;Acc:MGI:1915291]	X	10581252	10585929	1	Mid1ip1	protein_coding				7.39364	7.57176	6.52092	7.04161	6.33424	5.98295	7.04804	7.18547	Unchanged
PB.20864.19	1.53671	4.7688	3.92636	0.000429114	0.0568278	-0.190489	ENSMUSG00000033450.9	ENSMUSG00000033450.9	T cell activation Rho GTPase activating protein [Source:MGI Symbol;Acc:MGI:3615484]	17	8144832	8153729	1	Tagap	protein_coding	GO:0007165	signal transduction	The cellular process in which a signal is conveyed to trigger a change in the activity or state of a cell. Signal transduction begins with reception of a signal (e.g. a ligand binding to a receptor or receptor activation by a stimulus such as light), or for signal transduction in the absence of ligand, signal-withdrawal or the activity of a constitutively active receptor. Signal transduction ends…	6.17913	6.11548	4.25417	4.1515	4.68505	4.56978	4.67766	3.81119	Unchanged
PB.13490.1839	-4.56622	1.58533	-3.92587	0.000429704	0.0568278	-0.161149	ENSMUSG00000112148.2	ENSMUSG00000112148.2	leukocyte immunoglobulin-like receptor, subfamily B, member 4A [Source:MGI Symbol;Acc:MGI:102701]	10	51367052	51372707	1	Lilrb4a	protein_coding	GO:0016020	membrane	A lipid bilayer along with all the proteins and protein complexes embedded in it an attached to it.	-0.297782	-0.297782	3.3144	2.98408	3.70831	1.44613	3.1302	2.92678	Unchanged
PB.6420.7	-2.51399	2.83032	-3.9243	0.0004316	0.0569235	0.00643846	ENSMUSG00000029169.12	ENSMUSG00000029169.12	DEAH (Asp-Glu-Ala-His) box polypeptide 15 [Source:MGI Symbol;Acc:MGI:1099786]	5	52307545	52347856	-1	Dhx15	protein_coding	GO:0003676	nucleic acid binding	Interacting selectively and non-covalently with any nucleic acid.	0.843961	2.41898	3.44978	3.61475	4.02098	3.61837	3.1302	2.78436	Unchanged
PB.16283.50	4.13405	-0.478207	3.92367	0.000432358	0.0569235	-0.173005	ENSMUSG00000020589.18	ENSMUSG00000020589.18	CYFIP related Rac1 interactor A [Source:MGI Symbol;Acc:MGI:1261783]	12	12312140	12430966	1	Cyria	protein_coding	GO:0030833	regulation of actin filament polymerization	Any process that modulates the frequency, rate or extent of the assembly of actin filaments by the addition of actin monomers to a filament.	2.087	2.54887	0.188695	-0.297782	-0.297782	-0.297782	0.177833	0.9151	Unchanged
PB.8658.22	2.80827	1.74415	3.92248	0.000433798	0.056986	0.0103897	ENSMUSG00000040613.15	ENSMUSG00000040613.15	apolipoprotein B mRNA editing enzyme, catalytic polypeptide 1 [Source:MGI Symbol;Acc:MGI:103298]	6	122554751	122579403	-1	Apobec1	protein_coding	GO:0008270	zinc ion binding	Interacting selectively and non-covalently with zinc (Zn) ions.	3.65434	3.63244	1.63092	1.25761	1.2601	1.0619	1.26418	2.5403	Unchanged
PB.4872.10	-1.41544	6.64738	-3.9212	0.000435356	0.0570636	-0.26708	ENSMUSG00000028337.15	ENSMUSG00000028337.15	coronin, actin binding protein 2A [Source:MGI Symbol;Acc:MGI:1345966]	4	46536937	46602202	-1	Coro2a	protein_coding	GO:0005515	protein binding	Interacting selectively and non-covalently with any protein or protein complex (a complex of two or more proteins that may include other nonprotein molecules).	5.82673	5.28925	6.83309	6.92939	6.78065	7.17151	7.4738	6.95139	Unchanged
PB.23475.11	4.19879	-1.21106	3.91928	0.000437706	0.0571942	-0.180935	ENSMUSG00000040363.16	ENSMUSG00000040363.16	BCL6 interacting corepressor [Source:MGI Symbol;Acc:MGI:1918708]	X	11902979	12026594	-1	Bcor	protein_coding	GO:0005515	protein binding	Interacting selectively and non-covalently with any protein or protein complex (a complex of two or more proteins that may include other nonprotein molecules).	3.03113	1.73666	-0.297782	-0.297782	-0.297782	-0.297782	-0.297782	-0.297782	Unchanged
PB.5666.13	-2.68263	3.34088	-3.9188	0.000438292	0.0571942	-0.00232313	ENSMUSG00000037266.19	ENSMUSG00000037266.19	arginine/serine rich protein 1 [Source:MGI Symbol;Acc:MGI:106498]	4	134650903	134654982	1	Rsrp1	protein_coding				2.087	0.86485	4.64123	4.96256	4.41783	3.18518	3.97678	3.65623	Unchanged
PB.22718.35	-4.38046	2.62362	-3.91491	0.000443082	0.0576236	-0.0984987	ENSMUSG00000092341.4	ENSMUSG00000092341.4	metastasis associated lung adenocarcinoma transcript 1 (non-coding RNA) [Source:MGI Symbol;Acc:MGI:1919539]	19	5845718	5852700	-1	Malat1	lncRNA				-0.297782	0.86485	3.05603	4.49211	4.33545	2.7109	4.65964	3.84746	Unchanged
PB.13210.17	1.44139	6.40678	3.91442	0.000443692	0.0576236	-0.316347	ENSMUSG00000019832.6	ENSMUSG00000019832.6	RAB32, member RAS oncogene family [Source:MGI Symbol;Acc:MGI:1915094]	10	10420746	10434009	-1	Rab32	protein_coding	GO:0003924	GTPase activity	Catalysis of the reaction: GTP + H2O = GDP + phosphate.	7.43104	7.48516	5.24807	5.76682	6.61011	5.35579	6.54317	6.90911	Unchanged
PB.17997.36	-4.14439	0.951142	-3.91316	0.000445262	0.0576236	-0.195506	ENSMUSG00000071203.7	ENSMUSG00000071203.7	NLR family, apoptosis inhibitory protein 5 [Source:MGI Symbol;Acc:MGI:1298220]	13	100348247	100382831	-1	Naip5	protein_coding	GO:0043066	negative regulation of apoptotic process	Any process that stops, prevents, or reduces the frequency, rate or extent of cell death by apoptotic process.	-0.297782	-0.297782	2.13817	1.98859	2.12835	2.56321	1.60278	2.5403	Unchanged
PB.9944.17	-3.30095	3.24786	-3.91298	0.00044549	0.0576236	-0.0515881	ENSMUSG00000048779.6	ENSMUSG00000048779.6	pyrimidinergic receptor P2Y, G-protein coupled, 6 [Source:MGI Symbol;Acc:MGI:2673874]	7	100586837	100623856	-1	P2ry6	protein_coding	GO:0016021	integral component of membrane	The component of a membrane consisting of the gene products and protein complexes having at least some part of their peptide sequence embedded in the hydrophobic region of the membrane.	0.383206	0.86485	4.69673	5.10162	3.61827	2.96744	4.89348	5.10472	Unchanged
PB.12966.27	1.83047	3.2769	3.90861	0.000450964	0.0580951	-0.149737	ENSMUSG00000043953.13	ENSMUSG00000043953.13	chemokine (C-C motif) receptor-like 2 [Source:MGI Symbol;Acc:MGI:1920904]	9	110883554	110886587	-1	Ccrl2	protein_coding	GO:0016021	integral component of membrane	The component of a membrane consisting of the gene products and protein complexes having at least some part of their peptide sequence embedded in the hydrophobic region of the membrane.	5.09523	5.15289	1.28963	2.36502	3.66399	2.96744	3.02151	3.69656	Unchanged
PB.8810.5	-3.52386	2.23494	-3.9085	0.000451105	0.0580951	-0.0869838	ENSMUSG00000030208.16	ENSMUSG00000030208.16	epithelial membrane protein 1 [Source:MGI Symbol;Acc:MGI:107941]	6	135339543	135360171	1	Emp1	protein_coding	GO:0016020	membrane	A lipid bilayer along with all the proteins and protein complexes embedded in it an attached to it.	0.383206	0.397613	3.36095	3.86953	3.47172	2.84486	2.55984	3.23129	Unchanged
PB.13490.394	-4.46056	1.13159	-3.9068	0.000453251	0.0581046	-0.205834	ENSMUSG00000112023.2	ENSMUSG00000112023.2	leukocyte immunoglobulin-like receptor, subfamily B, member 4B [Source:MGI Symbol;Acc:MGI:102702]	10	51356728	51362799	1	Lilr4b	protein_coding	GO:0016020	membrane	A lipid bilayer along with all the proteins and protein complexes embedded in it an attached to it.	-0.297782	-0.297782	2.24131	2.47144	3.52224	1.44613	2.10702	2.44882	Unchanged
PB.9085.6	-2.0886	3.77591	-3.90574	0.000454598	0.0581046	-0.0968541	ENSMUSG00000001918.18	ENSMUSG00000001918.18	solute carrier family 1 (neutral amino acid transporter), member 5 [Source:MGI Symbol;Acc:MGI:105305]	7	16515265	16532199	1	Slc1a5	protein_coding	GO:0016021	integral component of membrane	The component of a membrane consisting of the gene products and protein complexes having at least some part of their peptide sequence embedded in the hydrophobic region of the membrane.	2.8466	2.11779	3.95363	4.086	4.98437	3.82704	4.38041	4.60892	Unchanged
PB.9308.4	1.93358	3.024	3.90541	0.000455013	0.0581046	-0.106032	ENSMUSG00000030588.13	ENSMUSG00000030588.13	Yip1 interacting factor homolog B (S. cerevisiae) [Source:MGI Symbol;Acc:MGI:1924504]	7	28937754	28947022	1	Yif1b	protein_coding	GO:0006888	endoplasmic reticulum to Golgi vesicle-mediated transport	The directed movement of substances from the endoplasmic reticulum (ER) to the Golgi, mediated by COP II vesicles. Small COP II coated vesicles form from the ER and then fuse directly with the cis-Golgi. Larger structures are transported along microtubules to the cis-Golgi.	4.66393	4.24422	2.51272	2.25012	2.66657	2.56321	2.90397	3.33712	Unchanged
PB.2918.42	-4.03289	0.670988	-3.90533	0.00045512	0.0581046	-0.218418	ENSMUSG00000032046.16	ENSMUSG00000032046.16	abhydrolase domain containing 12 [Source:MGI Symbol;Acc:MGI:1923442]	2	150674413	150746661	-1	Abhd12	protein_coding				-0.297782	-0.297782	2.33757	2.57055	2.3682	1.99962	1.05951	0.9151	Unchanged
PB.13490.1818	-4.59066	1.32677	-3.90443	0.000456267	0.0581253	-0.207877	ENSMUSG00000112148.2	ENSMUSG00000112148.2	leukocyte immunoglobulin-like receptor, subfamily B, member 4A [Source:MGI Symbol;Acc:MGI:102701]	10	51367052	51372707	1	Lilrb4a	protein_coding	GO:0016020	membrane	A lipid bilayer along with all the proteins and protein complexes embedded in it an attached to it.	-0.297782	-0.297782	3.53345	2.98408	3.7513	1.44613	2.10702	1.87684	Unchanged
PB.8518.26	1.19009	7.3235	3.903	0.000458098	0.0581678	-0.41235	ENSMUSG00000060477.15	ENSMUSG00000060477.15	interleukin-1 receptor-associated kinase 2 [Source:MGI Symbol;Acc:MGI:2429603]	6	113615428	113671987	1	Irak2	protein_coding	GO:0005515	protein binding	Interacting selectively and non-covalently with any protein or protein complex (a complex of two or more proteins that may include other nonprotein molecules).	8.09107	8.32527	6.98571	7.10498	6.97001	7.07937	7.17715	6.90051	Unchanged
PB.20792.64	-4.05157	0.0867392	-3.90235	0.000458931	0.0581678	-0.221792	ENSMUSG00000000386.17	ENSMUSG00000000386.17	MX dynamin-like GTPase 1 [Source:MGI Symbol;Acc:MGI:97243]	16	97248235	97264107	-1	Mx1	polymorphic_pseudogene				-0.297782	-0.297782	0.551848	0.680099	1.99159	2.56321	0.820931	1.16549	Unchanged
PB.10468.15	4.29353	-0.723835	3.90186	0.00045956	0.0581678	-0.216465	ENSMUSG00000025465.14	ENSMUSG00000025465.14	enoyl Coenzyme A hydratase, short chain, 1, mitochondrial [Source:MGI Symbol;Acc:MGI:2136460]	7	139685623	139696389	-1	Echs1	protein_coding	GO:0003824	catalytic activity	Catalysis of a biochemical reaction at physiological temperatures. In biologically catalyzed reactions, the reactants are known as substrates, and the catalysts are naturally occurring macromolecular substances known as enzymes. Enzymes possess specific binding sites for substrates, and are usually composed wholly or largely of protein, but RNA that has catalytic activity (ribozyme) is often also…	2.63496	2.27623	1.47035	-0.297782	-0.297782	-0.297782	-0.297782	-0.297782	Unchanged
PB.14150.25	2.45264	1.03174	3.90018	0.000461717	0.0582413	-0.0490976	ENSMUSG00000069516.9	ENSMUSG00000069516.9	lysozyme 2 [Source:MGI Symbol;Acc:MGI:96897]	10	117113236	117118226	-1	Lyz2	protein_coding	GO:0003796	lysozyme activity	Catalysis of the hydrolysis of the beta-(1->4) linkages between N-acetylmuramic acid and N-acetyl-D-glucosamine residues in a peptidoglycan.	3.76263	3.68989	0.188695	0.272472	1.8405	1.0619	0.820931	0.9151	Unchanged
PB.17197.202	-1.80962	6.01806	-3.89987	0.000462115	0.0582413	-0.234247	ENSMUSG00000097715.3	ENSMUSG00000097715.3	G protein-coupled receptor 137B, pseudogene [Source:MGI Symbol;Acc:MGI:3710533]	13	12629946	12665277	-1	Gpr137b-ps	transcribed_unprocessed_pseudogene				3.81387	4.5537	6.66702	7.48756	6.58656	5.23896	7.04804	6.90051	Unchanged
PB.19031.2	-4.03289	0.78994	-3.89826	0.0004642	0.0583794	-0.23392	ENSMUSG00000025544.14	ENSMUSG00000025544.14	transmembrane 9 superfamily member 2 [Source:MGI Symbol;Acc:MGI:1915309]	14	122344450	122397016	1	Tm9sf2	protein_coding	GO:0016021	integral component of membrane	The component of a membrane consisting of the gene products and protein complexes having at least some part of their peptide sequence embedded in the hydrophobic region of the membrane.	-0.297782	-0.297782	2.24131	2.12528	2.3682	1.99962	1.74629	1.37879	Unchanged
PB.21599.7	1.81916	3.67152	3.89443	0.000469195	0.058882	-0.217047	ENSMUSG00000003206.8	ENSMUSG00000003206.8	Epstein-Barr virus induced gene 3 [Source:MGI Symbol;Acc:MGI:1354171]	17	56259640	56264022	1	Ebi3	protein_coding	GO:0016020	membrane	A lipid bilayer along with all the proteins and protein complexes embedded in it an attached to it.	5.72332	5.28925	1.63092	2.98408	3.70831	3.76078	2.96393	4.10885	Unchanged
PB.8680.74	3.64431	0.035731	3.89102	0.000473692	0.0592913	-0.158586	ENSMUSG00000030142.11	ENSMUSG00000030142.11	C-type lectin domain family 4, member e [Source:MGI Symbol;Acc:MGI:1861232]	6	123258748	123266829	-1	Clec4e	protein_coding	GO:0016020	membrane	A lipid bilayer along with all the proteins and protein complexes embedded in it an attached to it.	3.11524	2.88034	-0.297782	-0.297782	0.681957	-0.297782	0.820931	1.37879	Unchanged
PB.3072.15	1.7307	3.30882	3.89043	0.000474467	0.0592913	-0.225138	ENSMUSG00000027646.16	ENSMUSG00000027646.16	Rous sarcoma oncogene [Source:MGI Symbol;Acc:MGI:98397]	2	157260364	157313782	1	Src	protein_coding	GO:0005515	protein binding	Interacting selectively and non-covalently with any protein or protein complex (a complex of two or more proteins that may include other nonprotein molecules).	5.62633	5.17318	2.51272	1.47787	3.47172	4.00931	2.30549	2.92678	Unchanged
PB.19183.49	3.4909	0.334212	3.88295	0.000484483	0.06026	-0.142296	ENSMUSG00000022237.18	ENSMUSG00000022237.18	ankyrin repeat domain 33B [Source:MGI Symbol;Acc:MGI:1917904]	15	31291624	31367872	-1	Ankrd33b	protein_coding	GO:0005515	protein binding	Interacting selectively and non-covalently with any protein or protein complex (a complex of two or more proteins that may include other nonprotein molecules).	3.53725	3.06538	-0.297782	-0.297782	1.2601	-0.297782	1.26418	1.56457	Unchanged
PB.13490.2020	-4.10099	1.2299	-3.88221	0.000485482	0.06026	-0.268348	ENSMUSG00000112148.2	ENSMUSG00000112148.2	leukocyte immunoglobulin-like receptor, subfamily B, member 4A [Source:MGI Symbol;Acc:MGI:102701]	10	51367052	51372707	1	Lilrb4a	protein_coding	GO:0016020	membrane	A lipid bilayer along with all the proteins and protein complexes embedded in it an attached to it.	-0.297782	-0.297782	2.59292	2.12528	2.66657	1.74926	2.96393	2.78436	Unchanged
PB.24121.1	5.26029	1.65053	3.88209	0.000485638	0.06026	-0.0916644	novelGene_13461												6.54786	4.35492	5.18478	0.272472	0.273705	1.74926	0.534923	-0.297782	Unchanged
PB.9071.15	2.3354	2.54306	3.8816	0.000486305	0.06026	-0.117175	ENSMUSG00000002083.14	ENSMUSG00000002083.14	BCL2 binding component 3 [Source:MGI Symbol;Acc:MGI:2181667]	7	16042318	16052130	1	Bbc3	protein_coding	GO:0005739	mitochondrion	A semiautonomous, self replicating organelle that occurs in varying numbers, shapes, and sizes in the cytoplasm of virtually all eukaryotic cells. It is notably the site of tissue respiration.	4.28254	3.84968	2.33757	2.12528	2.25325	1.44613	2.10702	3.28518	Unchanged
PB.13056.8	3.1309	0.385606	3.88035	0.000488009	0.0603424	-0.10921	ENSMUSG00000032515.9	ENSMUSG00000032515.9	cysteine-serine-rich nuclear protein 1 [Source:MGI Symbol;Acc:MGI:2387989]	9	119800229	119813724	-1	Csrnp1	protein_coding	GO:0005634	nucleus	A membrane-bounded organelle of eukaryotic cells in which chromosomes are housed and replicated. In most cells, the nucleus contains all of the cell's chromosomes except the organellar chromosomes, and is the site of RNA synthesis and processing. In some species, or in specialized cell types, RNA metabolism or DNA replication may be absent.	3.11524	3.79836	-0.297782	-0.297782	0.999798	0.53664	0.534923	1.56457	Unchanged
PB.13490.763	-3.00938	2.80214	-3.87893	0.000489943	0.0603424	-0.100081	ENSMUSG00000112023.2	ENSMUSG00000112023.2	leukocyte immunoglobulin-like receptor, subfamily B, member 4B [Source:MGI Symbol;Acc:MGI:102702]	10	51356728	51362799	1	Lilr4b	protein_coding	GO:0016020	membrane	A lipid bilayer along with all the proteins and protein complexes embedded in it an attached to it.	0.843961	1.93977	2.74107	3.12118	5.08863	2.84486	3.7228	3.43572	Unchanged
PB.20273.47	-4.33858	1.54633	-3.87886	0.000490039	0.0603424	-0.269168	ENSMUSG00000022884.17	ENSMUSG00000022884.17	eukaryotic translation initiation factor 4A2 [Source:MGI Symbol;Acc:MGI:106906]	16	22926194	22932886	1	Eif4a2	protein_coding	GO:0003676	nucleic acid binding	Interacting selectively and non-covalently with any nucleic acid.	-0.297782	-0.297782	2.59292	3.66046	3.05766	1.74926	3.27926	2.85732	Unchanged
PB.2147.90	2.71255	1.56559	3.87691	0.00049272	0.060546	-0.102451	ENSMUSG00000026896.15	ENSMUSG00000026896.15	interferon induced with helicase C domain 1 [Source:MGI Symbol;Acc:MGI:1918836]	2	62426142	62476599	-1	Ifih1	protein_coding	GO:0003677	DNA binding	Any molecular function by which a gene product interacts selectively and non-covalently with DNA (deoxyribonucleic acid).	3.53725	4.08201	1.08299	0.680099	1.99159	0.53664	1.44339	2.01081	Unchanged
PB.17644.53	-3.84691	0.78675	-3.87402	0.000496702	0.0608084	-0.234896	ENSMUSG00000035493.11	ENSMUSG00000035493.11	transforming growth factor, beta induced [Source:MGI Symbol;Acc:MGI:99959]	13	56757336	56787375	1	Tgfbi	protein_coding	GO:0007155	cell adhesion	The attachment of a cell, either to another cell or to an underlying substrate such as the extracellular matrix, via cell adhesion molecules.	0.383206	-0.297782	0.841726	0.272472	2.91368	2.56321	2.47993	2.01081	Unchanged
PB.2222.6	-2.13412	2.90166	-3.87387	0.000496917	0.0608084	-0.171437	ENSMUSG00000027109.17	ENSMUSG00000027109.17	trans-acting transcription factor 3 [Source:MGI Symbol;Acc:MGI:1277166]	2	72766771	72810790	-1	Sp3	protein_coding	GO:0005634	nucleus	A membrane-bounded organelle of eukaryotic cells in which chromosomes are housed and replicated. In most cells, the nucleus contains all of the cell's chromosomes except the organellar chromosomes, and is the site of RNA synthesis and processing. In some species, or in specialized cell types, RNA metabolism or DNA replication may be absent.	3.03113	1.73666	3.11154	2.83258	4.79187	3.89039	2.63554	2.24638	Unchanged
PB.7807.1	4.63854	-0.506293	3.87247	0.000498852	0.0609188	-0.273088	novelGene_4340												3.27004	2.27623	2.33757	-0.297782	-0.297782	-0.297782	-0.297782	-0.297782	Unchanged
PB.21300.44	3.98429	-1.26347	3.86823	0.000504792	0.061224	-0.299668	ENSMUSG00000067203.9	ENSMUSG00000067203.9	histocompatibility 2, K region locus 2 [Source:MGI Symbol;Acc:MGI:95906]	17	34193633	34197801	-1	H2-K2	transcribed_unprocessed_pseudogene				2.2447	2.11779	-0.297782	-0.297782	-0.297782	-0.297782	-0.297782	-0.297782	Unchanged
PB.8275.41	2.05573	2.60344	3.86794	0.000505204	0.061224	-0.194503	ENSMUSG00000001156.10	ENSMUSG00000001156.10	MAX dimerization protein 1 [Source:MGI Symbol;Acc:MGI:96908]	6	86624024	86646143	-1	Mxd1	protein_coding	GO:0046983	protein dimerization activity	The formation of a protein dimer, a macromolecular structure consists of two noncovalently associated identical or nonidentical subunits.	4.38775	4.61431	1.63092	1.25761	3.18856	1.74926	2.47993	2.99304	Unchanged
PB.5833.44	1.56419	5.76539	3.86773	0.000505503	0.061224	-0.366191	ENSMUSG00000028599.11	ENSMUSG00000028599.11	tumor necrosis factor receptor superfamily, member 1b [Source:MGI Symbol;Acc:MGI:1314883]	4	144940033	144973440	-1	Tnfrsf1b	protein_coding	GO:0016020	membrane	A lipid bilayer along with all the proteins and protein complexes embedded in it an attached to it.	6.46212	6.39136	7.23413	6.55888	4.33545	5.52503	4.96859	4.80611	Unchanged
PB.21347.45	4.13962	-1.22309	3.86605	0.000507867	0.0613843	-0.299328	ENSMUSG00000091971.4	ENSMUSG00000091971.4	heat shock protein 1A [Source:MGI Symbol;Acc:MGI:96244]	17	35188166	35191132	-1	Hspa1a	protein_coding	GO:0005634	nucleus	A membrane-bounded organelle of eukaryotic cells in which chromosomes are housed and replicated. In most cells, the nucleus contains all of the cell's chromosomes except the organellar chromosomes, and is the site of RNA synthesis and processing. In some species, or in specialized cell types, RNA metabolism or DNA replication may be absent.	1.70804	2.97582	-0.297782	-0.297782	-0.297782	-0.297782	-0.297782	-0.297782	Unchanged
PB.17053.90	3.98279	-1.26347	3.86452	0.000510044	0.0615213	-0.307793	ENSMUSG00000021281.16	ENSMUSG00000021281.16	tumor necrosis factor, alpha-induced protein 2 [Source:MGI Symbol;Acc:MGI:104960]	12	111408903	111421452	1	Tnfaip2	protein_coding	GO:0006887	exocytosis	A process of secretion by a cell that results in the release of intracellular molecules (e.g. hormones, matrix proteins) contained within a membrane-bounded vesicle. Exocytosis can occur either by full fusion, when the vesicle collapses into the plasma membrane, or by a kiss-and-run mechanism that involves the formation of a transient contact, a pore, between a granule (for exemple of chromaffin …	2.087	2.27623	-0.297782	-0.297782	-0.297782	-0.297782	-0.297782	-0.297782	Unchanged
PB.14942.58	-2.77109	2.26091	-3.86264	0.00051272	0.061553	-0.137309	ENSMUSG00000018932.10	ENSMUSG00000018932.10	mitogen-activated protein kinase kinase 3 [Source:MGI Symbol;Acc:MGI:1346868]	11	60822859	60843637	1	Map2k3	protein_coding	GO:0005524	ATP binding	Interacting selectively and non-covalently with ATP, adenosine 5'-triphosphate, a universally important coenzyme and enzyme regulator.	1.47324	0.86485	1.47035	2.12528	3.91151	3.18518	3.61471	3.23129	Unchanged
PB.3072.25	3.73549	-0.918721	3.86262	0.000512755	0.061553	-0.258709	ENSMUSG00000027646.16	ENSMUSG00000027646.16	Rous sarcoma oncogene [Source:MGI Symbol;Acc:MGI:98397]	2	157260364	157313782	1	Src	protein_coding	GO:0005515	protein binding	Interacting selectively and non-covalently with any protein or protein complex (a complex of two or more proteins that may include other nonprotein molecules).	2.63496	2.77808	-0.297782	-0.297782	0.273705	-0.297782	-0.297782	-0.297782	Unchanged
PB.22718.13	-2.20502	3.69216	-3.8621	0.000513487	0.061553	-0.186576	ENSMUSG00000092341.4	ENSMUSG00000092341.4	metastasis associated lung adenocarcinoma transcript 1 (non-coding RNA) [Source:MGI Symbol;Acc:MGI:1919539]	19	5845718	5852700	-1	Malat1	lncRNA				2.38684	1.93977	4.69673	4.74643	4.79187	3.54151	4.33572	3.77398	Unchanged
PB.20564.30	-4.40139	1.12577	-3.86049	0.000515797	0.061553	-0.309167	ENSMUSG00000035356.18	ENSMUSG00000035356.18	nuclear factor of kappa light polypeptide gene enhancer in B cells inhibitor, zeta [Source:MGI Symbol;Acc:MGI:1931595]	16	55631738	55659262	-1	Nfkbiz	protein_coding	GO:0005515	protein binding	Interacting selectively and non-covalently with any protein or protein complex (a complex of two or more proteins that may include other nonprotein molecules).	-0.297782	-0.297782	2.93816	2.66328	3.41936	1.44613	2.20966	1.56457	Unchanged
PB.18954.34	4.03549	-1.05305	3.85996	0.000516568	0.061553	-0.316166	ENSMUSG00000022126.7	ENSMUSG00000022126.7	aconitate decarboxylase 1 [Source:MGI Symbol;Acc:MGI:103206]	14	103284413	103294009	1	Acod1	protein_coding	GO:0016829	lyase activity	Catalysis of the cleavage of C-C, C-O, C-N and other bonds by other means than by hydrolysis or oxidation, or conversely adding a group to a double bond. They differ from other enzymes in that two substrates are involved in one reaction direction, but only one in the other direction. When acting on the single substrate, a molecule is eliminated and this generates either a new double bond or a new…	2.51623	1.93977	0.188695	-0.297782	-0.297782	-0.297782	-0.297782	-0.297782	Unchanged
PB.18703.38	0.931864	11.5362	3.85781	0.000519673	0.061771	-0.837699	ENSMUSG00000021939.9	ENSMUSG00000021939.9	cathepsin B [Source:MGI Symbol;Acc:MGI:88561]	14	63359911	63383372	1	Ctsb	protein_coding	GO:0006508	proteolysis	The hydrolysis of proteins into smaller polypeptides and/or amino acids by cleavage of their peptide bonds.	11.7917	12.0258	11.0813	11.5135	11.3241	10.5804	11.8012	12.1739	Unchanged
PB.13490.1937	-5.08394	1.76853	-3.85599	0.000522317	0.061771	-0.304988	ENSMUSG00000112148.2	ENSMUSG00000112148.2	leukocyte immunoglobulin-like receptor, subfamily B, member 4A [Source:MGI Symbol;Acc:MGI:102701]	10	51367052	51372707	1	Lilrb4a	protein_coding	GO:0016020	membrane	A lipid bilayer along with all the proteins and protein complexes embedded in it an attached to it.	-0.297782	-0.297782	3.11154	3.24637	4.64	1.44613	3.53788	2.92678	Unchanged
PB.7046.62	1.65966	4.76264	3.85551	0.00052301	0.061771	-0.312321	ENSMUSG00000032754.15	ENSMUSG00000032754.15	solute carrier family 8 (sodium/lithium/calcium exchanger), member B1 [Source:MGI Symbol;Acc:MGI:2180781]	5	120649233	120672089	1	Slc8b1	protein_coding	GO:0016021	integral component of membrane	The component of a membrane consisting of the gene products and protein complexes having at least some part of their peptide sequence embedded in the hydrophobic region of the membrane.	5.34209	5.23238	5.43374	5.39995	3.30857	4.11917	4.86231	4.69106	Unchanged
PB.20687.1	-4.65918	1.50296	-3.85539	0.00052318	0.061771	-0.314332	novelGene_ENSMUSG00000025612.6_AS												-0.297782	-0.297782	1.77541	2.75041	3.8731	1.44613	3.57681	3.57203	Unchanged
PB.13490.676	-4.30331	0.837022	-3.85437	0.000524681	0.061771	-0.325151	ENSMUSG00000112023.2	ENSMUSG00000112023.2	leukocyte immunoglobulin-like receptor, subfamily B, member 4B [Source:MGI Symbol;Acc:MGI:102702]	10	51356728	51362799	1	Lilr4b	protein_coding	GO:0016020	membrane	A lipid bilayer along with all the proteins and protein complexes embedded in it an attached to it.	-0.297782	-0.297782	1.63092	1.66891	3.24981	1.44613	1.87682	2.35115	Unchanged
PB.18703.209	2.48223	1.77045	3.85098	0.000529658	0.0622229	-0.185196	ENSMUSG00000021939.9	ENSMUSG00000021939.9	cathepsin B [Source:MGI Symbol;Acc:MGI:88561]	14	63359911	63383372	1	Ctsb	protein_coding	GO:0006508	proteolysis	The hydrolysis of proteins into smaller polypeptides and/or amino acids by cleavage of their peptide bonds.	3.47495	4.16539	0.551848	1.66891	0.999798	2.56321	1.60278	1.72914	Unchanged
PB.7073.85	-4.06013	0.772494	-3.84842	0.000533439	0.0622229	-0.341291	ENSMUSG00000042726.15	ENSMUSG00000042726.15	TRAF type zinc finger domain containing 1 [Source:MGI Symbol;Acc:MGI:1923551]	5	121509788	121523695	-1	Trafd1	protein_coding				-0.297782	-0.297782	1.90673	2.12528	2.25325	2.21289	2.10702	1.16549	Unchanged
PB.9133.37	1.31035	6.01546	3.8484	0.000533472	0.0622229	-0.472245	ENSMUSG00000002983.18	ENSMUSG00000002983.18	avian reticuloendotheliosis viral (v-rel) oncogene related B [Source:MGI Symbol;Acc:MGI:103289]	7	19340142	19363363	-1	Relb	protein_coding	GO:0005634	nucleus	A membrane-bounded organelle of eukaryotic cells in which chromosomes are housed and replicated. In most cells, the nucleus contains all of the cell's chromosomes except the organellar chromosomes, and is the site of RNA synthesis and processing. In some species, or in specialized cell types, RNA metabolism or DNA replication may be absent.	7.06924	7.10171	5.27263	5.62414	5.86164	5.69434	5.76823	5.849	Unchanged
PB.23696.1	-1.92804	5.27075	-3.8482	0.000533771	0.0622229	-0.334035	ENSMUSG00000015291.11	ENSMUSG00000015291.11	guanosine diphosphate (GDP) dissociation inhibitor 1 [Source:MGI Symbol;Acc:MGI:99846]	X	73348604	73355468	1	Gdi1	protein_coding	GO:0007264	small GTPase mediated signal transduction	Any series of molecular signals in which a small monomeric GTPase relays one or more of the signals.	3.81387	3.51018	5.91919	6.36543	6.38972	4.56978	6.13068	5.69826	Unchanged
PB.4653.21	2.05973	3.0495	3.84818	0.000533794	0.0622229	-0.268839	ENSMUSG00000041135.16	ENSMUSG00000041135.16	receptor (TNFRSF)-interacting serine-threonine kinase 2 [Source:MGI Symbol;Acc:MGI:1891456]	4	16122733	16163647	-1	Ripk2	protein_coding	GO:0005524	ATP binding	Interacting selectively and non-covalently with ATP, adenosine 5'-triphosphate, a universally important coenzyme and enzyme regulator.	4.87165	4.75555	1.28963	2.75041	3.52224	1.99962	3.27926	3.05639	Unchanged
PB.20143.33	-3.85528	0.996991	-3.84604	0.000536992	0.0624566	-0.297811	ENSMUSG00000022789.16	ENSMUSG00000022789.16	dynamin 1-like [Source:MGI Symbol;Acc:MGI:1921256]	16	16130094	16176823	-1	Dnm1l	protein_coding	GO:0003924	GTPase activity	Catalysis of the reaction: GTP + H2O = GDP + phosphate.	0.383206	-0.297782	1.08299	1.66891	3.05766	2.39866	2.10702	1.72914	Unchanged
PB.12966.39	2.14518	2.60382	3.84542	0.000537917	0.0624566	-0.293758	ENSMUSG00000043953.13	ENSMUSG00000043953.13	chemokine (C-C motif) receptor-like 2 [Source:MGI Symbol;Acc:MGI:1920904]	9	110883554	110886587	-1	Ccrl2	protein_coding	GO:0016021	integral component of membrane	The component of a membrane consisting of the gene products and protein complexes having at least some part of their peptide sequence embedded in the hydrophobic region of the membrane.	5.21443	4.93259	-0.297782	2.47144	3.36503	2.56321	2.39535	3.23129	Unchanged
PB.1901.40	-3.97715	0.987915	-3.84204	0.000543005	0.0629235	-0.357562	ENSMUSG00000026797.17	ENSMUSG00000026797.17	syntaxin binding protein 1 [Source:MGI Symbol;Acc:MGI:107363]	2	32677614	32737257	-1	Stxbp1	protein_coding	GO:0016192	vesicle-mediated transport	A cellular transport process in which transported substances are moved in membrane-bounded vesicles; transported substances are enclosed in the vesicle lumen or located in the vesicle membrane. The process begins with a step that directs a substance to the forming vesicle, and includes vesicle budding and coating. Vesicles are then targeted to, and fuse with, an acceptor membrane.	-0.297782	-0.297782	2.74107	2.57055	2.12835	2.21289	1.9965	1.56457	Unchanged
PB.4173.1	1.72903	3.98563	3.84001	0.000546084	0.0631562	-0.352783	ENSMUSG00000002233.14	ENSMUSG00000002233.14	ras homolog family member C [Source:MGI Symbol;Acc:MGI:106028]	3	104695691	104701775	1	Rhoc	protein_coding	GO:0003924	GTPase activity	Catalysis of the reaction: GTP + H2O = GDP + phosphate.	5.62633	5.04694	3.11154	3.24637	3.36503	4.00931	3.53788	4.45286	Unchanged
PB.17198.1	-4.17998	1.78311	-3.83881	0.000547913	0.0632438	-0.309447	novelGene_9437												0.383206	-0.297782	2.74107	2.83258	3.94893	1.99962	2.77599	3.17531	Unchanged
PB.18094.39	2.25058	2.38795	3.83621	0.000551891	0.0633967	-0.22701	ENSMUSG00000021701.9	ENSMUSG00000021701.9	polo like kinase 2 [Source:MGI Symbol;Acc:MGI:1099790]	13	110531580	110537378	1	Plk2	protein_coding	GO:0005515	protein binding	Interacting selectively and non-covalently with any protein or protein complex (a complex of two or more proteins that may include other nonprotein molecules).	3.86335	3.94714	2.33757	2.91032	2.12835	1.44613	2.20966	1.72914	Unchanged
PB.2756.145	-2.38944	3.36216	-3.83596	0.000552265	0.0633967	-0.216071	ENSMUSG00000037902.19	ENSMUSG00000037902.19	signal-regulatory protein alpha [Source:MGI Symbol;Acc:MGI:108563]	2	129434755	129474148	1	Sirpa	protein_coding				1.70804	1.50019	4.89956	5.31674	4.1551	3.28285	3.49787	3.4826	Unchanged
PB.10260.1	-3.30163	0.333814	-3.83532	0.00055326	0.0633967	-0.23384	novelGene_5616												0.383206	0.86485	-0.297782	-0.297782	2.83592	3.95108	1.26418	0.9151	Unchanged
PB.16156.13	-3.32505	2.71817	-3.83514	0.000553537	0.0633967	-0.235165	ENSMUSG00000025137.16	ENSMUSG00000025137.16	phosphate cytidylyltransferase 2, ethanolamine [Source:MGI Symbol;Acc:MGI:1915921]	11	120500913	120508762	-1	Pcyt2	protein_coding	GO:0003824	catalytic activity	Catalysis of a biochemical reaction at physiological temperatures. In biologically catalyzed reactions, the reactants are known as substrates, and the catalysts are naturally occurring macromolecular substances known as enzymes. Enzymes possess specific binding sites for substrates, and are usually composed wholly or largely of protein, but RNA that has catalytic activity (ribozyme) is often also…	0.383206	0.86485	3.05603	3.46822	3.8731	2.7109	4.67766	4.52182	Unchanged
PB.12454.7	2.34147	1.94485	3.83001	0.000561487	0.0639291	-0.266476	ENSMUSG00000053641.10	ENSMUSG00000053641.10	DENN/MADD domain containing 4A [Source:MGI Symbol;Acc:MGI:2142979]	9	64718622	64826949	1	Dennd4a	protein_coding	GO:0005515	protein binding	Interacting selectively and non-covalently with any protein or protein complex (a complex of two or more proteins that may include other nonprotein molecules).	4.2457	4.24422	2.24131	0.272472	1.8405	2.39866	0.820931	2.1334	Unchanged
PB.21613.27	-3.11281	2.14104	-3.82959	0.000562142	0.0639291	-0.235232	ENSMUSG00000002833.12	ENSMUSG00000002833.12	HDGF like 2 [Source:MGI Symbol;Acc:MGI:1194492]	17	56386634	56407607	1	Hdgfl2	protein_coding	GO:0005634	nucleus	A membrane-bounded organelle of eukaryotic cells in which chromosomes are housed and replicated. In most cells, the nucleus contains all of the cell's chromosomes except the organellar chromosomes, and is the site of RNA synthesis and processing. In some species, or in specialized cell types, RNA metabolism or DNA replication may be absent.	0.383206	1.21722	2.59292	2.98408	3.70831	2.96744	2.63554	2.62632	Unchanged
PB.19964.48	-2.82892	2.81415	-3.82957	0.000562168	0.0639291	-0.219093	ENSMUSG00000000555.9	ENSMUSG00000000555.9	integrin alpha 5 (fibronectin receptor alpha) [Source:MGI Symbol;Acc:MGI:96604]	15	103252713	103275190	-1	Itga5	protein_coding				1.90993	0.397613	3.49222	3.51874	3.61827	3.46034	3.61471	3.98407	Unchanged
PB.1006.26	2.98086	0.296942	3.82935	0.000562521	0.0639291	-0.232165	ENSMUSG00000032487.9	ENSMUSG00000032487.9	prostaglandin-endoperoxide synthase 2 [Source:MGI Symbol;Acc:MGI:97798]	1	149975782	149983978	1	Ptgs2	protein_coding	GO:0055114	oxidation-reduction process	A metabolic process that results in the removal or addition of one or more electrons to or from a substance, with or without the concomitant removal or addition of a proton or protons.	3.11524	3.51018	-0.297782	-0.297782	0.999798	0.53664	0.820931	0.9151	Unchanged
PB.17053.17	2.90584	1.5421	3.82645	0.000567079	0.0643231	-0.227436	ENSMUSG00000021281.16	ENSMUSG00000021281.16	tumor necrosis factor, alpha-induced protein 2 [Source:MGI Symbol;Acc:MGI:104960]	12	111408903	111421452	1	Tnfaip2	protein_coding	GO:0006887	exocytosis	A process of secretion by a cell that results in the release of intracellular molecules (e.g. hormones, matrix proteins) contained within a membrane-bounded vesicle. Exocytosis can occur either by full fusion, when the vesicle collapses into the plasma membrane, or by a kiss-and-run mechanism that involves the formation of a transient contact, a pore, between a granule (for exemple of chromaffin …	4.35353	3.63244	2.02709	0.997562	1.99159	0.53664	0.177833	1.87684	Unchanged
PB.15385.7	1.61279	5.64802	3.82434	0.000570417	0.0645776	-0.470811	ENSMUSG00000018927.4	ENSMUSG00000018927.4	chemokine (C-C motif) ligand 6 [Source:MGI Symbol;Acc:MGI:98263]	11	83478708	83483913	-1	Ccl6	protein_coding	GO:0005576	extracellular region	The space external to the outermost structure of a cell. For cells without external protective or external encapsulating structures this refers to space outside of the plasma membrane. This term covers the host cell environment outside an intracellular parasite.	6.26449	6.49975	5.44459	6.12575	5.36264	4.11917	5.39616	6.12498	Unchanged
PB.21300.39	2.44576	1.79038	3.82248	0.000573362	0.0647867	-0.250634	ENSMUSG00000067203.9	ENSMUSG00000067203.9	histocompatibility 2, K region locus 2 [Source:MGI Symbol;Acc:MGI:95906]	17	34193633	34197801	-1	H2-K2	transcribed_unprocessed_pseudogene				4.12916	3.68989	1.63092	0.272472	2.12835	1.0619	1.9965	2.01081	Unchanged
PB.19554.1	1.46758	5.99923	3.81976	0.000577717	0.0651539	-0.553726	ENSMUSG00000071715.13	ENSMUSG00000071715.13	neutrophil cytosolic factor 4 [Source:MGI Symbol;Acc:MGI:109186]	15	78129001	78146780	1	Ncf4	protein_coding	GO:0005515	protein binding	Interacting selectively and non-covalently with any protein or protein complex (a complex of two or more proteins that may include other nonprotein molecules).	7.28888	7.24276	4.73258	5.4658	6.07128	5.50493	5.29473	6.52278	Unchanged
PB.3736.93	-4.15483	0.0422819	-3.81897	0.000578992	0.065173	-0.405204	ENSMUSG00000027829.16	ENSMUSG00000027829.16	cyclin L1 [Source:MGI Symbol;Acc:MGI:1922664]	3	65853572	65865670	-1	Ccnl1	protein_coding	GO:0006355	regulation of transcription, DNA-templated	Any process that modulates the frequency, rate or extent of cellular DNA-templated transcription.	-0.297782	-0.297782	0.551848	0.272472	2.75373	1.74926	1.74629	0.611928	Unchanged
PB.21480.60	3.88377	-0.43036	3.81517	0.000585133	0.0654998	-0.364894	ENSMUSG00000023947.9	ENSMUSG00000023947.9	nuclear factor of kappa light polypeptide gene enhancer in B cells inhibitor, epsilon [Source:MGI Symbol;Acc:MGI:1194908]	17	45866629	45874095	1	Nfkbie	protein_coding	GO:0005515	protein binding	Interacting selectively and non-covalently with any protein or protein complex (a complex of two or more proteins that may include other nonprotein molecules).	2.74466	2.66802	0.188695	-0.297782	-0.297782	0.53664	0.534923	-0.297782	Unchanged
PB.23357.1	4.15053	-0.932851	3.81487	0.000585621	0.0654998	-0.411411	novelGene_13051												2.94182	1.73666	0.551848	-0.297782	-0.297782	-0.297782	-0.297782	-0.297782	Unchanged
PB.15355.19	2.9804	2.16108	3.81452	0.000586195	0.0654998	-0.256258	ENSMUSG00000020696.19	ENSMUSG00000020696.19	ring finger and FYVE like domain containing protein [Source:MGI Symbol;Acc:MGI:1914588]	11	82693275	82762036	-1	Rffl	protein_coding	GO:0005737	cytoplasm	All of the contents of a cell excluding the plasma membrane and nucleus, but including other subcellular structures.	3.27004	4.1243	2.87541	2.83258	1.48054	0.53664	2.70747	1.37879	Unchanged
PB.12108.1	-3.98035	-1.28605	-3.81443	0.000586337	0.0654998	-0.420065	novelGene_6621												-0.297782	-0.297782	-0.297782	-0.297782	2.47466	1.74926	-0.297782	-0.297782	Unchanged
PB.19434.1	4.06513	-0.892497	3.81254	0.000589422	0.065597	-0.418885	novelGene_10886												2.38684	2.11779	0.841726	-0.297782	-0.297782	-0.297782	-0.297782	-0.297782	Unchanged
PB.8769.1	1.80396	2.31049	3.81254	0.000589431	0.065597	-0.378013	ENSMUSG00000030156.6	ENSMUSG00000030156.6	CD69 antigen [Source:MGI Symbol;Acc:MGI:88343]	6	129244288	129252399	-1	Cd69	protein_coding	GO:0016020	membrane	A lipid bilayer along with all the proteins and protein complexes embedded in it an attached to it.	4.63573	5.02478	1.08299	0.680099	3.52224	2.56321	1.60278	1.56457	Unchanged
PB.19961.1	1.83785	2.68546	3.81111	0.000591765	0.0657328	-0.379707	ENSMUSG00000063234.6	ENSMUSG00000063234.6	G protein-coupled receptor 84 [Source:MGI Symbol;Acc:MGI:1934129]	15	103216662	103219039	-1	Gpr84	protein_coding	GO:0016021	integral component of membrane	The component of a membrane consisting of the gene products and protein complexes having at least some part of their peptide sequence embedded in the hydrophobic region of the membrane.	4.98777	4.61431	0.188695	1.47787	3.18856	2.84486	2.96393	3.28518	Unchanged
PB.4994.8	4.03549	-0.960933	3.80717	0.000598275	0.0663309	-0.431533	ENSMUSG00000039158.12	ENSMUSG00000039158.12	AT-hook transcription factor [Source:MGI Symbol;Acc:MGI:2140340]	4	63285362	63321591	-1	Akna	protein_coding	GO:0005634	nucleus	A membrane-bounded organelle of eukaryotic cells in which chromosomes are housed and replicated. In most cells, the nucleus contains all of the cell's chromosomes except the organellar chromosomes, and is the site of RNA synthesis and processing. In some species, or in specialized cell types, RNA metabolism or DNA replication may be absent.	2.51623	1.93977	0.551848	-0.297782	-0.297782	-0.297782	-0.297782	-0.297782	Unchanged
PB.3880.9	3.98429	-0.318194	3.80347	0.000604465	0.0668109	-0.441141	ENSMUSG00000028064.18	ENSMUSG00000028064.18	sema domain, immunoglobulin domain (Ig), transmembrane domain (TM) and short cytoplasmic domain, (semaphorin) 4A [Source:MGI Symbol;Acc:MGI:107560]	3	88343266	88368489	-1	Sema4a	protein_coding	GO:0005515	protein binding	Interacting selectively and non-covalently with any protein or protein complex (a complex of two or more proteins that may include other nonprotein molecules).	2.2447	2.11779	0.188695	0.997562	-0.297782	-0.297782	0.177833	0.227619	Unchanged
PB.13490.1909	-3.99959	0.979793	-3.80322	0.00060487	0.0668109	-0.392042	ENSMUSG00000112148.2	ENSMUSG00000112148.2	leukocyte immunoglobulin-like receptor, subfamily B, member 4A [Source:MGI Symbol;Acc:MGI:102701]	10	51367052	51372707	1	Lilrb4a	protein_coding	GO:0016020	membrane	A lipid bilayer along with all the proteins and protein complexes embedded in it an attached to it.	-0.297782	0.397613	0.841726	0.997562	3.61827	1.99962	2.30549	2.35115	Unchanged
PB.8680.90	4.18759	-0.616704	3.80133	0.000608063	0.0670332	-0.439707	ENSMUSG00000030142.11	ENSMUSG00000030142.11	C-type lectin domain family 4, member e [Source:MGI Symbol;Acc:MGI:1861232]	6	123258748	123266829	-1	Clec4e	protein_coding	GO:0016020	membrane	A lipid bilayer along with all the proteins and protein complexes embedded in it an attached to it.	1.70804	3.06538	-0.297782	-0.297782	-0.297782	-0.297782	0.177833	1.16549	Unchanged
PB.14736.152	-4.03289	1.07803	-3.7998	0.00061064	0.0670332	-0.449164	ENSMUSG00000015837.16	ENSMUSG00000015837.16	sequestosome 1 [Source:MGI Symbol;Acc:MGI:107931]	11	50090193	50101654	-1	Sqstm1	protein_coding	GO:0005515	protein binding	Interacting selectively and non-covalently with any protein or protein complex (a complex of two or more proteins that may include other nonprotein molecules).	-0.297782	-0.297782	2.59292	2.83258	2.3682	1.99962	2.47993	1.56457	Unchanged
PB.175.54	-4.14825	1.0963	-3.79954	0.000611093	0.0670332	-0.449223	ENSMUSG00000010453.13	ENSMUSG00000010453.13	KAT8 regulatory NSL complex subunit 3 [Source:MGI Symbol;Acc:MGI:1918055]	1	36374811	36408262	-1	Kansl3	protein_coding	GO:0005634	nucleus	A membrane-bounded organelle of eukaryotic cells in which chromosomes are housed and replicated. In most cells, the nucleus contains all of the cell's chromosomes except the organellar chromosomes, and is the site of RNA synthesis and processing. In some species, or in specialized cell types, RNA metabolism or DNA replication may be absent.	-0.297782	-0.297782	2.02709	2.12528	2.98747	1.44613	2.8414	2.5403	Unchanged
PB.17203.1	-2.71938	4.86083	-3.79905	0.000611923	0.0670332	-0.401216	novelGene_9447												2.087	3.37659	5.09123	6.05049	6.74917	3.69133	5.71687	6.54504	Unchanged
PB.9120.2	-4.38499	2.82306	-3.79831	0.000613176	0.0670332	-0.363047	ENSMUSG00000003545.4	ENSMUSG00000003545.4	FBJ osteosarcoma oncogene B [Source:MGI Symbol;Acc:MGI:95575]	7	19036621	19043976	-1	Fosb	protein_coding	GO:0005634	nucleus	A membrane-bounded organelle of eukaryotic cells in which chromosomes are housed and replicated. In most cells, the nucleus contains all of the cell's chromosomes except the organellar chromosomes, and is the site of RNA synthesis and processing. In some species, or in specialized cell types, RNA metabolism or DNA replication may be absent.	-0.297782	0.86485	5.27263	5.33095	2.47466	5.0298	3.61471	2.99304	Unchanged
PB.12028.26	-4.18996	0.439348	-3.7979	0.000613866	0.0670332	-0.451634	ENSMUSG00000001833.18	ENSMUSG00000001833.18	septin 7 [Source:MGI Symbol;Acc:MGI:1335094]	9	25163735	25219867	1	Septin7	protein_coding	GO:0005525	GTP binding	Interacting selectively and non-covalently with GTP, guanosine triphosphate.	-0.297782	-0.297782	1.77541	1.25761	3.05766	1.44613	1.26418	0.9151	Unchanged
PB.7326.8	3.18441	1.03403	3.7946	0.000619515	0.0673763	-0.327114	ENSMUSG00000039754.11	ENSMUSG00000039754.11	alkB homolog 4, lysine demethylase [Source:MGI Symbol;Acc:MGI:1919291]	5	136165000	136170469	1	Alkbh4	protein_coding	GO:0070988	demethylation	The process of removing one or more methyl groups from a molecule.	3.03113	3.44493	0.188695	1.25761	0.681957	0.53664	1.44339	1.56457	Unchanged
PB.11189.17	1.5245	4.80045	3.79417	0.000620269	0.0673763	-0.529565	ENSMUSG00000031708.18	ENSMUSG00000031708.18	trans-2,3-enoyl-CoA reductase [Source:MGI Symbol;Acc:MGI:1915408]	8	84298327	84334600	-1	Tecr	protein_coding	GO:0006629	lipid metabolic process	The chemical reactions and pathways involving lipids, compounds soluble in an organic solvent but not, or sparingly, in an aqueous solvent. Includes fatty acids; neutral fats, other fatty-acid esters, and soaps; long-chain (fatty) alcohols and waxes; sphingoids and other long-chain bases; glycolipids, phospholipids and sphingolipids; and carotenes, polyprenols, sterols, terpenes and other isopren…	6.19854	5.82624	3.61254	3.66046	4.49575	4.53054	4.76453	5.61655	Unchanged
PB.21117.8	-3.30991	2.77778	-3.79248	0.000623169	0.0674615	-0.322178	ENSMUSG00000024190.8	ENSMUSG00000024190.8	dual specificity phosphatase 1 [Source:MGI Symbol;Acc:MGI:105120]	17	26724564	26781102	-1	Dusp1	protein_coding	GO:0004725	protein tyrosine phosphatase activity	Catalysis of the reaction: protein tyrosine phosphate + H2O = protein tyrosine + phosphate.	0.383206	1.21722	4.12526	4.58986	4.05569	2.96744	3.85537	2.7075	Unchanged
PB.12521.59	-2.30882	3.83409	-3.79233	0.000623436	0.0674615	-0.382764	ENSMUSG00000032366.16	ENSMUSG00000032366.16	tropomyosin 1, alpha [Source:MGI Symbol;Acc:MGI:98809]	9	66929872	66956688	-1	Tpm1	protein_coding	GO:0003779	actin binding	Interacting selectively and non-covalently with monomeric or multimeric forms of actin, including actin filaments.	1.70804	3.06538	3.21653	4.4142	5.20146	3.76078	4.74757	5.21987	Unchanged
PB.8680.87	4.03331	-0.608697	3.78926	0.000628759	0.0677342	-0.470429	ENSMUSG00000030142.11	ENSMUSG00000030142.11	C-type lectin domain family 4, member e [Source:MGI Symbol;Acc:MGI:1861232]	6	123258748	123266829	-1	Clec4e	protein_coding	GO:0016020	membrane	A lipid bilayer along with all the proteins and protein complexes embedded in it an attached to it.	1.70804	2.77808	-0.297782	-0.297782	-0.297782	-0.297782	0.534923	0.9151	Unchanged
PB.5186.1	3.6413	0.172974	3.78882	0.000629538	0.0677342	-0.372191	ENSMUSG00000028517.9	ENSMUSG00000028517.9	phospholipid phosphatase 3 [Source:MGI Symbol;Acc:MGI:1915166]	4	105014544	105089961	1	Plpp3	protein_coding	GO:0008195	phosphatidate phosphatase activity	Catalysis of the reaction: a 1,2-diacylglycerol 3-phosphate + H2O = a 1,2-diacyl-sn-glycerol + phosphate.	3.19472	3.30485	0.188695	0.272472	0.999798	-0.297782	-0.297782	1.16549	Unchanged
PB.23488.4	-2.43122	2.85768	-3.78682	0.000633026	0.0677342	-0.330993	ENSMUSG00000000787.13	ENSMUSG00000000787.13	DEAD box helicase 3, X-linked [Source:MGI Symbol;Acc:MGI:103064]	X	13147209	13160291	1	Ddx3x	protein_coding	GO:0003676	nucleic acid binding	Interacting selectively and non-covalently with any nucleic acid.	1.19264	1.73666	4.09803	3.51874	3.7513	3.46034	3.27926	2.99304	Unchanged
PB.15920.33	-2.76558	2.31166	-3.78646	0.00063366	0.0677342	-0.325138	ENSMUSG00000020611.15	ENSMUSG00000020611.15	guanine nucleotide binding protein, alpha 13 [Source:MGI Symbol;Acc:MGI:95768]	11	109253657	109292195	1	Gna13	protein_coding	GO:0007186	G protein-coupled receptor signaling pathway	A series of molecular signals that proceeds with an activated receptor promoting the exchange of GDP for GTP on the alpha-subunit of an associated heterotrimeric G-protein complex. The GTP-bound activated alpha-G-protein then dissociates from the beta- and gamma-subunits to further transmit the signal within the cell. The pathway begins with receptor-ligand interaction, or for basal GPCR signalin…	0.843961	1.21722	3.44978	3.30511	3.57105	3.18518	2.47993	2.1334	Unchanged
PB.9699.57	3.98429	-0.576993	3.78629	0.000633959	0.0677342	-0.478551	ENSMUSG00000066406.17	ENSMUSG00000066406.17	A kinase (PRKA) anchor protein 13 [Source:MGI Symbol;Acc:MGI:2676556]	7	75105282	75404357	1	Akap13	protein_coding	GO:0005085	guanyl-nucleotide exchange factor activity	Stimulates the exchange of guanyl nucleotides associated with a GTPase. Under normal cellular physiological conditions, the concentration of GTP is higher than that of GDP, favoring the replacement of GDP by GTP in association with the GTPase.	2.2447	2.11779	0.188695	0.680099	-0.297782	-0.297782	-0.297782	0.227619	Unchanged
PB.11881.28	1.42664	5.24311	3.78547	0.00063541	0.0677342	-0.59949	ENSMUSG00000032000.18	ENSMUSG00000032000.18	baculoviral IAP repeat-containing 3 [Source:MGI Symbol;Acc:MGI:1197007]	9	7848700	7873187	-1	Birc3	protein_coding	GO:0042981	regulation of apoptotic process	Any process that modulates the occurrence or rate of cell death by apoptotic process.	6.51727	6.72946	3.3144	4.1515	5.5201	4.85027	5.57024	5.54104	Unchanged
PB.3884.160	-4.36993	0.853137	-3.7851	0.000636051	0.0677342	-0.474976	ENSMUSG00000028063.16	ENSMUSG00000028063.16	lamin A [Source:MGI Symbol;Acc:MGI:96794]	3	88387454	88417263	-1	Lmna	protein_coding				-0.297782	-0.297782	0.188695	1.25761	3.36503	1.44613	3.18161	3.61474	Unchanged
PB.21347.54	3.43747	-0.326111	3.78502	0.000636196	0.0677342	-0.37196	ENSMUSG00000091971.4	ENSMUSG00000091971.4	heat shock protein 1A [Source:MGI Symbol;Acc:MGI:96244]	17	35188166	35191132	-1	Hspa1a	protein_coding	GO:0005634	nucleus	A membrane-bounded organelle of eukaryotic cells in which chromosomes are housed and replicated. In most cells, the nucleus contains all of the cell's chromosomes except the organellar chromosomes, and is the site of RNA synthesis and processing. In some species, or in specialized cell types, RNA metabolism or DNA replication may be absent.	2.74466	3.44493	-0.297782	-0.297782	0.273705	0.53664	-0.297782	0.611928	Unchanged
PB.22616.125	-1.60187	5.04579	-3.78296	0.000639849	0.0680003	-0.504785	ENSMUSG00000001750.17	ENSMUSG00000001750.17	T cell, immune regulator 1, ATPase, H+ transporting, lysosomal V0 protein A3 [Source:MGI Symbol;Acc:MGI:1350931]	19	3946050	3957133	-1	Tcirg1	protein_coding				3.53725	3.99351	5.57866	5.73512	5.50762	5.11183	5.57985	5.56302	Unchanged
PB.5666.30	-3.08377	3.58122	-3.78093	0.00064346	0.0682612	-0.338005	ENSMUSG00000037266.19	ENSMUSG00000037266.19	arginine/serine rich protein 1 [Source:MGI Symbol;Acc:MGI:106498]	4	134650903	134654982	1	Rsrp1	protein_coding				1.19264	0.86485	5.23563	5.7136	4.54545	2.7109	4.86231	4.73044	Unchanged
PB.10808.36	2.04212	2.12504	3.77784	0.000648994	0.0687246	-0.406896	ENSMUSG00000031530.7	ENSMUSG00000031530.7	dual specificity phosphatase 4 [Source:MGI Symbol;Acc:MGI:2442191]	8	35274451	35287048	1	Dusp4	protein_coding	GO:0004725	protein tyrosine phosphatase activity	Catalysis of the reaction: protein tyrosine phosphate + H2O = protein tyrosine + phosphate.	4.16906	4.1243	0.841726	1.66891	2.12835	2.39866	1.44339	2.24638	Unchanged
PB.7270.104	1.89038	2.98541	3.77643	0.000651529	0.0688236	-0.456594	ENSMUSG00000015950.14	ENSMUSG00000015950.14	neutrophil cytosolic factor 1 [Source:MGI Symbol;Acc:MGI:97283]	5	134248907	134258479	-1	Ncf1	protein_coding	GO:0005737	cytoplasm	All of the contents of a cell excluding the plasma membrane and nucleus, but including other subcellular structures.	4.82246	4.52242	2.24131	2.36502	2.98747	2.7109	1.9965	3.28518	Unchanged
PB.16996.1	-2.50023	3.41993	-3.77602	0.000652262	0.0688236	-0.36662	novelGene_9309												1.47324	1.73666	3.49222	4.27419	4.52081	3.08041	4.87798	4.82442	Unchanged
PB.12989.1	4.04272	-0.655497	3.77533	0.00065352	0.0688331	-0.500785	novelGene_ENSMUSG00000079259.3_AS												2.74466	1.73666	1.08299	0.272472	-0.297782	-0.297782	-0.297782	-0.297782	Unchanged
PB.463.76	3.77577	-0.155565	3.77386	0.000656178	0.06899	-0.456295	ENSMUSG00000006304.15	ENSMUSG00000006304.15	actin related protein 2/3 complex, subunit 2 [Source:MGI Symbol;Acc:MGI:1923959]	1	74275243	74307368	1	Arpc2	protein_coding				2.51623	2.97582	-0.297782	-0.297782	0.273705	-0.297782	0.534923	1.56457	Unchanged
PB.347.46	-4.12294	1.77207	-3.77153	0.000660438	0.0693142	-0.460811	ENSMUSG00000026034.18	ENSMUSG00000026034.18	CDC-like kinase 1 [Source:MGI Symbol;Acc:MGI:107403]	1	58449348	58463225	-1	Clk1	protein_coding				-0.297782	0.397613	2.8098	3.12118	3.83363	1.99962	3.18161	2.44882	Unchanged
PB.4797.44	-3.70713	1.48959	-3.76921	0.00066469	0.0695179	-0.471025	ENSMUSG00000036002.13	ENSMUSG00000036002.13	family with sequence similarity 214, member B [Source:MGI Symbol;Acc:MGI:2441854]	4	43032414	43046220	-1	Fam214b	protein_coding	GO:0003674	molecular_function	A molecular process that can be carried out by the action of a single macromolecular machine, usually via direct physical interactions with other molecular entities. Function in this sense denotes an action, or activity, that a gene product (or a complex) performs. These actions are described from two distinct but related perspectives: (1) biochemical activity, and (2) role as a component in a la…	0.383206	-0.297782	2.24131	2.47144	2.57381	2.7109	2.77599	2.5403	Unchanged
PB.16030.12	-3.77879	1.5021	-3.76916	0.000664773	0.0695179	-0.469746	ENSMUSG00000016559.15	ENSMUSG00000016559.15	H3.3 histone B [Source:MGI Symbol;Acc:MGI:1101768]	11	115912738	115918788	-1	H3f3b	protein_coding	GO:0003677	DNA binding	Any molecular function by which a gene product interacts selectively and non-covalently with DNA (deoxyribonucleic acid).	-0.297782	0.397613	2.02709	2.75041	2.57381	2.84486	2.77599	2.44882	Unchanged
PB.21117.25	-2.72	3.39076	-3.76854	0.000665914	0.0695179	-0.377904	ENSMUSG00000024190.8	ENSMUSG00000024190.8	dual specificity phosphatase 1 [Source:MGI Symbol;Acc:MGI:105120]	17	26724564	26781102	-1	Dusp1	protein_coding	GO:0004725	protein tyrosine phosphatase activity	Catalysis of the reaction: protein tyrosine phosphate + H2O = protein tyrosine + phosphate.	1.19264	1.73666	3.95363	5.3024	4.33545	3.37432	4.52677	3.69656	Unchanged
PB.7990.19	0.830885	11.545	3.76645	0.000669784	0.0697171	-1.06423	ENSMUSG00000029816.11	ENSMUSG00000029816.11	glycoprotein (transmembrane) nmb [Source:MGI Symbol;Acc:MGI:1934765]	6	49013480	49047863	1	Gpnmb	protein_coding				11.5501	11.7176	11.8422	12.0636	10.9343	10.6529	11.8839	11.7175	Unchanged
PB.3232.46	3.75086	-0.716262	3.76623	0.000670186	0.0697171	-0.473726	ENSMUSG00000042821.8	ENSMUSG00000042821.8	snail family zinc finger 1 [Source:MGI Symbol;Acc:MGI:98330]	2	167380115	167384734	1	Snai1	protein_coding	GO:0010718	positive regulation of epithelial to mesenchymal transition	Any process that increases the rate, frequency, or extent of epithelial to mesenchymal transition. Epithelial to mesenchymal transition is where an epithelial cell loses apical/basolateral polarity, severs intercellular adhesive junctions, degrades basement membrane components and becomes a migratory mesenchymal cell.	2.38684	3.06538	-0.297782	0.272472	0.273705	-0.297782	-0.297782	-0.297782	Unchanged
PB.5833.4	1.9065	3.6589	3.76436	0.000673677	0.0698972	-0.498105	ENSMUSG00000028599.11	ENSMUSG00000028599.11	tumor necrosis factor receptor superfamily, member 1b [Source:MGI Symbol;Acc:MGI:1314883]	4	144940033	144973440	-1	Tnfrsf1b	protein_coding	GO:0016020	membrane	A lipid bilayer along with all the proteins and protein complexes embedded in it an attached to it.	4.69159	4.8341	5.04921	3.94536	2.47466	3.54151	2.55984	2.85732	Unchanged
PB.19562.60	-3.65397	2.01331	-3.76403	0.000674288	0.0698972	-0.451438	ENSMUSG00000018008.9	ENSMUSG00000018008.9	cytohesin 4 [Source:MGI Symbol;Acc:MGI:2441702]	15	78481247	78506219	1	Cyth4	protein_coding	GO:0032012	regulation of ARF protein signal transduction	Any process that modulates the frequency, rate or extent of ARF protein signal transduction.	-0.297782	0.86485	3.75878	3.18513	3.18856	2.56321	2.8414	2.92678	Unchanged
PB.14952.1	1.65033	4.24588	3.76069	0.000680557	0.0702484	-0.571781	ENSMUSG00000004837.3	ENSMUSG00000004837.3	GRB2-related adaptor protein [Source:MGI Symbol;Acc:MGI:1918770]	11	61544091	61563610	1	Grap	protein_coding	GO:0005515	protein binding	Interacting selectively and non-covalently with any protein or protein complex (a complex of two or more proteins that may include other nonprotein molecules).	5.47537	5.5285	2.9983	3.86953	4.24809	3.46034	4.14165	4.67096	Unchanged
PB.3932.1	4.44386	-0.298982	3.75988	0.000682076	0.0702484	-0.52432	novelGene_2244												2.51623	2.66802	2.74107	0.272472	-0.297782	-0.297782	-0.297782	-0.297782	Unchanged
PB.12107.9	0.93642	10.9715	3.75982	0.000682193	0.0702484	-1.08703	ENSMUSG00000015656.18	ENSMUSG00000015656.18	heat shock protein 8 [Source:MGI Symbol;Acc:MGI:105384]	9	40712280	40721383	1	Hspa8	protein_coding	GO:0005634	nucleus	A membrane-bounded organelle of eukaryotic cells in which chromosomes are housed and replicated. In most cells, the nucleus contains all of the cell's chromosomes except the organellar chromosomes, and is the site of RNA synthesis and processing. In some species, or in specialized cell types, RNA metabolism or DNA replication may be absent.	11.7091	11.8189	9.89101	10.2571	11.3073	10.2805	11.2646	11.247	Unchanged
PB.9306.1	-3.88436	-1.28928	-3.75969	0.000682439	0.0702484	-0.539518	novelGene_5120												-0.297782	-0.297782	-0.297782	-0.297782	1.99159	2.21289	-0.297782	-0.297782	Unchanged
PB.3971.3	-1.65405	3.91541	-3.75442	0.000692455	0.071069	-0.571008	ENSMUSG00000001020.9	ENSMUSG00000001020.9	S100 calcium binding protein A4 [Source:MGI Symbol;Acc:MGI:1330282]	3	90511078	90513352	1	S100a4	protein_coding	GO:0005509	calcium ion binding	Interacting selectively and non-covalently with calcium ions (Ca2+).	3.47495	3.79836	2.24131	3.12118	5.05471	5.46387	4.50675	4.25103	Unchanged
PB.13490.410	-4.05689	0.406165	-3.75423	0.000692821	0.071069	-0.550346	ENSMUSG00000112023.2	ENSMUSG00000112023.2	leukocyte immunoglobulin-like receptor, subfamily B, member 4B [Source:MGI Symbol;Acc:MGI:102702]	10	51356728	51362799	1	Lilr4b	protein_coding	GO:0016020	membrane	A lipid bilayer along with all the proteins and protein complexes embedded in it an attached to it.	-0.297782	-0.297782	1.28963	1.25761	2.83592	1.44613	1.44339	1.16549	Unchanged
PB.16188.14	1.33794	6.06228	3.75356	0.000694111	0.0710777	-0.707062	ENSMUSG00000039294.15	ENSMUSG00000039294.15	cytochrome b 245 chaperone 1 [Source:MGI Symbol;Acc:MGI:2384959]	11	121113414	121120148	-1	Cybc1	protein_coding	GO:0016020	membrane	A lipid bilayer along with all the proteins and protein complexes embedded in it an attached to it.	6.81006	6.99179	5.95756	6.26543	5.84189	5.2631	5.90454	5.57388	Unchanged
PB.5275.1	4.26995	-0.704605	3.7525	0.000696138	0.0711617	-0.544445	novelGene_2935												2.94182	1.93977	1.63092	-0.297782	-0.297782	-0.297782	-0.297782	-0.297782	Unchanged
PB.13490.636	-3.98035	-0.0750146	-3.74978	0.000701406	0.0715762	-0.560607	ENSMUSG00000112023.2	ENSMUSG00000112023.2	leukocyte immunoglobulin-like receptor, subfamily B, member 4B [Source:MGI Symbol;Acc:MGI:102702]	10	51356728	51362799	1	Lilr4b	protein_coding	GO:0016020	membrane	A lipid bilayer along with all the proteins and protein complexes embedded in it an attached to it.	-0.297782	-0.297782	0.188695	0.680099	2.47466	1.74926	1.26418	0.611928	Unchanged
PB.5748.28	2.18458	2.11424	3.74779	0.000705274	0.0717382	-0.453366	ENSMUSG00000041241.13	ENSMUSG00000041241.13	mitochondrial ubiquitin ligase activator of NFKB 1 [Source:MGI Symbol;Acc:MGI:1915600]	4	138161982	138169576	1	Mul1	protein_coding	GO:0004842	ubiquitin-protein transferase activity	Catalysis of the transfer of ubiquitin from one protein to another via the reaction X-Ub + Y --> Y-Ub + X, where both X-Ub and Y-Ub are covalent linkages.	3.76263	4.08201	1.28963	1.25761	2.25325	1.44613	1.9965	2.7075	Unchanged
PB.9269.35	3.98279	-0.867234	3.74771	0.000705426	0.0717382	-0.56244	ENSMUSG00000044786.7	ENSMUSG00000044786.7	zinc finger protein 36 [Source:MGI Symbol;Acc:MGI:99180]	7	28076209	28079678	-1	Zfp36	protein_coding	GO:0046872	metal ion binding	Interacting selectively and non-covalently with any metal ion.	2.087	2.27623	-0.297782	0.272472	-0.297782	-0.297782	-0.297782	0.227619	Unchanged
PB.5714.71	1.27699	8.59751	3.74678	0.000707238	0.0717986	-0.934535	ENSMUSG00000036896.6	ENSMUSG00000036896.6	complement component 1, q subcomponent, C chain [Source:MGI Symbol;Acc:MGI:88225]	4	136617115	136620376	-1	C1qc	protein_coding	GO:0005515	protein binding	Interacting selectively and non-covalently with any protein or protein complex (a complex of two or more proteins that may include other nonprotein molecules).	10.0735	9.26675	7.10333	8.03281	8.6629	8.09196	8.24737	9.32319	Unchanged
PB.10514.27	2.64165	1.6955	3.74376	0.000713167	0.0722761	-0.428625	ENSMUSG00000025512.16	ENSMUSG00000025512.16	chitinase domain containing 1 [Source:MGI Symbol;Acc:MGI:1915288]	7	141073049	141119770	-1	Chid1	protein_coding	GO:0005975	carbohydrate metabolic process	The chemical reactions and pathways involving carbohydrates, any of a group of organic compounds based of the general formula Cx(H2O)y. Includes the formation of carbohydrate derivatives by the addition of a carbohydrate residue to another molecule.	3.53725	3.37659	1.08299	0.997562	0.999798	1.44613	1.74629	2.85732	Unchanged
PB.5659.81	-3.36266	2.42756	-3.73939	0.000721834	0.0729038	-0.45914	ENSMUSG00000037295.8	ENSMUSG00000037295.8	low density lipoprotein receptor adaptor protein 1 [Source:MGI Symbol;Acc:MGI:2140175]	4	134468865	134495335	-1	Ldlrap1	protein_coding	GO:0005737	cytoplasm	All of the contents of a cell excluding the plasma membrane and nucleus, but including other subcellular structures.	0.843961	0.397613	2.66889	3.70477	3.94893	2.7109	3.57681	3.4826	Unchanged
PB.20786.1	3.87868	-0.89304	3.73826	0.000724082	0.0729038	-0.58617	ENSMUSG00000074892.10	ENSMUSG00000074892.10	UDP-Gal:betaGlcNAc beta 1,3-galactosyltransferase, polypeptide 5 [Source:MGI Symbol;Acc:MGI:2136878]	16	96037001	96121059	1	B3galt5	protein_coding	GO:0016020	membrane	A lipid bilayer along with all the proteins and protein complexes embedded in it an attached to it.	1.90993	2.27623	-0.297782	-0.297782	-0.297782	-0.297782	0.177833	0.227619	Unchanged
PB.7351.6	3.87868	-0.89304	3.73826	0.000724082	0.0729038	-0.58617	ENSMUSG00000037411.11	ENSMUSG00000037411.11	serine (or cysteine) peptidase inhibitor, clade E, member 1 [Source:MGI Symbol;Acc:MGI:97608]	5	137090358	137101122	-1	Serpine1	protein_coding	GO:0005615	extracellular space	That part of a multicellular organism outside the cells proper, usually taken to be outside the plasma membranes, and occupied by fluid.	1.90993	2.27623	-0.297782	-0.297782	-0.297782	-0.297782	0.177833	0.227619	Unchanged
PB.19561.26	1.39618	5.71701	3.73815	0.000724304	0.0729038	-0.749678	ENSMUSG00000033220.8	ENSMUSG00000033220.8	Rac family small GTPase 2 [Source:MGI Symbol;Acc:MGI:97846]	15	78443367	78456983	-1	Rac2	protein_coding	GO:0003924	GTPase activity	Catalysis of the reaction: GTP + H2O = GDP + phosphate.	6.94259	6.98032	4.41725	4.90675	5.72811	5.4	5.24725	6.27234	Unchanged
PB.20792.45	-2.06391	3.08369	-3.73733	0.000725944	0.0729444	-0.537172	ENSMUSG00000000386.17	ENSMUSG00000000386.17	MX dynamin-like GTPase 1 [Source:MGI Symbol;Acc:MGI:97243]	16	97248235	97264107	-1	Mx1	polymorphic_pseudogene				3.47495	1.73666	2.33757	1.83759	4.81232	4.22126	4.0056	3.28518	Unchanged
PB.21379.41	3.89325	-0.691685	3.73145	0.000737834	0.0738873	-0.600514	ENSMUSG00000073409.13	ENSMUSG00000073409.13	histocompatibility 2, Q region locus 6 [Source:MGI Symbol;Acc:MGI:95935]	17	35643826	35649031	1	H2-Q6	protein_coding	GO:0016020	membrane	A lipid bilayer along with all the proteins and protein complexes embedded in it an attached to it.	2.087	2.11779	0.188695	0.272472	-0.297782	-0.297782	0.177833	-0.297782	Unchanged
PB.15884.24	-4.10416	0.970609	-3.72701	0.000746925	0.074671	-0.608057	ENSMUSG00000020719.15	ENSMUSG00000020719.15	DEAD box helicase 5 [Source:MGI Symbol;Acc:MGI:105037]	11	106671181	106680011	-1	Ddx5	protein_coding	GO:0003676	nucleic acid binding	Interacting selectively and non-covalently with any nucleic acid.	-0.297782	-0.297782	3.40605	3.05426	2.91368	1.44613	1.60278	0.9151	Unchanged
PB.18339.34	-3.98035	0.684223	-3.72375	0.000753684	0.0752191	-0.616997	ENSMUSG00000021895.11	ENSMUSG00000021895.11	Rho guanine nucleotide exchange factor (GEF) 3 [Source:MGI Symbol;Acc:MGI:1918954]	14	26836856	27125868	1	Arhgef3	protein_coding	GO:0005085	guanyl-nucleotide exchange factor activity	Stimulates the exchange of guanyl nucleotides associated with a GTPase. Under normal cellular physiological conditions, the concentration of GTP is higher than that of GDP, favoring the replacement of GDP by GTP in association with the GTPase.	-0.297782	-0.297782	2.24131	1.66891	2.47466	1.74926	1.87682	1.16549	Unchanged
PB.13490.2009	-4.32614	1.55454	-3.72218	0.000756956	0.0753544	-0.611069	ENSMUSG00000112148.2	ENSMUSG00000112148.2	leukocyte immunoglobulin-like receptor, subfamily B, member 4A [Source:MGI Symbol;Acc:MGI:102701]	10	51367052	51372707	1	Lilrb4a	protein_coding	GO:0016020	membrane	A lipid bilayer along with all the proteins and protein complexes embedded in it an attached to it.	-0.297782	-0.297782	2.33757	3.61475	2.83592	1.99962	3.85537	2.62632	Unchanged
PB.20057.7	3.88194	-0.740241	3.72135	0.000758701	0.0753544	-0.622797	ENSMUSG00000022504.11	ENSMUSG00000022504.11	class II transactivator [Source:MGI Symbol;Acc:MGI:108445]	16	10297923	10346282	1	Ciita	protein_coding	GO:0006355	regulation of transcription, DNA-templated	Any process that modulates the frequency, rate or extent of cellular DNA-templated transcription.	2.2447	1.93977	0.841726	0.272472	-0.297782	-0.297782	-0.297782	-0.297782	Unchanged
PB.17053.56	3.61059	-0.553923	3.72126	0.000758872	0.0753544	-0.576262	ENSMUSG00000021281.16	ENSMUSG00000021281.16	tumor necrosis factor, alpha-induced protein 2 [Source:MGI Symbol;Acc:MGI:104960]	12	111408903	111421452	1	Tnfaip2	protein_coding	GO:0006887	exocytosis	A process of secretion by a cell that results in the release of intracellular molecules (e.g. hormones, matrix proteins) contained within a membrane-bounded vesicle. Exocytosis can occur either by full fusion, when the vesicle collapses into the plasma membrane, or by a kiss-and-run mechanism that involves the formation of a transient contact, a pore, between a granule (for exemple of chromaffin …	2.63496	2.54887	0.188695	0.272472	0.273705	-0.297782	-0.297782	-0.297782	Unchanged
PB.23475.61	3.98429	-0.484872	3.72009	0.000761337	0.0754721	-0.622348	ENSMUSG00000040363.16	ENSMUSG00000040363.16	BCL6 interacting corepressor [Source:MGI Symbol;Acc:MGI:1918708]	X	11902979	12026594	-1	Bcor	protein_coding	GO:0005515	protein binding	Interacting selectively and non-covalently with any protein or protein complex (a complex of two or more proteins that may include other nonprotein molecules).	2.2447	2.11779	0.188695	0.680099	-0.297782	-0.297782	-0.297782	0.611928	Unchanged
PB.15355.5	3.87868	-0.25188	3.71922	0.000763152	0.0755187	-0.627385	ENSMUSG00000020696.19	ENSMUSG00000020696.19	ring finger and FYVE like domain containing protein [Source:MGI Symbol;Acc:MGI:1914588]	11	82693275	82762036	-1	Rffl	protein_coding	GO:0005737	cytoplasm	All of the contents of a cell excluding the plasma membrane and nucleus, but including other subcellular structures.	1.90993	2.27623	0.551848	0.997562	-0.297782	-0.297782	0.177833	0.227619	Unchanged
PB.13490.2196	-4.05689	0.893634	-3.71865	0.000764367	0.0755187	-0.62746	ENSMUSG00000112148.2	ENSMUSG00000112148.2	leukocyte immunoglobulin-like receptor, subfamily B, member 4A [Source:MGI Symbol;Acc:MGI:102701]	10	51367052	51372707	1	Lilrb4a	protein_coding	GO:0016020	membrane	A lipid bilayer along with all the proteins and protein complexes embedded in it an attached to it.	-0.297782	-0.297782	1.28963	1.66891	2.83592	1.44613	2.47993	2.92678	Unchanged
PB.13506.31	2.57222	2.33531	3.7177	0.000766379	0.0755908	-0.498734	ENSMUSG00000003746.17	ENSMUSG00000003746.17	mannosidase 1, alpha [Source:MGI Symbol;Acc:MGI:104677]	10	53780881	53952705	-1	Man1a	protein_coding	GO:0016020	membrane	A lipid bilayer along with all the proteins and protein complexes embedded in it an attached to it.	4.00237	3.44493	3.75878	2.47144	1.67172	1.0619	1.74629	2.1334	Unchanged
PB.18558.1	4.03549	-0.702134	3.71648	0.000768951	0.0757179	-0.628777	ENSMUSG00000000957.12	ENSMUSG00000000957.12	matrix metallopeptidase 14 (membrane-inserted) [Source:MGI Symbol;Acc:MGI:101900]	14	54669069	54682821	1	Mmp14	protein_coding	GO:0006508	proteolysis	The hydrolysis of proteins into smaller polypeptides and/or amino acids by cleavage of their peptide bonds.	2.51623	1.93977	0.188695	-0.297782	-0.297782	-0.297782	0.820931	-0.297782	Unchanged
PB.10529.80	2.19846	2.75156	3.71585	0.000770288	0.0757232	-0.540569	ENSMUSG00000110040.2	ENSMUSG00000110040.2	predicted gene, 49369 [Source:MGI Symbol;Acc:MGI:6121585]	7	141924833	141936404	-1	Gm49369	protein_coding	GO:0006508	proteolysis	The hydrolysis of proteins into smaller polypeptides and/or amino acids by cleavage of their peptide bonds.	4.04588	3.94714	2.66889	3.12118	2.12835	1.74926	2.10702	3.38726	Unchanged
PB.13490.387	-2.52269	3.19424	-3.71475	0.000772619	0.075826	-0.52166	ENSMUSG00000112023.2	ENSMUSG00000112023.2	leukocyte immunoglobulin-like receptor, subfamily B, member 4B [Source:MGI Symbol;Acc:MGI:102702]	10	51356728	51362799	1	Lilr4b	protein_coding	GO:0016020	membrane	A lipid bilayer along with all the proteins and protein complexes embedded in it an attached to it.	1.19264	2.11779	4.30267	3.7895	4.72873	2.96744	3.7571	3.69656	Unchanged
PB.1057.3	3.81364	-0.538886	3.71225	0.000777969	0.0761478	-0.595133	ENSMUSG00000026475.8	ENSMUSG00000026475.8	regulator of G-protein signaling 16 [Source:MGI Symbol;Acc:MGI:108407]	1	153616095	153621214	1	Rgs16	protein_coding	GO:0016020	membrane	A lipid bilayer along with all the proteins and protein complexes embedded in it an attached to it.	2.087	3.22936	0.188695	0.272472	-0.297782	0.53664	-0.297782	-0.297782	Unchanged
PB.7413.13	2.15763	2.13351	3.71171	0.00077914	0.0761478	-0.554396	ENSMUSG00000025856.16	ENSMUSG00000025856.16	platelet derived growth factor, alpha [Source:MGI Symbol;Acc:MGI:97527]	5	138961769	138983125	-1	Pdgfa	protein_coding	GO:0016020	membrane	A lipid bilayer along with all the proteins and protein complexes embedded in it an attached to it.	4.16906	3.79836	1.08299	1.47787	1.99159	1.99962	1.60278	2.85732	Unchanged
PB.15110.112	2.35642	2.34189	3.71141	0.000779772	0.0761478	-0.546982	ENSMUSG00000018920.12	ENSMUSG00000018920.12	chemokine (C-X-C motif) ligand 16 [Source:MGI Symbol;Acc:MGI:1932682]	11	70344809	70350810	-1	Cxcl16	protein_coding	GO:0005044	scavenger receptor activity	Combining with any modified low-density lipoprotein (LDL) or other polyanionic ligand and delivering the ligand into the cell via endocytosis. Ligands include acetylated and oxidized LDL, Gram-positive and Gram-negative bacteria, apoptotic cells, amyloid-beta fibrils, and advanced glycation end products (AGEs).	3.59698	4.72839	1.47035	1.83759	2.66657	1.0619	2.10702	2.92678	Unchanged
PB.17311.1	-2.37471	4.03779	-3.70924	0.000784464	0.0764794	-0.545143	ENSMUSG00000058385.9	ENSMUSG00000058385.9	H2B clustered histone 8 [Source:MGI Symbol;Acc:MGI:2448386]	13	23755570	23756187	1	H2bc8	protein_coding	GO:0003677	DNA binding	Any molecular function by which a gene product interacts selectively and non-covalently with DNA (deoxyribonucleic acid).	2.38684	1.21722	5.7193	6.05905	4.52081	3.28285	5.25927	4.6299	Unchanged
PB.3501.36	-2.45719	3.12586	-3.70786	0.000787442	0.0765403	-0.520142	ENSMUSG00000027698.15	ENSMUSG00000027698.15	neutral cholesterol ester hydrolase 1 [Source:MGI Symbol;Acc:MGI:2443191]	3	27237114	27338757	1	Nceh1	protein_coding	GO:0016021	integral component of membrane	The component of a membrane consisting of the gene products and protein complexes having at least some part of their peptide sequence embedded in the hydrophobic region of the membrane.	1.19264	1.50019	4.78473	4.46661	3.41936	3.61837	3.85537	3.28518	Unchanged
PB.5075.89	1.06672	9.75569	3.70775	0.000787683	0.0765403	-1.11076	ENSMUSG00000028494.13	ENSMUSG00000028494.13	perilipin 2 [Source:MGI Symbol;Acc:MGI:87920]	4	86566623	86588297	-1	Plin2	protein_coding				10.4846	10.4568	9.00921	9.51566	9.91115	8.82788	9.68693	10.1618	Unchanged
PB.7351.17	3.71846	-0.959354	3.70593	0.000791636	0.0767646	-0.610918	ENSMUSG00000037411.11	ENSMUSG00000037411.11	serine (or cysteine) peptidase inhibitor, clade E, member 1 [Source:MGI Symbol;Acc:MGI:97608]	5	137090358	137101122	-1	Serpine1	protein_coding	GO:0005615	extracellular space	That part of a multicellular organism outside the cells proper, usually taken to be outside the plasma membranes, and occupied by fluid.	2.2447	2.88034	-0.297782	-0.297782	-0.297782	0.53664	-0.297782	-0.297782	Unchanged
PB.15228.67	-1.99169	3.14235	-3.70549	0.000792595	0.0767646	-0.596887	ENSMUSG00000017631.20	ENSMUSG00000017631.20	active BCR-related gene [Source:MGI Symbol;Acc:MGI:107771]	11	76307560	76514384	-1	Abr	protein_coding	GO:0007165	signal transduction	The cellular process in which a signal is conveyed to trigger a change in the activity or state of a cell. Signal transduction begins with reception of a signal (e.g. a ligand binding to a receptor or receptor activation by a stimulus such as light), or for signal transduction in the absence of ligand, signal-withdrawal or the activity of a constitutively active receptor. Signal transduction ends…	2.38684	2.27623	2.9983	2.83258	3.70831	4.78509	3.57681	3.43572	Unchanged
PB.17704.120	-2.66972	3.47542	-3.70374	0.000796442	0.0769792	-0.531828	ENSMUSG00000021458.18	ENSMUSG00000021458.18	aminopeptidase O [Source:MGI Symbol;Acc:MGI:1919311]	13	63112707	63473910	1	Aopep	protein_coding				0.843961	1.93977	4.3725	5.03376	4.36344	2.96744	4.84647	4.4992	Unchanged
PB.19587.8	3.50213	-0.0804887	3.70329	0.000797421	0.0769792	-0.586677	ENSMUSG00000042622.15	ENSMUSG00000042622.15	v-maf musculoaponeurotic fibrosarcoma oncogene family, protein F (avian) [Source:MGI Symbol;Acc:MGI:96910]	15	79230821	79243276	1	Maff	protein_coding	GO:0003677	DNA binding	Any molecular function by which a gene product interacts selectively and non-covalently with DNA (deoxyribonucleic acid).	2.51623	3.22936	-0.297782	-0.297782	0.681957	-0.297782	0.820931	0.9151	Unchanged
PB.9529.5	1.19623	7.6406	3.70132	0.000801771	0.0772726	-0.981491	ENSMUSG00000040435.13	ENSMUSG00000040435.13	protein phosphatase 1, regulatory subunit 15A [Source:MGI Symbol;Acc:MGI:1927072]	7	45172340	45175692	-1	Ppp1r15a	protein_coding				8.65716	8.73314	6.59582	7.24283	7.95845	6.98094	7.69119	7.30441	Unchanged
PB.12735.23	3.24501	-0.466799	3.69852	0.000807959	0.077742	-0.573039	ENSMUSG00000032412.9	ENSMUSG00000032412.9	ATPase, Na+/K+ transporting, beta 3 polypeptide [Source:MGI Symbol;Acc:MGI:107788]	9	96214708	96246495	-1	Atp1b3	protein_coding	GO:0006813	potassium ion transport	The directed movement of potassium ions (K+) into, out of or within a cell, or between cells, by means of some agent such as a transporter or pore.	2.8466	2.97582	0.188695	-0.297782	0.273705	0.53664	-0.297782	-0.297782	Unchanged
PB.23166.189	-4.05689	0.794968	-3.69448	0.000817014	0.0784852	-0.67973	ENSMUSG00000025017.11	ENSMUSG00000025017.11	phosphoinositide-3-kinase adaptor protein 1 [Source:MGI Symbol;Acc:MGI:1933177]	19	41260816	41373541	-1	Pik3ap1	protein_coding	GO:0005737	cytoplasm	All of the contents of a cell excluding the plasma membrane and nucleus, but including other subcellular structures.	-0.297782	-0.297782	2.33757	1.66891	2.83592	1.44613	1.60278	2.01081	Unchanged
PB.23454.10	-1.85395	3.86649	-3.69365	0.000818874	0.0785247	-0.646697	ENSMUSG00000031166.14	ENSMUSG00000031166.14	WD repeat domain 13 [Source:MGI Symbol;Acc:MGI:1914661]	X	7989540	7999131	-1	Wdr13	protein_coding	GO:0005515	protein binding	Interacting selectively and non-covalently with any protein or protein complex (a complex of two or more proteins that may include other nonprotein molecules).	2.2447	2.97582	4.09803	4.49211	4.27781	4.44873	4.566	4.38044	Unchanged
PB.11344.16	1.27297	6.35115	3.69285	0.000820687	0.0785247	-0.895322	ENSMUSG00000031770.17	ENSMUSG00000031770.17	homocysteine-inducible, endoplasmic reticulum stress-inducible, ubiquitin-like domain member 1 [Source:MGI Symbol;Acc:MGI:1927406]	8	95113066	95122005	1	Herpud1	protein_coding	GO:0005515	protein binding	Interacting selectively and non-covalently with any protein or protein complex (a complex of two or more proteins that may include other nonprotein molecules).	7.17591	7.37125	5.35543	5.74576	6.31287	5.65839	6.54317	6.74094	Unchanged
PB.17159.55	-3.95303	0.871225	-3.69252	0.000821418	0.0785247	-0.6868	ENSMUSG00000021196.15	ENSMUSG00000021196.15	phosphofructokinase, platelet [Source:MGI Symbol;Acc:MGI:1891833]	13	6629804	6698813	-1	Pfkp	protein_coding				-0.297782	-0.297782	1.63092	1.66891	2.66657	1.44613	2.55984	2.44882	Unchanged
PB.15883.2	-4.33858	1.50759	-3.69138	0.000824005	0.0786421	-0.678516	novelGene_ENSMUSG00000020719.15_AS												-0.297782	-0.297782	1.90673	3.61475	3.05766	1.74926	3.45671	3.17531	Unchanged
PB.1527.10	1.69666	4.01605	3.6908	0.000825314	0.0786421	-0.707435	ENSMUSG00000026672.12	ENSMUSG00000026672.12	optineurin [Source:MGI Symbol;Acc:MGI:1918898]	2	5025453	5068862	-1	Optn	protein_coding	GO:0016192	vesicle-mediated transport	A cellular transport process in which transported substances are moved in membrane-bounded vesicles; transported substances are enclosed in the vesicle lumen or located in the vesicle membrane. The process begins with a step that directs a substance to the forming vesicle, and includes vesicle budding and coating. Vesicles are then targeted to, and fuse with, an acceptor membrane.	4.69159	5.23238	3.89156	4.01739	3.70831	2.84486	4.06157	4.13843	Unchanged
PB.24071.2	4.18369	-0.925105	3.68863	0.000830271	0.0789869	-0.68542	novelGene_13408												3.27004	1.50019	0.551848	-0.297782	-0.297782	-0.297782	-0.297782	-0.297782	Unchanged
PB.18487.138	1.20946	8.77078	3.68632	0.000835552	0.0793612	-1.11823	ENSMUSG00000050335.18	ENSMUSG00000050335.18	lectin, galactose binding, soluble 3 [Source:MGI Symbol;Acc:MGI:96778]	14	47605208	47623617	1	Lgals3	protein_coding				10.3049	9.57191	6.88179	7.7999	9.07086	8.3447	8.62939	9.5839	Unchanged
PB.13490.1787	-4.10416	0.609973	-3.68485	0.000838947	0.0795556	-0.699286	ENSMUSG00000062593.18	ENSMUSG00000062593.18	predicted gene, 49339 [Source:MGI Symbol;Acc:MGI:6121530]	10	51356708	51372709	1	Gm49339	protein_coding	GO:0016020	membrane	A lipid bilayer along with all the proteins and protein complexes embedded in it an attached to it.	-0.297782	-0.297782	1.08299	1.98859	2.91368	1.44613	1.44339	1.87684	Unchanged
PB.8680.23	3.44348	-0.0505245	3.68294	0.000843367	0.0797153	-0.633311	ENSMUSG00000030142.11	ENSMUSG00000030142.11	C-type lectin domain family 4, member e [Source:MGI Symbol;Acc:MGI:1861232]	6	123258748	123266829	-1	Clec4e	protein_coding	GO:0016020	membrane	A lipid bilayer along with all the proteins and protein complexes embedded in it an attached to it.	2.8466	2.77808	-0.297782	-0.297782	0.681957	-0.297782	0.820931	1.16549	Unchanged
PB.13490.672	-4.18996	1.07159	-3.6827	0.000843925	0.0797153	-0.701806	ENSMUSG00000112023.2	ENSMUSG00000112023.2	leukocyte immunoglobulin-like receptor, subfamily B, member 4B [Source:MGI Symbol;Acc:MGI:102702]	10	51356728	51362799	1	Lilr4b	protein_coding	GO:0016020	membrane	A lipid bilayer along with all the proteins and protein complexes embedded in it an attached to it.	-0.297782	-0.297782	1.63092	2.12528	3.05766	1.44613	2.30549	3.28518	Unchanged
PB.24074.1	4.84229	-0.363515	3.68237	0.000844685	0.0797153	-0.686483	novelGene_13413												3.65434	2.27623	2.9983	-0.297782	-0.297782	-0.297782	-0.297782	-0.297782	Unchanged
PB.14736.50	3.7072	-0.636169	3.68012	0.00084994	0.0799824	-0.665662	ENSMUSG00000015837.16	ENSMUSG00000015837.16	sequestosome 1 [Source:MGI Symbol;Acc:MGI:107931]	11	50090193	50101654	-1	Sqstm1	protein_coding	GO:0005515	protein binding	Interacting selectively and non-covalently with any protein or protein complex (a complex of two or more proteins that may include other nonprotein molecules).	2.94182	2.41898	-0.297782	-0.297782	0.273705	-0.297782	-0.297782	0.611928	Unchanged
PB.15384.77	3.98279	-0.775113	3.67999	0.000850228	0.0799824	-0.709091	ENSMUSG00000019122.9	ENSMUSG00000019122.9	chemokine (C-C motif) ligand 9 [Source:MGI Symbol;Acc:MGI:104533]	11	83463745	83469462	-1	Ccl9	protein_coding	GO:0005576	extracellular region	The space external to the outermost structure of a cell. For cells without external protective or external encapsulating structures this refers to space outside of the plasma membrane. This term covers the host cell environment outside an intracellular parasite.	2.087	2.27623	-0.297782	0.680099	-0.297782	-0.297782	-0.297782	0.227619	Unchanged
PB.23475.35	2.84679	0.945599	3.67272	0.00086739	0.0812805	-0.605265	ENSMUSG00000040363.16	ENSMUSG00000040363.16	BCL6 interacting corepressor [Source:MGI Symbol;Acc:MGI:1918708]	X	11902979	12026594	-1	Bcor	protein_coding	GO:0005515	protein binding	Interacting selectively and non-covalently with any protein or protein complex (a complex of two or more proteins that may include other nonprotein molecules).	4.94244	2.77808	0.841726	0.272472	1.48054	1.0619	0.534923	0.227619	Unchanged
PB.21376.200	1.57179	3.77991	3.67191	0.000869328	0.0812805	-0.789878	ENSMUSG00000073411.13	ENSMUSG00000073411.13	histocompatibility 2, D region locus 1 [Source:MGI Symbol;Acc:MGI:95896]	17	35481706	35486475	1	H2-D1	protein_coding	GO:0019882	antigen processing and presentation	The process in which an antigen-presenting cell expresses antigen (peptide or lipid) on its cell surface in association with an MHC protein complex.	5.35944	5.23238	2.74107	2.57055	3.94893	3.54151	3.41436	4.04781	Unchanged
PB.2357.19	1.24816	7.51593	3.67148	0.000870349	0.0812805	-1.04391	ENSMUSG00000002111.9	ENSMUSG00000002111.9	spleen focus forming virus (SFFV) proviral integration oncogene [Source:MGI Symbol;Acc:MGI:98282]	2	90912735	90946101	1	Spi1	protein_coding				8.68667	8.32753	6.2512	6.74012	7.47216	7.02395	7.28394	8.3864	Unchanged
PB.10529.132	2.28444	0.891303	3.67125	0.000870897	0.0812805	-0.624978	ENSMUSG00000007891.17	ENSMUSG00000007891.17	cathepsin D [Source:MGI Symbol;Acc:MGI:88562]	7	141929648	141941775	-1	Ctsd	protein_coding	GO:0006508	proteolysis	The hydrolysis of proteins into smaller polypeptides and/or amino acids by cleavage of their peptide bonds.	3.47495	3.68989	-0.297782	0.272472	1.2601	1.99962	0.820931	1.16549	Unchanged
PB.18954.25	3.84341	-1.29935	3.67093	0.000871668	0.0812805	-0.73288	ENSMUSG00000022126.7	ENSMUSG00000022126.7	aconitate decarboxylase 1 [Source:MGI Symbol;Acc:MGI:103206]	14	103284413	103294009	1	Acod1	protein_coding	GO:0016829	lyase activity	Catalysis of the cleavage of C-C, C-O, C-N and other bonds by other means than by hydrolysis or oxidation, or conversely adding a group to a double bond. They differ from other enzymes in that two substrates are involved in one reaction direction, but only one in the other direction. When acting on the single substrate, a molecule is eliminated and this generates either a new double bond or a new…	2.38684	1.73666	-0.297782	-0.297782	-0.297782	-0.297782	-0.297782	-0.297782	Unchanged
PB.20244.3	1.37989	6.12495	3.67067	0.000872295	0.0812805	-0.908533	ENSMUSG00000043391.11	ENSMUSG00000043391.11	RIKEN cDNA 2510009E07 gene [Source:MGI Symbol;Acc:MGI:1919440]	16	21467795	21513415	-1	2510009E07Rik	protein_coding	GO:0003674	molecular_function	A molecular process that can be carried out by the action of a single macromolecular machine, usually via direct physical interactions with other molecular entities. Function in this sense denotes an action, or activity, that a gene product (or a complex) performs. These actions are described from two distinct but related perspectives: (1) biochemical activity, and (2) role as a component in a la…	6.86576	6.54716	7.48066	6.6914	5.23213	5.46387	5.59889	5.23364	Unchanged
PB.11078.80	3.43561	0.624674	3.66646	0.000882446	0.0820967	-0.670425	ENSMUSG00000034807.10	ENSMUSG00000034807.10	collagen beta(1-O)galactosyltransferase 1 [Source:MGI Symbol;Acc:MGI:1924348]	8	72063642	72077555	1	Colgalt1	protein_coding	GO:0016740	transferase activity	Catalysis of the transfer of a group, e.g. a methyl group, glycosyl group, acyl group, phosphorus-containing, or other groups, from one compound (generally regarded as the donor) to another compound (generally regarded as the acceptor). Transferase is the systematic name for any enzyme of EC class 2.	2.94182	2.66802	0.841726	0.680099	0.681957	-0.297782	1.26418	0.9151	Unchanged
PB.5378.5	3.54377	0.226523	3.66264	0.000891744	0.0828311	-0.677546	ENSMUSG00000028634.18	ENSMUSG00000028634.18	human immunodeficiency virus type I enhancer binding protein 3 [Source:MGI Symbol;Acc:MGI:106589]	4	119590981	119995242	1	Hivep3	protein_coding				3.03113	2.77808	1.77541	0.680099	0.681957	-0.297782	0.177833	-0.297782	Unchanged
PB.23429.71	-3.73223	1.24328	-3.66128	0.000895082	0.0828513	-0.710748	ENSMUSG00000059326.8	ENSMUSG00000059326.8	colony stimulating factor 2 receptor, alpha, low-affinity (granulocyte-macrophage) [Source:MGI Symbol;Acc:MGI:1339754]	19	61212395	61216867	-1	Csf2ra	protein_coding				-0.297782	0.397613	1.90673	2.57055	2.98747	2.21289	2.20966	1.72914	Unchanged
PB.16262.5	-3.98035	0.572587	-3.66099	0.000895799	0.0828513	-0.75252	ENSMUSG00000020592.15	ENSMUSG00000020592.15	syndecan 1 [Source:MGI Symbol;Acc:MGI:1349162]	12	8821323	8843715	1	Sdc1	protein_coding	GO:0016020	membrane	A lipid bilayer along with all the proteins and protein complexes embedded in it an attached to it.	-0.297782	-0.297782	0.551848	1.25761	2.47466	1.74926	1.87682	2.78436	Unchanged
PB.7582.73	-3.39613	2.44681	-3.66084	0.000896176	0.0828513	-0.659732	ENSMUSG00000001687.16	ENSMUSG00000001687.16	ubiquitin-like 3 [Source:MGI Symbol;Acc:MGI:1344373]	5	148441445	148489599	-1	Ubl3	protein_coding	GO:0005515	protein binding	Interacting selectively and non-covalently with any protein or protein complex (a complex of two or more proteins that may include other nonprotein molecules).	0.383206	0.397613	4.65997	4.05211	3.61827	2.39866	3.23126	2.99304	Unchanged
PB.22935.53	-3.5582	2.30823	-3.6594	0.000899721	0.0830069	-0.672142	ENSMUSG00000024725.14	ENSMUSG00000024725.14	osteoclast stimulating factor 1 [Source:MGI Symbol;Acc:MGI:700012]	19	18493501	18609187	-1	Ostf1	protein_coding	GO:0005515	protein binding	Interacting selectively and non-covalently with any protein or protein complex (a complex of two or more proteins that may include other nonprotein molecules).	-0.297782	1.21722	3.79314	3.46822	3.57105	2.39866	3.45671	3.52801	Unchanged
PB.10298.15	2.54192	0.61503	3.65901	0.000900673	0.0830069	-0.633001	ENSMUSG00000030830.19	ENSMUSG00000030830.19	integrin alpha L [Source:MGI Symbol;Acc:MGI:96606]	7	126895432	126934310	1	Itgal	protein_coding	GO:0007155	cell adhesion	The attachment of a cell, either to another cell or to an underlying substrate such as the extracellular matrix, via cell adhesion molecules.	3.47495	3.30485	1.77541	0.997562	1.2601	1.0619	-0.297782	-0.297782	Unchanged
PB.13490.518	-3.78265	2.07879	-3.6569	0.000905919	0.0833601	-0.675885	ENSMUSG00000112023.2	ENSMUSG00000112023.2	leukocyte immunoglobulin-like receptor, subfamily B, member 4B [Source:MGI Symbol;Acc:MGI:102702]	10	51356728	51362799	1	Lilr4b	protein_coding	GO:0016020	membrane	A lipid bilayer along with all the proteins and protein complexes embedded in it an attached to it.	-0.297782	1.21722	3.11154	2.66328	4.12272	2.21289	3.18161	3.23129	Unchanged
PB.6809.11	1.84538	2.58451	3.65454	0.000911787	0.0835002	-0.743167	ENSMUSG00000070639.6	ENSMUSG00000070639.6	leucine rich repeat containing 8 family, member B [Source:MGI Symbol;Acc:MGI:2141353]	5	105563641	105637940	1	Lrrc8b	protein_coding	GO:0005515	protein binding	Interacting selectively and non-covalently with any protein or protein complex (a complex of two or more proteins that may include other nonprotein molecules).	4.60696	4.08201	2.51272	2.25012	2.75373	2.39866	1.44339	2.01081	Unchanged
PB.15884.180	-3.91212	0.884521	-3.653	0.000915654	0.0835002	-0.771483	ENSMUSG00000020719.15	ENSMUSG00000020719.15	DEAD box helicase 5 [Source:MGI Symbol;Acc:MGI:105037]	11	106671181	106680011	-1	Ddx5	protein_coding	GO:0003676	nucleic acid binding	Interacting selectively and non-covalently with any nucleic acid.	-0.297782	-0.297782	2.4278	1.47787	2.3682	1.74926	2.20966	2.24638	Unchanged
PB.10624.11	1.36594	5.9667	3.65212	0.000917871	0.0835002	-1.02198	ENSMUSG00000031504.7	ENSMUSG00000031504.7	RAB20, member RAS oncogene family [Source:MGI Symbol;Acc:MGI:102789]	8	11503518	11528710	-1	Rab20	protein_coding	GO:0003924	GTPase activity	Catalysis of the reaction: GTP + H2O = GDP + phosphate.	7.56045	7.64984	3.40605	4.35982	6.48832	5.96835	5.63623	6.85669	Unchanged
PB.13490.2000	-2.52412	1.7278	-3.65208	0.000917983	0.0835002	-0.650096	ENSMUSG00000112148.2	ENSMUSG00000112148.2	leukocyte immunoglobulin-like receptor, subfamily B, member 4A [Source:MGI Symbol;Acc:MGI:102701]	10	51367052	51372707	1	Lilrb4a	protein_coding	GO:0016020	membrane	A lipid bilayer along with all the proteins and protein complexes embedded in it an attached to it.	1.19264	1.21722	1.28963	1.25761	3.66399	3.08041	2.39535	2.01081	Unchanged
PB.21301.6	-4.00647	0.837931	-3.65155	0.000919306	0.0835002	-0.773589	novelGene_ENSMUSG00000061232.17_AS												-0.297782	-0.297782	1.47035	1.83759	2.75373	1.44613	1.9965	2.7075	Unchanged
PB.17050.28	3.79094	-1.31185	3.65152	0.000919387	0.0835002	-0.776234	ENSMUSG00000021277.17	ENSMUSG00000021277.17	TNF receptor-associated factor 3 [Source:MGI Symbol;Acc:MGI:108041]	12	111132804	111233587	1	Traf3	protein_coding	GO:0005515	protein binding	Interacting selectively and non-covalently with any protein or protein complex (a complex of two or more proteins that may include other nonprotein molecules).	2.087	1.93977	-0.297782	-0.297782	-0.297782	-0.297782	-0.297782	-0.297782	Unchanged
PB.4214.51	3.79094	-1.31185	3.65152	0.000919387	0.0835002	-0.776234	ENSMUSG00000014599.11	ENSMUSG00000014599.11	colony stimulating factor 1 (macrophage) [Source:MGI Symbol;Acc:MGI:1339753]	3	107648364	107667785	-1	Csf1	protein_coding	GO:0016021	integral component of membrane	The component of a membrane consisting of the gene products and protein complexes having at least some part of their peptide sequence embedded in the hydrophobic region of the membrane.	2.087	1.93977	-0.297782	-0.297782	-0.297782	-0.297782	-0.297782	-0.297782	Unchanged
PB.23967.24	1.25928	7.53766	3.65138	0.000919729	0.0835002	-1.12061	ENSMUSG00000025283.16	ENSMUSG00000025283.16	spermidine/spermine N1-acetyl transferase 1 [Source:MGI Symbol;Acc:MGI:98233]	X	153996128	153999445	-1	Sat1	protein_coding	GO:0005515	protein binding	Interacting selectively and non-covalently with any protein or protein complex (a complex of two or more proteins that may include other nonprotein molecules).	8.94694	8.73314	5.68311	6.43284	8.08149	7.01687	7.25122	8.20609	Unchanged
PB.23166.372	-4.10321	2.01383	-3.6512	0.000920183	0.0835002	-0.727657	ENSMUSG00000025017.11	ENSMUSG00000025017.11	phosphoinositide-3-kinase adaptor protein 1 [Source:MGI Symbol;Acc:MGI:1933177]	19	41260816	41373541	-1	Pik3ap1	protein_coding	GO:0005737	cytoplasm	All of the contents of a cell excluding the plasma membrane and nucleus, but including other subcellular structures.	-0.297782	0.397613	2.51272	4.086	3.61827	2.21289	3.32571	3.43572	Unchanged
PB.4180.129	-4.18996	1.09722	-3.64987	0.00092356	0.0836779	-0.772693	ENSMUSG00000062127.12	ENSMUSG00000062127.12	CTTNBP2 N-terminal like [Source:MGI Symbol;Acc:MGI:1933137]	3	104909231	104960462	-1	Cttnbp2nl	protein_coding	GO:0005737	cytoplasm	All of the contents of a cell excluding the plasma membrane and nucleus, but including other subcellular structures.	-0.297782	-0.297782	1.28963	2.47144	3.05766	1.44613	2.63554	3.17531	Unchanged
PB.13490.736	-3.78211	0.352863	-3.64816	0.000927903	0.083722	-0.784199	ENSMUSG00000112023.2	ENSMUSG00000112023.2	leukocyte immunoglobulin-like receptor, subfamily B, member 4B [Source:MGI Symbol;Acc:MGI:102702]	10	51356728	51362799	1	Lilr4b	protein_coding	GO:0016020	membrane	A lipid bilayer along with all the proteins and protein complexes embedded in it an attached to it.	-0.297782	-0.297782	1.08299	0.997562	1.99159	1.99962	1.44339	1.56457	Unchanged
PB.3032.212	-4.23243	2.17806	-3.64815	0.000927922	0.083722	-0.733548	ENSMUSG00000027620.17	ENSMUSG00000027620.17	RNA binding motif protein 39 [Source:MGI Symbol;Acc:MGI:2157953]	2	155989159	156022158	-1	Rbm39	protein_coding	GO:0005634	nucleus	A membrane-bounded organelle of eukaryotic cells in which chromosomes are housed and replicated. In most cells, the nucleus contains all of the cell's chromosomes except the organellar chromosomes, and is the site of RNA synthesis and processing. In some species, or in specialized cell types, RNA metabolism or DNA replication may be absent.	-0.297782	0.397613	2.9983	3.46822	4.24809	1.74926	3.97678	4.01629	Unchanged
PB.3567.27	-3.89521	0.649546	-3.648	0.000928305	0.083722	-0.78429	ENSMUSG00000027712.14	ENSMUSG00000027712.14	annexin A5 [Source:MGI Symbol;Acc:MGI:106008]	3	36503072	36530043	-1	Anxa5	protein_coding	GO:0005509	calcium ion binding	Interacting selectively and non-covalently with calcium ions (Ca2+).	-0.297782	-0.297782	1.47035	1.66891	2.57381	1.44613	1.87682	1.87684	Unchanged
PB.6214.1	-4.36993	0.700651	-3.64658	0.000931926	0.0839203	-0.775858	novelGene_ENSMUSG00000029131.15_AS												-0.297782	-0.297782	0.188695	1.98859	3.36503	1.44613	2.39535	2.44882	Unchanged
PB.1298.7	1.77523	4.57115	3.64485	0.000936346	0.08397	-0.964348	ENSMUSG00000054203.8	ENSMUSG00000054203.8	interferon activated gene 205 [Source:MGI Symbol;Acc:MGI:101847]	1	173839564	173859376	-1	Ifi205	protein_coding	GO:0002218	activation of innate immune response	Any process that initiates an innate immune response. Innate immune responses are defense responses mediated by germline encoded components that directly recognize components of potential pathogens. Examples of this process include activation of the hypersensitive response of Arabidopsis thaliana and activation of any NOD or TLR signaling pathway in vertebrate species.	6.6986	7.04229	2.33757	2.66328	6.40998	3.61837	4.0056	4.33006	Unchanged
PB.10529.114	3.27034	1.28225	3.6447	0.000936749	0.08397	-0.680188	ENSMUSG00000007891.17	ENSMUSG00000007891.17	cathepsin D [Source:MGI Symbol;Acc:MGI:88562]	7	141929648	141941775	-1	Ctsd	protein_coding	GO:0006508	proteolysis	The hydrolysis of proteins into smaller polypeptides and/or amino acids by cleavage of their peptide bonds.	3.34162	3.44493	0.551848	1.66891	1.67172	-0.297782	1.74629	1.72914	Unchanged
PB.13230.54	3.46424	0.289784	3.64371	0.000939284	0.0840695	-0.721039	ENSMUSG00000039232.13	ENSMUSG00000039232.13	syntaxin 11 [Source:MGI Symbol;Acc:MGI:1921982]	10	12813953	12840042	-1	Stx11	protein_coding	GO:0016020	membrane	A lipid bilayer along with all the proteins and protein complexes embedded in it an attached to it.	3.11524	2.54887	0.188695	0.272472	0.681957	-0.297782	0.534923	1.16549	Unchanged
PB.19343.3	3.68637	0.66355	3.63898	0.000951532	0.0849481	-0.759266	ENSMUSG00000022371.17	ENSMUSG00000022371.17	collagen, type XIV, alpha 1 [Source:MGI Symbol;Acc:MGI:1341272]	15	55171146	55384199	1	Col14a1	protein_coding	GO:0005515	protein binding	Interacting selectively and non-covalently with any protein or protein complex (a complex of two or more proteins that may include other nonprotein molecules).	2.63496	2.41898	2.9983	2.25012	-0.297782	0.53664	0.177833	0.227619	Unchanged
PB.13490.696	-4.20734	1.91033	-3.63881	0.000951981	0.0849481	-0.754364	ENSMUSG00000112023.2	ENSMUSG00000112023.2	leukocyte immunoglobulin-like receptor, subfamily B, member 4B [Source:MGI Symbol;Acc:MGI:102702]	10	51356728	51362799	1	Lilr4b	protein_coding	GO:0016020	membrane	A lipid bilayer along with all the proteins and protein complexes embedded in it an attached to it.	0.383206	-0.297782	2.74107	2.91032	4.21776	1.74926	3.65165	3.17531	Unchanged
PB.21347.5	3.76968	-0.458106	3.63753	0.000955333	0.0851184	-0.760942	ENSMUSG00000091971.4	ENSMUSG00000091971.4	heat shock protein 1A [Source:MGI Symbol;Acc:MGI:96244]	17	35188166	35191132	-1	Hspa1a	protein_coding	GO:0005634	nucleus	A membrane-bounded organelle of eukaryotic cells in which chromosomes are housed and replicated. In most cells, the nucleus contains all of the cell's chromosomes except the organellar chromosomes, and is the site of RNA synthesis and processing. In some species, or in specialized cell types, RNA metabolism or DNA replication may be absent.	2.2447	2.97582	0.188695	-0.297782	-0.297782	0.53664	0.534923	-0.297782	Unchanged
PB.18952.91	2.13003	1.84414	3.6366	0.000957769	0.0852068	-0.741792	ENSMUSG00000098557.2	ENSMUSG00000098557.2	potassium channel tetramerisation domain containing 12 [Source:MGI Symbol;Acc:MGI:2145823]	14	103214017	103220073	-1	Kctd12	protein_coding	GO:0005515	protein binding	Interacting selectively and non-covalently with any protein or protein complex (a complex of two or more proteins that may include other nonprotein molecules).	4.16906	3.74514	0.551848	1.83759	1.99159	1.99962	1.05951	1.87684	Unchanged
PB.4829.1	3.97338	-0.913975	3.6357	0.000960137	0.0852888	-0.804745	ENSMUSG00000080916.4	ENSMUSG00000080916.4	predicted gene 12463 [Source:MGI Symbol;Acc:MGI:3650648]	4	44752277	44753125	-1	Gm12463	processed_pseudogene				1.70804	2.66802	0.841726	-0.297782	-0.297782	-0.297782	-0.297782	-0.297782	Unchanged
PB.16826.7	-3.90273	1.28873	-3.63474	0.000962673	0.0853855	-0.764412	ENSMUSG00000021250.14	ENSMUSG00000021250.14	FBJ osteosarcoma oncogene [Source:MGI Symbol;Acc:MGI:95574]	12	85520664	85524047	1	Fos	protein_coding	GO:0003677	DNA binding	Any molecular function by which a gene product interacts selectively and non-covalently with DNA (deoxyribonucleic acid).	-0.297782	0.397613	1.28963	2.47144	2.25325	3.54151	2.47993	2.01081	Unchanged
PB.16225.139	3.78909	0.78474	3.63404	0.000964518	0.0854207	-0.813767	ENSMUSG00000020661.16	ENSMUSG00000020661.16	DNA methyltransferase 3A [Source:MGI Symbol;Acc:MGI:1261827]	12	3856007	3964443	1	Dnmt3a	protein_coding				1.90993	2.11779	2.33757	2.66328	-0.297782	-0.297782	1.44339	1.37879	Unchanged
PB.4986.17	3.39067	0.316549	3.62909	0.000977679	0.0864564	-0.730093	ENSMUSG00000059810.19	ENSMUSG00000059810.19	regulator of G-protein signaling 3 [Source:MGI Symbol;Acc:MGI:1354734]	4	62478084	62622238	1	Rgs3	protein_coding	GO:0005515	protein binding	Interacting selectively and non-covalently with any protein or protein complex (a complex of two or more proteins that may include other nonprotein molecules).	3.11524	2.97582	0.188695	1.25761	0.273705	0.53664	-0.297782	0.9151	Unchanged
PB.18339.17	1.34233	5.18481	3.62834	0.000979678	0.0865035	-1.00826	ENSMUSG00000021895.11	ENSMUSG00000021895.11	Rho guanine nucleotide exchange factor (GEF) 3 [Source:MGI Symbol;Acc:MGI:1918954]	14	26836856	27125868	1	Arhgef3	protein_coding	GO:0005085	guanyl-nucleotide exchange factor activity	Stimulates the exchange of guanyl nucleotides associated with a GTPase. Under normal cellular physiological conditions, the concentration of GTP is higher than that of GDP, favoring the replacement of GDP by GTP in association with the GTPase.	6.3795	6.70876	4.80171	4.46661	4.94787	5.52503	4.62291	4.25103	Unchanged
PB.18703.337	2.80035	1.63575	3.6277	0.000981409	0.086511	-0.705771	ENSMUSG00000021939.9	ENSMUSG00000021939.9	cathepsin B [Source:MGI Symbol;Acc:MGI:88561]	14	63359911	63383372	1	Ctsb	protein_coding	GO:0006508	proteolysis	The hydrolysis of proteins into smaller polypeptides and/or amino acids by cleavage of their peptide bonds.	3.40982	3.63244	1.90673	0.272472	1.48054	0.53664	2.30549	2.35115	Unchanged
PB.13278.86	3.90829	-0.991059	3.62722	0.000982697	0.086511	-0.824797	ENSMUSG00000019850.12	ENSMUSG00000019850.12	tumor necrosis factor, alpha-induced protein 3 [Source:MGI Symbol;Acc:MGI:1196377]	10	18876658	18891405	-1	Tnfaip3	protein_coding	GO:0003677	DNA binding	Any molecular function by which a gene product interacts selectively and non-covalently with DNA (deoxyribonucleic acid).	1.70804	2.54887	-0.297782	-0.297782	-0.297782	-0.297782	0.534923	-0.297782	Unchanged
PB.16225.138	3.8169	0.903448	3.62351	0.000992717	0.0872629	-0.791046	ENSMUSG00000020661.16	ENSMUSG00000020661.16	DNA methyltransferase 3A [Source:MGI Symbol;Acc:MGI:1261827]	12	3856007	3964443	1	Dnmt3a	protein_coding				2.51623	2.77808	0.551848	1.98859	-0.297782	0.53664	1.60278	2.1334	Unchanged
PB.7325.42	2.11626	1.62017	3.61862	0.00100609	0.0881804	-0.782034	ENSMUSG00000039747.12	ENSMUSG00000039747.12	ORAI calcium release-activated calcium modulator 2 [Source:MGI Symbol;Acc:MGI:2443195]	5	136176313	136199567	-1	Orai2	protein_coding	GO:0016020	membrane	A lipid bilayer along with all the proteins and protein complexes embedded in it an attached to it.	3.59698	4.24422	1.08299	0.680099	2.12835	1.74926	1.74629	0.611928	Unchanged
PB.4879.19	1.21658	6.82025	3.6186	0.00100614	0.0881804	-1.10447	ENSMUSG00000007613.16	ENSMUSG00000007613.16	transforming growth factor, beta receptor I [Source:MGI Symbol;Acc:MGI:98728]	4	47353222	47414931	1	Tgfbr1	protein_coding	GO:0016020	membrane	A lipid bilayer along with all the proteins and protein complexes embedded in it an attached to it.	7.48736	7.42299	7.80286	7.25778	6.37605	6.09476	5.94973	6.23859	Unchanged
PB.9376.45	1.78841	3.12285	3.6177	0.00100864	0.0882027	-0.851683	ENSMUSG00000001248.16	ENSMUSG00000001248.16	GRAM domain containing 1A [Source:MGI Symbol;Acc:MGI:105490]	7	30829552	30855321	-1	Gramd1a	protein_coding	GO:0016020	membrane	A lipid bilayer along with all the proteins and protein complexes embedded in it an attached to it.	4.31847	4.7007	2.4278	3.05426	3.1246	2.39866	2.8414	2.99304	Unchanged
PB.19964.29	1.12983	7.99475	3.61659	0.00101169	0.0882027	-1.20904	ENSMUSG00000000555.9	ENSMUSG00000000555.9	integrin alpha 5 (fibronectin receptor alpha) [Source:MGI Symbol;Acc:MGI:96604]	15	103252713	103275190	-1	Itga5	protein_coding				8.73732	8.66852	8.21763	8.01752	7.14948	8.06132	7.80213	7.33348	Unchanged
PB.2427.14	3.79094	-0.717491	3.61606	0.00101316	0.0882027	-0.852308	ENSMUSG00000032841.16	ENSMUSG00000032841.16	proline rich 5 like [Source:MGI Symbol;Acc:MGI:1919696]	2	101544630	101713372	-1	Prr5l	protein_coding	GO:0009968	negative regulation of signal transduction	Any process that stops, prevents, or reduces the frequency, rate or extent of signal transduction.	2.087	1.93977	0.188695	0.272472	-0.297782	-0.297782	0.177833	-0.297782	Unchanged
PB.3115.5	-1.38119	6.13156	-3.61583	0.00101381	0.0882027	-1.00935	ENSMUSG00000016921.15	ENSMUSG00000016921.15	serine and arginine-rich splicing factor 6 [Source:MGI Symbol;Acc:MGI:1915246]	2	162773448	162779041	1	Srsf6	protein_coding				4.74537	4.85936	6.93276	6.756	6.38972	5.9084	6.95506	6.62034	Unchanged
PB.22869.4	1.30628	5.3433	3.61535	0.00101514	0.0882027	-1.03704	ENSMUSG00000024737.3	ENSMUSG00000024737.3	solute carrier family 15, member 3 [Source:MGI Symbol;Acc:MGI:1929691]	19	10817091	10836726	1	Slc15a3	protein_coding				6.49389	6.45902	4.88371	4.9442	5.2916	5.05767	5.05385	4.74973	Unchanged
PB.6947.32	-3.91212	0.925464	-3.61511	0.00101581	0.0882027	-0.852851	ENSMUSG00000004530.13	ENSMUSG00000004530.13	coronin, actin binding protein 1C [Source:MGI Symbol;Acc:MGI:1345964]	5	113980497	114046819	-1	Coro1c	protein_coding	GO:0030036	actin cytoskeleton organization	A process that is carried out at the cellular level which results in the assembly, arrangement of constituent parts, or disassembly of cytoskeletal structures comprising actin filaments and their associated proteins.	-0.297782	-0.297782	2.51272	2.57055	2.3682	1.74926	1.26418	2.35115	Unchanged
PB.5686.43	-3.73223	1.36695	-3.61473	0.00101687	0.0882027	-0.813095	ENSMUSG00000028676.18	ENSMUSG00000028676.18	serine and arginine-rich splicing factor 10 [Source:MGI Symbol;Acc:MGI:1333805]	4	135583058	135597219	1	Srsf10	protein_coding	GO:0003676	nucleic acid binding	Interacting selectively and non-covalently with any nucleic acid.	-0.297782	0.397613	2.87541	1.83759	2.98747	2.21289	2.30549	2.24638	Unchanged
PB.16030.41	-2.80292	2.72328	-3.61194	0.00102464	0.0886478	-0.745459	ENSMUSG00000016559.15	ENSMUSG00000016559.15	H3.3 histone B [Source:MGI Symbol;Acc:MGI:1101768]	11	115912738	115918788	-1	H3f3b	protein_coding	GO:0003677	DNA binding	Any molecular function by which a gene product interacts selectively and non-covalently with DNA (deoxyribonucleic acid).	0.843961	0.86485	3.44978	3.90794	3.30857	3.08041	3.94737	3.91738	Unchanged
PB.11042.3	1.6049	3.74144	3.61181	0.001025	0.0886478	-0.924374	ENSMUSG00000002910.12	ENSMUSG00000002910.12	arrestin domain containing 2 [Source:MGI Symbol;Acc:MGI:1918057]	8	71287773	71292364	-1	Arrdc2	protein_coding				5.11579	5.00228	2.74107	3.61475	3.47172	3.54151	3.45671	3.57203	Unchanged
PB.3115.4	-3.89521	0.584771	-3.61009	0.00102983	0.0889352	-0.865565	ENSMUSG00000016921.15	ENSMUSG00000016921.15	serine and arginine-rich splicing factor 6 [Source:MGI Symbol;Acc:MGI:1915246]	2	162773448	162779041	1	Srsf6	protein_coding				-0.297782	-0.297782	1.63092	1.47787	2.57381	1.44613	1.9965	1.37879	Unchanged
PB.9672.1	4.04272	-0.817429	3.6087	0.00103377	0.0891443	-0.861281	novelGene_5268												2.74466	1.73666	1.28963	-0.297782	-0.297782	-0.297782	-0.297782	-0.297782	Unchanged
PB.8292.68	-3.95303	1.12422	-3.60689	0.00103889	0.0893095	-0.870873	ENSMUSG00000030047.15	ENSMUSG00000030047.15	Rho GTPase activating protein 25 [Source:MGI Symbol;Acc:MGI:2443687]	6	87435527	87510241	-1	Arhgap25	protein_coding				-0.297782	-0.297782	1.90673	2.36502	2.66657	1.44613	2.55984	3.23129	Unchanged
PB.1018.42	-3.89521	0.665193	-3.60639	0.0010403	0.0893095	-0.873481	ENSMUSG00000023150.15	ENSMUSG00000023150.15	influenza virus NS1A binding protein [Source:MGI Symbol;Acc:MGI:2152389]	1	151220228	151240173	1	Ivns1abp	protein_coding	GO:0005515	protein binding	Interacting selectively and non-covalently with any protein or protein complex (a complex of two or more proteins that may include other nonprotein molecules).	-0.297782	-0.297782	2.33757	2.25012	2.57381	1.44613	1.60278	0.9151	Unchanged
PB.8471.26	-3.87496	0.500569	-3.60616	0.00104096	0.0893095	-0.871821	ENSMUSG00000030103.12	ENSMUSG00000030103.12	basic helix-loop-helix family, member e40 [Source:MGI Symbol;Acc:MGI:1097714]	6	108637590	108643886	1	Bhlhe40	protein_coding	GO:0003677	DNA binding	Any molecular function by which a gene product interacts selectively and non-covalently with DNA (deoxyribonucleic acid).	-0.297782	-0.297782	0.841726	0.272472	2.12835	1.99962	3.07688	2.1334	Unchanged
PB.5926.12	3.87868	-0.628605	3.60537	0.00104322	0.0893095	-0.872576	ENSMUSG00000028967.11	ENSMUSG00000028967.11	ERBB receptor feedback inhibitor 1 [Source:MGI Symbol;Acc:MGI:1921405]	4	150938376	150953349	1	Errfi1	protein_coding	GO:0005634	nucleus	A membrane-bounded organelle of eukaryotic cells in which chromosomes are housed and replicated. In most cells, the nucleus contains all of the cell's chromosomes except the organellar chromosomes, and is the site of RNA synthesis and processing. In some species, or in specialized cell types, RNA metabolism or DNA replication may be absent.	1.90993	2.27623	-0.297782	-0.297782	-0.297782	-0.297782	1.44339	0.227619	Unchanged
PB.13490.2110	-4.49713	2.51454	-3.60536	0.00104325	0.0893095	-0.825009	ENSMUSG00000112148.2	ENSMUSG00000112148.2	leukocyte immunoglobulin-like receptor, subfamily B, member 4A [Source:MGI Symbol;Acc:MGI:102701]	10	51367052	51372707	1	Lilrb4a	protein_coding	GO:0016020	membrane	A lipid bilayer along with all the proteins and protein complexes embedded in it an attached to it.	-0.297782	0.397613	3.44978	4.1515	4.72873	1.74926	4.52677	4.42912	Unchanged
PB.9520.32	-2.26007	2.47096	-3.60333	0.00104905	0.0896758	-0.791363	ENSMUSG00000063511.12	ENSMUSG00000063511.12	small nuclear ribonucleoprotein 70 (U1) [Source:MGI Symbol;Acc:MGI:98341]	7	45025877	45045166	-1	Snrnp70	protein_coding	GO:0003676	nucleic acid binding	Interacting selectively and non-covalently with any nucleic acid.	1.47324	1.73666	3.36095	3.46822	4.0896	3.08041	2.10702	1.87684	Unchanged
PB.22421.2	-1.93545	4.63473	-3.60207	0.00105266	0.0898267	-0.93581	ENSMUSG00000024516.14	ENSMUSG00000024516.14	SEC11 homolog C, signal peptidase complex subunit [Source:MGI Symbol;Acc:MGI:1913536]	18	65933586	65950755	1	Sec11c	protein_coding	GO:0016020	membrane	A lipid bilayer along with all the proteins and protein complexes embedded in it an attached to it.	2.8466	3.68989	4.80171	5.47861	6.01064	4.11917	5.17297	5.30059	Unchanged
PB.22616.115	-1.32577	6.06947	-3.60067	0.00105669	0.0899376	-1.06646	ENSMUSG00000001750.17	ENSMUSG00000001750.17	T cell, immune regulator 1, ATPase, H+ transporting, lysosomal V0 protein A3 [Source:MGI Symbol;Acc:MGI:1350931]	19	3946050	3957133	-1	Tcirg1	protein_coding				4.84726	5.27054	6.4201	6.46539	6.44314	6.28357	6.34881	6.58855	Unchanged
PB.13490.958	-4.10416	0.37643	-3.60008	0.0010584	0.0899531	-0.881761	ENSMUSG00000112023.2	ENSMUSG00000112023.2	leukocyte immunoglobulin-like receptor, subfamily B, member 4B [Source:MGI Symbol;Acc:MGI:102702]	10	51356728	51362799	1	Lilr4b	protein_coding	GO:0016020	membrane	A lipid bilayer along with all the proteins and protein complexes embedded in it an attached to it.	-0.297782	-0.297782	0.841726	1.25761	2.91368	1.44613	0.820931	2.1334	Unchanged
PB.5761.15	1.58196	4.32358	3.59779	0.00106504	0.0903516	-0.998955	ENSMUSG00000028744.16	ENSMUSG00000028744.16	solute carrier family 66 member 1 [Source:MGI Symbol;Acc:MGI:2384837]	4	139021340	139038019	-1	Slc66a1	protein_coding	GO:0016020	membrane	A lipid bilayer along with all the proteins and protein complexes embedded in it an attached to it.	5.50685	5.63472	3.53345	3.90794	4.49575	3.46034	3.79061	4.65057	Unchanged
PB.7315.1	3.76259	-1.31941	3.59741	0.00106615	0.0903516	-0.893161	ENSMUSG00000004951.11	ENSMUSG00000004951.11	heat shock protein 1 [Source:MGI Symbol;Acc:MGI:96240]	5	135916773	135918417	1	Hspb1	protein_coding	GO:0005634	nucleus	A membrane-bounded organelle of eukaryotic cells in which chromosomes are housed and replicated. In most cells, the nucleus contains all of the cell's chromosomes except the organellar chromosomes, and is the site of RNA synthesis and processing. In some species, or in specialized cell types, RNA metabolism or DNA replication may be absent.	2.2447	1.73666	-0.297782	-0.297782	-0.297782	-0.297782	-0.297782	-0.297782	Unchanged
PB.21197.19	-3.52439	1.81045	-3.59676	0.00106803	0.0903814	-0.828439	ENSMUSG00000024013.16	ENSMUSG00000024013.16	FYVE, RhoGEF and PH domain containing 2 [Source:MGI Symbol;Acc:MGI:1347084]	17	29579888	29598635	1	Fgd2	protein_coding	GO:0046872	metal ion binding	Interacting selectively and non-covalently with any metal ion.	0.843961	-0.297782	2.4278	3.12118	3.1246	2.39866	2.90397	2.99304	Unchanged
PB.10681.11	-3.95793	1.2802	-3.59582	0.00107077	0.0904831	-0.892001	ENSMUSG00000031467.11	ENSMUSG00000031467.11	1-acylglycerol-3-phosphate O-acyltransferase 5 (lysophosphatidic acid acyltransferase, epsilon) [Source:MGI Symbol;Acc:MGI:1196345]	8	18896293	18941377	1	Agpat5	protein_coding	GO:0016746	transferase activity, transferring acyl groups	Catalysis of the transfer of an acyl group from one compound (donor) to another (acceptor).	-0.297782	-0.297782	2.4278	2.83258	2.25325	1.99962	3.49787	2.24638	Unchanged
PB.5689.43	1.14608	7.71369	3.59519	0.00107263	0.0905108	-1.2477	ENSMUSG00000028673.11	ENSMUSG00000028673.11	fucosidase, alpha-L- 1, tissue [Source:MGI Symbol;Acc:MGI:95593]	4	135648046	135667622	1	Fuca1	protein_coding	GO:0005975	carbohydrate metabolic process	The chemical reactions and pathways involving carbohydrates, any of a group of organic compounds based of the general formula Cx(H2O)y. Includes the formation of carbohydrate derivatives by the addition of a carbohydrate residue to another molecule.	8.50957	8.52987	6.92116	7.33381	7.66719	7.04498	7.51698	8.22172	Unchanged
PB.4704.28	-4.68281	1.83038	-3.59374	0.00107688	0.0907393	-0.84876	ENSMUSG00000040128.10	ENSMUSG00000040128.10	proline-rich nuclear receptor coactivator 1 [Source:MGI Symbol;Acc:MGI:1917838]	4	33245423	33290163	-1	Pnrc1	protein_coding				0.383206	-0.297782	2.4278	2.75041	5.08863	1.74926	2.77599	3.11708	Unchanged
PB.16652.1	3.66728	-0.682992	3.5932	0.00107847	0.090744	-0.860104	novelGene_9143												2.74466	2.27623	0.551848	-0.297782	-0.297782	0.53664	-0.297782	-0.297782	Unchanged
PB.7325.33	1.65153	2.96848	3.58944	0.0010896	0.0912453	-0.946504	ENSMUSG00000039747.12	ENSMUSG00000039747.12	ORAI calcium release-activated calcium modulator 2 [Source:MGI Symbol;Acc:MGI:2443195]	5	136176313	136199567	-1	Orai2	protein_coding	GO:0016020	membrane	A lipid bilayer along with all the proteins and protein complexes embedded in it an attached to it.	4.4858	4.8341	1.77541	1.83759	2.98747	3.18518	2.96393	2.78436	Unchanged
PB.4059.12	1.69159	4.25807	3.5884	0.0010927	0.0912453	-0.993272	ENSMUSG00000015745.10	ENSMUSG00000015745.10	pleckstrin homology domain containing, family O member 1 [Source:MGI Symbol;Acc:MGI:1914470]	3	95895741	95903313	-1	Plekho1	protein_coding	GO:0005634	nucleus	A membrane-bounded organelle of eukaryotic cells in which chromosomes are housed and replicated. In most cells, the nucleus contains all of the cell's chromosomes except the organellar chromosomes, and is the site of RNA synthesis and processing. In some species, or in specialized cell types, RNA metabolism or DNA replication may be absent.	5.32453	5.17318	3.57354	4.35982	3.79305	3.37432	3.82335	5.04349	Unchanged
PB.9269.31	1.28042	6.15127	3.58773	0.00109469	0.0912453	-1.15536	ENSMUSG00000044786.7	ENSMUSG00000044786.7	zinc finger protein 36 [Source:MGI Symbol;Acc:MGI:99180]	7	28076209	28079678	-1	Zfp36	protein_coding	GO:0046872	metal ion binding	Interacting selectively and non-covalently with any metal ion.	7.09018	7.10171	5.23563	6.13388	5.86164	5.78047	5.8814	6.23175	Unchanged
PB.12124.1	2.00129	2.65849	3.58744	0.00109555	0.0912453	-0.890069	ENSMUSG00000032014.7	ENSMUSG00000032014.7	out at first homolog [Source:MGI Symbol;Acc:MGI:94852]	9	43132532	43151208	-1	Oaf	protein_coding	GO:0003674	molecular_function	A molecular process that can be carried out by the action of a single macromolecular machine, usually via direct physical interactions with other molecular entities. Function in this sense denotes an action, or activity, that a gene product (or a complex) performs. These actions are described from two distinct but related perspectives: (1) biochemical activity, and (2) role as a component in a la…	4.31847	4.16539	1.47035	2.75041	2.83592	1.74926	2.55984	2.7075	Unchanged
PB.9683.1	-4.17687	0.717629	-3.58706	0.00109668	0.0912453	-0.909664	novelGene_ENSMUSG00000101970.9_AS												-0.297782	-0.297782	1.47035	1.25761	3.36503	1.0619	2.20966	2.1334	Unchanged
PB.4745.16	-3.83244	0.712083	-3.58663	0.00109798	0.0912453	-0.91742	ENSMUSG00000036822.7	ENSMUSG00000036822.7	topoisomerase I binding, arginine/serine-rich [Source:MGI Symbol;Acc:MGI:2146189]	4	40259601	40269850	-1	Topors	protein_coding	GO:0005634	nucleus	A membrane-bounded organelle of eukaryotic cells in which chromosomes are housed and replicated. In most cells, the nucleus contains all of the cell's chromosomes except the organellar chromosomes, and is the site of RNA synthesis and processing. In some species, or in specialized cell types, RNA metabolism or DNA replication may be absent.	-0.297782	-0.297782	1.90673	1.47787	2.47466	1.44613	1.9965	2.01081	Unchanged
PB.2655.23	-3.91212	-0.263682	-3.58659	0.00109809	0.0912453	-0.913908	ENSMUSG00000027219.14	ENSMUSG00000027219.14	solute carrier family 28 (sodium-coupled nucleoside transporter), member 2 [Source:MGI Symbol;Acc:MGI:1913105]	2	122256958	122291618	1	Slc28a2	protein_coding	GO:0016020	membrane	A lipid bilayer along with all the proteins and protein complexes embedded in it an attached to it.	-0.297782	-0.297782	0.841726	-0.297782	2.3682	1.74926	0.534923	1.16549	Unchanged
PB.9520.60	-2.43282	2.67903	-3.5861	0.00109958	0.0912453	-0.815705	ENSMUSG00000063511.12	ENSMUSG00000063511.12	small nuclear ribonucleoprotein 70 (U1) [Source:MGI Symbol;Acc:MGI:98341]	7	45025877	45045166	-1	Snrnp70	protein_coding	GO:0003676	nucleic acid binding	Interacting selectively and non-covalently with any nucleic acid.	1.19264	1.50019	3.36095	3.83007	3.91151	2.96744	2.90397	3.05639	Unchanged
PB.22750.75	2.62909	1.02781	3.58549	0.0011014	0.0912453	-0.806042	ENSMUSG00000024772.10	ENSMUSG00000024772.10	EH-domain containing 1 [Source:MGI Symbol;Acc:MGI:1341878]	19	6326755	6350126	1	Ehd1	protein_coding	GO:0005525	GTP binding	Interacting selectively and non-covalently with GTP, guanosine triphosphate.	3.19472	3.1497	0.841726	0.272472	0.681957	1.44613	1.05951	1.37879	Unchanged
PB.13490.1784	-3.52879	1.42885	-3.58506	0.00110269	0.0912453	-0.830976	ENSMUSG00000062593.18	ENSMUSG00000062593.18	predicted gene, 49339 [Source:MGI Symbol;Acc:MGI:6121530]	10	51356708	51372709	1	Gm49339	protein_coding	GO:0016020	membrane	A lipid bilayer along with all the proteins and protein complexes embedded in it an attached to it.	-0.297782	1.50019	1.90673	2.25012	3.83363	2.39866	1.87682	1.37879	Unchanged
PB.13782.15	2.3775	1.7814	3.58492	0.00110311	0.0912453	-0.839069	ENSMUSG00000023175.16	ENSMUSG00000023175.16	basigin [Source:MGI Symbol;Acc:MGI:88208]	10	79540325	79547803	1	Bsg	protein_coding	GO:0005515	protein binding	Interacting selectively and non-covalently with any protein or protein complex (a complex of two or more proteins that may include other nonprotein molecules).	3.59698	3.51018	1.47035	1.25761	0.681957	2.84486	1.74629	1.56457	Unchanged
PB.24115.1	4.65348	0.193628	3.58445	0.00110454	0.0912453	-0.865793	novelGene_13456												4.74537	2.41898	2.9983	0.272472	0.273705	-0.297782	-0.297782	-0.297782	Unchanged
PB.17446.5	1.76395	2.1917	3.58333	0.0011079	0.0913951	-0.941205	ENSMUSG00000021360.17	ENSMUSG00000021360.17	glucosaminyl (N-acetyl) transferase 2, I-branching enzyme [Source:MGI Symbol;Acc:MGI:1100870]	13	41013230	41114368	1	Gcnt2	protein_coding	GO:0016020	membrane	A lipid bilayer along with all the proteins and protein complexes embedded in it an attached to it.	4.4858	4.45773	0.551848	-0.297782	2.57381	3.08041	2.8414	3.28518	Unchanged
PB.8034.15	-4.26623	1.30144	-3.58234	0.0011109	0.0914387	-0.917764	ENSMUSG00000053007.10	ENSMUSG00000053007.10	cAMP responsive element binding protein 5 [Source:MGI Symbol;Acc:MGI:2443973]	6	53264255	53677361	1	Creb5	protein_coding				-0.297782	-0.297782	2.74107	2.75041	3.52224	1.0619	2.96393	2.44882	Unchanged
PB.7615.41	-3.33481	2.45263	-3.58213	0.00111153	0.0914387	-0.823946	ENSMUSG00000106734.4	ENSMUSG00000106734.4	predicted gene, 20559 [Source:MGI Symbol;Acc:MGI:5295666]	6	3333194	3346128	-1	Gm20559	lncRNA				0.383206	0.86485	4.07029	3.30511	4.1551	2.39866	3.02151	3.33712	Unchanged
PB.13490.1836	-4.84503	1.84081	-3.58145	0.00111359	0.0914805	-0.90917	ENSMUSG00000112148.2	ENSMUSG00000112148.2	leukocyte immunoglobulin-like receptor, subfamily B, member 4A [Source:MGI Symbol;Acc:MGI:102701]	10	51367052	51372707	1	Lilrb4a	protein_coding	GO:0016020	membrane	A lipid bilayer along with all the proteins and protein complexes embedded in it an attached to it.	-0.297782	-0.297782	3.44978	3.51874	4.56968	1.0619	3.57681	3.33712	Unchanged
PB.13490.1975	-3.83244	0.514533	-3.57953	0.00111944	0.0918334	-0.932568	ENSMUSG00000112148.2	ENSMUSG00000112148.2	leukocyte immunoglobulin-like receptor, subfamily B, member 4A [Source:MGI Symbol;Acc:MGI:102701]	10	51367052	51372707	1	Lilrb4a	protein_coding	GO:0016020	membrane	A lipid bilayer along with all the proteins and protein complexes embedded in it an attached to it.	-0.297782	-0.297782	1.28963	1.66891	2.47466	1.44613	1.44339	1.72914	Unchanged
PB.6198.25	1.2386	6.54229	3.57824	0.0011234	0.0920297	-1.17501	ENSMUSG00000045294.12	ENSMUSG00000045294.12	insulin induced gene 1 [Source:MGI Symbol;Acc:MGI:1916289]	5	28276361	28283660	1	Insig1	protein_coding	GO:0008203	cholesterol metabolic process	The chemical reactions and pathways involving cholesterol, cholest-5-en-3 beta-ol, the principal sterol of vertebrates and the precursor of many steroids, including bile acids and steroid hormones. It is a component of the plasma membrane lipid bilayer and of plasma lipoproteins and can be found in all animal tissues.	6.84127	7.18898	5.68311	5.81814	5.99284	5.54485	7.72191	7.63267	Unchanged
PB.15683.30	-4.26623	1.47744	-3.57543	0.00113202	0.0921625	-0.932568	ENSMUSG00000020889.12	ENSMUSG00000020889.12	nuclear receptor subfamily 1, group D, member 1 [Source:MGI Symbol;Acc:MGI:2444210]	11	98658758	98666159	-1	Nr1d1	protein_coding	GO:0006355	regulation of transcription, DNA-templated	Any process that modulates the frequency, rate or extent of cellular DNA-templated transcription.	-0.297782	-0.297782	2.24131	2.47144	3.52224	1.0619	4.0056	3.52801	Unchanged
PB.7759.66	1.0573	8.28686	3.5754	0.00113213	0.0921625	-1.33458	ENSMUSG00000029771.13	ENSMUSG00000029771.13	interferon regulatory factor 5 [Source:MGI Symbol;Acc:MGI:1350924]	6	29526624	29541870	1	Irf5	protein_coding	GO:0006355	regulation of transcription, DNA-templated	Any process that modulates the frequency, rate or extent of cellular DNA-templated transcription.	8.9238	8.93523	7.8485	8.22	8.1929	7.51083	8.24737	8.43935	Unchanged
PB.13653.3	1.6547	4.24302	3.57512	0.00113299	0.0921625	-0.98458	ENSMUSG00000037868.16	ENSMUSG00000037868.16	early growth response 2 [Source:MGI Symbol;Acc:MGI:95296]	10	67371305	67378018	1	Egr2	protein_coding	GO:0045944	positive regulation of transcription by RNA polymerase II	Any process that activates or increases the frequency, rate or extent of transcription from an RNA polymerase II promoter.	4.60696	4.78221	5.03492	5.50391	3.1246	3.08041	4.24194	3.98407	Unchanged
PB.995.29	-3.72411	1.48681	-3.57488	0.00113371	0.0921625	-0.900355	ENSMUSG00000026358.14	ENSMUSG00000026358.14	regulator of G-protein signaling 1 [Source:MGI Symbol;Acc:MGI:1354694]	1	144118034	144124980	-1	Rgs1	protein_coding	GO:0005096	GTPase activator activity	Binds to and increases the activity of a GTPase, an enzyme that catalyzes the hydrolysis of GTP.	0.383206	-0.297782	2.02709	2.66328	2.98747	2.21289	3.18161	2.24638	Unchanged
PB.14022.12	2.93322	2.34925	3.57467	0.00113437	0.0921625	-0.835845	ENSMUSG00000008398.17	ENSMUSG00000008398.17	ELK3, member of ETS oncogene family [Source:MGI Symbol;Acc:MGI:101762]	10	93083276	93146997	-1	Elk3	protein_coding	GO:0006355	regulation of transcription, DNA-templated	Any process that modulates the frequency, rate or extent of cellular DNA-templated transcription.	2.74466	4.16539	2.9983	3.30511	0.273705	2.39866	1.87682	2.99304	Unchanged
PB.12691.1	4.16211	-0.49062	3.57466	0.00113439	0.0921625	-0.931586	novelGene_6962												2.74466	1.93977	1.90673	-0.297782	-0.297782	-0.297782	0.177833	-0.297782	Unchanged
PB.22045.9	-3.83728	0.327712	-3.57386	0.00113688	0.0922375	-0.943001	ENSMUSG00000024423.7	ENSMUSG00000024423.7	impact, RWD domain protein [Source:MGI Symbol;Acc:MGI:1098233]	18	13088909	13126007	1	Impact	protein_coding	GO:0005515	protein binding	Interacting selectively and non-covalently with any protein or protein complex (a complex of two or more proteins that may include other nonprotein molecules).	-0.297782	-0.297782	0.841726	1.47787	2.25325	1.74926	1.74629	0.9151	Unchanged
PB.16716.85	3.89947	-0.599564	3.57143	0.00114444	0.092519	-0.944871	ENSMUSG00000021127.8	ENSMUSG00000021127.8	zinc finger protein 36, C3H type-like 1 [Source:MGI Symbol;Acc:MGI:107946]	12	80154528	80159787	-1	Zfp36l1	protein_coding	GO:0046872	metal ion binding	Interacting selectively and non-covalently with any metal ion.	2.74466	1.50019	0.551848	0.272472	-0.297782	-0.297782	-0.297782	0.227619	Unchanged
PB.23051.104	2.60674	1.63371	3.57104	0.00114566	0.092519	-0.840426	ENSMUSG00000040451.19	ENSMUSG00000040451.19	sphingomyelin synthase 1 [Source:MGI Symbol;Acc:MGI:2444110]	19	32100127	32367114	-1	Sgms1	protein_coding	GO:0005515	protein binding	Interacting selectively and non-covalently with any protein or protein complex (a complex of two or more proteins that may include other nonprotein molecules).	3.11524	3.37659	1.47035	1.25761	0.999798	1.0619	1.74629	2.44882	Unchanged
PB.22123.10	-4.10563	2.15522	-3.57047	0.00114744	0.092519	-0.905977	ENSMUSG00000024383.10	ENSMUSG00000024383.10	mitogen-activated protein kinase kinase kinase 2 [Source:MGI Symbol;Acc:MGI:1346873]	18	32296142	32369804	1	Map3k2	protein_coding				-0.297782	0.397613	2.9983	3.86953	4.02098	1.74926	3.7571	3.88285	Unchanged
PB.1703.12	2.49654	1.89436	3.56947	0.00115055	0.092519	-0.855667	ENSMUSG00000026942.14	ENSMUSG00000026942.14	TNF receptor-associated factor 2 [Source:MGI Symbol;Acc:MGI:101835]	2	25407994	25436952	-1	Traf2	protein_coding	GO:0046872	metal ion binding	Interacting selectively and non-covalently with any metal ion.	3.53725	3.84968	1.63092	0.997562	2.12835	0.53664	1.9965	2.7075	Unchanged
PB.10624.3	1.7904	3.24382	3.56936	0.00115091	0.092519	-1.00285	ENSMUSG00000031504.7	ENSMUSG00000031504.7	RAB20, member RAS oncogene family [Source:MGI Symbol;Acc:MGI:102789]	8	11503518	11528710	-1	Rab20	protein_coding	GO:0003924	GTPase activity	Catalysis of the reaction: GTP + H2O = GDP + phosphate.	4.42118	5.32596	1.77541	1.98859	3.61827	2.56321	3.18161	4.04781	Unchanged
PB.18846.224	-3.87496	0.891869	-3.56922	0.00115133	0.092519	-0.950828	ENSMUSG00000021998.17	ENSMUSG00000021998.17	lymphocyte cytosolic protein 1 [Source:MGI Symbol;Acc:MGI:104808]	14	75368541	75468282	1	Lcp1	protein_coding	GO:0005509	calcium ion binding	Interacting selectively and non-covalently with calcium ions (Ca2+).	-0.297782	-0.297782	1.63092	2.66328	2.12835	1.99962	2.39535	1.72914	Unchanged
PB.19161.4	-1.42067	5.72246	-3.56816	0.00115467	0.0925353	-1.10518	ENSMUSG00000022265.8	ENSMUSG00000022265.8	progressive ankylosis [Source:MGI Symbol;Acc:MGI:3045421]	15	27466763	27594995	1	Ank	protein_coding	GO:0016021	integral component of membrane	The component of a membrane consisting of the gene products and protein complexes having at least some part of their peptide sequence embedded in the hydrophobic region of the membrane.	4.31847	4.5537	6.22627	6.41294	5.63934	6.05384	6.58673	6.13968	Unchanged
PB.11445.2	-3.7462	-1.31185	-3.56485	0.00116513	0.0931574	-0.961562	novelGene_6154												-0.297782	-0.297782	-0.297782	-0.297782	1.67172	2.39866	-0.297782	-0.297782	Unchanged
PB.8099.6	2.77257	1.27521	3.5647	0.00116559	0.0931574	-0.854641	ENSMUSG00000036390.9	ENSMUSG00000036390.9	growth arrest and DNA-damage-inducible 45 alpha [Source:MGI Symbol;Acc:MGI:107799]	6	67012080	67014441	-1	Gadd45a	protein_coding	GO:0005634	nucleus	A membrane-bounded organelle of eukaryotic cells in which chromosomes are housed and replicated. In most cells, the nucleus contains all of the cell's chromosomes except the organellar chromosomes, and is the site of RNA synthesis and processing. In some species, or in specialized cell types, RNA metabolism or DNA replication may be absent.	3.27004	3.37659	1.08299	0.680099	1.2601	0.53664	1.05951	2.1334	Unchanged
PB.14631.2	1.39408	5.17778	3.56097	0.0011775	0.0939817	-1.15002	ENSMUSG00000002699.14	ENSMUSG00000002699.14	lymphocyte cytosolic protein 2 [Source:MGI Symbol;Acc:MGI:1321402]	11	33996920	34042295	1	Lcp2	protein_coding	GO:0005515	protein binding	Interacting selectively and non-covalently with any protein or protein complex (a complex of two or more proteins that may include other nonprotein molecules).	5.99158	6.39136	4.39505	4.74643	5.20146	4.362	5.35196	5.19193	Unchanged
PB.21198.51	-3.62945	1.36522	-3.55931	0.00118283	0.0941597	-0.936342	ENSMUSG00000024014.9	ENSMUSG00000024014.9	proviral integration site 1 [Source:MGI Symbol;Acc:MGI:97584]	17	29709727	29715086	1	Pim1	protein_coding	GO:0043066	negative regulation of apoptotic process	Any process that stops, prevents, or reduces the frequency, rate or extent of cell death by apoptotic process.	-0.297782	0.397613	1.90673	2.36502	2.98747	1.99962	2.47993	2.7075	Unchanged
PB.24126.1	4.92707	0.311137	3.55928	0.00118292	0.0941597	-0.91928	novelGene_13464												4.89563	2.77808	3.36095	-0.297782	0.273705	-0.297782	0.177833	-0.297782	Unchanged
PB.15660.9	1.74442	2.88593	3.55791	0.00118734	0.0943364	-1.01109	ENSMUSG00000038352.16	ENSMUSG00000038352.16	ADP-ribosylation factor-like 5C [Source:MGI Symbol;Acc:MGI:3028577]	11	97880404	97887007	-1	Arl5c	protein_coding	GO:0005525	GTP binding	Interacting selectively and non-covalently with GTP, guanosine triphosphate.	4.63573	4.52242	1.90673	2.83258	3.18856	2.56321	2.10702	2.44882	Unchanged
PB.8359.95	3.91618	-0.93038	3.55752	0.0011886	0.0943364	-0.974078	ENSMUSG00000030096.9	ENSMUSG00000030096.9	solute carrier family 6 (neurotransmitter transporter, taurine), member 6 [Source:MGI Symbol;Acc:MGI:98488]	6	91661034	91736047	1	Slc6a6	protein_coding	GO:0016020	membrane	A lipid bilayer along with all the proteins and protein complexes embedded in it an attached to it.	2.51623	1.73666	-0.297782	-0.297782	-0.297782	-0.297782	-0.297782	0.9151	Unchanged
PB.2918.2	4.55122	0.563876	3.55711	0.00118994	0.0943364	-0.90678	novelGene_ENSMUSG00000033059.8_AS												4.20789	3.06538	3.44978	-0.297782	-0.297782	1.0619	0.177833	0.227619	Unchanged
PB.17609.6	1.87574	2.41625	3.55561	0.00119481	0.0945397	-0.978385	novelGene_9727												3.9575	4.52242	0.551848	1.25761	2.83592	1.99962	3.1302	2.99304	Unchanged
PB.5617.103	3.53798	0.394791	3.55497	0.00119687	0.0945397	-0.943402	ENSMUSG00000028868.14	ENSMUSG00000028868.14	WASP family, member 2 [Source:MGI Symbol;Acc:MGI:1098641]	4	132857816	132927067	1	Wasf2	protein_coding	GO:0030036	actin cytoskeleton organization	A process that is carried out at the cellular level which results in the assembly, arrangement of constituent parts, or disassembly of cytoskeletal structures comprising actin filaments and their associated proteins.	2.94182	2.11779	0.551848	0.680099	0.273705	-0.297782	1.26418	0.9151	Unchanged
PB.23431.1	-3.76267	-0.959354	-3.55484	0.00119731	0.0945397	-0.944672	novelGene_13098												-0.297782	0.397613	-0.297782	-0.297782	3.41936	1.74926	-0.297782	-0.297782	Unchanged
PB.2655.7	-3.87706	0.696766	-3.55281	0.00120394	0.0948092	-0.947492	ENSMUSG00000027219.14	ENSMUSG00000027219.14	solute carrier family 28 (sodium-coupled nucleoside transporter), member 2 [Source:MGI Symbol;Acc:MGI:1913105]	2	122256958	122291618	1	Slc28a2	protein_coding	GO:0016020	membrane	A lipid bilayer along with all the proteins and protein complexes embedded in it an attached to it.	-0.297782	0.397613	0.551848	1.25761	3.61827	1.74926	1.74629	1.37879	Unchanged
PB.5892.2	-2.16255	3.20326	-3.55168	0.00120762	0.0949724	-0.93571	ENSMUSG00000028961.16	ENSMUSG00000028961.16	phosphogluconate dehydrogenase [Source:MGI Symbol;Acc:MGI:97553]	4	149234448	149251228	-1	Pgd	protein_coding	GO:0055114	oxidation-reduction process	A metabolic process that results in the removal or addition of one or more electrons to or from a substance, with or without the concomitant removal or addition of a proton or protons.	1.70804	1.93977	3.65051	3.7895	4.39089	3.08041	3.94737	4.01629	Unchanged
PB.12308.1	3.89947	-0.507444	3.55035	0.00121202	0.0951717	-0.989879	novelGene_6731												2.74466	1.50019	1.63092	0.680099	-0.297782	-0.297782	-0.297782	-0.297782	Unchanged
PB.22551.42	-3.83244	0.386171	-3.54993	0.00121338	0.0951717	-0.995607	ENSMUSG00000024566.11	ENSMUSG00000024566.11	ATPase, class II, type 9B [Source:MGI Symbol;Acc:MGI:1354757]	18	80777356	80977275	-1	Atp9b	protein_coding	GO:0016021	integral component of membrane	The component of a membrane consisting of the gene products and protein complexes having at least some part of their peptide sequence embedded in the hydrophobic region of the membrane.	-0.297782	-0.297782	1.77541	2.36502	2.47466	1.44613	0.534923	0.9151	Unchanged
PB.1654.194	2.2165	2.0102	3.54822	0.00121906	0.0954186	-0.941371	novelGene_966												3.53725	4.28207	0.551848	1.47787	2.47466	1.0619	2.39535	2.5403	Unchanged
PB.24078.1	4.12279	-0.329306	3.548	0.00121977	0.0954186	-0.952637	novelGene_13417												3.76263	2.11779	1.90673	-0.297782	-0.297782	0.53664	-0.297782	-0.297782	Unchanged
PB.8518.42	2.00691	1.96818	3.54365	0.00123429	0.0962989	-0.958928	ENSMUSG00000060477.15	ENSMUSG00000060477.15	interleukin-1 receptor-associated kinase 2 [Source:MGI Symbol;Acc:MGI:2429603]	6	113615428	113671987	1	Irak2	protein_coding	GO:0005515	protein binding	Interacting selectively and non-covalently with any protein or protein complex (a complex of two or more proteins that may include other nonprotein molecules).	3.81387	3.63244	1.28963	1.47787	1.99159	1.74926	1.87682	1.87684	Unchanged
PB.17083.185	1.46599	4.0171	3.54014	0.0012461	0.0970923	-1.1705	ENSMUSG00000052160.8	ENSMUSG00000052160.8	phospholipase D family, member 4 [Source:MGI Symbol;Acc:MGI:2144765]	12	112727089	112735424	1	Pld4	protein_coding	GO:0003824	catalytic activity	Catalysis of a biochemical reaction at physiological temperatures. In biologically catalyzed reactions, the reactants are known as substrates, and the catalysts are naturally occurring macromolecular substances known as enzymes. Enzymes possess specific binding sites for substrates, and are usually composed wholly or largely of protein, but RNA that has catalytic activity (ribozyme) is often also…	6.07796	5.49666	3.40605	3.61475	4.33545	4.362	2.20966	3.23129	Unchanged
PB.7990.281	3.54757	-0.514305	3.5386	0.00125133	0.0973246	-0.981338	ENSMUSG00000029816.11	ENSMUSG00000029816.11	glycoprotein (transmembrane) nmb [Source:MGI Symbol;Acc:MGI:1934765]	6	49013480	49047863	1	Gpnmb	protein_coding				2.38684	2.41898	-0.297782	-0.297782	-0.297782	0.53664	0.177833	0.611928	Unchanged
PB.6039.43	3.25442	0.0766266	3.53752	0.00125503	0.0973246	-0.946226	ENSMUSG00000040274.12	ENSMUSG00000040274.12	cyclin-dependent kinase 6 [Source:MGI Symbol;Acc:MGI:1277162]	5	3391485	3581008	1	Cdk6	protein_coding				2.63496	3.1497	0.188695	0.272472	0.999798	-0.297782	0.177833	0.227619	Unchanged
PB.12010.4	3.68679	-1.33766	3.53685	0.00125732	0.0973246	-1.0244	ENSMUSG00000001348.16	ENSMUSG00000001348.16	acid phosphatase 5, tartrate resistant [Source:MGI Symbol;Acc:MGI:87883]	9	22038023	22047007	-1	Acp5	protein_coding	GO:0016787	hydrolase activity	Catalysis of the hydrolysis of various bonds, e.g. C-O, C-N, C-C, phosphoric anhydride bonds, etc. Hydrolase is the systematic name for any enzyme of EC class 3.	1.90993	1.93977	-0.297782	-0.297782	-0.297782	-0.297782	-0.297782	-0.297782	Unchanged
PB.2294.70	3.68679	-1.33766	3.53685	0.00125732	0.0973246	-1.0244	ENSMUSG00000027087.12	ENSMUSG00000027087.12	integrin alpha V [Source:MGI Symbol;Acc:MGI:96608]	2	83554741	83637260	1	Itgav	protein_coding	GO:0007155	cell adhesion	The attachment of a cell, either to another cell or to an underlying substrate such as the extracellular matrix, via cell adhesion molecules.	1.90993	1.93977	-0.297782	-0.297782	-0.297782	-0.297782	-0.297782	-0.297782	Unchanged
PB.13490.1961	-4.39524	1.14316	-3.53679	0.00125752	0.0973246	-1.01267	ENSMUSG00000112148.2	ENSMUSG00000112148.2	leukocyte immunoglobulin-like receptor, subfamily B, member 4A [Source:MGI Symbol;Acc:MGI:102701]	10	51367052	51372707	1	Lilrb4a	protein_coding	GO:0016020	membrane	A lipid bilayer along with all the proteins and protein complexes embedded in it an attached to it.	-0.297782	-0.297782	2.02709	2.91032	3.7513	1.0619	2.10702	2.5403	Unchanged
PB.13490.509	-3.69706	1.56498	-3.53636	0.00125898	0.0973246	-0.961274	ENSMUSG00000112023.2	ENSMUSG00000112023.2	leukocyte immunoglobulin-like receptor, subfamily B, member 4B [Source:MGI Symbol;Acc:MGI:102702]	10	51356728	51362799	1	Lilr4b	protein_coding	GO:0016020	membrane	A lipid bilayer along with all the proteins and protein complexes embedded in it an attached to it.	0.843961	-0.297782	2.02709	2.66328	3.7513	1.99962	2.55984	2.24638	Unchanged
PB.17499.12	1.55758	3.87807	3.53431	0.00126602	0.0976816	-1.11135	ENSMUSG00000038175.11	ENSMUSG00000038175.11	myosin regulatory light chain interacting protein [Source:MGI Symbol;Acc:MGI:2388271]	13	45543218	45565498	1	Mylip	protein_coding	GO:0005856	cytoskeleton	Any of the various filamentous elements that form the internal framework of cells, and typically remain after treatment of the cells with mild detergent to remove membrane constituents and soluble components of the cytoplasm. The term embraces intermediate filaments, microfilaments, microtubules, the microtrabecular lattice, and other structures characterized by a polymeric filamentous nature and…	4.71873	5.11144	3.79314	3.66046	3.36503	3.46034	3.7571	3.65623	Unchanged
PB.10529.165	1.6238	4.20883	3.53398	0.00126715	0.0976816	-1.13061	ENSMUSG00000110040.2	ENSMUSG00000110040.2	predicted gene, 49369 [Source:MGI Symbol;Acc:MGI:6121585]	7	141924833	141936404	-1	Gm49369	protein_coding	GO:0006508	proteolysis	The hydrolysis of proteins into smaller polypeptides and/or amino acids by cleavage of their peptide bonds.	5.28876	5.02478	4.25417	4.33183	3.18856	4.06529	3.45671	4.47622	Unchanged
PB.2359.152	3.25442	1.17087	3.53347	0.0012689	0.0976816	-0.955284	ENSMUSG00000002108.11	ENSMUSG00000002108.11	nuclear receptor subfamily 1, group H, member 3 [Source:MGI Symbol;Acc:MGI:1352462]	2	91014406	91033179	-1	Nr1h3	protein_coding				2.63496	3.1497	1.28963	1.47787	0.999798	-0.297782	1.74629	1.87684	Unchanged
PB.14973.1	1.13414	9.11507	3.53301	0.00127049	0.0976816	-1.54618	ENSMUSG00000019505.8	ENSMUSG00000019505.8	ubiquitin B [Source:MGI Symbol;Acc:MGI:98888]	11	62441997	62444039	1	Ubb	protein_coding	GO:0005515	protein binding	Interacting selectively and non-covalently with any protein or protein complex (a complex of two or more proteins that may include other nonprotein molecules).	10.5168	9.95835	7.61877	8.36338	9.44281	8.72086	8.57033	9.74459	Unchanged
PB.6804.7	-3.62133	1.10694	-3.53203	0.00127388	0.0976816	-0.995744	ENSMUSG00000029298.16	ENSMUSG00000029298.16	guanylate-binding protein 9 [Source:MGI Symbol;Acc:MGI:3605620]	5	105225496	105287405	-1	Gbp9	protein_coding	GO:0003924	GTPase activity	Catalysis of the reaction: GTP + H2O = GDP + phosphate.	0.383206	-0.297782	2.13817	1.98859	2.98747	1.99962	1.44339	2.1334	Unchanged
PB.13490.511	-3.7495	1.1408	-3.53152	0.00127564	0.0976816	-0.995146	ENSMUSG00000112023.2	ENSMUSG00000112023.2	leukocyte immunoglobulin-like receptor, subfamily B, member 4B [Source:MGI Symbol;Acc:MGI:102702]	10	51356728	51362799	1	Lilr4b	protein_coding	GO:0016020	membrane	A lipid bilayer along with all the proteins and protein complexes embedded in it an attached to it.	-0.297782	0.397613	2.51272	1.66891	3.18856	1.99962	2.20966	1.37879	Unchanged
PB.3091.33	3.6203	-0.496256	3.5313	0.00127639	0.0976816	-0.99599	ENSMUSG00000037820.16	ENSMUSG00000037820.16	transglutaminase 2, C polypeptide [Source:MGI Symbol;Acc:MGI:98731]	2	157958322	157988356	-1	Tgm2	protein_coding	GO:0018149	peptide cross-linking	The formation of a covalent cross-link between or within protein chains.	2.51623	2.41898	0.551848	-0.297782	-0.297782	0.53664	0.177833	-0.297782	Unchanged
PB.10529.101	-1.97043	5.00503	-3.5309	0.00127779	0.0976816	-1.09609	ENSMUSG00000007891.17	ENSMUSG00000007891.17	cathepsin D [Source:MGI Symbol;Acc:MGI:88562]	7	141929648	141941775	-1	Ctsd	protein_coding	GO:0006508	proteolysis	The hydrolysis of proteins into smaller polypeptides and/or amino acids by cleavage of their peptide bonds.	2.63496	3.44493	5.83924	6.57687	5.82186	3.89039	6.07738	6.08756	Unchanged
PB.14391.25	-2.50033	3.35872	-3.53038	0.0012796	0.0976816	-0.964126	ENSMUSG00000020484.20	ENSMUSG00000020484.20	X-box binding protein 1 [Source:MGI Symbol;Acc:MGI:98970]	11	5470659	5475893	1	Xbp1	protein_coding	GO:0006355	regulation of transcription, DNA-templated	Any process that modulates the frequency, rate or extent of cellular DNA-templated transcription.	2.2447	0.86485	4.12526	4.1515	4.54545	2.84486	4.78129	4.35547	Unchanged
PB.7698.1	-4.73234	1.82916	-3.52978	0.00128166	0.0976816	-1.02197	novelGene_4257												-0.297782	-0.297782	2.93816	3.46822	4.36344	1.0619	4.16738	3.43572	Unchanged
PB.13490.1980	-3.75455	1.12583	-3.52926	0.00128347	0.0976816	-1.00038	ENSMUSG00000112148.2	ENSMUSG00000112148.2	leukocyte immunoglobulin-like receptor, subfamily B, member 4A [Source:MGI Symbol;Acc:MGI:102701]	10	51367052	51372707	1	Lilrb4a	protein_coding	GO:0016020	membrane	A lipid bilayer along with all the proteins and protein complexes embedded in it an attached to it.	0.383206	-0.297782	1.47035	0.997562	3.41936	1.74926	2.55984	2.78436	Unchanged
PB.8672.3	-1.90214	3.89378	-3.5289	0.00128472	0.0976816	-1.05266	ENSMUSG00000043832.14	ENSMUSG00000043832.14	C-type lectin domain family 4, member a3 [Source:MGI Symbol;Acc:MGI:1920399]	6	122929474	122946834	1	Clec4a3	protein_coding	GO:0006508	proteolysis	The hydrolysis of proteins into smaller polypeptides and/or amino acids by cleavage of their peptide bonds.	1.90993	3.1497	4.65997	4.9986	4.70705	3.82704	4.31284	4.16741	Unchanged
PB.16283.49	2.65276	0.590046	3.52879	0.00128513	0.0976816	-0.93884	ENSMUSG00000020589.18	ENSMUSG00000020589.18	CYFIP related Rac1 interactor A [Source:MGI Symbol;Acc:MGI:1261783]	12	12312140	12430966	1	Cyria	protein_coding	GO:0030833	regulation of actin filament polymerization	Any process that modulates the frequency, rate or extent of the assembly of actin filaments by the addition of actin monomers to a filament.	3.27004	3.1497	-0.297782	-0.297782	1.2601	0.53664	1.60278	1.72914	Unchanged
PB.17483.26	3.17926	0.619706	3.52798	0.00128796	0.0977703	-0.953405	ENSMUSG00000015396.5	ENSMUSG00000015396.5	CD83 antigen [Source:MGI Symbol;Acc:MGI:1328316]	13	43938251	43956608	1	Cd83	protein_coding	GO:0016020	membrane	A lipid bilayer along with all the proteins and protein complexes embedded in it an attached to it.	3.27004	3.06538	0.188695	-0.297782	1.48054	-0.297782	1.9965	1.37879	Unchanged
PB.14964.139	1.68054	3.50607	3.52699	0.00129143	0.0979078	-1.14192	ENSMUSG00000018500.3	ENSMUSG00000018500.3	adenosine A2b receptor [Source:MGI Symbol;Acc:MGI:99403]	11	62139810	62157279	1	Adora2b	protein_coding	GO:0016021	integral component of membrane	The component of a membrane consisting of the gene products and protein complexes having at least some part of their peptide sequence embedded in the hydrophobic region of the membrane.	5.0532	5.34396	1.63092	2.25012	4.27781	2.7109	3.61471	4.04781	Unchanged
PB.3418.1	3.34242	-0.426021	3.52591	0.00129519	0.0980671	-0.984701	ENSMUSG00000040289.9	ENSMUSG00000040289.9	hairy/enhancer-of-split related with YRPW motif 1 [Source:MGI Symbol;Acc:MGI:1341800]	3	8728419	8732316	-1	Hey1	protein_coding	GO:0003677	DNA binding	Any molecular function by which a gene product interacts selectively and non-covalently with DNA (deoxyribonucleic acid).	2.38684	3.06538	-0.297782	-0.297782	0.681957	-0.297782	0.177833	0.227619	Unchanged
PB.18399.40	-1.2746	6.40276	-3.52489	0.0012988	0.0981585	-1.27116	ENSMUSG00000056234.16	ENSMUSG00000056234.16	nuclear receptor coactivator 4 [Source:MGI Symbol;Acc:MGI:1350932]	14	31881822	31901812	1	Ncoa4	protein_coding	GO:0006879	cellular iron ion homeostasis	Any process involved in the maintenance of an internal steady state of iron ions at the level of a cell.	5.09523	5.34396	7.21525	7.04161	6.5444	6.40785	6.95874	6.7068	Unchanged
PB.13490.85	-3.65231	1.76371	-3.5238	0.00130265	0.0981585	-0.989369	ENSMUSG00000112023.2	ENSMUSG00000112023.2	leukocyte immunoglobulin-like receptor, subfamily B, member 4B [Source:MGI Symbol;Acc:MGI:102702]	10	51356728	51362799	1	Lilr4b	protein_coding	GO:0016020	membrane	A lipid bilayer along with all the proteins and protein complexes embedded in it an attached to it.	-0.297782	0.86485	2.02709	3.18513	3.47172	2.21289	2.77599	2.99304	Unchanged
PB.10529.115	1.50875	4.60918	3.52348	0.00130376	0.0981585	-1.18457	ENSMUSG00000007891.17	ENSMUSG00000007891.17	cathepsin D [Source:MGI Symbol;Acc:MGI:88562]	7	141929648	141941775	-1	Ctsd	protein_coding	GO:0006508	proteolysis	The hydrolysis of proteins into smaller polypeptides and/or amino acids by cleavage of their peptide bonds.	5.19523	5.74725	4.09803	4.6814	4.24809	3.69133	4.58522	4.92968	Unchanged
PB.10234.16	1.55849	4.05334	3.52347	0.0013038	0.0981585	-1.14705	ENSMUSG00000030745.10	ENSMUSG00000030745.10	interleukin 21 receptor [Source:MGI Symbol;Acc:MGI:1890475]	7	125202601	125232742	1	Il21r	protein_coding				5.11579	4.97942	4.09803	3.94536	3.91151	3.08041	3.85537	3.88285	Unchanged
PB.12153.22	3.82724	-0.461802	3.5212	0.00131186	0.0981585	-1.0535	ENSMUSG00000048537.17	ENSMUSG00000048537.17	pleckstrin homology like domain, family B, member 1 [Source:MGI Symbol;Acc:MGI:2143230]	9	44597601	44646495	-1	Phldb1	protein_coding	GO:0005515	protein binding	Interacting selectively and non-covalently with any protein or protein complex (a complex of two or more proteins that may include other nonprotein molecules).	1.47324	2.66802	0.188695	-0.297782	-0.297782	-0.297782	0.534923	0.9151	Unchanged
PB.7479.75	2.76659	0.22324	3.52099	0.00131261	0.0981585	-0.957865	ENSMUSG00000029580.15	ENSMUSG00000029580.15	actin, beta [Source:MGI Symbol;Acc:MGI:87904]	5	142888870	142892509	-1	Actb	protein_coding	GO:0005737	cytoplasm	All of the contents of a cell excluding the plasma membrane and nucleus, but including other subcellular structures.	3.11524	3.1497	-0.297782	-0.297782	0.273705	1.99962	0.177833	1.16549	Unchanged
PB.17333.41	-1.42368	5.45026	-3.52096	0.00131272	0.0981585	-1.2304	ENSMUSG00000019132.12	ENSMUSG00000019132.12	cDNA sequence BC005537 [Source:MGI Symbol;Acc:MGI:2441726]	13	24985640	25000180	1	BC005537	protein_coding	GO:0003674	molecular_function	A molecular process that can be carried out by the action of a single macromolecular machine, usually via direct physical interactions with other molecular entities. Function in this sense denotes an action, or activity, that a gene product (or a complex) performs. These actions are described from two distinct but related perspectives: (1) biochemical activity, and (2) role as a component in a la…	4.16906	4.8341	5.97263	5.65834	5.69546	6.13455	5.89687	5.41377	Unchanged
PB.21397.3	1.09485	7.28001	3.52089	0.00131296	0.0981585	-1.39538	ENSMUSG00000034595.18	ENSMUSG00000034595.18	protein phosphatase 1, regulatory subunit 18 [Source:MGI Symbol;Acc:MGI:1923698]	17	36176485	36186488	1	Ppp1r18	protein_coding	GO:0019902	phosphatase binding	Interacting selectively and non-covalently with any phosphatase.	7.97768	7.83313	7.18646	7.28722	6.86136	6.7613	7.05839	7.32063	Unchanged
PB.2728.146	-3.89521	0.0554751	-3.52065	0.00131383	0.0981585	-1.05627	novelGene_1614												-0.297782	-0.297782	1.63092	0.680099	2.57381	1.44613	1.05951	0.227619	Unchanged
PB.1256.108	1.72816	3.41471	3.5202	0.00131543	0.0981585	-1.12905	ENSMUSG00000038179.14	ENSMUSG00000038179.14	SLAM family member 7 [Source:MGI Symbol;Acc:MGI:1922595]	1	171459971	171480603	-1	Slamf7	protein_coding	GO:0016020	membrane	A lipid bilayer along with all the proteins and protein complexes embedded in it an attached to it.	4.77152	4.97942	2.87541	3.12118	3.8731	2.39866	2.70747	3.33712	Unchanged
PB.23799.3	-1.83171	2.71825	-3.51907	0.00131947	0.0981585	-1.07201	ENSMUSG00000082229.2	ENSMUSG00000082229.2	nucleosome assembly protein 1-like 2 [Source:MGI Symbol;Acc:MGI:106654]	X	102227782	102230246	-1	Nap1l2	protein_coding	GO:0005634	nucleus	A membrane-bounded organelle of eukaryotic cells in which chromosomes are housed and replicated. In most cells, the nucleus contains all of the cell's chromosomes except the organellar chromosomes, and is the site of RNA synthesis and processing. In some species, or in specialized cell types, RNA metabolism or DNA replication may be absent.	2.51623	2.41898	1.47035	1.98859	4.24809	4.11917	3.53788	2.7075	Unchanged
PB.2147.88	2.72122	1.18387	3.51861	0.00132111	0.0981585	-0.96337	ENSMUSG00000026896.15	ENSMUSG00000026896.15	interferon induced with helicase C domain 1 [Source:MGI Symbol;Acc:MGI:1918836]	2	62426142	62476599	-1	Ifih1	protein_coding	GO:0003677	DNA binding	Any molecular function by which a gene product interacts selectively and non-covalently with DNA (deoxyribonucleic acid).	3.03113	3.1497	0.551848	0.997562	0.273705	1.99962	1.44339	1.56457	Unchanged
PB.6735.86	2.68007	0.648561	3.51771	0.00132432	0.0981585	-0.964725	ENSMUSG00000089809.10	ENSMUSG00000089809.10	RasGEF domain family, member 1B [Source:MGI Symbol;Acc:MGI:2443755]	5	99365285	99876924	-1	Rasgef1b	protein_coding	GO:0005085	guanyl-nucleotide exchange factor activity	Stimulates the exchange of guanyl nucleotides associated with a GTPase. Under normal cellular physiological conditions, the concentration of GTP is higher than that of GDP, favoring the replacement of GDP by GTP in association with the GTPase.	3.03113	3.44493	-0.297782	-0.297782	1.2601	0.53664	2.10702	1.56457	Unchanged
PB.11963.40	-3.78211	0.0472124	-3.51692	0.00132718	0.0981585	-1.06439	ENSMUSG00000037405.9	ENSMUSG00000037405.9	intercellular adhesion molecule 1 [Source:MGI Symbol;Acc:MGI:96392]	9	20927281	20940113	1	Icam1	protein_coding				-0.297782	-0.297782	-0.297782	0.680099	1.99159	1.99962	2.10702	1.87684	Unchanged
PB.20349.1	3.89947	-0.625371	3.51686	0.00132737	0.0981585	-1.06119	novelGene_11297												2.74466	1.50019	1.47035	0.272472	-0.297782	-0.297782	-0.297782	-0.297782	Unchanged
PB.7989.8	-4.1441	0.92112	-3.51677	0.0013277	0.0981585	-1.06048	ENSMUSG00000029817.12	ENSMUSG00000029817.12	transformer 2 alpha [Source:MGI Symbol;Acc:MGI:1933972]	6	49220858	49240967	-1	Tra2a	protein_coding	GO:0003676	nucleic acid binding	Interacting selectively and non-covalently with any nucleic acid.	-0.297782	-0.297782	2.24131	2.25012	3.30857	1.0619	2.39535	1.56457	Unchanged
PB.15110.23	3.68679	-0.453057	3.51655	0.00132851	0.0981585	-1.06746	ENSMUSG00000018920.12	ENSMUSG00000018920.12	chemokine (C-X-C motif) ligand 16 [Source:MGI Symbol;Acc:MGI:1932682]	11	70344809	70350810	-1	Cxcl16	protein_coding	GO:0005044	scavenger receptor activity	Combining with any modified low-density lipoprotein (LDL) or other polyanionic ligand and delivering the ligand into the cell via endocytosis. Ligands include acetylated and oxidized LDL, Gram-positive and Gram-negative bacteria, apoptotic cells, amyloid-beta fibrils, and advanced glycation end products (AGEs).	1.90993	1.93977	0.188695	0.272472	-0.297782	-0.297782	0.177833	0.611928	Unchanged
PB.13490.1872	-3.57842	1.406	-3.51654	0.00132853	0.0981585	-1.00644	ENSMUSG00000112148.2	ENSMUSG00000112148.2	leukocyte immunoglobulin-like receptor, subfamily B, member 4A [Source:MGI Symbol;Acc:MGI:102701]	10	51367052	51372707	1	Lilrb4a	protein_coding	GO:0016020	membrane	A lipid bilayer along with all the proteins and protein complexes embedded in it an attached to it.	-0.297782	0.86485	1.90673	2.25012	3.52224	1.99962	2.30549	2.1334	Unchanged
PB.9161.1	3.96287	-0.780861	3.51645	0.00132888	0.0981585	-1.06044	novelGene_ENSMUSG00000054342.9_AS												2.38684	1.93977	1.63092	-0.297782	-0.297782	-0.297782	-0.297782	-0.297782	Unchanged
PB.19758.1	-2.8611	2.87385	-3.51622	0.00132968	0.0981585	-0.968275	ENSMUSG00000035828.12	ENSMUSG00000035828.12	proviral integration site 3 [Source:MGI Symbol;Acc:MGI:1355297]	15	88746389	88749929	1	Pim3	protein_coding	GO:0043066	negative regulation of apoptotic process	Any process that stops, prevents, or reduces the frequency, rate or extent of cell death by apoptotic process.	0.383206	1.50019	4.25417	4.76747	3.79305	2.7109	3.57681	3.57203	Unchanged
PB.21587.1	3.91618	-0.848871	3.51521	0.00133332	0.09826	-1.06424	novelGene_12065												2.51623	1.73666	1.28963	-0.297782	-0.297782	-0.297782	-0.297782	-0.297782	Unchanged
PB.18431.1	3.98429	-0.752541	3.51454	0.00133575	0.09826	-1.06395	novelGene_10218												2.2447	2.11779	1.77541	-0.297782	-0.297782	-0.297782	-0.297782	-0.297782	Unchanged
PB.7759.75	-3.76463	0.455754	-3.51446	0.00133606	0.09826	-1.07271	ENSMUSG00000029771.13	ENSMUSG00000029771.13	interferon regulatory factor 5 [Source:MGI Symbol;Acc:MGI:1350924]	6	29526624	29541870	1	Irf5	protein_coding	GO:0006355	regulation of transcription, DNA-templated	Any process that modulates the frequency, rate or extent of cellular DNA-templated transcription.	-0.297782	-0.297782	1.77541	1.47787	2.3682	1.44613	1.05951	1.56457	Unchanged
PB.22942.70	-3.95328	1.95609	-3.51366	0.00133893	0.0983491	-1.03184	ENSMUSG00000024659.16	ENSMUSG00000024659.16	annexin A1 [Source:MGI Symbol;Acc:MGI:96819]	19	20350792	20368308	-1	Anxa1	protein_coding	GO:0005509	calcium ion binding	Interacting selectively and non-covalently with calcium ions (Ca2+).	-0.297782	0.397613	2.74107	3.61475	3.7513	1.74926	3.68766	3.23129	Unchanged
PB.8537.1	-3.64127	-0.934441	-3.51189	0.0013454	0.0985462	-1.03672	novelGene_4848												0.383206	-0.297782	-0.297782	-0.297782	1.99159	3.37432	-0.297782	-0.297782	Unchanged
PB.22379.218	-3.76463	0.567932	-3.51154	0.00134665	0.0985462	-1.07888	ENSMUSG00000024621.17	ENSMUSG00000024621.17	colony stimulating factor 1 receptor [Source:MGI Symbol;Acc:MGI:1339758]	18	61233670	61265221	1	Csf1r	protein_coding				-0.297782	-0.297782	1.63092	2.12528	2.3682	1.44613	1.26418	1.56457	Unchanged
PB.17083.3	-3.53588	1.16621	-3.51128	0.00134762	0.0985462	-1.04171	ENSMUSG00000052160.8	ENSMUSG00000052160.8	phospholipase D family, member 4 [Source:MGI Symbol;Acc:MGI:2144765]	12	112727089	112735424	1	Pld4	protein_coding	GO:0003824	catalytic activity	Catalysis of a biochemical reaction at physiological temperatures. In biologically catalyzed reactions, the reactants are known as substrates, and the catalysts are naturally occurring macromolecular substances known as enzymes. Enzymes possess specific binding sites for substrates, and are usually composed wholly or largely of protein, but RNA that has catalytic activity (ribozyme) is often also…	-0.297782	0.397613	2.59292	2.25012	2.66657	2.21289	1.9965	1.37879	Unchanged
PB.2962.6	1.58764	3.93459	3.51058	0.00135017	0.0985462	-1.17236	ENSMUSG00000051413.18	ENSMUSG00000051413.18	pleiomorphic adenoma gene-like 2 [Source:MGI Symbol;Acc:MGI:1933165]	2	153069679	153083346	-1	Plagl2	protein_coding	GO:0006351	transcription, DNA-templated	The cellular synthesis of RNA on a template of DNA.	5.00991	4.8341	3.79314	3.74776	2.98747	3.89039	3.68766	4.01629	Unchanged
PB.3628.1	-2.89514	2.83507	-3.50965	0.00135358	0.0985462	-0.986645	novelGene_ENSMUSG00000103313.2_AS												0.383206	1.93977	3.3144	3.51874	4.44427	2.56321	4.11544	3.91738	Unchanged
PB.6704.36	-4.03682	0.778973	-3.50945	0.00135432	0.0985462	-1.07847	ENSMUSG00000058013.12	ENSMUSG00000058013.12	septin 11 [Source:MGI Symbol;Acc:MGI:1277214]	5	93241296	93324306	1	Septin11	protein_coding	GO:0005525	GTP binding	Interacting selectively and non-covalently with GTP, guanosine triphosphate.	-0.297782	-0.297782	2.13817	1.83759	3.1246	1.0619	2.10702	1.56457	Unchanged
PB.7685.24	-3.53782	1.14835	-3.50917	0.00135535	0.0985462	-1.04675	ENSMUSG00000041390.19	ENSMUSG00000041390.19	MyoD family inhibitor domain containing [Source:MGI Symbol;Acc:MGI:104611]	6	15720660	15802168	1	Mdfic	protein_coding	GO:0005634	nucleus	A membrane-bounded organelle of eukaryotic cells in which chromosomes are housed and replicated. In most cells, the nucleus contains all of the cell's chromosomes except the organellar chromosomes, and is the site of RNA synthesis and processing. In some species, or in specialized cell types, RNA metabolism or DNA replication may be absent.	-0.297782	0.397613	2.8098	3.05426	2.83592	1.99962	1.26418	1.16549	Unchanged
PB.18954.35	3.67156	-1.34198	3.50867	0.00135718	0.0985462	-1.08467	ENSMUSG00000022126.7	ENSMUSG00000022126.7	aconitate decarboxylase 1 [Source:MGI Symbol;Acc:MGI:103206]	14	103284413	103294009	1	Acod1	protein_coding	GO:0016829	lyase activity	Catalysis of the cleavage of C-C, C-O, C-N and other bonds by other means than by hydrolysis or oxidation, or conversely adding a group to a double bond. They differ from other enzymes in that two substrates are involved in one reaction direction, but only one in the other direction. When acting on the single substrate, a molecule is eliminated and this generates either a new double bond or a new…	2.087	1.73666	-0.297782	-0.297782	-0.297782	-0.297782	-0.297782	-0.297782	Unchanged
PB.15110.125	3.67156	-0.945738	3.50849	0.00135784	0.0985462	-1.08505	ENSMUSG00000018920.12	ENSMUSG00000018920.12	chemokine (C-X-C motif) ligand 16 [Source:MGI Symbol;Acc:MGI:1932682]	11	70344809	70350810	-1	Cxcl16	protein_coding	GO:0005044	scavenger receptor activity	Combining with any modified low-density lipoprotein (LDL) or other polyanionic ligand and delivering the ligand into the cell via endocytosis. Ligands include acetylated and oxidized LDL, Gram-positive and Gram-negative bacteria, apoptotic cells, amyloid-beta fibrils, and advanced glycation end products (AGEs).	2.087	1.73666	-0.297782	-0.297782	-0.297782	-0.297782	0.177833	0.227619	Unchanged
PB.3674.71	-4.07382	1.06824	-3.50836	0.00135833	0.0985462	-1.07992	ENSMUSG00000036503.14	ENSMUSG00000036503.14	ring finger protein 13 [Source:MGI Symbol;Acc:MGI:1346341]	3	57643483	57742654	1	Rnf13	protein_coding	GO:0005634	nucleus	A membrane-bounded organelle of eukaryotic cells in which chromosomes are housed and replicated. In most cells, the nucleus contains all of the cell's chromosomes except the organellar chromosomes, and is the site of RNA synthesis and processing. In some species, or in specialized cell types, RNA metabolism or DNA replication may be absent.	-0.297782	-0.297782	2.24131	1.66891	3.18856	1.0619	2.63554	3.05639	Unchanged
PB.15102.59	2.14371	2.88108	3.50736	0.00136199	0.0986904	-1.06415	ENSMUSG00000060216.16	ENSMUSG00000060216.16	arrestin, beta 2 [Source:MGI Symbol;Acc:MGI:99474]	11	70323461	70331654	1	Arrb2	protein_coding				4.28254	3.99351	2.74107	3.05426	2.98747	1.0619	2.55984	3.4826	Unchanged
PB.21376.2	0.821111	12.3767	3.5044	0.00137296	0.0993637	-1.8926	ENSMUSG00000073411.13	ENSMUSG00000073411.13	histocompatibility 2, D region locus 1 [Source:MGI Symbol;Acc:MGI:95896]	17	35481706	35486475	1	H2-D1	protein_coding	GO:0019882	antigen processing and presentation	The process in which an antigen-presenting cell expresses antigen (peptide or lipid) on its cell surface in association with an MHC protein complex.	13.1971	13.2114	11.243	11.7903	12.6777	12.0464	12.0025	12.8468	Unchanged
PB.13490.2125	-3.02893	2.89761	-3.5035	0.00137631	0.0994842	-1.00524	ENSMUSG00000112148.2	ENSMUSG00000112148.2	leukocyte immunoglobulin-like receptor, subfamily B, member 4A [Source:MGI Symbol;Acc:MGI:102701]	10	51367052	51372707	1	Lilrb4a	protein_coding	GO:0016020	membrane	A lipid bilayer along with all the proteins and protein complexes embedded in it an attached to it.	0.843961	1.50019	3.16499	3.70477	5.03744	2.39866	3.85537	4.01629	Unchanged
PB.5666.37	-3.84397	2.78963	-3.50252	0.00137996	0.0996261	-1.01552	ENSMUSG00000037266.19	ENSMUSG00000037266.19	arginine/serine rich protein 1 [Source:MGI Symbol;Acc:MGI:106498]	4	134650903	134654982	1	Rsrp1	protein_coding				1.47324	-0.297782	3.79314	4.51718	4.5935	2.21289	4.50675	3.95111	Unchanged
PB.7479.65	-3.66154	0.37867	-3.50079	0.00138646	0.0997006	-1.10278	ENSMUSG00000029580.15	ENSMUSG00000029580.15	actin, beta [Source:MGI Symbol;Acc:MGI:87904]	5	142888870	142892509	-1	Actb	protein_coding	GO:0005737	cytoplasm	All of the contents of a cell excluding the plasma membrane and nucleus, but including other subcellular structures.	-0.297782	-0.297782	1.28963	0.997562	1.99159	1.74926	1.60278	1.56457	Unchanged
PB.21368.22	3.66745	-1.34198	3.50038	0.00138799	0.0997006	-1.10221	ENSMUSG00000024401.15	ENSMUSG00000024401.15	tumor necrosis factor [Source:MGI Symbol;Acc:MGI:104798]	17	35418357	35420983	-1	Tnf	protein_coding	GO:0016020	membrane	A lipid bilayer along with all the proteins and protein complexes embedded in it an attached to it.	1.70804	2.11779	-0.297782	-0.297782	-0.297782	-0.297782	-0.297782	-0.297782	Unchanged
PB.7351.22	3.66745	-1.34198	3.50038	0.00138799	0.0997006	-1.10221	ENSMUSG00000037411.11	ENSMUSG00000037411.11	serine (or cysteine) peptidase inhibitor, clade E, member 1 [Source:MGI Symbol;Acc:MGI:97608]	5	137090358	137101122	-1	Serpine1	protein_coding	GO:0005615	extracellular space	That part of a multicellular organism outside the cells proper, usually taken to be outside the plasma membranes, and occupied by fluid.	1.70804	2.11779	-0.297782	-0.297782	-0.297782	-0.297782	-0.297782	-0.297782	Unchanged
PB.8828.44	-1.63469	4.09233	-3.50028	0.00138834	0.0997006	-1.16725	ENSMUSG00000030223.15	ENSMUSG00000030223.15	protein tyrosine phosphatase, receptor type, O [Source:MGI Symbol;Acc:MGI:1097152]	6	137229317	137440231	1	Ptpro	protein_coding				2.94182	3.1497	4.39505	4.56603	4.52081	4.71683	4.69546	4.19583	Unchanged
PB.10845.45	3.66745	-0.761496	3.49999	0.00138945	0.0997006	-1.10303	ENSMUSG00000031591.15	ENSMUSG00000031591.15	N-acylsphingosine amidohydrolase 1 [Source:MGI Symbol;Acc:MGI:1277124]	8	41793234	41827810	-1	Asah1	protein_coding	GO:0017064	fatty acid amide hydrolase activity	Catalysis of the hydrolysis of a fatty acid amide to yield a fatty acid.	1.70804	2.11779	-0.297782	-0.297782	-0.297782	-0.297782	0.534923	0.611928	Unchanged
PB.18188.19	3.68679	-0.208137	3.49914	0.00139263	0.099753	-1.10431	ENSMUSG00000068758.9	ENSMUSG00000068758.9	interleukin 3 receptor, alpha chain [Source:MGI Symbol;Acc:MGI:96553]	14	8113752	8123488	-1	Il3ra	protein_coding	GO:0016020	membrane	A lipid bilayer along with all the proteins and protein complexes embedded in it an attached to it.	1.90993	1.93977	0.188695	0.680099	-0.297782	-0.297782	0.534923	0.9151	Unchanged
PB.16098.1	-3.99759	1.08766	-3.49876	0.00139409	0.099753	-1.10209	novelGene_ENSMUSG00000076433.5_AS												-0.297782	-0.297782	2.24131	2.75041	3.05766	1.0619	2.47993	2.35115	Unchanged
PB.19070.40	-1.86126	3.68156	-3.49845	0.00139525	0.099753	-1.10331	ENSMUSG00000022150.17	ENSMUSG00000022150.17	disabled 2, mitogen-responsive phosphoprotein [Source:MGI Symbol;Acc:MGI:109175]	15	6329269	6470193	1	Dab2	protein_coding				2.087	2.41898	4.43911	4.05211	3.91151	4.06529	4.74757	4.38044	Unchanged
PB.7054.69	-3.14479	1.40381	-3.49685	0.00140132	0.100066	-1.03255	ENSMUSG00000032690.17	ENSMUSG00000032690.17	2'-5' oligoadenylate synthetase 2 [Source:MGI Symbol;Acc:MGI:2180852]	5	120868398	120887918	-1	Oas2	protein_coding	GO:0016779	nucleotidyltransferase activity	Catalysis of the transfer of a nucleotidyl group to a reactant.	0.383206	0.397613	2.51272	1.98859	3.18856	2.39866	1.74629	1.56457	Unchanged
PB.21376.25	-3.69799	1.14335	-3.49386	0.00141269	0.100634	-1.07815	ENSMUSG00000073411.13	ENSMUSG00000073411.13	histocompatibility 2, D region locus 1 [Source:MGI Symbol;Acc:MGI:95896]	17	35481706	35486475	1	H2-D1	protein_coding	GO:0019882	antigen processing and presentation	The process in which an antigen-presenting cell expresses antigen (peptide or lipid) on its cell surface in association with an MHC protein complex.	-0.297782	0.397613	2.02709	2.12528	3.30857	1.74926	1.60278	2.1334	Unchanged
PB.5222.13	3.68679	-0.360936	3.49341	0.0014144	0.100634	-1.11644	ENSMUSG00000028608.16	ENSMUSG00000028608.16	CXXC motif containing zinc binding protein [Source:MGI Symbol;Acc:MGI:1921348]	4	107747010	107756581	1	Czib	protein_coding	GO:0046872	metal ion binding	Interacting selectively and non-covalently with any metal ion.	1.90993	1.93977	0.188695	0.680099	-0.297782	-0.297782	0.177833	0.611928	Unchanged
PB.6264.14	-1.79234	3.90701	-3.49258	0.0014176	0.10074	-1.15079	ENSMUSG00000029135.11	ENSMUSG00000029135.11	fos-like antigen 2 [Source:MGI Symbol;Acc:MGI:102858]	5	32293145	32315186	1	Fosl2	protein_coding	GO:0003677	DNA binding	Any molecular function by which a gene product interacts selectively and non-covalently with DNA (deoxyribonucleic acid).	3.11524	2.11779	4.22929	4.38726	4.02098	4.64517	4.64139	4.65057	Unchanged
PB.7194.124	3.67156	-0.655497	3.49204	0.00141966	0.100765	-1.11984	ENSMUSG00000029478.17	ENSMUSG00000029478.17	nuclear receptor co-repressor 2 [Source:MGI Symbol;Acc:MGI:1337080]	5	125094217	125256283	-1	Ncor2	protein_coding				2.087	1.73666	-0.297782	-0.297782	-0.297782	-0.297782	1.05951	0.611928	Unchanged
PB.10406.1	4.36355	-0.293261	3.4897	0.00142867	0.101282	-1.10964	novelGene_5670												3.11524	1.93977	2.93816	0.272472	-0.297782	-0.297782	-0.297782	-0.297782	Unchanged
PB.18836.28	1.42656	4.66266	3.48886	0.00143193	0.101366	-1.31254	ENSMUSG00000021996.17	ENSMUSG00000021996.17	esterase D/formylglutathione hydrolase [Source:MGI Symbol;Acc:MGI:95421]	14	74969737	74988205	1	Esd	protein_coding	GO:0018738	S-formylglutathione hydrolase activity	Catalysis of the reaction: S-formylglutathione + H(2)O = formate + glutathione + H(+).	5.99158	5.8766	3.3144	4.05211	4.79187	4.22126	4.33572	5.04349	Unchanged
PB.17208.25	3.76202	-0.594818	3.48826	0.00143425	0.101366	-1.12512	ENSMUSG00000019726.13	ENSMUSG00000019726.13	lysosomal trafficking regulator [Source:MGI Symbol;Acc:MGI:107448]	13	13764982	13953388	1	Lyst	protein_coding				1.47324	2.54887	1.28963	0.680099	-0.297782	-0.297782	-0.297782	-0.297782	Unchanged
PB.22786.18	-2.96585	2.75258	-3.48806	0.00143501	0.101366	-1.03514	ENSMUSG00000024764.11	ENSMUSG00000024764.11	N(alpha)-acetyltransferase 40, NatD catalytic subunit [Source:MGI Symbol;Acc:MGI:1918249]	19	7203033	7218548	-1	Naa40	protein_coding				0.383206	1.21722	3.3144	4.21415	3.66399	2.7109	4.16738	4.01629	Unchanged
PB.19357.1	2.15873	2.80157	3.48631	0.00144183	0.101726	-1.07597	ENSMUSG00000071757.11	ENSMUSG00000071757.11	zinc fingers and homeoboxes 2 [Source:MGI Symbol;Acc:MGI:2683087]	15	57558061	57703228	1	Zhx2	protein_coding	GO:0003677	DNA binding	Any molecular function by which a gene product interacts selectively and non-covalently with DNA (deoxyribonucleic acid).	3.34162	3.68989	4.12526	3.46822	1.48054	1.74926	2.77599	2.92678	Unchanged
PB.10079.102	3.76259	-0.831045	3.4847	0.00144811	0.102047	-1.13285	ENSMUSG00000005686.18	ENSMUSG00000005686.18	adenosine monophosphate deaminase 3 [Source:MGI Symbol;Acc:MGI:1096344]	7	110367413	110411612	1	Ampd3	protein_coding	GO:0019239	deaminase activity	Catalysis of the removal of an amino group from a substrate, producing ammonia (NH3).	2.2447	1.73666	0.188695	-0.297782	-0.297782	-0.297782	0.534923	-0.297782	Unchanged
PB.12440.18	-3.70996	1.68412	-3.48292	0.0014551	0.102296	-1.07932	ENSMUSG00000032399.9	ENSMUSG00000032399.9	ribosomal protein L4 [Source:MGI Symbol;Acc:MGI:1915141]	9	64080657	64085948	1	Rpl4	protein_coding	GO:0003735	structural constituent of ribosome	The action of a molecule that contributes to the structural integrity of the ribosome.	-0.297782	0.86485	1.90673	2.12528	3.7513	1.99962	2.70747	3.65623	Unchanged
PB.20926.36	2.67692	1.07804	3.48011	0.00146619	0.10283	-1.05217	ENSMUSG00000006818.6	ENSMUSG00000006818.6	superoxide dismutase 2, mitochondrial [Source:MGI Symbol;Acc:MGI:98352]	17	13225733	13258950	1	Sod2	protein_coding	GO:0055114	oxidation-reduction process	A metabolic process that results in the removal or addition of one or more electrons to or from a substance, with or without the concomitant removal or addition of a proton or protons.	2.94182	3.1497	0.841726	0.272472	0.681957	1.0619	1.74629	1.56457	Unchanged
PB.21030.29	-3.66154	0.354409	-3.47959	0.00146826	0.102853	-1.14754	ENSMUSG00000072082.8	ENSMUSG00000072082.8	cyclin F [Source:MGI Symbol;Acc:MGI:102551]	17	24441172	24470458	-1	Ccnf	protein_coding	GO:0005515	protein binding	Interacting selectively and non-covalently with any protein or protein complex (a complex of two or more proteins that may include other nonprotein molecules).	-0.297782	-0.297782	0.841726	0.680099	1.99159	1.74926	2.20966	1.72914	Unchanged
PB.15920.32	-2.57083	2.51028	-3.47827	0.00147349	0.103097	-1.05786	ENSMUSG00000020611.15	ENSMUSG00000020611.15	guanine nucleotide binding protein, alpha 13 [Source:MGI Symbol;Acc:MGI:95768]	11	109253657	109292195	1	Gna13	protein_coding	GO:0007186	G protein-coupled receptor signaling pathway	A series of molecular signals that proceeds with an activated receptor promoting the exchange of GDP for GTP on the alpha-subunit of an associated heterotrimeric G-protein complex. The GTP-bound activated alpha-G-protein then dissociates from the beta- and gamma-subunits to further transmit the signal within the cell. The pathway begins with receptor-ligand interaction, or for basal GPCR signalin…	1.19264	0.86485	3.40605	3.30511	3.52224	2.84486	3.23126	3.23129	Unchanged
PB.21294.124	-3.68974	-0.874448	-3.47594	0.00148277	0.103521	-1.1561	ENSMUSG00000041354.17	ENSMUSG00000041354.17	ral guanine nucleotide dissociation stimulator-like 2 [Source:MGI Symbol;Acc:MGI:107483]	17	34148517	34156661	1	Rgl2	protein_coding				-0.297782	-0.297782	-0.297782	-0.297782	2.25325	1.44613	0.534923	0.227619	Unchanged
PB.21376.173	1.45501	3.71277	3.47587	0.00148306	0.103521	-1.30553	ENSMUSG00000073411.13	ENSMUSG00000073411.13	histocompatibility 2, D region locus 1 [Source:MGI Symbol;Acc:MGI:95896]	17	35481706	35486475	1	H2-D1	protein_coding	GO:0019882	antigen processing and presentation	The process in which an antigen-presenting cell expresses antigen (peptide or lipid) on its cell surface in association with an MHC protein complex.	5.32453	5.57498	2.66889	2.12528	4.30692	3.69133	3.23126	3.4826	Unchanged
PB.10550.4	2.22333	2.12876	3.47473	0.00148763	0.103718	-1.10406	ENSMUSG00000045362.9	ENSMUSG00000045362.9	tumor necrosis factor receptor superfamily, member 26 [Source:MGI Symbol;Acc:MGI:2651928]	7	143161396	143182459	-1	Tnfrsf26	protein_coding	GO:0016020	membrane	A lipid bilayer along with all the proteins and protein complexes embedded in it an attached to it.	3.47495	3.5726	2.59292	2.98408	1.2601	1.99962	2.10702	0.9151	Unchanged
PB.7177.10	1.65413	3.63754	3.47415	0.00148999	0.103759	-1.27138	ENSMUSG00000029401.9	ENSMUSG00000029401.9	Rab interacting lysosomal protein-like 2 [Source:MGI Symbol;Acc:MGI:1933112]	5	124601328	124616429	-1	Rilpl2	protein_coding	GO:0046983	protein dimerization activity	The formation of a protein dimer, a macromolecular structure consists of two noncovalently associated identical or nonidentical subunits.	5.21443	5.04694	2.51272	2.57055	4.0896	2.84486	3.23126	4.27786	Unchanged
PB.17535.4	-1.43924	5.01731	-3.47322	0.00149374	0.103897	-1.30535	ENSMUSG00000038068.16	ENSMUSG00000038068.16	ring finger protein 144B [Source:MGI Symbol;Acc:MGI:2384986]	13	47276132	47401467	1	Rnf144b	protein_coding	GO:0004842	ubiquitin-protein transferase activity	Catalysis of the transfer of ubiquitin from one protein to another via the reaction X-Ub + Y --> Y-Ub + X, where both X-Ub and Y-Ub are covalent linkages.	4.00237	3.84968	5.76329	5.52877	5.21688	5.46387	5.38524	5.16344	Unchanged
PB.20559.195	-3.68974	0.216967	-3.46912	0.00151036	0.10493	-1.17048	novelGene_11428												-0.297782	-0.297782	1.63092	1.98859	2.25325	1.44613	0.534923	0.611928	Unchanged
PB.4818.1	1.52236	4.0079	3.46861	0.00151243	0.10495	-1.33973	ENSMUSG00000028480.15	ENSMUSG00000028480.15	GLI pathogenesis-related 2 [Source:MGI Symbol;Acc:MGI:1917770]	4	43957401	43979118	1	Glipr2	protein_coding	GO:0005576	extracellular region	The space external to the outermost structure of a cell. For cells without external protective or external encapsulating structures this refers to space outside of the plasma membrane. This term covers the host cell environment outside an intracellular parasite.	5.59738	5.839	2.33757	2.47144	4.94787	3.37432	4.06157	4.04781	Unchanged
PB.7759.115	2.60591	1.27469	3.46806	0.00151466	0.104981	-1.09695	ENSMUSG00000029771.13	ENSMUSG00000029771.13	interferon regulatory factor 5 [Source:MGI Symbol;Acc:MGI:1350924]	6	29526624	29541870	1	Irf5	protein_coding	GO:0006355	regulation of transcription, DNA-templated	Any process that modulates the frequency, rate or extent of cellular DNA-templated transcription.	4.08812	3.1497	1.90673	-0.297782	1.48054	1.0619	1.44339	1.37879	Unchanged
PB.9371.31	1.54747	4.20946	3.46665	0.00152046	0.105221	-1.33415	ENSMUSG00000009687.15	ENSMUSG00000009687.15	FXYD domain-containing ion transport regulator 5 [Source:MGI Symbol;Acc:MGI:1201785]	7	30732147	30741906	-1	Fxyd5	protein_coding	GO:0016020	membrane	A lipid bilayer along with all the proteins and protein complexes embedded in it an attached to it.	5.96915	5.19318	3.16499	3.24637	4.44427	3.61837	3.7571	4.73044	Unchanged
PB.8441.6	-3.43898	1.20625	-3.46635	0.00152168	0.105221	-1.13954	ENSMUSG00000072872.4	ENSMUSG00000072872.4	RING1 and YY1 binding protein [Source:MGI Symbol;Acc:MGI:1929059]	6	100205526	100264446	-1	Rybp	protein_coding	GO:0045893	positive regulation of transcription, DNA-templated	Any process that activates or increases the frequency, rate or extent of cellular DNA-templated transcription.	-0.297782	0.397613	2.13817	2.25012	2.25325	2.56321	2.10702	2.01081	Unchanged
PB.1703.20	1.43074	4.28051	3.46551	0.00152513	0.105243	-1.34552	ENSMUSG00000026942.14	ENSMUSG00000026942.14	TNF receptor-associated factor 2 [Source:MGI Symbol;Acc:MGI:101835]	2	25407994	25436952	-1	Traf2	protein_coding	GO:0046872	metal ion binding	Interacting selectively and non-covalently with any metal ion.	5.64059	5.57498	3.21653	3.66046	4.47024	3.89039	3.82335	4.38044	Unchanged
PB.1277.44	1.09458	7.75059	3.4654	0.00152557	0.105243	-1.60519	ENSMUSG00000026547.16	ENSMUSG00000026547.16	transgelin 2 [Source:MGI Symbol;Acc:MGI:1312985]	1	172327614	172334947	1	Tagln2	protein_coding				8.76036	8.80803	6.34103	6.92472	7.84146	7.52088	7.47122	8.37557	Unchanged
PB.20066.60	1.6561	3.46945	3.46436	0.00152988	0.105268	-1.28688	ENSMUSG00000022500.16	ENSMUSG00000022500.16	LPS-induced TN factor [Source:MGI Symbol;Acc:MGI:1929512]	16	10777139	10884021	-1	Litaf	protein_coding	GO:0005634	nucleus	A membrane-bounded organelle of eukaryotic cells in which chromosomes are housed and replicated. In most cells, the nucleus contains all of the cell's chromosomes except the organellar chromosomes, and is the site of RNA synthesis and processing. In some species, or in specialized cell types, RNA metabolism or DNA replication may be absent.	5.39353	4.58433	2.02709	2.57055	3.47172	3.28285	3.07688	4.13843	Unchanged
PB.18094.1	1.07722	7.90596	3.46409	0.00153097	0.105268	-1.56665	ENSMUSG00000021701.9	ENSMUSG00000021701.9	polo like kinase 2 [Source:MGI Symbol;Acc:MGI:1099790]	13	110531580	110537378	1	Plk2	protein_coding	GO:0005515	protein binding	Interacting selectively and non-covalently with any protein or protein complex (a complex of two or more proteins that may include other nonprotein molecules).	8.17185	8.31161	8.33597	8.52347	7.39631	6.90628	8.03138	7.60115	Unchanged
PB.3810.15	-1.84763	3.26393	-3.46363	0.00153287	0.105268	-1.196	ENSMUSG00000027995.11	ENSMUSG00000027995.11	toll-like receptor 2 [Source:MGI Symbol;Acc:MGI:1346060]	3	83743579	83749074	-1	Tlr2	protein_coding	GO:0016021	integral component of membrane	The component of a membrane consisting of the gene products and protein complexes having at least some part of their peptide sequence embedded in the hydrophobic region of the membrane.	2.2447	2.41898	3.8267	3.18513	4.24809	3.82704	3.32571	3.81119	Unchanged
PB.15884.101	-3.91137	0.951112	-3.46358	0.00153308	0.105268	-1.17853	ENSMUSG00000020719.15	ENSMUSG00000020719.15	DEAD box helicase 5 [Source:MGI Symbol;Acc:MGI:105037]	11	106671181	106680011	-1	Ddx5	protein_coding	GO:0003676	nucleic acid binding	Interacting selectively and non-covalently with any nucleic acid.	-0.297782	-0.297782	2.33757	1.83759	2.91368	1.0619	2.47993	2.35115	Unchanged
PB.7351.10	3.69051	-1.33554	3.4623	0.00153838	0.105509	-1.18188	ENSMUSG00000037411.11	ENSMUSG00000037411.11	serine (or cysteine) peptidase inhibitor, clade E, member 1 [Source:MGI Symbol;Acc:MGI:97608]	5	137090358	137101122	-1	Serpine1	protein_coding	GO:0005615	extracellular space	That part of a multicellular organism outside the cells proper, usually taken to be outside the plasma membranes, and occupied by fluid.	1.47324	2.41898	-0.297782	-0.297782	-0.297782	-0.297782	-0.297782	-0.297782	Unchanged
PB.2129.33	3.29667	0.992833	3.46127	0.00154265	0.105558	-1.11591	ENSMUSG00000026977.18	ENSMUSG00000026977.18	membrane associated ring-CH-type finger 7 [Source:MGI Symbol;Acc:MGI:1931053]	2	60040231	60081020	1	Marchf7	protein_coding	GO:0008270	zinc ion binding	Interacting selectively and non-covalently with zinc (Zn) ions.	2.63496	3.22936	0.841726	1.83759	0.999798	-0.297782	1.05951	1.56457	Unchanged
PB.3032.63	-3.66154	0.37281	-3.46127	0.00154266	0.105558	-1.18613	ENSMUSG00000027620.17	ENSMUSG00000027620.17	RNA binding motif protein 39 [Source:MGI Symbol;Acc:MGI:2157953]	2	155989159	156022158	-1	Rbm39	protein_coding	GO:0005634	nucleus	A membrane-bounded organelle of eukaryotic cells in which chromosomes are housed and replicated. In most cells, the nucleus contains all of the cell's chromosomes except the organellar chromosomes, and is the site of RNA synthesis and processing. In some species, or in specialized cell types, RNA metabolism or DNA replication may be absent.	-0.297782	-0.297782	0.551848	1.25761	1.99159	1.74926	1.87682	1.87684	Unchanged
PB.14568.2	-3.65744	-0.310869	-3.45942	0.00155039	0.10587	-1.18799	ENSMUSG00000020464.16	ENSMUSG00000020464.16	polyribonucleotide nucleotidyltransferase 1 [Source:MGI Symbol;Acc:MGI:1918951]	11	29080744	29111828	1	Pnpt1	protein_coding				-0.297782	-0.297782	0.188695	-0.297782	1.67172	2.21289	1.26418	1.16549	Unchanged
PB.7000.13	1.2636	7.12396	3.45932	0.00155082	0.10587	-1.58125	ENSMUSG00000067274.11	ENSMUSG00000067274.11	ribosomal protein, large, P0 [Source:MGI Symbol;Acc:MGI:1927636]	5	115697526	115701786	1	Rplp0	protein_coding	GO:0042254	ribosome biogenesis	A cellular process that results in the biosynthesis of constituent macromolecules, assembly, and arrangement of constituent parts of ribosome subunits; includes transport to the sites of protein synthesis.	8.69353	8.06523	5.35543	6.35851	7.44295	6.75281	6.64743	7.74028	Unchanged
PB.9196.12	-3.7462	0.794968	-3.45865	0.00155361	0.105938	-1.18693	ENSMUSG00000057229.12	ENSMUSG00000057229.12	distal membrane arm assembly complex 2 [Source:MGI Symbol;Acc:MGI:1913599]	7	25318839	25324976	1	Dmac2	protein_coding	GO:0005739	mitochondrion	A semiautonomous, self replicating organelle that occurs in varying numbers, shapes, and sizes in the cytoplasm of virtually all eukaryotic cells. It is notably the site of tissue respiration.	-0.297782	-0.297782	1.90673	2.25012	1.67172	2.39866	2.30549	1.37879	Unchanged
PB.20564.93	-3.67674	0.983424	-3.45684	0.00156121	0.106211	-1.1939	ENSMUSG00000035356.18	ENSMUSG00000035356.18	nuclear factor of kappa light polypeptide gene enhancer in B cells inhibitor, zeta [Source:MGI Symbol;Acc:MGI:1931595]	16	55631738	55659262	-1	Nfkbiz	protein_coding	GO:0005515	protein binding	Interacting selectively and non-covalently with any protein or protein complex (a complex of two or more proteins that may include other nonprotein molecules).	-0.297782	-0.297782	3.11154	3.18513	1.8405	1.99962	1.9965	1.16549	Unchanged
PB.21368.11	1.10904	7.23232	3.45636	0.00156321	0.106224	-1.60942	ENSMUSG00000024401.15	ENSMUSG00000024401.15	tumor necrosis factor [Source:MGI Symbol;Acc:MGI:104798]	17	35418357	35420983	-1	Tnf	protein_coding	GO:0016020	membrane	A lipid bilayer along with all the proteins and protein complexes embedded in it an attached to it.	8.15207	8.93375	5.28475	5.75633	7.31625	7.57007	7.18032	7.7306	Unchanged
PB.21555.4	1.18739	6.9523	3.45519	0.00156815	0.106362	-1.56607	ENSMUSG00000023992.15	ENSMUSG00000023992.15	triggering receptor expressed on myeloid cells 2 [Source:MGI Symbol;Acc:MGI:1913150]	17	48653429	48661175	1	Trem2	protein_coding	GO:0010507	negative regulation of autophagy	Any process that stops, prevents, or reduces the frequency, rate or extent of autophagy. Autophagy is the process in which cells digest parts of their own cytoplasm.	8.27601	7.7101	5.73705	6.36543	6.86136	6.75281	6.54807	7.43231	Unchanged
PB.13490.1886	-3.99759	0.937949	-3.45448	0.00157114	0.106362	-1.19572	ENSMUSG00000112148.2	ENSMUSG00000112148.2	leukocyte immunoglobulin-like receptor, subfamily B, member 4A [Source:MGI Symbol;Acc:MGI:102701]	10	51367052	51372707	1	Lilrb4a	protein_coding	GO:0016020	membrane	A lipid bilayer along with all the proteins and protein complexes embedded in it an attached to it.	-0.297782	-0.297782	2.13817	2.36502	3.05766	1.0619	2.55984	1.72914	Unchanged
PB.13490.769	-3.76267	1.09548	-3.45423	0.0015722	0.106362	-1.16302	ENSMUSG00000112023.2	ENSMUSG00000112023.2	leukocyte immunoglobulin-like receptor, subfamily B, member 4B [Source:MGI Symbol;Acc:MGI:102702]	10	51356728	51362799	1	Lilr4b	protein_coding	GO:0016020	membrane	A lipid bilayer along with all the proteins and protein complexes embedded in it an attached to it.	-0.297782	0.397613	1.28963	2.12528	3.41936	1.74926	1.74629	2.35115	Unchanged
PB.7990.285	3.46795	-0.381564	3.45397	0.0015733	0.106362	-1.16597	ENSMUSG00000029816.11	ENSMUSG00000029816.11	glycoprotein (transmembrane) nmb [Source:MGI Symbol;Acc:MGI:1934765]	6	49013480	49047863	1	Gpnmb	protein_coding				2.38684	2.27623	-0.297782	-0.297782	-0.297782	0.53664	0.534923	0.9151	Unchanged
PB.1040.23	-1.69455	4.07025	-3.45375	0.00157425	0.106362	-1.26821	ENSMUSG00000026482.14	ENSMUSG00000026482.14	ral guanine nucleotide dissociation stimulator,-like 1 [Source:MGI Symbol;Acc:MGI:107484]	1	152392511	152642102	-1	Rgl1	protein_coding	GO:0007165	signal transduction	The cellular process in which a signal is conveyed to trigger a change in the activity or state of a cell. Signal transduction begins with reception of a signal (e.g. a ligand binding to a receptor or receptor activation by a stimulus such as light), or for signal transduction in the absence of ligand, signal-withdrawal or the activity of a constitutively active receptor. Signal transduction ends…	2.8466	2.88034	4.86768	4.11912	4.24809	4.75136	4.58522	4.73044	Unchanged
PB.9653.1	-3.86489	1.37769	-3.4518	0.00158256	0.106801	-1.20452	novelGene_ENSMUSG00000109363.2_AS												-0.297782	-0.297782	3.21653	3.05426	2.83592	1.0619	3.07688	2.78436	Unchanged
PB.2944.1	1.47413	4.29166	3.45065	0.00158747	0.10701	-1.35863	ENSMUSG00000032715.10	ENSMUSG00000032715.10	tribbles pseudokinase 3 [Source:MGI Symbol;Acc:MGI:1345675]	2	152179342	152185952	-1	Trib3	protein_coding	GO:0005524	ATP binding	Interacting selectively and non-covalently with ATP, adenosine 5'-triphosphate, a universally important coenzyme and enzyme regulator.	5.39353	5.27054	3.89156	3.86953	4.12272	3.61837	3.91735	4.6299	Unchanged
PB.21347.27	3.70004	-1.13742	3.44931	0.00159318	0.107129	-1.20925	ENSMUSG00000091971.4	ENSMUSG00000091971.4	heat shock protein 1A [Source:MGI Symbol;Acc:MGI:96244]	17	35188166	35191132	-1	Hspa1a	protein_coding	GO:0005634	nucleus	A membrane-bounded organelle of eukaryotic cells in which chromosomes are housed and replicated. In most cells, the nucleus contains all of the cell's chromosomes except the organellar chromosomes, and is the site of RNA synthesis and processing. In some species, or in specialized cell types, RNA metabolism or DNA replication may be absent.	2.38684	1.50019	-0.297782	-0.297782	-0.297782	-0.297782	0.177833	-0.297782	Unchanged
PB.9138.5	1.59242	4.0775	3.44766	0.00160028	0.107129	-1.33129	ENSMUSG00000062300.15	ENSMUSG00000062300.15	nectin cell adhesion molecule 2 [Source:MGI Symbol;Acc:MGI:97822]	7	19450569	19484408	-1	Nectin2	protein_coding	GO:0007155	cell adhesion	The attachment of a cell, either to another cell or to an underlying substrate such as the extracellular matrix, via cell adhesion molecules.	4.96528	5.00228	3.44978	4.27419	3.57105	3.28285	3.88669	4.6299	Unchanged
PB.9594.1	-3.65555	1.54444	-3.44679	0.00160403	0.107129	-1.18032	novelGene_ENSMUSG00000030447.16_AS												0.383206	-0.297782	2.13817	2.83258	3.24981	1.74926	2.8414	2.92678	Unchanged
PB.23429.84	-2.83391	2.39334	-3.44672	0.00160434	0.107129	-1.13207	ENSMUSG00000059326.8	ENSMUSG00000059326.8	colony stimulating factor 2 receptor, alpha, low-affinity (granulocyte-macrophage) [Source:MGI Symbol;Acc:MGI:1339754]	19	61212395	61216867	-1	Csf2ra	protein_coding				1.19264	0.86485	2.9983	3.05426	4.36344	2.39866	2.77599	3.11708	Unchanged
PB.2300.21	-1.57179	4.46292	-3.44631	0.00160611	0.107129	-1.30716	ENSMUSG00000059588.14	ENSMUSG00000059588.14	calcitonin receptor-like [Source:MGI Symbol;Acc:MGI:1926944]	2	84160970	84255755	-1	Calcrl	protein_coding	GO:0016020	membrane	A lipid bilayer along with all the proteins and protein complexes embedded in it an attached to it.	3.03113	3.22936	5.53872	5.42665	4.72873	4.53054	4.79786	4.78756	Unchanged
PB.16826.4	-3.24789	1.61103	-3.44626	0.00160632	0.107129	-1.1519	ENSMUSG00000021250.14	ENSMUSG00000021250.14	FBJ osteosarcoma oncogene [Source:MGI Symbol;Acc:MGI:95574]	12	85520664	85524047	1	Fos	protein_coding	GO:0003677	DNA binding	Any molecular function by which a gene product interacts selectively and non-covalently with DNA (deoxyribonucleic acid).	-0.297782	1.21722	2.4278	2.25012	2.91368	2.56321	2.39535	2.5403	Unchanged
PB.9230.1	1.92213	2.83581	3.44614	0.00160684	0.107129	-1.25544	ENSMUSG00000055200.8	ENSMUSG00000055200.8	SERTA domain containing 3 [Source:MGI Symbol;Acc:MGI:2180697]	7	27173193	27176789	1	Sertad3	protein_coding	GO:0006355	regulation of transcription, DNA-templated	Any process that modulates the frequency, rate or extent of cellular DNA-templated transcription.	4.42118	4.31896	2.4278	3.05426	3.18856	1.74926	1.74629	2.92678	Unchanged
PB.12731.1	4.06513	-0.662934	3.4454	0.00161005	0.107129	-1.20903	novelGene_ENSMUSG00000041440.19_AS												2.38684	2.11779	2.24131	-0.297782	-0.297782	-0.297782	-0.297782	-0.297782	Unchanged
PB.19587.3	1.19812	6.55026	3.44475	0.00161287	0.107129	-1.56962	ENSMUSG00000042622.15	ENSMUSG00000042622.15	v-maf musculoaponeurotic fibrosarcoma oncogene family, protein F (avian) [Source:MGI Symbol;Acc:MGI:96910]	15	79230821	79243276	1	Maff	protein_coding	GO:0003677	DNA binding	Any molecular function by which a gene product interacts selectively and non-covalently with DNA (deoxyribonucleic acid).	7.66531	7.76793	4.09803	4.7034	7.0367	5.93868	7.60436	7.7135	Unchanged
PB.13296.45	-3.76463	0.645016	-3.44452	0.00161389	0.107129	-1.22032	ENSMUSG00000019970.16	ENSMUSG00000019970.16	serum/glucocorticoid regulated kinase 1 [Source:MGI Symbol;Acc:MGI:1340062]	10	21758083	21875802	1	Sgk1	protein_coding	GO:0005524	ATP binding	Interacting selectively and non-covalently with ATP, adenosine 5'-triphosphate, a universally important coenzyme and enzyme regulator.	-0.297782	-0.297782	1.28963	2.12528	2.3682	1.44613	2.10702	1.56457	Unchanged
PB.20510.50	3.66745	-1.14386	3.44389	0.0016166	0.107129	-1.22135	ENSMUSG00000052459.14	ENSMUSG00000052459.14	ATPase, H+ transporting, lysosomal V1 subunit A [Source:MGI Symbol;Acc:MGI:1201780]	16	43905765	43960068	-1	Atp6v1a	protein_coding	GO:0005524	ATP binding	Interacting selectively and non-covalently with ATP, adenosine 5'-triphosphate, a universally important coenzyme and enzyme regulator.	1.70804	2.11779	-0.297782	0.272472	-0.297782	-0.297782	-0.297782	-0.297782	Unchanged
PB.10255.31	-3.65744	0.534048	-3.44348	0.00161838	0.107129	-1.22154	ENSMUSG00000042759.13	ENSMUSG00000042759.13	apolipoprotein B receptor [Source:MGI Symbol;Acc:MGI:2176230]	7	126184114	126188284	1	Apobr	protein_coding	GO:0006869	lipid transport	The directed movement of lipids into, out of or within a cell, or between cells, by means of some agent such as a transporter or pore. Lipids are compounds soluble in an organic solvent but not, or sparingly, in an aqueous solvent.	-0.297782	-0.297782	2.24131	1.66891	1.67172	2.21289	1.05951	1.37879	Unchanged
PB.18481.11	1.57908	3.22963	3.44331	0.00161916	0.107129	-1.35339	ENSMUSG00000037580.11	ENSMUSG00000037580.11	GTP cyclohydrolase 1 [Source:MGI Symbol;Acc:MGI:95675]	14	47391352	47426870	-1	Gch1	protein_coding	GO:0046654	tetrahydrofolate biosynthetic process	The chemical reactions and pathways resulting in the formation of tetrahydrofolate, 5,6,7,8-tetrahydrofolic acid, a folate derivative bearing additional hydrogens on the pterin group.	4.84726	5.41383	1.28963	1.47787	4.02098	3.08041	3.07688	3.81119	Unchanged
PB.12170.20	-3.49021	1.5151	-3.44263	0.00162213	0.107129	-1.18946	ENSMUSG00000032089.17	ENSMUSG00000032089.17	interleukin 10 receptor, alpha [Source:MGI Symbol;Acc:MGI:96538]	9	45165135	45180447	-1	Il10ra	protein_coding	GO:0005515	protein binding	Interacting selectively and non-covalently with any protein or protein complex (a complex of two or more proteins that may include other nonprotein molecules).	-0.297782	0.397613	3.05603	2.47144	2.12835	2.84486	2.55984	2.44882	Unchanged
PB.19490.23	3.66745	-0.457376	3.44242	0.00162304	0.107129	-1.22446	ENSMUSG00000022565.16	ENSMUSG00000022565.16	plectin [Source:MGI Symbol;Acc:MGI:1277961]	15	76055174	76116774	-1	Plec	protein_coding	GO:0005515	protein binding	Interacting selectively and non-covalently with any protein or protein complex (a complex of two or more proteins that may include other nonprotein molecules).	1.70804	2.11779	1.08299	1.83759	-0.297782	-0.297782	-0.297782	-0.297782	Unchanged
PB.1074.14	1.27088	5.90844	3.44232	0.00162345	0.107129	-1.47716	ENSMUSG00000026470.15	ENSMUSG00000026470.15	syntaxin 6 [Source:MGI Symbol;Acc:MGI:1926235]	1	155034461	155084002	1	Stx6	protein_coding	GO:0016020	membrane	A lipid bilayer along with all the proteins and protein complexes embedded in it an attached to it.	6.33634	6.54716	5.87977	6.28015	5.2916	5.05767	6.2009	5.7943	Unchanged
PB.14736.112	1.38324	4.63607	3.44208	0.00162451	0.107129	-1.42952	ENSMUSG00000015837.16	ENSMUSG00000015837.16	sequestosome 1 [Source:MGI Symbol;Acc:MGI:107931]	11	50090193	50101654	-1	Sqstm1	protein_coding	GO:0005515	protein binding	Interacting selectively and non-covalently with any protein or protein complex (a complex of two or more proteins that may include other nonprotein molecules).	5.80157	6.00664	2.87541	3.36155	4.94787	4.06529	5.19816	5.20597	Unchanged
PB.5591.1	1.20422	6.31455	3.44184	0.00162556	0.107129	-1.51572	ENSMUSG00000056529.8	ENSMUSG00000056529.8	platelet-activating factor receptor [Source:MGI Symbol;Acc:MGI:106066]	4	132291378	132309994	1	Ptafr	protein_coding	GO:0016021	integral component of membrane	The component of a membrane consisting of the gene products and protein complexes having at least some part of their peptide sequence embedded in the hydrophobic region of the membrane.	6.88984	6.87898	7.01147	6.72406	5.58095	5.81353	6.08416	5.62702	Unchanged
PB.9523.2	1.17404	6.75293	3.43821	0.00164152	0.107855	-1.60879	ENSMUSG00000050708.17	ENSMUSG00000050708.17	ferritin light polypeptide 1 [Source:MGI Symbol;Acc:MGI:95589]	7	45107368	45109308	-1	Ftl1	protein_coding	GO:0008199	ferric iron binding	Interacting selectively and non-covalently with ferric iron, Fe(III).	8.39225	7.58318	5.32053	5.92501	7.0795	6.52226	6.4675	6.8115	Unchanged
PB.17053.31	-3.75429	0.626974	-3.43796	0.00164263	0.107855	-1.23294	ENSMUSG00000021281.16	ENSMUSG00000021281.16	tumor necrosis factor, alpha-induced protein 2 [Source:MGI Symbol;Acc:MGI:104960]	12	111408903	111421452	1	Tnfaip2	protein_coding	GO:0006887	exocytosis	A process of secretion by a cell that results in the release of intracellular molecules (e.g. hormones, matrix proteins) contained within a membrane-bounded vesicle. Exocytosis can occur either by full fusion, when the vesicle collapses into the plasma membrane, or by a kiss-and-run mechanism that involves the formation of a transient contact, a pore, between a granule (for exemple of chromaffin …	-0.297782	-0.297782	2.8098	1.83759	2.12835	1.74926	0.820931	1.56457	Unchanged
PB.13490.479	-3.76463	0.290994	-3.43776	0.00164349	0.107855	-1.23452	ENSMUSG00000112023.2	ENSMUSG00000112023.2	leukocyte immunoglobulin-like receptor, subfamily B, member 4B [Source:MGI Symbol;Acc:MGI:102702]	10	51356728	51362799	1	Lilr4b	protein_coding	GO:0016020	membrane	A lipid bilayer along with all the proteins and protein complexes embedded in it an attached to it.	-0.297782	-0.297782	1.63092	1.25761	2.3682	1.44613	0.534923	1.56457	Unchanged
PB.3176.18	3.51256	-0.461802	3.43767	0.00164389	0.107855	-1.20034	ENSMUSG00000017652.17	ENSMUSG00000017652.17	CD40 antigen [Source:MGI Symbol;Acc:MGI:88336]	2	164897547	164914868	1	Cd40	protein_coding				2.087	2.66802	-0.297782	-0.297782	-0.297782	0.53664	0.177833	0.9151	Unchanged
PB.8761.1	-3.81516	-1.35325	-3.43603	0.00165119	0.108155	-1.23894	ENSMUSG00000108095.2	ENSMUSG00000108095.2	predicted gene, 44067 [Source:MGI Symbol;Acc:MGI:5690459]	6	128820749	128823922	-1	Gm44067	lncRNA				-0.297782	-0.297782	-0.297782	-0.297782	2.75373	1.0619	-0.297782	-0.297782	Unchanged
PB.11042.8	1.83881	2.59291	3.43581	0.00165213	0.108155	-1.26172	ENSMUSG00000002910.12	ENSMUSG00000002910.12	arrestin domain containing 2 [Source:MGI Symbol;Acc:MGI:1918057]	8	71287773	71292364	-1	Arrdc2	protein_coding				4.04588	4.1243	2.02709	2.12528	2.83592	1.74926	2.39535	2.7075	Unchanged
PB.9963.28	3.4001	-0.316185	3.43506	0.00165548	0.108254	-1.20546	ENSMUSG00000032725.11	ENSMUSG00000032725.11	folate receptor 2 (fetal) [Source:MGI Symbol;Acc:MGI:95569]	7	101489195	101506401	-1	Folr2	protein_coding	GO:0005542	folic acid binding	Interacting selectively and non-covalently with folic acid, pteroylglutamic acid. Folic acid is widely distributed as a member of the vitamin B complex and is essential for the synthesis of purine and pyrimidines.	2.38684	2.41898	0.188695	-0.297782	0.273705	-0.297782	0.177833	0.611928	Unchanged
PB.19070.15	-2.34384	3.60065	-3.43413	0.00165962	0.108404	-1.25232	ENSMUSG00000022150.17	ENSMUSG00000022150.17	disabled 2, mitogen-responsive phosphoprotein [Source:MGI Symbol;Acc:MGI:109175]	15	6329269	6470193	1	Dab2	protein_coding				2.2447	1.93977	4.75017	4.65905	5.50762	2.84486	3.65165	3.95111	Unchanged
PB.10460.186	-3.87496	0.106568	-3.43277	0.00166573	0.10866	-1.24032	ENSMUSG00000025473.17	ENSMUSG00000025473.17	a disintegrin and metallopeptidase domain 8 [Source:MGI Symbol;Acc:MGI:107825]	7	139558845	139572475	-1	Adam8	protein_coding				-0.297782	-0.297782	-0.297782	1.47787	2.12835	1.99962	1.44339	1.87684	Unchanged
PB.19405.1	-1.85299	3.43029	-3.43244	0.00166721	0.10866	-1.26817	ENSMUSG00000022378.15	ENSMUSG00000022378.15	CYFIP related Rac1 interactor B [Source:MGI Symbol;Acc:MGI:1923520]	15	63800946	63932327	-1	Cyrib	protein_coding	GO:0030833	regulation of actin filament polymerization	Any process that modulates the frequency, rate or extent of the assembly of actin filaments by the addition of actin monomers to a filament.	2.8466	1.73666	4.3725	4.21415	3.8731	4.17112	3.49787	3.4826	Unchanged
PB.17333.18	-1.32539	5.99703	-3.43174	0.00167033	0.108743	-1.49265	ENSMUSG00000019132.12	ENSMUSG00000019132.12	cDNA sequence BC005537 [Source:MGI Symbol;Acc:MGI:2441726]	13	24985640	25000180	1	BC005537	protein_coding	GO:0003674	molecular_function	A molecular process that can be carried out by the action of a single macromolecular machine, usually via direct physical interactions with other molecular entities. Function in this sense denotes an action, or activity, that a gene product (or a complex) performs. These actions are described from two distinct but related perspectives: (1) biochemical activity, and (2) role as a component in a la…	4.77152	5.23238	6.90554	6.4196	5.99284	6.67399	6.04304	6.05691	Unchanged
PB.18703.559	1.20695	6.60197	3.42968	0.00167959	0.109135	-1.62844	ENSMUSG00000021939.9	ENSMUSG00000021939.9	cathepsin B [Source:MGI Symbol;Acc:MGI:88561]	14	63359911	63383372	1	Ctsb	protein_coding	GO:0006508	proteolysis	The hydrolysis of proteins into smaller polypeptides and/or amino acids by cleavage of their peptide bonds.	7.83614	8.06523	6.14879	6.43284	6.22409	7.34548	4.99758	5.85792	Unchanged
PB.3884.15	-2.88992	1.68905	-3.42958	0.00168005	0.109135	-1.17324	ENSMUSG00000028063.16	ENSMUSG00000028063.16	lamin A [Source:MGI Symbol;Acc:MGI:96794]	3	88387454	88417263	-1	Lmna	protein_coding				0.383206	0.86485	1.47035	1.66891	3.1246	2.7109	2.70747	3.11708	Unchanged
PB.13490.1002	-3.83244	0.0157898	-3.42902	0.00168259	0.10918	-1.25131	ENSMUSG00000112023.2	ENSMUSG00000112023.2	leukocyte immunoglobulin-like receptor, subfamily B, member 4B [Source:MGI Symbol;Acc:MGI:102702]	10	51356728	51362799	1	Lilr4b	protein_coding	GO:0016020	membrane	A lipid bilayer along with all the proteins and protein complexes embedded in it an attached to it.	-0.297782	-0.297782	1.08299	-0.297782	2.47466	1.44613	1.44339	1.72914	Unchanged
PB.10655.18	-1.58793	4.68325	-3.42702	0.00169168	0.109649	-1.36089	ENSMUSG00000031451.7	ENSMUSG00000031451.7	growth arrest specific 6 [Source:MGI Symbol;Acc:MGI:95660]	8	13515374	13544490	-1	Gas6	protein_coding	GO:0005509	calcium ion binding	Interacting selectively and non-covalently with calcium ions (Ca2+).	2.94182	3.44493	5.57866	5.90616	4.91042	4.49022	5.407	5.11962	Unchanged
PB.17053.95	3.08115	0.749071	3.42616	0.00169556	0.109779	-1.18052	ENSMUSG00000021281.16	ENSMUSG00000021281.16	tumor necrosis factor, alpha-induced protein 2 [Source:MGI Symbol;Acc:MGI:104960]	12	111408903	111421452	1	Tnfaip2	protein_coding	GO:0006887	exocytosis	A process of secretion by a cell that results in the release of intracellular molecules (e.g. hormones, matrix proteins) contained within a membrane-bounded vesicle. Exocytosis can occur either by full fusion, when the vesicle collapses into the plasma membrane, or by a kiss-and-run mechanism that involves the formation of a transient contact, a pore, between a granule (for exemple of chromaffin …	3.65434	2.77808	1.08299	0.680099	1.67172	-0.297782	0.534923	0.611928	Unchanged
PB.17469.1	4.40993	-0.230243	3.42538	0.00169913	0.10989	-1.24569	ENSMUSG00000054728.18	ENSMUSG00000054728.18	phosphatase and actin regulator 1 [Source:MGI Symbol;Acc:MGI:2659021]	13	42834099	43292002	1	Phactr1	protein_coding	GO:0019888	protein phosphatase regulator activity	Modulates the activity of a protein phosphatase, an enzyme which catalyzes of the removal of a phosphate group from a protein substrate molecule.	2.8466	2.27623	3.3144	0.272472	-0.297782	-0.297782	-0.297782	-0.297782	Unchanged
PB.4196.58	-3.43357	1.57512	-3.42452	0.00170305	0.110023	-1.23082	ENSMUSG00000040747.10	ENSMUSG00000040747.10	CD53 antigen [Source:MGI Symbol;Acc:MGI:88341]	3	106667237	106697465	-1	Cd53	protein_coding	GO:0016021	integral component of membrane	The component of a membrane consisting of the gene products and protein complexes having at least some part of their peptide sequence embedded in the hydrophobic region of the membrane.	-0.297782	0.397613	3.89156	3.74776	2.66657	1.99962	1.87682	1.87684	Unchanged
PB.17204.54	-2.35067	2.65294	-3.42241	0.00171272	0.110134	-1.19638	ENSMUSG00000021306.12	ENSMUSG00000021306.12	G protein-coupled receptor 137B [Source:MGI Symbol;Acc:MGI:1891463]	13	13532205	13568599	-1	Gpr137b	protein_coding	GO:0016020	membrane	A lipid bilayer along with all the proteins and protein complexes embedded in it an attached to it.	1.19264	1.21722	3.05603	3.24637	3.36503	3.08041	3.7571	3.65623	Unchanged
PB.12994.1	-3.81516	0.604938	-3.42235	0.00171303	0.110134	-1.26765	novelGene_7092												-0.297782	-0.297782	1.08299	1.47787	2.75373	1.0619	2.20966	2.1334	Unchanged
PB.8471.39	-3.76463	0.100124	-3.42216	0.00171388	0.110134	-1.26728	ENSMUSG00000030103.12	ENSMUSG00000030103.12	basic helix-loop-helix family, member e40 [Source:MGI Symbol;Acc:MGI:1097714]	6	108637590	108643886	1	Bhlhe40	protein_coding	GO:0003677	DNA binding	Any molecular function by which a gene product interacts selectively and non-covalently with DNA (deoxyribonucleic acid).	-0.297782	-0.297782	-0.297782	0.680099	2.3682	1.44613	2.39535	2.1334	Unchanged
PB.21444.87	-3.53782	1.71048	-3.42211	0.00171411	0.110134	-1.23458	novelGene_11982												-0.297782	0.397613	2.66889	3.30511	2.83592	1.99962	2.77599	3.33712	Unchanged
PB.6974.50	2.23374	0.180875	3.42087	0.00171986	0.110384	-1.21087	ENSMUSG00000029561.18	ENSMUSG00000029561.18	2'-5' oligoadenylate synthetase-like 2 [Source:MGI Symbol;Acc:MGI:1344390]	5	115034997	115050295	1	Oasl2	protein_coding	GO:0005515	protein binding	Interacting selectively and non-covalently with any protein or protein complex (a complex of two or more proteins that may include other nonprotein molecules).	3.40982	3.1497	-0.297782	-0.297782	1.2601	1.44613	0.177833	0.227619	Unchanged
PB.3236.2	1.87942	6.73823	3.42039	0.00172207	0.110405	-1.69603	ENSMUSG00000056501.4	ENSMUSG00000056501.4	CCAAT/enhancer binding protein (C/EBP), beta [Source:MGI Symbol;Acc:MGI:88373]	2	167530835	167532338	1	Cebpb	protein_coding	GO:0006355	regulation of transcription, DNA-templated	Any process that modulates the frequency, rate or extent of cellular DNA-templated transcription.	9.77283	8.17995	4.56375	4.56603	8.46078	5.56441	5.42845	7.49654	Unchanged
PB.13097.25	-3.42545	0.528998	-3.41819	0.00173225	0.110843	-1.2444	ENSMUSG00000097572.3	ENSMUSG00000097572.3	predicted gene, 26797 [Source:MGI Symbol;Acc:MGI:5477291]	9	122124935	122139994	-1	Gm26797	lncRNA				0.383206	-0.297782	0.551848	0.680099	2.66657	1.99962	1.74629	1.56457	Unchanged
PB.9782.1	-3.95574	0.511481	-3.41796	0.00173332	0.110843	-1.27355	novelGene_5330												-0.297782	-0.297782	0.841726	1.83759	2.98747	1.0619	1.87682	1.56457	Unchanged
PB.4016.6	1.61435	3.85763	3.41768	0.00173463	0.110843	-1.40656	ENSMUSG00000008958.15	ENSMUSG00000008958.15	vacuolar protein sorting 72 [Source:MGI Symbol;Acc:MGI:1202305]	3	95018333	95030362	1	Vps72	protein_coding	GO:0005634	nucleus	A membrane-bounded organelle of eukaryotic cells in which chromosomes are housed and replicated. In most cells, the nucleus contains all of the cell's chromosomes except the organellar chromosomes, and is the site of RNA synthesis and processing. In some species, or in specialized cell types, RNA metabolism or DNA replication may be absent.	5.11579	4.90859	2.74107	3.18513	3.66399	3.18518	3.7228	4.89544	Unchanged
PB.10529.125	1.58526	3.8984	3.4173	0.00173641	0.110843	-1.38983	ENSMUSG00000007891.17	ENSMUSG00000007891.17	cathepsin D [Source:MGI Symbol;Acc:MGI:88562]	7	141929648	141941775	-1	Ctsd	protein_coding	GO:0006508	proteolysis	The hydrolysis of proteins into smaller polypeptides and/or amino acids by cleavage of their peptide bonds.	4.87165	4.72839	3.36095	3.94536	3.61827	2.84486	4.26596	4.04781	Unchanged
PB.13490.2075	-3.86489	-0.285062	-3.41646	0.00174032	0.110972	-1.27877	ENSMUSG00000112148.2	ENSMUSG00000112148.2	leukocyte immunoglobulin-like receptor, subfamily B, member 4A [Source:MGI Symbol;Acc:MGI:102701]	10	51367052	51372707	1	Lilrb4a	protein_coding	GO:0016020	membrane	A lipid bilayer along with all the proteins and protein complexes embedded in it an attached to it.	-0.297782	-0.297782	0.188695	-0.297782	2.83592	1.0619	1.05951	1.56457	Unchanged
[truncated: 55,435 more rows]
