# Supplementary material for: Promoter-associated RNA polymerase III shapes RNA polymerase II-dependent inflammatory gene expression during viral infection
Source: bioRxiv. 2026 Jul 15:2026.07.13.738346. Preprint. [Version 1] doi: 10.64898/2026.07.13.738346 (PMC13404804; doi:10.64898/2026.07.13.738346)
Supplement: Supplement 6 [file media-6.xlsx]

## Sheet: Supplemental Table 5
Supplemental Table 5
HSV-1-infected A549s, Differential Gene Expression analysis (Brf1 siRNA vs. Control siRNA)
Gene	baseMean	log2FoldChange	lfcSE	stat	p-value	adjusted p-value	gene_id
PEX10	25.8417	-0.574217	0.382445	-1.50144	0.133243	0.367365	ENSG00000157911
PEX14	16.4468	0.386742	0.480071	0.805594	0.420477	0.685447	ENSG00000142655
SPSB1	37.5101	0.271219	0.31395	0.863891	0.387648	0.659047	ENSG00000171621
TMEM51	34.1621	0.120435	0.322952	0.372919	0.709208	0.865822	ENSG00000171729
RER1	180.473	-0.553963	0.156087	-3.54906	0.000386604	0.00578883	ENSG00000157916
PANK4	10.9613	0.255575	0.567297	0.450513	0.65234	0.837384	ENSG00000157881
VPS13D	17.5771	-0.236879	0.488907	-0.484508	0.628026	0.826835	ENSG00000048707
GPR157	17.4769	-0.0187579	0.453374	-0.041374	0.966998	0.989296	ENSG00000180758
ZBTB40	21.0195	0.763538	0.408591	1.86871	0.0616631	0.22881	ENSG00000184677
PHACTR4	106.533	0.302357	0.199908	1.51248	0.130411	0.362269	ENSG00000204138
SLC9A1	29.8282	0.329021	0.345499	0.952306	0.340942	0.620731	ENSG00000090020
PAFAH2	17.3052	-0.131831	0.467508	-0.281987	0.777954	0.901152	ENSG00000158006
SLC25A33	23.4968	-0.583657	0.422639	-1.38098	0.167284	0.419759	ENSG00000171612
KAZN	14.6957	-0.0438316	0.520295	-0.0842438	0.932863	0.974405	ENSG00000189337
UBE4B	22.3947	-0.0427703	0.398134	-0.107427	0.91445	0.967195	ENSG00000130939
RRAGC	34.8803	0.505124	0.32496	1.55442	0.120085	0.346356	ENSG00000116954
RCC2	125.757	0.134064	0.180442	0.742976	0.457496	0.716199	ENSG00000179051
PSMB2	387.225	-0.642574	0.117008	-5.49172	3.98049295149847e-08	2.73847156974037e-06	ENSG00000126067
ZMYM4	39.2776	-0.568417	0.316356	-1.79677	0.0723728	0.251873	ENSG00000146463
RLF	48.1844	0.304285	0.276245	1.1015	0.270677	0.548359	ENSG00000117000
CLSPN	74.7075	0.381108	0.227863	1.67253	0.0944196	0.296083	ENSG00000092853
GNL2	92.8781	0.238616	0.213106	1.1197	0.26284	0.538154	ENSG00000134697
MYCBP	25.8586	0.555509	0.382865	1.45093	0.146801	0.388549	ENSG00000214114
SMIM12	56.1023	-0.288772	0.262233	-1.10121	0.270807	0.548359	ENSG00000163866
CZIB	50.2873	-0.0077599	0.291383	-0.0266313	0.978754	0.993289	ENSG00000162384
OSBPL9	71.2591	-0.0165855	0.229216	-0.0723574	0.942317	0.978469	ENSG00000117859
PARS2	10.9428	0.491976	0.603623	0.815039	0.41505	0.68118	ENSG00000162396
ZYG11B	49.2511	0.180494	0.278104	0.649015	0.516328	0.755896	ENSG00000162378
PLPP3	23.161	-0.412621	0.404261	-1.02068	0.307406	0.587134	ENSG00000162407
SNIP1	41.6925	0.61976	0.315041	1.96723	0.0491563	0.198852	ENSG00000163877
CPT2	16.6942	-0.0985324	0.475611	-0.20717	0.835877	0.930816	ENSG00000157184
FOXJ3	54.167	0.670671	0.268505	2.4978	0.0124968	0.078341	ENSG00000198815
TUT4	45.5062	0.489148	0.287165	1.70336	0.0884998	0.28525	ENSG00000134744
MAGOH	61.2937	0.0575484	0.247047	0.232945	0.815804	0.920865	ENSG00000162385
CDKN2C	31.1445	-0.40197	0.380687	-1.05591	0.291011	0.570675	ENSG00000123080
OMA1	13.2345	0.311199	0.539108	0.577249	0.563772	0.789508	ENSG00000162600
SLC35D1	24.1781	0.382304	0.398332	0.959762	0.337175	0.616912	ENSG00000116704
LRP8	124.316	0.703818	0.191812	3.66932	0.000243196	0.00402638	ENSG00000157193
USP1	83.7492	0.317004	0.214429	1.47836	0.139311	0.376749	ENSG00000162607
DNAJC6	12.8436	0.497444	0.528621	0.941023	0.346693	0.62548	ENSG00000116675
AK4	20.931	-0.187195	0.460624	-0.406394	0.684453	0.855572	ENSG00000162433
LEPROT	131.634	-0.0716625	0.189518	-0.37813	0.705334	0.864018	ENSG00000213625
ATG4C	13.7122	-0.116275	0.529992	-0.219391	0.826346	0.925508	ENSG00000125703
TTLL7	12.2519	0.304272	0.55343	0.549793	0.582461	0.799814	ENSG00000137941
ZNHIT6	41.4272	0.123041	0.315187	0.390374	0.69626	0.859875	ENSG00000117174
LMO4	50.1276	0.192857	0.277041	0.696133	0.486346	0.735634	ENSG00000143013
PRPF38A	72.2882	0.376448	0.239264	1.57336	0.115636	0.338034	ENSG00000134748
PIGK	68.6267	-0.0849027	0.244552	-0.347176	0.728459	0.876838	ENSG00000142892
DOCK7	39.792	0.670368	0.31094	2.15594	0.0310883	0.147297	ENSG00000116641
DNTTIP2	187.091	0.240757	0.160001	1.50472	0.132396	0.366022	ENSG00000067334
PKN2	59.8658	0.0479409	0.256137	0.187169	0.851528	0.937445	ENSG00000065243
ABCD3	116.35	-0.0468292	0.18457	-0.25372	0.799712	0.912241	ENSG00000117528
ZZZ3	20.9117	0.12924	0.415507	0.311043	0.755768	0.890693	ENSG00000036549
BCAR3	61.1095	0.0248011	0.266911	0.0929189	0.925968	0.972195	ENSG00000137936
CNN3	100.108	-0.508118	0.208369	-2.43855	0.0147465	0.0881674	ENSG00000117519
TLCD4	39.6438	-0.566186	0.308573	-1.83486	0.0665271	0.23978	ENSG00000152078
LRRC8D	59.5015	-0.112399	0.252361	-0.445392	0.656037	0.839483	ENSG00000171492
ARHGAP29	53.2975	0.291233	0.265808	1.09565	0.27323	0.551225	ENSG00000137962
COA7	52.4534	0.376515	0.267621	1.4069	0.159458	0.406319	ENSG00000162377
OLFML3	16.3963	-0.872917	0.494485	-1.76531	0.0775125	0.263579	ENSG00000116774
GCLM	428.62	-0.379999	0.11071	-3.43238	0.000598302	0.00807946	ENSG00000023909
TGFBR3	21.6241	0.177695	0.406412	0.437229	0.661945	0.841907	ENSG00000069702
PHTF1	31.5573	-0.117977	0.347299	-0.3397	0.734083	0.879192	ENSG00000116793
F3	13.6995	-0.0740287	0.505118	-0.146557	0.883482	0.953237	ENSG00000117525
MAN1A2	631.263	0.599358	0.347469	1.72493	0.0845408	0.277318	ENSG00000198162
CTTNBP2NL	34.8774	-0.358393	0.356777	-1.00453	0.315125	0.595226	ENSG00000143079
SLC35A3	23.8146	0.123871	0.387727	0.319479	0.749363	0.887211	ENSG00000117620
AGL	13.963	-0.51159	0.569846	-0.89777	0.369308	0.644769	ENSG00000162688
RNPC3	21.8184	0.640884	0.417231	1.53604	0.124528	0.353337	ENSG00000185946
SNX7	104.853	-0.349962	0.201196	-1.73941	0.0819624	0.27237	ENSG00000162627
SEC22B	20.1427	-0.076673	0.42174	-0.181801	0.855739	0.939579	ENSG00000265808
PTGFRN	18.1721	-0.463763	0.493663	-0.939432	0.347509	0.625811	ENSG00000134247
ZNF326	103.301	-0.154368	0.208472	-0.740477	0.459011	0.717396	ENSG00000162664
PIP5K1A	26.9782	-0.0577253	0.379239	-0.152214	0.879019	0.950931	ENSG00000143398
GDAP2	12.6651	0.235109	0.544065	0.432134	0.665644	0.84477	ENSG00000196505
WDR3	53.2486	0.152205	0.271767	0.560056	0.575441	0.797661	ENSG00000065183
SCNM1	58.4186	0.10086	0.254493	0.396317	0.691871	0.857868	ENSG00000163156
SRGAP2C	15.0916	0.298628	0.480576	0.621396	0.534339	0.769757	ENSG00000171943
TTF2	40.1123	0.33627	0.320141	1.05038	0.293543	0.572837	ENSG00000116830
MAGI3	31.6478	-0.177803	0.33927	-0.524076	0.600226	0.810171	ENSG00000081026
GABPB2	12.5966	0.627043	0.535166	1.17168	0.241325	0.512051	ENSG00000143458
CSF1	39.1096	-0.103097	0.30523	-0.337768	0.735538	0.879639	ENSG00000184371
MPC2	197.302	-0.793392	0.15643	-5.07186	3.93946382383502e-07	1.98572379476674e-05	ENSG00000143158
FIRRM	23.5152	0.433223	0.394736	1.0975	0.272423	0.550469	ENSG00000000460
LAMC1	112.659	0.582411	0.185212	3.14456	0.00166334	0.0177528	ENSG00000135862
NME7	92.1113	-0.69494	0.217223	-3.1992	0.00137809	0.0153477	ENSG00000143156
POU2F1	79.3621	0.555909	0.221739	2.50705	0.0121745	0.0768986	ENSG00000143190
TPR	200.974	0.38126	0.152842	2.49447	0.0126144	0.0786367	ENSG00000047410
METTL18	19.382	-0.191457	0.456016	-0.419846	0.674598	0.850142	ENSG00000171806
LAMC2	42.1683	-0.524941	0.331473	-1.58366	0.113271	0.33333	ENSG00000058085
NUF2	63.8032	0.566006	0.243492	2.32453	0.0200968	0.109955	ENSG00000143228
NR5A2	56.0727	-0.348043	0.27673	-1.2577	0.208502	0.475042	ENSG00000116833
SCYL3	21.502	0.956078	0.408745	2.33906	0.0193325	0.107267	ENSG00000000457
TARBP1	44.4926	-0.0694204	0.284791	-0.243759	0.807417	0.916922	ENSG00000059588
TFB2M	92.2446	-0.17591	0.207075	-0.849498	0.395604	0.665556	ENSG00000162851
LYPLAL1	98.4432	-0.248677	0.205143	-1.21221	0.225431	0.495257	ENSG00000143353
MPZL1	201.463	-0.344386	0.155358	-2.21673	0.0266417	0.132908	ENSG00000197965
INTS7	48.4653	-0.346484	0.282878	-1.22485	0.220632	0.489627	ENSG00000143493
GPATCH2	84.4335	0.0139104	0.21947	0.0633818	0.949462	0.981505	ENSG00000092978
RHOU	24.852	0.00266105	0.378126	0.00703747	0.994385	0.997498	ENSG00000116574
SPATA17	13.2867	-1.39397	0.578811	-2.40834	0.0160252	0.0936676	ENSG00000162814
DTL	77.9888	0.390353	0.22771	1.71425	0.0864822	0.28124	ENSG00000143476
SOAT1	48.1878	-0.6623	0.283072	-2.33969	0.0192998	0.107223	ENSG00000057252
CNST	21.7977	-0.44142	0.43858	-1.00647	0.314188	0.594358	ENSG00000162852
NID1	14.9772	-0.143454	0.501025	-0.286321	0.774632	0.900182	ENSG00000116962
ZNF678	19.8772	1.05873	0.443954	2.38477	0.0170897	0.0981985	ENSG00000181450
RRP15	114.658	0.114268	0.197153	0.57959	0.562191	0.788896	ENSG00000067533
PTPN14	83.0158	0.744727	0.2231	3.33809	0.000843577	0.0105751	ENSG00000152104
NEK2	74.8677	-0.0961804	0.236455	-0.40676	0.684184	0.855572	ENSG00000117650
C1orf53	20.2832	-0.377996	0.422476	-0.894715	0.370939	0.646047	ENSG00000203724
TOMM20	370.709	-0.0934811	0.11777	-0.793761	0.427335	0.691093	ENSG00000173726
TADA1	26.5181	-0.210233	0.368062	-0.571189	0.567871	0.791986	ENSG00000152382
DHX9	246.279	0.155363	0.135574	1.14597	0.251809	0.524856	ENSG00000135829
BTF3L4	119.821	-0.10043	0.191989	-0.523104	0.600902	0.810292	ENSG00000134717
COP1	61.5035	-0.252773	0.260559	-0.970116	0.331989	0.611625	ENSG00000143207
GNPAT	96.9103	-0.126822	0.205969	-0.615732	0.538071	0.77347	ENSG00000116906
TGFB2	21.546	-0.739994	0.41815	-1.76968	0.0767798	0.261812	ENSG00000092969
ODR4	57.6901	0.254252	0.259165	0.981043	0.326571	0.606558	ENSG00000157181
NSL1	165.832	0.0374845	0.159596	0.234871	0.814308	0.920641	ENSG00000117697
GALNT2	194.425	-0.311968	0.161986	-1.9259	0.0541173	0.210635	ENSG00000143641
SPRTN	38.9398	0.287608	0.315897	0.91045	0.362585	0.639123	ENSG00000010072
PPP2R5A	52.4071	-0.251903	0.27159	-0.927512	0.353661	0.631079	ENSG00000066027
PLA2G4A	49.1192	-0.883623	0.283281	-3.11924	0.00181317	0.0190112	ENSG00000116711
LPGAT1	137.46	-0.124874	0.171595	-0.727726	0.466782	0.723295	ENSG00000123684
TATDN3	23.8109	0.0208688	0.403148	0.0517645	0.958716	0.985466	ENSG00000203705
ZNF672	33.3155	-0.509692	0.354163	-1.43914	0.15011	0.39365	ENSG00000171161
LAMB3	20.7353	-0.0174428	0.434345	-0.0401588	0.967967	0.989442	ENSG00000196878
ANGEL2	39.7372	0.0708364	0.305431	0.231923	0.816598	0.920865	ENSG00000174606
EXOC8	29.0834	-0.0354514	0.358982	-0.0987552	0.921333	0.97064	ENSG00000116903
NEK7	40.1687	-0.0625355	0.299228	-0.208989	0.834457	0.930149	ENSG00000151414
RPS6KC1	25.0296	-0.179879	0.378341	-0.475442	0.634472	0.829896	ENSG00000136643
NUP133	55.26	0.0292222	0.264419	0.110515	0.912001	0.966084	ENSG00000069248
PGBD2	13.2356	0.669765	0.53074	1.26195	0.206968	0.473136	ENSG00000185220
FLVCR1	83.4089	0.345422	0.216011	1.5991	0.109799	0.326036	ENSG00000162769
ZNF670	14.4819	0.431542	0.499078	0.864679	0.387215	0.659025	ENSG00000277462
ADSS2	139.643	0.0460863	0.173083	0.266268	0.790033	0.906914	ENSG00000035687
ST7L	23.1701	0.387361	0.39766	0.974101	0.330006	0.610044	ENSG00000007341
XPR1	54.6407	-0.928561	0.279616	-3.32084	0.000897454	0.0110126	ENSG00000143324
SDCCAG8	71.7207	-0.36182	0.236794	-1.52799	0.126514	0.356328	ENSG00000054282
SLC35F3	40.4605	-0.266312	0.304277	-0.875229	0.381449	0.65474	ENSG00000183780
ZNF281	425.216	0.365949	0.114099	3.20729	0.00133993	0.0150478	ENSG00000162702
ARID4B	209.561	0.302933	0.173792	1.74308	0.0813203	0.271299	ENSG00000054267
SH3BP5L	13.3762	-0.185662	0.5158	-0.359949	0.718885	0.872118	ENSG00000175137
CDC7	16.6074	-0.0851776	0.465205	-0.183097	0.854722	0.939318	ENSG00000097046
SMYD3	32.6048	-0.252141	0.346655	-0.727356	0.467008	0.723426	ENSG00000185420
KCTD3	85.0368	-0.0840214	0.224019	-0.375065	0.707612	0.865338	ENSG00000136636
ZC3H12A	70.6867	0.509959	0.24461	2.08479	0.0370888	0.167	ENSG00000163874
CAMK2N1	249.442	-0.39092	0.140609	-2.78019	0.00543279	0.0429428	ENSG00000162545
MUL1	40.8972	-0.235788	0.309355	-0.762193	0.445945	0.706292	ENSG00000090432
CDA	30.7447	-0.779151	0.353842	-2.20197	0.0276672	0.136685	ENSG00000158825
PINK1	28.8082	0.143591	0.354072	0.405542	0.685079	0.855572	ENSG00000158828
LRRC40	45.8455	0.100787	0.297109	0.339225	0.734441	0.879192	ENSG00000066557
ANKRD13C	26.4824	-0.0286551	0.371627	-0.0771073	0.938538	0.977774	ENSG00000118454
ID3	1489.14	0.537229	0.0795072	6.75699	1.40892350360547e-11	2.24150923651732e-09	ENSG00000117318
RPL11	3647.18	0.00445254	0.086593	0.0514192	0.958992	0.985611	ENSG00000142676
PITHD1	60.7446	0.282929	0.248958	1.13645	0.255768	0.530068	ENSG00000057757
GALE	109.399	-0.407618	0.196063	-2.07902	0.0376154	0.169095	ENSG00000117308
DUSP23	181.951	-0.133589	0.158815	-0.841159	0.400259	0.668871	ENSG00000158716
ATP1A1	159.603	-0.513308	0.168761	-3.04162	0.00235308	0.0232161	ENSG00000163399
ZBTB41	14.7552	-0.0708211	0.492716	-0.143736	0.885709	0.954518	ENSG00000177888
EFNA4	36.4924	-0.312269	0.320485	-0.974363	0.329876	0.609915	ENSG00000243364
EFNA1	50.0525	0.3975	0.275927	1.4406	0.149699	0.392945	ENSG00000169242
SLC50A1	31.3993	-0.26563	0.360032	-0.737797	0.460638	0.718697	ENSG00000169241
PGD	1096.24	0.165889	0.116682	1.42172	0.155109	0.399627	ENSG00000142657
CENPS	29.8562	0.501355	0.353581	1.41793	0.15621	0.40091	ENSG00000175279
DFFA	93.2159	0.0185539	0.214861	0.0863529	0.931186	0.973658	ENSG00000160049
SNRPE	416.337	-0.267534	0.116996	-2.28669	0.0222137	0.117633	ENSG00000182004
FAM89A	67.7717	0.63856	0.245587	2.60014	0.00931855	0.0632528	ENSG00000182118
C1orf131	90.7546	-0.0772904	0.206712	-0.373903	0.708476	0.865679	ENSG00000143633
TOE1	30.8884	0.270442	0.33718	0.802071	0.422512	0.686963	ENSG00000132773
MMACHC	14.3558	0.19342	0.523181	0.369701	0.711606	0.867213	ENSG00000132763
ENSG00000259865	12.1667	0.632055	0.549389	1.15047	0.24995	0.522586	ENSG00000259865
EEIG2	20.1682	-0.210486	0.42469	-0.495623	0.620161	0.822197	ENSG00000162636
HENMT1	11.7225	-1.42257	0.607289	-2.34249	0.0191556	0.106814	ENSG00000162639
PRPF38B	168.232	0.48717	0.171557	2.83969	0.0045157	0.0379363	ENSG00000134186
STXBP3	60.7836	-0.24891	0.248625	-1.00115	0.316755	0.596634	ENSG00000116266
TMEM167B	27.2647	-0.453553	0.376552	-1.20449	0.228401	0.499266	ENSG00000215717
DAP3	195.571	-0.0139208	0.158053	-0.0880765	0.929816	0.97331	ENSG00000132676
KHDC4	94.7911	1.06787	0.220106	4.85161	1.2246217630438e-06	5.21719614699248e-05	ENSG00000132680
SSR2	303.29	-0.330131	0.129126	-2.55666	0.0105682	0.0694678	ENSG00000163479
UBQLN4	15.491	0.12382	0.502662	0.246328	0.805428	0.915787	ENSG00000160803
SMG5	44.7206	0.801746	0.298785	2.68335	0.00728884	0.0530107	ENSG00000198952
CCT3	863.123	-0.305929	0.0974309	-3.13996	0.00168973	0.0179591	ENSG00000163468
MEX3A	15.3408	-0.324718	0.490524	-0.661981	0.507983	0.750729	ENSG00000254726
IGSF3	31.1434	-1.41457	0.379445	-3.728	0.000193009	0.0033883	ENSG00000143061
COA6	148.003	-0.560775	0.170872	-3.28185	0.00103128	0.0122947	ENSG00000168275
AHCTF1	64.9143	0.345983	0.244135	1.41718	0.15643	0.401101	ENSG00000153207
PSMD4	186.367	-0.368296	0.15406	-2.39061	0.0168205	0.0970347	ENSG00000159352
TAGLN2	999.372	-0.524576	0.11152	-4.70388	2.55264109863639e-06	9.34927757781142e-05	ENSG00000158710
H6PD	12.3166	-0.231064	0.554553	-0.416667	0.676922	0.850973	ENSG00000049239
DDOST	146.74	-0.392682	0.171728	-2.28665	0.0222164	0.117633	ENSG00000244038
ZNF692	19.4825	0.389001	0.424005	0.917445	0.35891	0.635557	ENSG00000171163
PRXL2B	17.0616	0.128259	0.474033	0.27057	0.786722	0.905793	ENSG00000157870
DPM3	46.4522	-0.562363	0.293197	-1.91804	0.0551064	0.213425	ENSG00000179085
PLOD1	52.7394	-0.29809	0.268492	-1.11024	0.266896	0.543398	ENSG00000083444
RBBP4	177.358	0.0884774	0.164733	0.537095	0.591202	0.803473	ENSG00000162521
SYNC	36.5602	0.152182	0.317469	0.479359	0.631683	0.828802	ENSG00000162520
NHSL3	77.8236	-0.268448	0.227919	-1.17782	0.238868	0.509778	ENSG00000162522
S100PBP	31.2306	-0.0792014	0.33791	-0.234386	0.814685	0.920862	ENSG00000116497
TMEM54	49.2943	-0.638138	0.283002	-2.25489	0.0241404	0.124581	ENSG00000121900
UFC1	147.722	-0.483407	0.174633	-2.76813	0.00563784	0.0440556	ENSG00000143222
PPOX	16.6496	0.375872	0.45844	0.819892	0.412277	0.67816	ENSG00000143224
B4GALT3	54.2594	-0.30195	0.264029	-1.14362	0.25278	0.525587	ENSG00000158850
MFN2	33.1056	-0.156996	0.343299	-0.457316	0.647444	0.835261	ENSG00000116688
ZMPSTE24	126.288	-0.12442	0.192673	-0.645757	0.518436	0.758001	ENSG00000084073
AUNIP	13.8667	0.48587	0.499053	0.973584	0.330263	0.610131	ENSG00000127423
TMEM53	19.2112	-0.323424	0.442442	-0.730998	0.46478	0.721974	ENSG00000126106
KIF2C	43.9098	0.462385	0.290696	1.59061	0.111697	0.33013	ENSG00000142945
RPS8	6729.77	0.315691	0.0869985	3.6287	0.000284854	0.00457473	ENSG00000142937
EIF2B3	38.2909	-0.228847	0.310007	-0.7382	0.460393	0.718534	ENSG00000070785
HECTD3	25.4933	0.178041	0.381263	0.466977	0.640516	0.832144	ENSG00000126107
UROD	41.549	-0.328443	0.30449	-1.07867	0.280736	0.558676	ENSG00000126088
NOL9	65.3601	0.0813326	0.243482	0.33404	0.73835	0.881036	ENSG00000162408
LRRC8C	28.1457	0.00535902	0.360491	0.0148659	0.988139	0.996162	ENSG00000171488
HEATR1	120.703	0.26595	0.181448	1.46571	0.142728	0.382974	ENSG00000119285
STX12	48.6048	-0.00290109	0.27409	-0.0105844	0.991555	0.996842	ENSG00000117758
PPP1R8	78.4593	0.00878992	0.230021	0.0382135	0.969517	0.990285	ENSG00000117751
RPA2	54.5526	-0.0430778	0.276227	-0.155951	0.876072	0.94969	ENSG00000117748
ATP13A2	18.629	-0.459388	0.444421	-1.03368	0.301286	0.5807	ENSG00000159363
CCN1	298.584	0.496844	0.138047	3.5991	0.00031932	0.00498668	ENSG00000142871
TAF1A	16.668	0.61358	0.463398	1.32409	0.185474	0.444009	ENSG00000143498
MIA3	60.0255	0.408174	0.254147	1.60605	0.108263	0.323177	ENSG00000154305
AIDA	12.5502	-0.463527	0.534509	-0.867201	0.385832	0.657827	ENSG00000186063
BROX	50.868	-0.503906	0.272873	-1.84667	0.0647957	0.235395	ENSG00000162819
ZNF691	13.3512	0.153569	0.520253	0.295182	0.767855	0.897108	ENSG00000164011
DISP1	22.7351	0.160818	0.405184	0.396901	0.691441	0.857712	ENSG00000154309
PHGDH	22.2721	-0.178253	0.401115	-0.444393	0.656758	0.839845	ENSG00000092621
LRRC47	82.9807	-0.0652039	0.218513	-0.298398	0.765399	0.895678	ENSG00000130764
DENND4B	41.4829	0.285873	0.293647	0.973524	0.330293	0.610131	ENSG00000198837
CRTC2	22.2197	0.262181	0.411453	0.637207	0.52399	0.762631	ENSG00000160741
JTB	102.463	-0.818578	0.211018	-3.87919	0.000104804	0.00208015	ENSG00000143543
RAB13	77.7722	-0.402734	0.224124	-1.79693	0.0723474	0.251873	ENSG00000143545
RPS27	2184.3	0.359785	0.116376	3.09156	0.00199107	0.0202528	ENSG00000177954
C1orf52	57.6646	0.231546	0.250841	0.923077	0.355967	0.632626	ENSG00000162642
CEP104	37.9753	-0.31753	0.321192	-0.988598	0.32286	0.602742	ENSG00000116198
ACP6	20.143	-0.848281	0.442722	-1.91606	0.055358	0.213992	ENSG00000162836
FDPS	159.906	-0.289811	0.164744	-1.75915	0.0785517	0.265505	ENSG00000160752
GPSM2	20.4516	0.117467	0.427646	0.274684	0.783559	0.90415	ENSG00000121957
RO60	99.8218	0.702751	0.196325	3.57953	0.000344207	0.00529413	ENSG00000116747
EBNA1BP2	331.021	0.0086594	0.124669	0.0694591	0.944624	0.979513	ENSG00000117395
WARS2	18.421	-0.123136	0.442848	-0.278055	0.78097	0.902899	ENSG00000116874
PACC1	28.135	-0.104714	0.362593	-0.288793	0.77274	0.899636	ENSG00000065600
FAM76A	22.4837	0.35595	0.409724	0.868756	0.38498	0.657539	ENSG00000009780
GLRX2	128.427	-0.399583	0.186822	-2.13884	0.0324483	0.152306	ENSG00000023572
RCOR3	78.8084	0.439648	0.255834	1.71849	0.0857078	0.279973	ENSG00000117625
POGK	57.5092	0.391259	0.252632	1.54873	0.121446	0.34823	ENSG00000143157
MEAF6	83.95	-0.0610458	0.220197	-0.277233	0.781601	0.903219	ENSG00000163875
PPT1	130.649	0.192086	0.186463	1.03015	0.302938	0.582644	ENSG00000131238
LGALS8	63.6305	-0.11766	0.257974	-0.456094	0.648322	0.835261	ENSG00000116977
MRPL20	384.246	-0.0764057	0.116651	-0.654991	0.512473	0.753176	ENSG00000242485
VWA1	19.7822	-1.06691	0.472975	-2.25574	0.0240867	0.12443	ENSG00000179403
ABCB10	49.4635	0.103421	0.27392	0.377558	0.705759	0.864018	ENSG00000135776
URB2	37.2393	0.379334	0.30822	1.23072	0.218426	0.486796	ENSG00000135763
OTUD3	16.8574	-0.0176917	0.47155	-0.0375181	0.970072	0.990285	ENSG00000169914
MKNK1	26.9323	-0.225363	0.370232	-0.608707	0.542719	0.776918	ENSG00000079277
ATP6V0B	252.564	-0.0583813	0.133888	-0.436044	0.662805	0.842585	ENSG00000117410
CCDC24	13.5928	-0.383955	0.537158	-0.71479	0.474739	0.728983	ENSG00000159214
FNDC10	14.0121	0.55518	0.5082	1.09244	0.274638	0.552679	ENSG00000228594
NADK	15.1215	-0.18777	0.489773	-0.383381	0.701437	0.861953	ENSG00000008130
DR1	67.8799	-0.425824	0.246725	-1.72591	0.0843638	0.276916	ENSG00000117505
MAPKAPK2	92.5214	-0.201004	0.205823	-0.976584	0.328775	0.608763	ENSG00000162889
C1orf116	18.5772	-0.865352	0.475134	-1.82128	0.0685647	0.243844	ENSG00000182795
SH3BGRL3	418.538	-0.43029	0.116613	-3.68989	0.000224347	0.00379452	ENSG00000142669
PEF1	110.9	-0.628524	0.213283	-2.94691	0.0032097	0.0293105	ENSG00000162517
ORC1	27.0608	-0.0648122	0.365296	-0.177424	0.859176	0.941367	ENSG00000085840
SDE2	56.4554	0.419276	0.260613	1.60881	0.107658	0.322215	ENSG00000143751
ACBD3	153.22	-0.0625189	0.179668	-0.347968	0.727864	0.876237	ENSG00000182827
NVL	59.7275	0.628414	0.275857	2.27805	0.0227239	0.119388	ENSG00000143748
CNIH4	647.477	0.0975231	0.10244	0.952005	0.341094	0.620731	ENSG00000143771
PABPC4	342.638	0.435723	0.135062	3.2261	0.00125491	0.0143648	ENSG00000090621
ENSA	122.661	-0.516296	0.186586	-2.76707	0.0056563	0.0440984	ENSG00000143420
GOLPH3L	35.4347	-0.445211	0.350984	-1.26846	0.204632	0.4698	ENSG00000143457
HORMAD1	24.6238	0.375466	0.389349	0.964342	0.334875	0.614468	ENSG00000143452
MCL1	322.784	0.0239862	0.13466	0.178124	0.858626	0.941068	ENSG00000143384
C1orf35	92.0984	0.586702	0.211971	2.76784	0.00564283	0.0440593	ENSG00000143793
MRPL55	86.9877	-0.405012	0.216616	-1.86972	0.0615225	0.228371	ENSG00000162910
IBA57	14.3648	0.844979	0.504729	1.67412	0.0941066	0.295192	ENSG00000181873
TRIM11	66.1646	0.352143	0.24459	1.43973	0.149943	0.393384	ENSG00000154370
PPIH	134.39	-0.160327	0.181683	-0.882454	0.377531	0.652236	ENSG00000171960
YBX1	3254.63	0.510457	0.0890501	5.73224	9.9112129644312e-09	7.94613940187704e-07	ENSG00000065978
P3H1	32.8222	-0.0748769	0.334205	-0.224045	0.822722	0.923997	ENSG00000117385
STPG1	13.9852	0.383723	0.513271	0.747603	0.4547	0.713683	ENSG00000001460
RCAN3	26.1401	-0.561007	0.384312	-1.45977	0.144353	0.38517	ENSG00000117602
ASH1L	142.677	0.400271	0.184546	2.16895	0.0300865	0.143822	ENSG00000116539
TXLNA	58.2694	0.84707	0.260613	3.2503	0.00115283	0.0133844	ENSG00000084652
MARCKSL1	363.118	-0.272353	0.121186	-2.2474	0.0246147	0.125754	ENSG00000175130
SLC16A4	76.2567	-1.15984	0.239026	-4.85235	1.22007471571721e-06	5.21719614699248e-05	ENSG00000168679
LAMTOR5	252.852	-0.753997	0.144251	-5.22699	1.72288473648691e-07	9.7457846593943e-06	ENSG00000134248
YTHDF2	173.291	0.0067404	0.160628	0.0419628	0.966528	0.989296	ENSG00000198492
MECR	25.2679	0.000664951	0.386724	0.00171945	0.998628	0.999021	ENSG00000116353
C1orf115	13.1598	0.0896408	0.533795	0.167931	0.866637	0.944211	ENSG00000162817
DARS2	38.2179	-0.189503	0.320714	-0.590879	0.554602	0.785353	ENSG00000117593
PFDN2	367.757	-0.0387408	0.133314	-0.290599	0.771358	0.899241	ENSG00000143256
NIT1	52.185	-0.197569	0.268686	-0.735315	0.462147	0.720059	ENSG00000158793
DEDD	45.9746	0.221769	0.292705	0.757652	0.448659	0.708805	ENSG00000158796
AKIRIN1	227.363	0.400246	0.144316	2.77339	0.00554751	0.0435839	ENSG00000174574
NDUFS5	296.672	-0.734007	0.151676	-4.83932	1.30282230356936e-06	5.50428908503868e-05	ENSG00000168653
LRIF1	74.1077	0.1071	0.236808	0.452263	0.651079	0.836605	ENSG00000121931
DRAM2	52.4939	-0.592891	0.270824	-2.18921	0.0285817	0.139177	ENSG00000156171
ARNT	28.383	0.280006	0.376402	0.743903	0.456935	0.715442	ENSG00000143437
PARP1	184.191	0.288592	0.151384	1.90636	0.0566041	0.21667	ENSG00000143799
NDUFS2	208.564	0.24015	0.14581	1.647	0.0995571	0.306105	ENSG00000158864
PRDX1	3127.98	-0.713911	0.0750566	-9.51164	1.87688963045657e-21	1.73731729248261e-18	ENSG00000117450
NASP	303.447	0.675197	0.125857	5.3648	8.10377182472153e-08	5.09337066168609e-06	ENSG00000132780
GPBP1L1	65.5078	0.0181313	0.244692	0.0740986	0.940932	0.977959	ENSG00000159592
TMEM69	31.0616	0.0371291	0.350737	0.10586	0.915693	0.967981	ENSG00000159596
SERBP1	467.122	-0.0645664	0.111892	-0.577041	0.563912	0.789508	ENSG00000142864
MIER1	74.126	0.557439	0.226493	2.46118	0.013848	0.0842226	ENSG00000198160
UCHL5	99.0304	0.187214	0.202243	0.925684	0.35461	0.631959	ENSG00000116750
RNF19B	68.7102	0.17457	0.237735	0.734303	0.462764	0.720575	ENSG00000116514
GMEB1	24.995	0.747914	0.403172	1.85507	0.0635857	0.232888	ENSG00000162419
CC2D1B	13.9831	0.523841	0.516494	1.01422	0.310476	0.590235	ENSG00000154222
LRRC8B	25.07	0.330574	0.389286	0.849182	0.39578	0.665556	ENSG00000197147
CAP1	415.32	-0.307679	0.118843	-2.58896	0.00962657	0.0646982	ENSG00000131236
EPHB2	55.7701	-0.234977	0.269502	-0.871891	0.383268	0.656036	ENSG00000133216
CDK11B	44.973	0.501847	0.28763	1.74476	0.0810259	0.270849	ENSG00000248333
AKR1A1	86.0128	-0.464872	0.22817	-2.03739	0.0416107	0.179373	ENSG00000117448
CTSS	31.2222	-0.288352	0.34277	-0.841241	0.400213	0.668871	ENSG00000163131
LIN9	33.4208	-0.180879	0.329458	-0.54902	0.582992	0.800014	ENSG00000183814
RBMXL1	10.9733	0.0909936	0.591199	0.153914	0.877678	0.950491	ENSG00000213516
AHDC1	52.9443	-0.228886	0.274934	-0.832514	0.405119	0.672249	ENSG00000126705
IFI6	60.6484	0.410047	0.271036	1.51289	0.130308	0.362115	ENSG00000126709
PTGS2	130.352	-0.567235	0.185751	-3.05374	0.00226006	0.0225166	ENSG00000073756
DDAH1	32.612	0.0515947	0.338639	0.152359	0.878904	0.950931	ENSG00000153904
NOC2L	139.59	-0.134349	0.197786	-0.679263	0.496971	0.74381	ENSG00000188976
ENSG00000272512	19.6059	1.67095	0.452603	3.69186	0.00022262	0.00377787	ENSG00000272512
HES4	56.437	0.22348	0.253273	0.882369	0.377577	0.652236	ENSG00000188290
ISG15	70.3786	0.560723	0.270948	2.06948	0.0385007	0.171111	ENSG00000187608
MRPL37	151.211	-0.361218	0.171657	-2.1043	0.0353525	0.161225	ENSG00000116221
COG2	41.5243	0.339376	0.29718	1.14199	0.253459	0.52657	ENSG00000135775
C1orf198	60.0443	0.780068	0.24837	3.14075	0.00168513	0.017929	ENSG00000119280
EFCAB14	85.67	0.127957	0.216637	0.590653	0.554753	0.785353	ENSG00000159658
DUSP12	101.503	0.197927	0.203543	0.97241	0.330846	0.610739	ENSG00000081721
TRAF5	25.3817	0.197377	0.378882	0.520947	0.602404	0.810647	ENSG00000082512
SLC30A1	90.4576	-0.105017	0.216123	-0.485911	0.62703	0.826751	ENSG00000170385
ATF6	84.9527	-0.0214433	0.211325	-0.101471	0.919177	0.96975	ENSG00000118217
RABGGTB	116.878	0.479237	0.192648	2.48764	0.0128595	0.0799361	ENSG00000137955
DENND1B	32.3348	0.881104	0.358743	2.45608	0.014046	0.0849771	ENSG00000213047
CDC20	218.39	0.0423073	0.15046	0.281187	0.778567	0.901459	ENSG00000117399
ELOVL1	131.112	-0.699979	0.189098	-3.70168	0.00021418	0.00366518	ENSG00000066322
MED8	42.1261	-0.486454	0.33008	-1.47375	0.140549	0.37928	ENSG00000159479
AMPD2	29.8778	0.318981	0.361964	0.881251	0.378182	0.652278	ENSG00000116337
ASPM	119.024	0.216378	0.19786	1.09359	0.274136	0.552176	ENSG00000066279
AKT3	54.1603	0.181727	0.265886	0.683479	0.494304	0.742989	ENSG00000117020
C1orf174	46.6054	-0.179033	0.317664	-0.563591	0.573032	0.795883	ENSG00000198912
IQGAP3	27.2182	0.942125	0.369372	2.55062	0.0107533	0.0699617	ENSG00000183856
NAXE	209.376	-0.545361	0.155434	-3.50863	0.000450428	0.00652146	ENSG00000163382
BCAN-AS1	12.6973	1.12383	0.587647	1.91243	0.055821	0.215047	ENSG00000272068
CRABP2	43.3309	1.50836	0.303653	4.96738	6.78634155267229e-07	3.14084225860497e-05	ENSG00000143320
METTL25B	16.0235	0.0310877	0.474145	0.0655657	0.947724	0.981161	ENSG00000143303
MRPL24	189.962	-0.641026	0.169306	-3.7862	0.000152971	0.00283387	ENSG00000143314
PRCC	132.958	0.0451236	0.174734	0.258241	0.796221	0.909992	ENSG00000143294
RNF11	72.7464	-0.409116	0.235823	-1.73484	0.0827691	0.273836	ENSG00000123091
C1orf159	11.7104	-0.245689	0.55377	-0.443666	0.657284	0.8399	ENSG00000131591
SAMD11	27.1914	-0.406135	0.391197	-1.03818	0.299184	0.579033	ENSG00000187634
SASS6	42.4562	0.760104	0.307618	2.47093	0.0134761	0.0824188	ENSG00000156876
DBT	30.7821	0.324145	0.348085	0.931223	0.351738	0.629088	ENSG00000137992
RTCA	53.5	-0.402527	0.279942	-1.43789	0.150465	0.39374	ENSG00000137996
KHDRBS1	463.937	-0.0934128	0.11493	-0.812783	0.416343	0.682092	ENSG00000121774
TMEM39B	32.1152	-0.129394	0.33745	-0.383447	0.701388	0.861953	ENSG00000121775
KPNA6	145.745	0.0239488	0.170806	0.140211	0.888493	0.956102	ENSG00000025800
CCDC28B	12.6032	-0.537209	0.53983	-0.995145	0.319666	0.59928	ENSG00000160050
DDX20	34.6023	0.191423	0.331802	0.57692	0.563993	0.789508	ENSG00000064703
RPL5	3987.07	0.133923	0.0708729	1.88962	0.0588082	0.221937	ENSG00000122406
DIPK1A	27.8879	-1.02513	0.391989	-2.61521	0.00891714	0.0610477	ENSG00000154511
MTF2	75.1414	0.193844	0.225016	0.861469	0.38898	0.659989	ENSG00000143033
ECE1	77.545	-1.09692	0.233814	-4.69141	2.71323947723271e-06	9.83138945095496e-05	ENSG00000117298
CRYZ	138.251	-0.399827	0.179905	-2.22243	0.0262542	0.13162	ENSG00000116791
TYW3	80.0139	0.0844258	0.22425	0.376482	0.706559	0.864828	ENSG00000162623
H2AC20	24.144	1.16724	0.406383	2.87226	0.00407541	0.035166	ENSG00000184260
BOLA1	29.3708	-0.17835	0.368472	-0.484025	0.628368	0.826835	ENSG00000178096
SF3B4	365.46	0.511654	0.14458	3.5389	0.000401793	0.00595588	ENSG00000143368
TMEM9	153.243	-0.761743	0.172718	-4.41034	1.03210639003238e-05	0.000320095	ENSG00000116857
MTR	32.8956	0.0713907	0.33049	0.216015	0.828976	0.926965	ENSG00000116984
SRP9	297.8	-0.457683	0.130696	-3.5019	0.000461946	0.00661538	ENSG00000143742
EPHX1	242.679	-0.407766	0.161955	-2.51778	0.0118097	0.0750136	ENSG00000143819
SRM	224.245	0.242651	0.144338	1.68113	0.0927373	0.293155	ENSG00000116649
EXOSC10	98.1355	0.551465	0.206022	2.67672	0.00743462	0.0537317	ENSG00000171824
SYF2	118.392	0.329758	0.187456	1.75912	0.0785566	0.265505	ENSG00000117614
RSRP1	127.909	0.97497	0.218242	4.46738	7.91832486955997e-06	0.00025595	ENSG00000117616
TMEM50A	217.459	-0.398488	0.145836	-2.73244	0.00628677	0.0475571	ENSG00000183726
MACO1	27.0396	0.0948692	0.369971	0.256423	0.797624	0.910954	ENSG00000204178
TSEN15	139.071	0.0235428	0.178945	0.131564	0.895329	0.959402	ENSG00000198860
PTP4A2	332.748	-0.104961	0.12964	-0.809636	0.41815	0.683403	ENSG00000184007
HYI	13.003	-0.30065	0.538837	-0.557961	0.576871	0.797864	ENSG00000178922
SNAP47	37.6441	-0.389707	0.328365	-1.18681	0.235302	0.506084	ENSG00000143740
B4GALT2	58.1208	-0.150445	0.260397	-0.577754	0.56343	0.789508	ENSG00000117411
RBM15	35.7614	0.655318	0.330534	1.9826	0.0474117	0.194813	ENSG00000162775
JMJD4	36.2159	-0.064574	0.323345	-0.199706	0.84171	0.933065	ENSG00000081692
MTX1	16.3386	0.271405	0.461707	0.587828	0.556648	0.785729	ENSG00000173171
ARL8A	113.5	-0.541771	0.192938	-2.80801	0.00498491	0.0405402	ENSG00000143862
SNX27	90.8907	-0.144901	0.220673	-0.656632	0.511418	0.752356	ENSG00000143376
MRPL9	189.494	0.0930798	0.149085	0.624342	0.532403	0.767837	ENSG00000143436
THEM4	46.2789	-0.0317782	0.283763	-0.111988	0.910833	0.96581	ENSG00000159445
S100A10	3883.01	-0.290601	0.0820647	-3.54112	0.000398437	0.00593111	ENSG00000197747
STIL	38.2554	0.57543	0.327123	1.75906	0.0785667	0.265505	ENSG00000123473
NCDN	16.621	-0.00794314	0.458898	-0.0173092	0.98619	0.995934	ENSG00000020129
CCSAP	25.8686	-0.14661	0.375169	-0.390784	0.695957	0.859864	ENSG00000154429
SNHG3	312.915	0.794543	0.134767	5.89568	3.73137889051647e-09	3.39589036228567e-07	ENSG00000242125
TRNAU1AP	50.8316	0.204748	0.267911	0.764238	0.444725	0.705656	ENSG00000180098
GOLT1A	14.1216	-1.93151	0.635537	-3.03918	0.00237221	0.0233055	ENSG00000174567
GLMN	30.8268	0.429381	0.346369	1.23966	0.2151	0.483262	ENSG00000174842
RPAP2	59.8192	0.695383	0.251728	2.76244	0.00573715	0.04451	ENSG00000122484
ZBTB17	21.2703	0.453946	0.424705	1.06885	0.285137	0.563201	ENSG00000116809
EFHD2	447.263	0.199407	0.114288	1.74477	0.0810248	0.270849	ENSG00000142634
ZBTB8OS	57.312	-0.362997	0.269957	-1.34465	0.178739	0.435168	ENSG00000176261
NRAS	80.2618	-0.53404	0.232948	-2.29253	0.0218749	0.116552	ENSG00000213281
SIKE1	26.7163	-0.349916	0.386316	-0.905777	0.365054	0.640859	ENSG00000052723
ZRANB2	110.494	0.619676	0.192196	3.22418	0.00126335	0.0143886	ENSG00000132485
CERS2	325.259	-0.114377	0.129122	-0.885804	0.375723	0.650615	ENSG00000143418
PRUNE1	18.871	-0.469173	0.44371	-1.05739	0.290336	0.570021	ENSG00000143363
C1orf56	134.559	0.109585	0.197293	0.555443	0.578592	0.798666	ENSG00000143443
CDC42SE1	89.6413	-0.280654	0.213194	-1.31642	0.188031	0.44687	ENSG00000197622
MLLT11	94.7261	-1.65166	0.233751	-7.06589	1.59587600477548e-12	3.06588858124981e-10	ENSG00000213190
IER5	229.253	0.142394	0.147031	0.968458	0.332816	0.611969	ENSG00000162783
SLC25A44	63.5388	0.109425	0.242052	0.452073	0.651216	0.836605	ENSG00000160785
FH	122.391	-0.199184	0.182723	-1.09009	0.275676	0.553621	ENSG00000091483
OPN3	70.1683	-0.869044	0.242123	-3.58926	0.000331613	0.00513143	ENSG00000054277
CHML	44.3704	0.190175	0.288327	0.659582	0.509522	0.75114	ENSG00000203668
ATAD3A	32.1796	0.411277	0.337305	1.2193	0.222729	0.492155	ENSG00000197785
SSU72	217.783	-0.37407	0.144305	-2.59222	0.00953588	0.0643009	ENSG00000160075
MIB2	13.5988	0.298627	0.555583	0.537502	0.590921	0.803473	ENSG00000197530
EXO1	23.878	0.129839	0.384115	0.338022	0.735346	0.879617	ENSG00000174371
LBR	122.724	-0.174988	0.200297	-0.873645	0.382311	0.655336	ENSG00000143815
DNAH14	39.473	-0.121525	0.306177	-0.396911	0.691433	0.857712	ENSG00000185842
DYRK3	25.6585	-0.107398	0.377808	-0.284267	0.776206	0.900665	ENSG00000143479
FPGT	21.7593	0.184934	0.401228	0.460921	0.644855	0.834297	ENSG00000254685
ZNF124	25.111	0.315415	0.374613	0.841976	0.399802	0.668526	ENSG00000196418
HSPG2	118.083	0.246578	0.184509	1.3364	0.181418	0.438555	ENSG00000142798
LINC00339	19.7673	-0.549399	0.439632	-1.24968	0.211417	0.478792	ENSG00000218510
SRGAP2	30.3962	0.109051	0.34915	0.312335	0.754786	0.890501	ENSG00000266028
IKBKE	13.2598	0.06942	0.5398	0.128603	0.897672	0.9608	ENSG00000263528
EIF2D	68.1679	-0.0738368	0.252647	-0.292253	0.770093	0.89828	ENSG00000143486
CENPL	44.0963	0.561592	0.292355	1.92093	0.054741	0.212414	ENSG00000120334
ZNF496	17.8082	-0.148931	0.472309	-0.315326	0.752514	0.889081	ENSG00000162714
RABGAP1L	11.149	0.572863	0.573925	0.998149	0.318207	0.597848	ENSG00000152061
RCC1	51.6639	-0.669196	0.297546	-2.24905	0.0245094	0.125467	ENSG00000180198
ADPRS	54.2168	0.606259	0.268029	2.26191	0.0237029	0.122883	ENSG00000116863
TRAPPC3	126.466	-0.930187	0.195928	-4.7476	2.05840439157588e-06	7.99949370802503e-05	ENSG00000054116
MAP7D1	84.3657	-0.253448	0.216308	-1.1717	0.241318	0.512051	ENSG00000116871
ZNF362	14.2647	-0.476027	0.585881	-0.812498	0.416506	0.68225	ENSG00000160094
S100A6	6035.39	-0.463371	0.070899	-6.53566	6.33313609321926e-11	8.48473575015244e-09	ENSG00000197956
S100A4	3485.64	-0.402909	0.0780233	-5.16396	2.41777546047307e-07	1.32353708271703e-05	ENSG00000196154
S100A3	130.674	-1.0283	0.185045	-5.55703	2.74404834608126e-08	1.92688967308961e-06	ENSG00000188015
S100A2	29.1084	-0.348848	0.362488	-0.96237	0.335864	0.61565	ENSG00000196754
S100A16	424.468	-0.908209	0.125401	-7.24244	4.40679141652883e-13	9.75433700067317e-11	ENSG00000188643
SNAPIN	244.432	-0.0995887	0.147513	-0.675117	0.499602	0.745121	ENSG00000143553
STK40	18.3176	-0.035334	0.474591	-0.0744513	0.940651	0.977959	ENSG00000196182
LSM10	88.3157	-0.447135	0.219532	-2.03677	0.0416733	0.179392	ENSG00000181817
MRPS15	182.17	0.088631	0.153512	0.577354	0.5637	0.789508	ENSG00000116898
EVA1B	18.4699	-0.363106	0.448219	-0.810108	0.417878	0.683178	ENSG00000142694
STX6	38.4128	-0.504652	0.343046	-1.47109	0.141266	0.380622	ENSG00000135823
TMED5	60.0934	-0.191478	0.253597	-0.755049	0.45022	0.710278	ENSG00000117500
CCDC18	42.9392	0.879026	0.310043	2.83518	0.00458004	0.0382559	ENSG00000122483
SVBP	29.7221	-1.48482	0.386829	-3.83845	0.000123813	0.00240127	ENSG00000177868
GORAB	21.8314	0.156887	0.40169	0.390568	0.696117	0.859864	ENSG00000120370
KDM1A	94.606	-0.455936	0.220591	-2.06688	0.0387451	0.17167	ENSG00000004487
ELF3	642.829	0.271975	0.134599	2.02063	0.0433182	0.183395	ENSG00000163435
LGR6	11.0835	-0.415882	0.584567	-0.711436	0.476814	0.730783	ENSG00000133067
SIPA1L2	23.772	0.677927	0.393787	1.72156	0.0851499	0.278496	ENSG00000116991
SRSF4	113.625	0.44046	0.185523	2.37415	0.0175895	0.0999426	ENSG00000116350
ETV3	27.1015	0.687802	0.368197	1.86803	0.061758	0.228995	ENSG00000117036
PYGO2	33.3651	-0.572382	0.348794	-1.64103	0.100791	0.308232	ENSG00000163348
SHC1	221.274	-0.620565	0.16203	-3.82993	0.000128178	0.00246713	ENSG00000160691
CKS1B	296.18	0.592163	0.127703	4.63702	3.5346526498725e-06	0.000125839	ENSG00000173207
FLAD1	57.8256	-0.405846	0.256206	-1.58406	0.11318	0.33333	ENSG00000160688
ZBTB7B	44.603	-0.0278424	0.292526	-0.0951793	0.924172	0.971297	ENSG00000160685
ADAM15	35.1237	-0.424417	0.32587	-1.30241	0.192776	0.452685	ENSG00000143537
MTMR11	15.1348	-0.678941	0.510635	-1.3296	0.18365	0.440935	ENSG00000014914
OTUD7B	23.43	0.0224208	0.395517	0.0566873	0.954794	0.983694	ENSG00000264522
PEX11B	24.6967	-0.330179	0.390704	-0.845087	0.398062	0.667391	ENSG00000131779
LIX1L	62.7302	-0.190338	0.249732	-0.76217	0.445959	0.706292	ENSG00000271601
POLR3GL	28.69	-0.114188	0.366211	-0.311809	0.755186	0.890501	ENSG00000121851
ROR1	86.3664	-0.0163106	0.219068	-0.0744545	0.940649	0.977959	ENSG00000185483
VAMP4	13.3097	-0.0629087	0.52089	-0.120772	0.903872	0.96343	ENSG00000117533
RALGPS2	27.3957	0.0156384	0.361549	0.0432539	0.965499	0.988906	ENSG00000116191
EIF4G3	73.3628	-0.0555223	0.245361	-0.226288	0.820977	0.92337	ENSG00000075151
S100A11	1259.58	-0.31437	0.101645	-3.09282	0.00198263	0.0201871	ENSG00000163191
PIGV	11.9083	-0.00787213	0.550622	-0.0142968	0.988593	0.99629	ENSG00000060642
ZDHHC18	29.1702	-0.0225176	0.364606	-0.0617587	0.950755	0.982101	ENSG00000204160
SFN	162.814	0.0293962	0.170501	0.17241	0.863115	0.943383	ENSG00000175793
GPN2	34.7149	-0.242555	0.334152	-0.725884	0.46791	0.724052	ENSG00000142751
GPATCH3	12.9851	0.607891	0.522392	1.16367	0.244559	0.515868	ENSG00000198746
NUDC	239.216	-0.243632	0.14044	-1.73478	0.08278	0.273836	ENSG00000090273
CEP85	28.1979	0.906115	0.371285	2.44048	0.0146676	0.0878504	ENSG00000130695
UBXN11	13.9995	0.860625	0.540398	1.59258	0.111255	0.329397	ENSG00000158062
PPP1R15B	81.5669	0.0773561	0.227262	0.340383	0.733568	0.879192	ENSG00000158615
NDC1	88.202	0.0191281	0.214167	0.0893137	0.928833	0.972836	ENSG00000058804
PNRC2	84.6023	0.0434225	0.216743	0.200342	0.841214	0.93288	ENSG00000189266
SRSF10	322.153	0.291979	0.128151	2.27839	0.0227031	0.119379	ENSG00000188529
METTL13	54.3262	-0.507109	0.265814	-1.90776	0.0564221	0.216299	ENSG00000010165
PIGC	29.7107	-0.620592	0.357222	-1.73727	0.0823392	0.273176	ENSG00000135845
EFCAB2	15.0098	0.0589233	0.491517	0.11988	0.904578	0.96343	ENSG00000203666
WDR47	14.404	0.395425	0.51311	0.770642	0.440919	0.702243	ENSG00000085433
PYCR2	76.635	-0.14504	0.238471	-0.608209	0.543049	0.776918	ENSG00000143811
NRDC	75.6629	0.0839566	0.236628	0.354804	0.722737	0.8736	ENSG00000078618
FAF1	41.4356	-0.0797891	0.301972	-0.264227	0.791605	0.907373	ENSG00000185104
PRRC2C	317.088	0.214795	0.141298	1.52016	0.128471	0.359071	ENSG00000117523
TARS2	21.2191	-0.838949	0.426266	-1.96813	0.0490528	0.19873	ENSG00000143374
NBPF11	13.4541	0.793573	0.515375	1.5398	0.12361	0.352192	ENSG00000263956
NOTCH2	55.7506	0.00849744	0.268095	0.0316956	0.974715	0.991603	ENSG00000134250
PATJ	33.7622	0.87273	0.32654	2.67266	0.00752525	0.0540166	ENSG00000132849
MAST2	32.9087	-0.0836908	0.339018	-0.246863	0.805015	0.915562	ENSG00000086015
PRKAA2	48.8929	0.478631	0.27419	1.74562	0.0808774	0.270542	ENSG00000162409
CCNL2	107.821	0.436578	0.201966	2.16164	0.0306463	0.14588	ENSG00000221978
ZNF644	66.5573	0.172193	0.235007	0.732715	0.463732	0.721204	ENSG00000122482
MEF2D	68.5602	0.206352	0.247041	0.835293	0.403553	0.671057	ENSG00000116604
ELOA	51.9037	0.0721767	0.273882	0.263532	0.792141	0.907561	ENSG00000011007
HMGCL	26.3498	0.130246	0.3721	0.350031	0.726316	0.8755	ENSG00000117305
FUCA1	27.284	-0.405507	0.38442	-1.05485	0.291493	0.571205	ENSG00000179163
ALDH9A1	114.131	-0.0656276	0.190792	-0.343975	0.730865	0.878254	ENSG00000143149
DCAF6	70.1756	0.0841697	0.254277	0.331016	0.740633	0.88189	ENSG00000143164
TRMT13	37.303	0.925902	0.312381	2.96402	0.00303648	0.028108	ENSG00000122435
ADGRL2	12.8265	0.249499	0.530394	0.470404	0.638067	0.83136	ENSG00000117114
CITED4	54.6755	0.549267	0.283706	1.93604	0.0528628	0.208301	ENSG00000179862
PHLDA3	93.8319	-0.450758	0.210039	-2.14606	0.0318681	0.150711	ENSG00000174307
CSRP1	413.749	-0.0984528	0.127509	-0.772126	0.44004	0.70183	ENSG00000159176
IPO9	151.106	0.459267	0.167533	2.74135	0.00611868	0.046632	ENSG00000198700
SHISA4	34.9671	-1.50625	0.357993	-4.20748	2.58229520590745e-05	0.000675911	ENSG00000198892
NUDT17	12.8848	0.928486	0.521683	1.77979	0.0751102	0.257779	ENSG00000186364
PIAS3	39.938	-0.155187	0.306744	-0.505919	0.612914	0.8177	ENSG00000131788
RBM8A	166.797	0.0991353	0.157174	0.630737	0.528213	0.765138	ENSG00000265241
CAPZA1	205.029	-0.18632	0.147796	-1.26066	0.207433	0.473455	ENSG00000116489
RHOC	449.268	-0.329565	0.11473	-2.87254	0.00407191	0.035166	ENSG00000155366
MOV10	22.7556	0.621089	0.398491	1.5586	0.119091	0.3449	ENSG00000155363
TAF12	53.7242	-0.452611	0.265988	-1.70162	0.0888266	0.28531	ENSG00000120656
TAF13	65.622	0.427485	0.239002	1.78862	0.0736754	0.254356	ENSG00000197780
EPRS1	145.086	-0.370517	0.176435	-2.10002	0.0357271	0.162389	ENSG00000136628
BPNT1	20.2223	-0.353801	0.448024	-0.789691	0.429708	0.69361	ENSG00000162813
IARS2	163.755	0.0336498	0.164944	0.204008	0.838348	0.931985	ENSG00000067704
RAB3GAP2	95.982	0.486384	0.207852	2.34005	0.0192813	0.107221	ENSG00000118873
CDC42BPA	73.5253	0.292335	0.231835	1.26096	0.207323	0.473426	ENSG00000143776
HSD17B7	16.8121	-0.727777	0.501694	-1.45064	0.14688	0.388552	ENSG00000132196
MACF1	135.436	-0.0368422	0.175404	-0.210042	0.833635	0.929894	ENSG00000127603
RAD54L	17.2049	0.528142	0.493542	1.07011	0.284572	0.562842	ENSG00000085999
POMGNT1	25.4168	-0.357042	0.388964	-0.917932	0.358655	0.635431	ENSG00000085998
BLZF1	39.0332	-0.00735118	0.31872	-0.0230647	0.981599	0.993799	ENSG00000117475
SLC19A2	16.7743	0.0194672	0.477092	0.0408037	0.967452	0.989296	ENSG00000117479
GON4L	44.2364	0.366143	0.301858	1.21296	0.225143	0.494965	ENSG00000116580
PPCS	99.5691	-0.281743	0.198999	-1.4158	0.156835	0.401835	ENSG00000127125
CSDE1	235.157	-0.258895	0.142401	-1.81807	0.069053	0.245067	ENSG00000009307
KLHL21	47.2383	0.618148	0.280991	2.19989	0.0278148	0.137126	ENSG00000162413
PHF13	26.6193	0.270319	0.36506	0.740477	0.45901	0.717396	ENSG00000116273
KLHL12	38.1579	0.23241	0.317992	0.730868	0.46486	0.721974	ENSG00000117153
ADIPOR1	130.996	-0.722746	0.192642	-3.75176	0.000175597	0.00314776	ENSG00000159346
CYB5R1	28.8217	0.157153	0.355554	0.441994	0.658493	0.840359	ENSG00000159348
TMEM183A	26.3718	-0.262946	0.36921	-0.712185	0.47635	0.730782	ENSG00000163444
UBR4	80.1395	0.0391153	0.226335	0.17282	0.862793	0.943383	ENSG00000127481
MRTO4	133.106	-0.252365	0.182319	-1.38419	0.166299	0.418605	ENSG00000053372
SLC66A1	12.3066	-0.276257	0.578554	-0.477495	0.633009	0.829391	ENSG00000040487
RABIF	81.2292	-0.326533	0.227547	-1.43501	0.151284	0.394565	ENSG00000183155
SETDB1	41.9165	0.282819	0.293924	0.962216	0.335941	0.61565	ENSG00000143379
DNAJC11	54.4023	0.344024	0.297093	1.15797	0.246878	0.518826	ENSG00000007923
PRDM2	63.3709	0.638264	0.240716	2.65153	0.00801289	0.0567366	ENSG00000116731
EMC1	67.2157	0.00116052	0.23797	0.00487673	0.996109	0.997841	ENSG00000127463
ARPC5	372.412	-0.799087	0.124306	-6.4284	1.28952159304629e-10	1.64123860754967e-08	ENSG00000162704
SMG7	85.3805	0.31211	0.217451	1.43531	0.151198	0.394541	ENSG00000116698
CLCC1	43.9521	0.167631	0.298177	0.562185	0.57399	0.796745	ENSG00000121940
PRKCZ	11.7992	-0.234078	0.562287	-0.416297	0.677193	0.850973	ENSG00000067606
PDE4B	55.4596	-0.322573	0.269921	-1.19506	0.232062	0.50275	ENSG00000184588
VPS72	117.627	0.292231	0.194205	1.50475	0.132388	0.366022	ENSG00000163159
WDR77	46.1	-0.302305	0.289901	-1.04279	0.297047	0.576871	ENSG00000116455
ATP5PB	378.735	-0.484758	0.124836	-3.88315	0.00010311	0.00205732	ENSG00000116459
RAP1A	74.6179	0.0995277	0.229982	0.432762	0.665187	0.844506	ENSG00000116473
EDN2	15.1227	-0.0560776	0.487526	-0.115025	0.908425	0.965081	ENSG00000127129
ATP1B1	595.491	-0.663644	0.100704	-6.59008	4.39585566309279e-11	6.58214740611923e-09	ENSG00000143153
HS2ST1	31.4649	-1.06177	0.359439	-2.95395	0.00313732	0.0288305	ENSG00000153936
H2AC25	133.613	0.812838	0.1799	4.51827	6.23458592853893e-06	0.000208013	ENSG00000181218
RNF187	175.35	0.284882	0.161825	1.76043	0.0783343	0.265387	ENSG00000168159
AGTRAP	77.5181	-0.524481	0.23986	-2.18661	0.0287709	0.139631	ENSG00000177674
MTHFR	11.8923	-0.0696233	0.545436	-0.127647	0.898428	0.961004	ENSG00000177000
FAM229A	10.9634	1.66174	0.57835	2.87324	0.00406284	0.0351469	ENSG00000225828
THAP3	17.1899	0.216657	0.449818	0.481656	0.63005	0.827444	ENSG00000041988
PMF1	54.4887	-0.372258	0.267312	-1.3926	0.163741	0.414317	ENSG00000160783
NFYC	111.858	0.279649	0.188806	1.48115	0.138567	0.375335	ENSG00000066136
SRSF11	292.993	0.454991	0.133038	3.42001	0.000626196	0.00836736	ENSG00000116754
GPR137B	25.2954	0.300928	0.374261	0.804059	0.421363	0.686333	ENSG00000077585
ERO1B	29.4269	0.134524	0.356239	0.377623	0.705711	0.864018	ENSG00000086619
MTARC2	19.5182	-0.0189442	0.434464	-0.0436036	0.96522	0.988906	ENSG00000117791
MTARC1	31.5273	0.192539	0.347088	0.554726	0.579082	0.798692	ENSG00000186205
ATPAF1	111.02	0.0401211	0.19482	0.205939	0.836838	0.930918	ENSG00000123472
SARS1	80.864	-0.429	0.222498	-1.92811	0.0538418	0.209983	ENSG00000031698
PSRC1	34.7517	0.0768005	0.329814	0.23286	0.81587	0.920865	ENSG00000134222
SORT1	38.6321	-0.551882	0.338912	-1.62839	0.103442	0.313187	ENSG00000134243
PSMA5	433.153	-0.477998	0.110195	-4.33774	1.43953091437178e-05	0.000423621	ENSG00000143106
UAP1	28.8652	-0.287657	0.367915	-0.781857	0.434298	0.697151	ENSG00000117143
AK2	143.744	-0.347722	0.172374	-2.01725	0.0436693	0.184438	ENSG00000004455
CD46	172.154	0.00511813	0.159508	0.032087	0.974403	0.991443	ENSG00000117335
UTP25	62.5254	0.10566	0.243541	0.433848	0.664399	0.843926	ENSG00000117597
YARS1	72.9175	-0.107818	0.238744	-0.451605	0.651553	0.836605	ENSG00000134684
DCAF8	37.9935	0.360267	0.311788	1.15549	0.247891	0.520095	ENSG00000132716
PEX19	34.1931	-0.447894	0.3304	-1.35561	0.175222	0.430229	ENSG00000162735
COPA	182.142	-0.176358	0.15417	-1.14391	0.252659	0.525501	ENSG00000122218
INAVA	22.7925	-0.401759	0.408144	-0.984357	0.32494	0.605073	ENSG00000163362
PRKAB2	34.0599	0.702305	0.324146	2.16663	0.030263	0.14455	ENSG00000131791
FBLIM1	27.3592	-0.929309	0.376373	-2.46912	0.0135448	0.0827807	ENSG00000162458
ENSG00000178715	13.8735	0.454522	0.517649	0.878051	0.379916	0.653478	ENSG00000178715
RAP1GAP	36.4899	-1.16416	0.337066	-3.45381	0.00055272	0.00761542	ENSG00000076864
USP48	58.5005	0.120405	0.258906	0.465053	0.641893	0.832397	ENSG00000090686
SFPQ	777.842	0.426991	0.115295	3.70346	0.000212675	0.0036517	ENSG00000116560
PPIE	69.2253	0.0555075	0.247506	0.224267	0.822549	0.923997	ENSG00000084072
TRIT1	40.7349	0.580037	0.295489	1.96297	0.0496492	0.199893	ENSG00000043514
MFSD2A	13.42	1.5625	0.593585	2.63232	0.00848047	0.0590213	ENSG00000168389
ATP8B2	20.7453	-0.204845	0.436018	-0.469809	0.638491	0.831525	ENSG00000143515
RUSC1	32.8351	-0.32275	0.341081	-0.946257	0.344017	0.623604	ENSG00000160753
ARHGEF2	43.4986	0.00413762	0.31982	0.0129373	0.989678	0.99629	ENSG00000116584
UHMK1	127.04	0.0740889	0.183657	0.403409	0.686648	0.856061	ENSG00000152332
RASAL2	66.186	0.797468	0.247338	3.2242	0.00126324	0.0143886	ENSG00000075391
ENAH	227.841	-0.15587	0.143659	-1.085	0.27792	0.55595	ENSG00000154380
UQCRHL	27.246	-0.747753	0.37166	-2.01193	0.0442275	0.186046	ENSG00000233954
COX20	187.585	-0.485984	0.159097	-3.05464	0.00225329	0.0224931	ENSG00000203667
CFH	15.2813	-0.241599	0.495829	-0.487262	0.626072	0.826162	ENSG00000000971
KIF1B	39.6402	0.295074	0.316811	0.931386	0.351654	0.629048	ENSG00000054523
CTPS1	163.96	0.344575	0.160958	2.14078	0.0322917	0.151798	ENSG00000171793
EIF3I	431.771	-0.314033	0.114228	-2.74918	0.0059744	0.0458413	ENSG00000084623
C1orf43	349.73	-0.413581	0.118862	-3.47951	0.000502339	0.00705492	ENSG00000143612
BSDC1	70.2577	0.554804	0.237059	2.34036	0.0192653	0.107191	ENSG00000160058
RPL5P4	11.6491	-0.0230744	0.562944	-0.0409887	0.967305	0.989296	ENSG00000229994
LAMTOR2	211.448	-0.880947	0.151919	-5.79881	6.67888151832437e-09	5.69948876794972e-07	ENSG00000116586
ARHGEF16	11.7194	0.254077	0.555533	0.457358	0.647414	0.835261	ENSG00000130762
TPRG1L	53.071	-0.603864	0.27357	-2.20735	0.0272897	0.135345	ENSG00000158109
WRAP73	26.9627	-0.0578662	0.371419	-0.155798	0.876192	0.94969	ENSG00000116213
RSBN1	99.8668	0.390014	0.201658	1.93404	0.0531085	0.208761	ENSG00000081019
HIPK1	37.1439	0.208811	0.314447	0.664057	0.506654	0.750428	ENSG00000163349
DCLRE1B	14.8311	0.118724	0.507367	0.234001	0.814984	0.920865	ENSG00000118655
PRAMEF1	11.3771	-0.325375	0.59432	-0.547474	0.584053	0.800381	ENSG00000116721
PRAMEF2	11.6293	-0.694436	0.591067	-1.17489	0.24004	0.511102	ENSG00000120952
LYST	22.5657	-0.236756	0.415178	-0.57025	0.568508	0.792409	ENSG00000143669
MYSM1	48.5162	0.767058	0.277731	2.76187	0.00574705	0.0445183	ENSG00000162601
RPF1	88.9737	-0.133096	0.207854	-0.640333	0.521956	0.760677	ENSG00000117133
GNG5	19.1411	-0.687399	0.461498	-1.4895	0.136357	0.37224	ENSG00000174021
SSX2IP	20.5964	-0.56992	0.420868	-1.35416	0.175687	0.430839	ENSG00000117155
SLC2A1	192.57	-1.24815	0.159613	-7.81986	5.28834161054177e-15	1.85675497512194e-12	ENSG00000117394
ALG6	17.0561	-0.362267	0.463217	-0.782067	0.434175	0.697063	ENSG00000088035
CAPN2	425.187	-0.175723	0.121318	-1.44845	0.147492	0.389527	ENSG00000162909
TP53BP2	38.7256	-0.0277989	0.31792	-0.08744	0.930322	0.973439	ENSG00000143514
RGS2	164.405	0.176356	0.164882	1.06959	0.284806	0.562977	ENSG00000116741
HAX1	154.989	-0.138447	0.163685	-0.845813	0.397657	0.667262	ENSG00000143575
GLMP	81.6277	-0.0845535	0.232075	-0.364337	0.715606	0.870164	ENSG00000198715
TTC13	24.5493	0.23999	0.392786	0.610995	0.541203	0.775912	ENSG00000143643
ARV1	99.8845	-0.542965	0.199867	-2.71664	0.00659488	0.0493478	ENSG00000173409
GADD45A	210.037	0.510152	0.15418	3.3088	0.000936967	0.0113574	ENSG00000116717
GNG12	142.207	-0.334362	0.174161	-1.91985	0.0548773	0.212618	ENSG00000172380
WLS	14.8753	-0.291079	0.498786	-0.583574	0.559507	0.786766	ENSG00000116729
SDF4	67.1601	-0.412137	0.242137	-1.70208	0.0887407	0.28531	ENSG00000078808
B3GALT6	42.5046	-0.534691	0.309572	-1.72719	0.0841328	0.276425	ENSG00000176022
UBE2J2	60.2863	-0.267958	0.271778	-0.985946	0.32416	0.604062	ENSG00000160087
PLEKHO1	11.4787	0.0134402	0.562855	0.0238786	0.980949	0.993799	ENSG00000023902
ANP32E	139.772	0.0830457	0.193215	0.429809	0.667335	0.845545	ENSG00000143401
APH1A	187.021	-0.615634	0.163676	-3.76129	0.000169039	0.00306801	ENSG00000117362
MRPS21	212.08	-0.442105	0.15736	-2.80951	0.00496167	0.0404158	ENSG00000266472
PRPF3	66.9483	0.212118	0.248604	0.853237	0.393528	0.664164	ENSG00000117360
ACAP3	13.9188	0.56362	0.523879	1.07586	0.28199	0.56013	ENSG00000131584
INTS11	51.5851	-0.215194	0.279904	-0.768813	0.442004	0.703124	ENSG00000127054
CPTP	14.6591	-0.435087	0.497826	-0.873973	0.382133	0.655336	ENSG00000224051
DVL1	54.0512	0.0968814	0.281906	0.343665	0.731098	0.878353	ENSG00000107404
AURKAIP1	180.35	-0.298228	0.154212	-1.93388	0.0531276	0.208761	ENSG00000175756
TMEM222	49.5144	-0.224727	0.277853	-0.808798	0.418631	0.68374	ENSG00000186501
VPS45	52.6518	0.0465374	0.267389	0.174044	0.861831	0.943284	ENSG00000136631
IL6R	23.837	-0.379632	0.409351	-0.9274	0.353719	0.631079	ENSG00000160712
ACADM	49.5679	-0.0551515	0.281863	-0.195668	0.84487	0.93434	ENSG00000117054
ZBTB18	25.5898	0.262794	0.394237	0.666588	0.505035	0.749022	ENSG00000179456
TMEM201	24.319	0.0205985	0.380849	0.0540859	0.956867	0.984798	ENSG00000188807
CLSTN1	66.2401	-0.509126	0.252665	-2.01503	0.0439018	0.18502	ENSG00000171603
CTNNBIP1	18.7829	-1.24483	0.471872	-2.63807	0.00833798	0.0582883	ENSG00000178585
LZIC	38.4091	-0.351826	0.34674	-1.01467	0.310264	0.590155	ENSG00000162441
RNF115	98.8984	-0.205861	0.204176	-1.00825	0.313334	0.593436	ENSG00000265491
POLR3C	64.4232	0.324498	0.243695	1.33157	0.183	0.440249	ENSG00000186141
NBPF9	11.73	-0.15567	0.549155	-0.283471	0.776816	0.900725	ENSG00000269713
NBPF20	11.7954	0.52598	0.541962	0.970512	0.331792	0.611625	ENSG00000162825
VAMP3	82.9733	-0.107692	0.224581	-0.479526	0.631564	0.828791	ENSG00000049245
PARK7	429.382	-0.495014	0.112757	-4.39009	1.13302339604291e-05	0.000345403	ENSG00000116288
ERRFI1	132.957	-0.0554598	0.175169	-0.316607	0.751541	0.888447	ENSG00000116285
CMPK1	188.984	-0.609562	0.162155	-3.75912	0.000170512	0.00308375	ENSG00000162368
DPH2	27.5294	-0.319576	0.36204	-0.882709	0.377393	0.652236	ENSG00000132768
JAK1	121.743	-0.176197	0.210568	-0.836771	0.402721	0.670675	ENSG00000162434
BCL10	74.2503	0.112119	0.225867	0.496393	0.619617	0.821975	ENSG00000142867
UBE2T	285.788	-0.38818	0.134159	-2.89343	0.00381058	0.0334058	ENSG00000077152
NUAK2	163.463	0.66322	0.163419	4.05841	4.9408114715072e-05	0.00114076	ENSG00000163545
NCSTN	90.1459	-0.406479	0.218333	-1.86174	0.0626396	0.230668	ENSG00000162736
CD55	129.492	0.337602	0.180129	1.87422	0.0608994	0.227052	ENSG00000196352
AGO1	16.7813	-0.710946	0.487675	-1.45783	0.144888	0.385705	ENSG00000092847
AGO3	47.7816	0.720291	0.293908	2.45074	0.0142564	0.0859438	ENSG00000126070
ARF1	654.816	-0.261398	0.105091	-2.48734	0.0128701	0.0799533	ENSG00000143761
PBX1	148.983	-0.523664	0.181539	-2.88458	0.00391932	0.0341081	ENSG00000185630
NPM1P39	25.7669	0.459291	0.379639	1.20981	0.226351	0.496597	ENSG00000225159
WDTC1	14.3308	0.422403	0.503835	0.838377	0.401819	0.670039	ENSG00000142784
WASF2	146.717	-0.0442647	0.205574	-0.215323	0.829516	0.927433	ENSG00000158195
TAF5L	22.9683	-0.439238	0.401157	-1.09493	0.273547	0.551536	ENSG00000135801
NFIA	161.196	0.580773	0.177648	3.26923	0.00107839	0.0126792	ENSG00000162599
CREG1	207.337	-0.249652	0.150486	-1.65896	0.0971231	0.301037	ENSG00000143162
CEPT1	34.0427	0.541034	0.353934	1.52863	0.126357	0.356192	ENSG00000134255
UBIAD1	41.8043	-0.127654	0.305305	-0.418121	0.675859	0.850671	ENSG00000120942
ZNF687	30.0501	0.169554	0.357466	0.474322	0.63527	0.829896	ENSG00000143373
PI4KB	58.9431	0.232778	0.267937	0.868779	0.384968	0.657539	ENSG00000143393
RFX5	31.183	-0.585572	0.350486	-1.67074	0.0947726	0.296824	ENSG00000143390
SELENBP1	16.8691	-0.435478	0.464943	-0.936626	0.348951	0.626976	ENSG00000143416
PSMB4	750.449	-0.16082	0.0923927	-1.74062	0.0817503	0.272198	ENSG00000159377
TUFT1	82.383	0.663648	0.218369	3.03911	0.00237277	0.0233055	ENSG00000143367
RPS6KA1	22.0619	-0.734917	0.412362	-1.78221	0.0747143	0.25692	ENSG00000117676
DHDDS	20.4043	-0.621652	0.43294	-1.43588	0.151035	0.394506	ENSG00000117682
TARDBP	158.872	0.593569	0.160859	3.68999	0.000224265	0.00379452	ENSG00000120948
DNAJB4	41.9776	-0.362479	0.306226	-1.1837	0.236533	0.506947	ENSG00000162616
FUBP1	198.876	0.00801676	0.155009	0.0517181	0.958753	0.985466	ENSG00000162613
INTS3	40.8133	-0.414809	0.304265	-1.36331	0.172784	0.426803	ENSG00000143624
GATAD2B	122.069	0.633162	0.188581	3.35751	0.000786493	0.00997269	ENSG00000143614
GNB1	237.497	-0.264358	0.14998	-1.76262	0.0779653	0.264526	ENSG00000078369
GSTM3	48.5891	-0.242985	0.282742	-0.859388	0.390127	0.661054	ENSG00000134202
MTND1P23	10.9518	1.28863	0.576352	2.23583	0.0253628	0.128034	ENSG00000225972
MTND2P28	336.855	0.843467	0.138866	6.07395	1.24799991489122e-09	1.31001393128066e-07	ENSG00000225630
MTCO1P12	23.1531	1.10048	0.429485	2.56232	0.0103977	0.068568	ENSG00000237973
MTCO2P12	11.0006	-0.250036	0.585175	-0.427284	0.669172	0.847031	ENSG00000229344
MTATP6P1	11075.5	0.851701	0.10817	7.87376	3.4413405526979e-15	1.25141891098465e-12	ENSG00000248527
MTCO3P12	69.6779	1.10937	0.241201	4.59935	4.23814075423867e-06	0.000148904	ENSG00000198744
USP24	52.5051	0.579606	0.261522	2.21628	0.0266724	0.132996	ENSG00000162402
ODF2L	30.913	0.186465	0.376982	0.494625	0.620865	0.822809	ENSG00000122417
KIRREL1	31.3079	0.473492	0.34337	1.37895	0.167909	0.420474	ENSG00000183853
ENO1	3645.48	0.0245814	0.07533	0.326316	0.744185	0.883822	ENSG00000074800
RERE	52.0291	0.159919	0.284501	0.562105	0.574044	0.796745	ENSG00000142599
RIT1	78.6189	-0.266861	0.229606	-1.16225	0.245132	0.516543	ENSG00000143622
HNRNPU	700.831	0.154849	0.100621	1.53893	0.123821	0.352193	ENSG00000153187
SPEN	98.5899	0.139412	0.205176	0.679476	0.496836	0.74381	ENSG00000065526
FAAP20	65.0648	-0.476045	0.245527	-1.93887	0.0525168	0.207903	ENSG00000162585
SKI	52.1572	0.151027	0.269107	0.561215	0.574651	0.79726	ENSG00000157933
WDR26	87.6954	-0.0647122	0.214274	-0.302007	0.762647	0.894217	ENSG00000162923
KDM5B	154.012	0.171137	0.166645	1.02696	0.30444	0.583768	ENSG00000117139
PPP1R12B	26.026	0.712523	0.392126	1.81707	0.0692057	0.245323	ENSG00000077157
FAM20B	36.003	-1.22226	0.353416	-3.45841	0.000543369	0.00753758	ENSG00000116199
TOR3A	81.7384	-0.860315	0.228939	-3.75784	0.000171387	0.00309409	ENSG00000186283
ABL2	106.257	0.395589	0.191468	2.06609	0.0388204	0.171729	ENSG00000143322
TOR1AIP2	60.5283	0.236215	0.256513	0.920867	0.35712	0.634146	ENSG00000169905
QSOX1	70.7516	-0.160564	0.242514	-0.66208	0.50792	0.750729	ENSG00000116260
SH3GLB1	78.5793	-0.344039	0.230793	-1.49068	0.136045	0.371715	ENSG00000097033
TPM3	443.259	-0.733391	0.120925	-6.06484	1.32087760531119e-09	1.37236487523251e-07	ENSG00000143549
CLIC4	50.2639	-0.157856	0.271985	-0.580384	0.561655	0.78847	ENSG00000169504
SRRM1	243.122	0.365489	0.142316	2.56814	0.0102245	0.0676449	ENSG00000133226
ATP2B4	16.0181	-0.633276	0.497752	-1.27227	0.203276	0.46806	ENSG00000058668
CAPZB	243.855	-0.423148	0.138709	-3.05063	0.00228365	0.0227072	ENSG00000077549
MICOS10	89.1129	-0.216969	0.215808	-1.00538	0.314714	0.594623	ENSG00000173436
NBL1	19.1652	-0.446027	0.451467	-0.987951	0.323177	0.603068	ENSG00000158747
RUNX3	18.8463	-0.162828	0.445438	-0.365546	0.714704	0.869372	ENSG00000020633
EPS15	22.1447	-0.258151	0.434756	-0.593784	0.552657	0.783616	ENSG00000085832
PHC2	71.9061	-0.157586	0.265041	-0.594571	0.55213	0.783413	ENSG00000134686
EPB41	22.7167	0.481145	0.405003	1.188	0.234833	0.505939	ENSG00000159023
BTG2	28.3524	0.0254743	0.360097	0.0707428	0.943602	0.979304	ENSG00000159388
RPL22	196.658	-0.190778	0.147651	-1.29209	0.196327	0.457508	ENSG00000116251
RNF207	26.5441	0.591424	0.386163	1.53154	0.125636	0.35491	ENSG00000158286
ICMT	117.848	-0.275575	0.189171	-1.45674	0.145187	0.386193	ENSG00000116237
PTBP2	39.2933	0.345217	0.308045	1.12067	0.262429	0.537528	ENSG00000117569
PUSL1	32.056	-0.0330397	0.340524	-0.097026	0.922706	0.971001	ENSG00000169972
CENPF	160.742	0.096997	0.177721	0.545783	0.585215	0.800683	ENSG00000117724
ENTREP3	46.1322	0.107528	0.29631	0.362892	0.716686	0.870585	ENSG00000160767
SSBP3	36.6419	-0.45728	0.321631	-1.42175	0.155098	0.399627	ENSG00000157216
HTR1D	20.9558	-1.11643	0.454074	-2.4587	0.013944	0.0845109	ENSG00000179546
EVI5	31.5487	0.581958	0.355583	1.63663	0.101708	0.309742	ENSG00000067208
GUK1	144.503	-0.648684	0.17991	-3.6056	0.000311438	0.00490877	ENSG00000143774
IFFO2	62.9383	-0.138771	0.250499	-0.55398	0.579593	0.798692	ENSG00000169991
ACOT7	68.1395	-0.492352	0.247022	-1.99315	0.0462448	0.191952	ENSG00000097021
RAVER2	18.5969	0.661241	0.435251	1.51922	0.128708	0.359535	ENSG00000162437
UBAP2L	173.802	0.225157	0.16861	1.33537	0.181754	0.438951	ENSG00000143569
AHCYL1	216.841	-0.0654651	0.141847	-0.46152	0.644425	0.833953	ENSG00000168710
STRIP1	22.6471	0.141278	0.405952	0.348016	0.727828	0.876237	ENSG00000143093
PRKACB	37.77	-0.829498	0.32058	-2.58749	0.00966771	0.0648036	ENSG00000142875
NTPCR	112.393	-0.253623	0.190048	-1.33452	0.182033	0.43912	ENSG00000135778
PCNX2	54.4367	0.318075	0.260106	1.22287	0.221379	0.490551	ENSG00000135749
MAP3K21	124.995	0.865748	0.183236	4.72476	2.30384512953062e-06	8.68805596625212e-05	ENSG00000143674
KCNK1	63.6513	-0.875149	0.257064	-3.4044	0.000663096	0.00874565	ENSG00000135750
KCNAB2	18.3589	-0.830363	0.476746	-1.74173	0.0815557	0.271686	ENSG00000069424
POGZ	104.155	0.370284	0.193799	1.91066	0.0560485	0.215693	ENSG00000143442
FNBP1L	32.8632	-0.142906	0.334633	-0.427052	0.669341	0.847113	ENSG00000137942
JUN	169.895	-0.0483225	0.16754	-0.288424	0.773022	0.899636	ENSG00000177606
CAMTA1	179.619	-0.596349	0.15731	-3.79091	0.000150095	0.00279391	ENSG00000171735
KIAA2013	65.2066	-0.461663	0.251701	-1.83417	0.0666283	0.239952	ENSG00000116685
AIRIM	44.9157	0.213421	0.287445	0.742476	0.457799	0.716353	ENSG00000116922
CDCA8	83.6119	-0.527102	0.221991	-2.37443	0.0175759	0.0999426	ENSG00000134690
MANEAL	30.6733	-0.103477	0.350926	-0.294869	0.768094	0.897108	ENSG00000185090
YRDC	149.533	0.820297	0.171597	4.78037	1.74969341442521e-06	7.01392848255021e-05	ENSG00000196449
C1orf122	104.718	-0.481066	0.203362	-2.36557	0.0180025	0.101891	ENSG00000197982
MTF1	79.6857	0.820008	0.226302	3.62351	0.000290627	0.00463818	ENSG00000188786
DMAP1	21.9115	-0.28876	0.405897	-0.711411	0.476829	0.730783	ENSG00000178028
ERI3	57.905	-0.370297	0.256186	-1.44542	0.148339	0.390988	ENSG00000117419
RNF220	36.7237	0.203784	0.33616	0.606211	0.544375	0.778121	ENSG00000187147
ECHDC2	16.9134	0.704302	0.462709	1.52213	0.127977	0.358664	ENSG00000121310
SCP2	126.051	-0.939831	0.190342	-4.9376	7.90884789926331e-07	3.57901730267996e-05	ENSG00000116171
TM2D1	75.8351	-0.5875	0.230191	-2.55223	0.0107037	0.0698294	ENSG00000162604
TRIM33	121.682	0.495578	0.182615	2.71379	0.00665192	0.0496553	ENSG00000197323
BCAS2	84.4607	-0.461646	0.220033	-2.09808	0.0358984	0.162887	ENSG00000116752
HDGF	625.982	-0.13987	0.110601	-1.26464	0.206	0.47209	ENSG00000143321
CHTOP	119.569	-0.0440805	0.184341	-0.239124	0.811009	0.918542	ENSG00000160679
SUCO	66.2247	0.168526	0.245062	0.687687	0.49165	0.740315	ENSG00000094975
CACYBP	442.852	-0.103939	0.111869	-0.92912	0.352827	0.630371	ENSG00000116161
MRPS14	116.089	-0.20607	0.185072	-1.11345	0.265513	0.542101	ENSG00000120333
TIMM17A	318.455	-0.172528	0.13971	-1.23491	0.216866	0.48552	ENSG00000134375
RNPEP	251.319	-0.227169	0.141391	-1.60667	0.108126	0.322952	ENSG00000176393
NENF	297.7	-0.0558765	0.146075	-0.38252	0.702076	0.862204	ENSG00000117691
ATF3	46.5724	1.0434	0.280692	3.71724	0.000201414	0.00350564	ENSG00000162772
BATF3	30.3958	-0.431187	0.385401	-1.1188	0.263226	0.53851	ENSG00000123685
FBXO28	84.7527	-0.0323959	0.220907	-0.14665	0.883408	0.953237	ENSG00000143756
DEGS1	155.112	-0.0862588	0.165718	-0.520514	0.602705	0.81088	ENSG00000143753
ENSG00000233461	11.7736	-0.517021	0.585594	-0.882901	0.37729	0.652218	ENSG00000233461
TSNAX	107.17	-0.099662	0.200949	-0.495956	0.619926	0.8221	ENSG00000116918
GPR161	17.971	-0.792047	0.475314	-1.66637	0.0956407	0.298533	ENSG00000143147
TIPRL	130.459	-0.270308	0.187002	-1.44549	0.148321	0.390988	ENSG00000143155
PLXNA2	14.8777	0.561827	0.495734	1.13332	0.257079	0.531704	ENSG00000076356
USP33	45.5241	-0.0619023	0.284918	-0.217264	0.828003	0.926453	ENSG00000077254
MIGA1	20.3904	0.0728382	0.446835	0.163009	0.870511	0.946653	ENSG00000180488
GNAI3	147.8	-0.11631	0.1671	-0.696051	0.486397	0.735634	ENSG00000065135
GPATCH4	187.063	0.0914558	0.166206	0.550255	0.582145	0.799703	ENSG00000160818
LINC01355	12.1941	1.48973	0.582057	2.55942	0.0104846	0.0690071	ENSG00000261326
HNRNPR	244.979	-0.359129	0.156056	-2.30128	0.0213757	0.114628	ENSG00000125944
ZNF436	11.2365	-0.116849	0.578627	-0.201943	0.839962	0.932355	ENSG00000125945
GGPS1	37.693	0.235769	0.31409	0.750643	0.452868	0.712283	ENSG00000152904
B3GALNT2	37.6976	0.382309	0.327397	1.16772	0.242919	0.513854	ENSG00000162885
DNAJC8	167.288	-0.0578727	0.159434	-0.362989	0.716613	0.870585	ENSG00000126698
ATP5IF1	189.632	-0.598829	0.159516	-3.75403	0.000174015	0.0031249	ENSG00000130770
SESN2	32.8426	0.137441	0.335697	0.40942	0.682232	0.854111	ENSG00000130766
SLC25A24	86.5831	-0.0267107	0.222499	-0.120049	0.904444	0.96343	ENSG00000085491
F11R	44.0616	0.252569	0.286876	0.880411	0.378637	0.652553	ENSG00000158769
YIPF1	21.1483	-0.377354	0.453238	-0.832574	0.405085	0.672249	ENSG00000058799
IFT25	85.0146	-0.604382	0.220105	-2.74588	0.00603485	0.0462006	ENSG00000081870
LRRC42	68.1644	0.17293	0.251488	0.68763	0.491686	0.740315	ENSG00000116212
TMEM59	182.062	-0.682521	0.163798	-4.16684	3.08851808165919e-05	0.000788153	ENSG00000116209
SDC3	12.1854	-1.18633	0.581614	-2.03973	0.0413775	0.179316	ENSG00000162512
PUM1	229.721	0.410457	0.155433	2.64072	0.00827293	0.058053	ENSG00000134644
SNRNP40	93.4999	-0.0661872	0.234551	-0.282186	0.777801	0.901146	ENSG00000060688
ZCCHC17	60.6953	-0.674684	0.257368	-2.62147	0.00875509	0.060355	ENSG00000121766
SERINC2	84.1727	0.515775	0.236893	2.17725	0.0294623	0.141904	ENSG00000168528
PDIK1L	13.3973	0.142929	0.517693	0.276089	0.78248	0.903824	ENSG00000175087
ZNF593	88.6061	-0.407036	0.209232	-1.94538	0.0517294	0.205987	ENSG00000142684
USP21	27.9907	0.590243	0.364624	1.61877	0.105496	0.317414	ENSG00000143258
KIFAP3	30.4011	-0.231268	0.34972	-0.661294	0.508424	0.750872	ENSG00000075945
RC3H1	49.0693	0.373101	0.27723	1.34582	0.178362	0.434487	ENSG00000135870
CEP350	123.104	0.437906	0.186073	2.35342	0.0186018	0.104782	ENSG00000135837
ADAR	111.931	0.190611	0.184844	1.0312	0.302447	0.581919	ENSG00000160710
AP4B1	15.5645	0.157526	0.479836	0.328292	0.742691	0.88331	ENSG00000134262
CDC73	75.399	-0.290114	0.227144	-1.27723	0.201522	0.4656	ENSG00000134371
SOX13	21.9412	-0.00328327	0.411684	-0.00797522	0.993637	0.997261	ENSG00000143842
PLEKHA6	26.4562	-0.17292	0.369709	-0.467719	0.639986	0.832075	ENSG00000143850
LYPLA2	87.6748	-0.299659	0.215809	-1.38854	0.164973	0.41671	ENSG00000011009
CEP170	45.0723	0.16388	0.284991	0.575038	0.565266	0.790666	ENSG00000143702
LMNA	755.783	-0.121173	0.0980476	-1.23586	0.216512	0.48538	ENSG00000160789
PCSK9	17.4886	-0.0880535	0.458674	-0.191974	0.847763	0.935304	ENSG00000169174
TOR1AIP1	74.9814	-0.567943	0.228904	-2.48114	0.0130961	0.0808149	ENSG00000143337
DEPDC1	56.0119	0.0514931	0.258203	0.199428	0.841928	0.933065	ENSG00000024526
SDHC	93.0985	-1.02177	0.23736	-4.30471	1.67203632054329e-05	0.000479568	ENSG00000143252
SCAMP3	126.364	-0.337261	0.177824	-1.8966	0.0578811	0.21972	ENSG00000116521
MTOR	30.1995	0.162426	0.363852	0.446407	0.655303	0.839411	ENSG00000198793
PMVK	41.671	-0.596877	0.307741	-1.93954	0.0524353	0.207698	ENSG00000163344
PRDX6	909.691	-0.0210828	0.0947967	-0.2224	0.824002	0.924925	ENSG00000117592
DHRS3	107.181	-0.723276	0.21528	-3.35969	0.000780289	0.00993113	ENSG00000162496
YY1AP1	59.8673	0.250983	0.24726	1.01506	0.310078	0.590134	ENSG00000163374
RNF2	35.8208	0.0211781	0.322546	0.065659	0.947649	0.981161	ENSG00000121481
TRMT1L	31.465	-0.761936	0.356261	-2.1387	0.0324597	0.152306	ENSG00000121486
RAB3B	68.0124	0.0217357	0.23782	0.0913955	0.927178	0.972568	ENSG00000169213
KTI12	51.8884	-0.238942	0.276408	-0.864457	0.387337	0.659025	ENSG00000198841
RBBP5	61.3934	0.283557	0.242912	1.16733	0.243079	0.513918	ENSG00000117222
NUCKS1	540.474	-0.27188	0.117315	-2.31752	0.0204754	0.11119	ENSG00000069275
RAB29	32.3467	-0.265441	0.343087	-0.773683	0.439118	0.701239	ENSG00000117280
SLC41A1	21.1851	0.213998	0.419079	0.510638	0.609604	0.815646	ENSG00000133065
ENSG00000291072	27.2966	0.635779	0.367752	1.72882	0.0838406	0.275821	ENSG00000291072
DSTYK	74.0701	0.0404959	0.2257	0.179423	0.857605	0.940327	ENSG00000133059
ELK4	42.1614	-0.229218	0.297422	-0.770682	0.440895	0.702243	ENSG00000158711
SDHB	394.999	-0.126156	0.117771	-1.0712	0.28408	0.562231	ENSG00000117118
NECAP2	86.816	0.198633	0.216696	0.916647	0.359328	0.635849	ENSG00000157191
PIGM	40.3915	-0.546248	0.314819	-1.73512	0.0827199	0.273836	ENSG00000143315
IGSF8	15.4718	-0.655523	0.504252	-1.29999	0.193604	0.45348	ENSG00000162729
PEA15	68.3703	0.0469245	0.237296	0.197747	0.843243	0.933859	ENSG00000162734
ZNF669	19.1895	0.956029	0.430894	2.21871	0.0265065	0.132517	ENSG00000188295
ARHGEF11	19.3367	0.298442	0.428204	0.696963	0.485826	0.735634	ENSG00000132694
ALG14	49.404	-0.0638282	0.274202	-0.232778	0.815934	0.920865	ENSG00000172339
SLC16A1	95.1349	0.715303	0.219736	3.25528	0.00113282	0.0131717	ENSG00000155380
LRIG2	15.4125	0.573358	0.542885	1.05613	0.290909	0.570609	ENSG00000198799
DUSP10	21.942	-0.320561	0.409413	-0.782976	0.433641	0.696639	ENSG00000143507
CLK2	48.3508	1.28029	0.317264	4.03542	5.4503803966773e-05	0.0012471	ENSG00000176444
SMYD2	60.2196	0.00199862	0.261614	0.00763958	0.993905	0.997431	ENSG00000143499
RAB4A	113.357	-0.569271	0.205554	-2.76944	0.00561521	0.0440206	ENSG00000168118
SFT2D2	103.729	-0.169523	0.193186	-0.877516	0.380207	0.65359	ENSG00000213064
EDEM3	34.254	0.0110669	0.331974	0.0333368	0.973406	0.991225	ENSG00000116406
ALDH4A1	21.7431	-0.254384	0.407096	-0.624873	0.532054	0.767625	ENSG00000159423
MAD2L2	37.9748	-0.433636	0.315702	-1.37356	0.169577	0.422803	ENSG00000116670
ITGB3BP	62.435	-0.168757	0.24989	-0.675325	0.499469	0.745121	ENSG00000142856
PGM1	30.115	-0.662717	0.358425	-1.84897	0.0644622	0.234664	ENSG00000079739
PFKFB2	35.7732	0.975464	0.318694	3.06081	0.00220737	0.0221215	ENSG00000123836
YOD1	66.4406	0.553798	0.240451	2.30316	0.0212696	0.114223	ENSG00000180667
RPRD2	170.883	0.50585	0.158827	3.18492	0.00144796	0.0159334	ENSG00000163125
ACBD6	66.2353	-0.6361	0.254599	-2.49844	0.0124741	0.0782571	ENSG00000230124
BTBD19	12.0612	0.34403	0.546314	0.62973	0.528871	0.765488	ENSG00000222009
ASH1L-AS1	16.0585	0.570037	0.47657	1.19613	0.231648	0.502358	ENSG00000235919
MGST3	530.173	-0.909123	0.117735	-7.72177	1.14728899449463e-14	3.89389884731479e-12	ENSG00000143198
TMCO1	249.49	-0.221877	0.139547	-1.58998	0.11184	0.330362	ENSG00000143183
UCK2	97.7984	-0.11773	0.205955	-0.571629	0.567573	0.791974	ENSG00000143179
ENSG00000272405	11.5446	0.566647	0.567808	0.997956	0.318301	0.597848	ENSG00000272405
ISG20L2	117.579	0.262018	0.184088	1.42333	0.154641	0.399126	ENSG00000143319
HDAC1	120.778	-0.238672	0.195257	-1.22235	0.221575	0.490766	ENSG00000116478
KLHL20	56.9736	-0.0308481	0.255819	-0.120585	0.904019	0.96343	ENSG00000076321
LDLRAP1	16.1984	-0.00358124	0.478139	-0.00748997	0.994024	0.997441	ENSG00000157978
HMGN2	80.5836	0.189491	0.224338	0.844668	0.398296	0.667674	ENSG00000198830
IRF2BP2	341.631	-0.196428	0.119006	-1.65057	0.0988254	0.30469	ENSG00000168264
EPHA2	423.885	0.312425	0.118515	2.63617	0.00838471	0.0585438	ENSG00000142627
FBXO42	22.974	0.265618	0.395408	0.671756	0.501739	0.746656	ENSG00000037637
SZRD1	138.08	-0.0411183	0.182779	-0.224961	0.822009	0.923824	ENSG00000055070
CD58	77.6823	-0.558497	0.231625	-2.41121	0.0158997	0.0930846	ENSG00000116815
IVNS1ABP	103.635	0.08719	0.200636	0.434567	0.663877	0.843473	ENSG00000116679
UBE2Q1	120.336	-0.324583	0.18898	-1.71756	0.0858776	0.280298	ENSG00000160714
KIAA0319L	53.9649	0.310088	0.264065	1.17429	0.24028	0.5114	ENSG00000142687
LRRC41	96.2692	-0.147162	0.207268	-0.710011	0.477697	0.731536	ENSG00000132128
UQCRH	506.552	-0.569592	0.119296	-4.7746	1.80062206855042e-06	7.16169293046109e-05	ENSG00000173660
NSUN4	41.665	0.411507	0.300223	1.37067	0.170477	0.423366	ENSG00000117481
DHCR24	63.8143	-0.508306	0.255786	-1.98723	0.0468965	0.193791	ENSG00000116133
ELF3-AS1	12.7188	-0.431478	0.562822	-0.766634	0.443299	0.704381	ENSG00000234678
ENSG00000294734	120.04	0.948788	0.467173	2.03091	0.0422638	0.181147	ENSG00000294734
SLC16A1-AS1	24.5623	0.924287	0.387018	2.38823	0.0169299	0.09739	ENSG00000226419
LINC00467	13.2986	0.128984	0.53085	0.242976	0.808024	0.917359	ENSG00000153363
GAS5	1097.04	0.759583	0.109161	6.9584	3.44149946622787e-12	6.37115410275131e-10	ENSG00000234741
CCDC18-AS1	14.1213	0.284212	0.51961	0.546971	0.584399	0.800463	ENSG00000223745
GTF2B	94.0391	0.339352	0.200203	1.69504	0.0900683	0.287942	ENSG00000137947
KYAT3	25.566	-0.206693	0.385298	-0.536451	0.591647	0.803863	ENSG00000137944
ENSG00000238279	15.2034	0.21171	0.48939	0.432601	0.665305	0.84455	ENSG00000238279
ENSG00000306517	22.5558	-0.241687	0.402444	-0.600547	0.548142	0.780825	ENSG00000306517
S100A13	139.507	-0.764756	0.18161	-4.21099	2.54257220377423e-05	0.000667229	ENSG00000189171
ILF2	595.005	0.0924495	0.103807	0.890588	0.37315	0.648523	ENSG00000143621
SF3A3	107.557	-0.19621	0.19346	-1.01422	0.310479	0.590235	ENSG00000183431
FHL3	14.1655	-0.735433	0.518681	-1.41789	0.156223	0.40091	ENSG00000183386
UTP11	118.14	0.124132	0.184816	0.671655	0.501804	0.746656	ENSG00000183520
POU3F1	29.5893	1.31049	0.373576	3.50797	0.000451545	0.00652146	ENSG00000185668
KIF14	44.739	0.111401	0.288366	0.386318	0.699261	0.861553	ENSG00000118193
DDX59	24.9094	-0.471428	0.40707	-1.1581	0.246822	0.518816	ENSG00000118197
CAMSAP2	73.6236	-0.141212	0.252912	-0.558346	0.576608	0.797864	ENSG00000118200
TRNP1	382.447	-0.452483	0.135418	-3.34139	0.000833609	0.0104788	ENSG00000253368
VANGL1	33.5772	-0.580053	0.343604	-1.68814	0.0913842	0.290501	ENSG00000173218
PLK3	33.2601	0.50557	0.328491	1.53907	0.123788	0.352193	ENSG00000173846
GLUL	89.2792	0.397621	0.220997	1.79922	0.0719846	0.251009	ENSG00000135821
DPH5	49.4523	-0.103525	0.285259	-0.362915	0.716668	0.870585	ENSG00000117543
DPH5-DT	12.0348	-0.197066	0.551175	-0.357538	0.720689	0.872747	ENSG00000233184
EXTL2	17.1045	0.459568	0.452929	1.01466	0.310269	0.590155	ENSG00000162694
SLC30A7	60.6601	0.127811	0.249533	0.512199	0.608512	0.814817	ENSG00000162695
NAV1	29.0994	0.828742	0.358029	2.31473	0.0206276	0.111563	ENSG00000134369
AKR7A2	107.84	0.165437	0.200091	0.826809	0.408345	0.675318	ENSG00000053371
SCCPDH	173.987	-0.319239	0.169087	-1.88801	0.0590244	0.222505	ENSG00000143653
DESI2	68.5926	-0.318683	0.243729	-1.30753	0.191032	0.450355	ENSG00000121644
ZMYM6	17.6102	-0.125233	0.458909	-0.272894	0.784935	0.90471	ENSG00000163867
ZMYM1	21.7439	0.289644	0.412666	0.701884	0.482752	0.733909	ENSG00000197056
STMN1	362.683	0.0695367	0.11758	0.591401	0.554252	0.785003	ENSG00000117632
HP1BP3	183.413	0.246547	0.15626	1.5778	0.114611	0.335942	ENSG00000127483
ENSG00000290791	36.3892	0.93607	0.323628	2.89242	0.00382285	0.0334688	ENSG00000290791
NIPAL3	12.9244	-0.336645	0.527673	-0.63798	0.523487	0.762233	ENSG00000001461
SPEN-AS1	35.3702	-0.0328642	0.31817	-0.103291	0.917732	0.968862	ENSG00000179743
EYA3	31.9659	0.749121	0.333306	2.24755	0.0246051	0.125754	ENSG00000158161
THRAP3	139.51	0.0525374	0.191121	0.274891	0.7834	0.90415	ENSG00000054118
MDM4	107.017	0.785283	0.196069	4.00515	6.19788977926833e-05	0.00137488	ENSG00000198625
MTFR1L	17.9386	-0.916786	0.478917	-1.91429	0.0555833	0.214375	ENSG00000117640
ARID1A	172.557	0.202711	0.158706	1.27727	0.201506	0.4656	ENSG00000117713
CASP9	31.3074	0.476509	0.336087	1.41781	0.156245	0.40091	ENSG00000132906
DNAJC16	41.0563	0.126258	0.321095	0.393212	0.694163	0.859223	ENSG00000116138
AGMAT	21.4664	-0.700283	0.452092	-1.54898	0.121385	0.348154	ENSG00000116771
DDI2	51.5521	0.784772	0.284779	2.75572	0.00585628	0.045139	ENSG00000197312
PLEKHM2	35.5963	0.170391	0.331547	0.513927	0.607303	0.814269	ENSG00000116786
LUZP1	63.5416	-0.184011	0.252574	-0.72854	0.466283	0.722962	ENSG00000169641
SELENON	41.8719	-0.28854	0.303751	-0.949922	0.342152	0.62144	ENSG00000162430
SELENOF	497.885	0.0337919	0.11216	0.301284	0.763198	0.894335	ENSG00000183291
SCMH1	16.8696	0.198981	0.481487	0.413264	0.679413	0.851989	ENSG00000010803
SZT2	12.1922	0.287905	0.535569	0.537569	0.590875	0.803473	ENSG00000198198
PTPRF	146.726	-0.605938	0.178378	-3.39693	0.000681471	0.00895321	ENSG00000142949
AGRN	64.5005	0.0118314	0.244649	0.0483608	0.961429	0.986722	ENSG00000188157
CLCN6	16.7167	0.155978	0.455495	0.342437	0.732022	0.878737	ENSG00000011021
SNHG12	145.501	1.03657	0.172543	6.00762	1.88271902585335e-09	1.86115001177076e-07	ENSG00000197989
TRAPPC12	72.376	0.127875	0.228571	0.559454	0.575852	0.797864	ENSG00000171853
ADI1	180.294	-0.38265	0.169304	-2.26013	0.0238129	0.123265	ENSG00000182551
RNASEH1	85.6265	0.420194	0.212053	1.98155	0.0475298	0.194983	ENSG00000171865
RPS7	4217.51	0.0417861	0.0728718	0.573419	0.566361	0.79117	ENSG00000171863
SMC6	114.761	-0.0144119	0.189604	-0.0760108	0.93941	0.977824	ENSG00000163029
ASAP2	66.2208	-0.19629	0.241976	-0.811198	0.417252	0.682703	ENSG00000151693
HADHA	185.689	0.135279	0.155438	0.870309	0.384132	0.656797	ENSG00000084754
TTC32	31.5284	-0.230899	0.348747	-0.66208	0.50792	0.750729	ENSG00000183891
EFR3B	35.1227	-0.120217	0.336103	-0.357678	0.720584	0.872747	ENSG00000084710
GEN1	55.3058	0.856152	0.268124	3.19312	0.00140745	0.0155768	ENSG00000178295
LDAH	49.1157	-0.261698	0.27483	-0.952216	0.340988	0.620731	ENSG00000118961
MATN3	16.6091	0.372408	0.458573	0.812101	0.416734	0.682513	ENSG00000132031
HS1BP3	26.2874	0.606939	0.371015	1.63589	0.101863	0.309881	ENSG00000118960
ATAD2B	30.0367	0.10656	0.360261	0.295785	0.767394	0.897108	ENSG00000119778
SRBD1	20.6846	-0.0504875	0.423881	-0.119108	0.90519	0.963437	ENSG00000068784
LTBP1	39.7998	-0.987402	0.327072	-3.01891	0.00253682	0.0245298	ENSG00000049323
PRKCE	31.0056	0.758037	0.348299	2.1764	0.0295255	0.142074	ENSG00000171132
EFEMP1	32.8232	-0.503859	0.35076	-1.43648	0.150866	0.394282	ENSG00000115380
PAPOLG	42.4399	0.47308	0.303167	1.56046	0.118651	0.343992	ENSG00000115421
FEZ2	205.783	-0.162958	0.164203	-0.992417	0.320994	0.600361	ENSG00000171055
ANXA4	569.127	-0.899729	0.10337	-8.70396	3.2049026844957e-18	2.03951994584595e-15	ENSG00000196975
WDPCP	12.5464	1.0694	0.544059	1.96559	0.0493458	0.199144	ENSG00000143951
COX7A2L	447.78	-0.517467	0.124549	-4.15473	3.25675381519841e-05	0.000818772	ENSG00000115944
PPP4R3B	102.3	0.169757	0.19608	0.865757	0.386624	0.658515	ENSG00000275052
USP34	103.089	0.173196	0.200665	0.863109	0.388077	0.659447	ENSG00000115464
LBH	172.333	-0.424628	0.157498	-2.69608	0.00701618	0.0515803	ENSG00000213626
DNAAF10	23.5764	0.580718	0.39174	1.48241	0.138232	0.374529	ENSG00000243667
RPLP0P6	77.2808	-0.140949	0.222933	-0.632247	0.527226	0.764378	ENSG00000213553
EVA1A	15.2008	-1.50682	0.538804	-2.79661	0.00516426	0.0414688	ENSG00000115363
HNRNPLL	71.0702	-0.310534	0.236073	-1.31541	0.188371	0.446981	ENSG00000143889
PNO1	146.92	-0.134304	0.172885	-0.77684	0.437253	0.699798	ENSG00000115946
PNPT1	108.256	0.125808	0.193004	0.651843	0.514503	0.754742	ENSG00000138035
GEMIN6	118.162	-0.440125	0.186473	-2.36026	0.018262	0.10313	ENSG00000152147
ASB3	41.1304	0.167877	0.297627	0.564052	0.572719	0.795871	ENSG00000115239
EPAS1	133.568	-0.386508	0.189627	-2.03825	0.0415248	0.179316	ENSG00000116016
ADD2	18.7016	0.0269556	0.458024	0.0588518	0.95307	0.982998	ENSG00000075340
KCMF1	205.408	0.499177	0.147888	3.37536	0.000737191	0.00948935	ENSG00000176407
TMSB10	2000.28	-0.335348	0.0845874	-3.96452	7.35430867107665e-05	0.00156329	ENSG00000034510
MRPL19	209.453	-0.335464	0.149514	-2.24369	0.024852	0.126648	ENSG00000115364
PKDCC	69.6542	0.498933	0.237782	2.09828	0.0358802	0.162877	ENSG00000162878
TCF7L1	19.4676	0.425924	0.436702	0.975319	0.329402	0.60928	ENSG00000152284
GALNT14	37.8105	-0.271334	0.335882	-0.807825	0.419191	0.68427	ENSG00000158089
CNOT11	80.1209	-0.192822	0.22954	-0.840038	0.400887	0.669482	ENSG00000158435
PPM1B	47.9405	-0.213949	0.275807	-0.77572	0.437914	0.700636	ENSG00000138032
MRPS9	114.202	0.0261002	0.185581	0.140641	0.888154	0.955838	ENSG00000135972
SLC9A2	13.3722	-1.50856	0.568279	-2.65461	0.00793992	0.0563768	ENSG00000115616
RPL31	2295.69	0.16806	0.108644	1.54689	0.121891	0.349013	ENSG00000071082
TMEM131	46.037	-0.130028	0.287751	-0.451877	0.651357	0.836605	ENSG00000075568
RNF149	160.268	0.0586268	0.168302	0.348342	0.727583	0.876237	ENSG00000163162
GCFC2	62.6947	-0.188681	0.247501	-0.762345	0.445854	0.706292	ENSG00000005436
LAPTM4A	394.106	-0.541964	0.117651	-4.60656	4.09392978234972e-06	0.000144737	ENSG00000068697
KRCC1	40.402	-0.310504	0.310555	-0.999834	0.317391	0.597262	ENSG00000172086
OTX1	12.4547	1.22653	0.544498	2.25259	0.024285	0.124786	ENSG00000115507
UBXN2A	47.5367	0.296935	0.293939	1.01019	0.312404	0.592126	ENSG00000173960
TGFA	28.9205	-0.745029	0.386013	-1.93006	0.0535991	0.209741	ENSG00000163235
SRSF7	1447.74	0.638565	0.0840517	7.59729	3.02392266569629e-14	9.33017593397566e-12	ENSG00000115875
PPP1R21	24.6793	-0.0830782	0.39084	-0.212563	0.831668	0.928753	ENSG00000162869
MFSD9	11.9457	0.166371	0.55316	0.300764	0.763595	0.894682	ENSG00000135953
CRIM1	291.444	-0.00972799	0.134447	-0.0723555	0.942319	0.978469	ENSG00000150938
SUCLG1	234.687	-0.168475	0.151723	-1.11042	0.26682	0.543398	ENSG00000163541
EML4	150.394	-0.0369851	0.167911	-0.220266	0.825664	0.925355	ENSG00000143924
GALM	41.0187	-0.361459	0.323538	-1.11721	0.263905	0.53925	ENSG00000143891
LYPD1	37.5006	-0.89601	0.354569	-2.52704	0.0115028	0.0736147	ENSG00000150551
DDX18	190.364	0.107631	0.16322	0.659421	0.509625	0.75114	ENSG00000088205
RDH14	88.4362	-0.00191712	0.213576	-0.00897631	0.992838	0.997067	ENSG00000240857
MAP3K20	170.404	-0.28521	0.166841	-1.70947	0.0873644	0.283024	ENSG00000091436
TMEM185B	56.6545	-0.0826755	0.26722	-0.309391	0.757024	0.890953	ENSG00000226479
SOWAHC	45.2945	0.545475	0.312241	1.74697	0.0806433	0.270102	ENSG00000198142
NCK2	18.7056	-0.654633	0.487208	-1.34364	0.179064	0.435243	ENSG00000071051
NPAS2	84.1727	-0.21236	0.220002	-0.965263	0.334413	0.613955	ENSG00000170485
FHL2	102.301	-0.63025	0.210129	-2.99935	0.00270556	0.0257218	ENSG00000115641
PTPN4	28.6156	0.280913	0.36945	0.760354	0.447043	0.707172	ENSG00000088179
IMP4	130.285	0.0151253	0.180045	0.0840083	0.93305	0.974405	ENSG00000136718
TMEM177	29.2249	-0.152894	0.363383	-0.420753	0.673936	0.849574	ENSG00000144120
PTPN18	25.9993	0.025881	0.380074	0.0680947	0.94571	0.980106	ENSG00000072135
MGAT5	20.1651	-0.287625	0.428784	-0.670793	0.502353	0.746929	ENSG00000152127
FARSB	153.771	0.00933368	0.165909	0.0562579	0.955136	0.983834	ENSG00000116120
COPS8	175.589	-0.276169	0.15786	-1.74946	0.080211	0.269452	ENSG00000198612
SEPTIN10	80.5505	0.0512097	0.222146	0.230523	0.817686	0.921186	ENSG00000186522
FIGN	53.0062	0.695859	0.263763	2.63819	0.00833487	0.0582883	ENSG00000182263
CWC22	32.3877	0.170379	0.332982	0.511676	0.608878	0.814986	ENSG00000163510
INHBB	142.85	-0.65378	0.177504	-3.68318	0.000230345	0.00388306	ENSG00000163083
LNPK	26.0873	-0.0486501	0.395497	-0.12301	0.902099	0.962605	ENSG00000144320
RALB	50.8787	-0.432733	0.275824	-1.56887	0.116677	0.339624	ENSG00000144118
ARL4C	337.347	-0.179856	0.151948	-1.18367	0.236545	0.506947	ENSG00000188042
BARD1	92.8952	0.22185	0.212269	1.04514	0.295959	0.575636	ENSG00000138376
UBE2E3	86.0195	0.37827	0.214407	1.76426	0.0776877	0.263848	ENSG00000170035
ITPRID2	90.9248	-0.00423631	0.206273	-0.0205374	0.983615	0.994572	ENSG00000138434
PIKFYVE	28.6313	-0.074915	0.388984	-0.192592	0.847279	0.935304	ENSG00000115020
EPB41L5	22.9507	0.765146	0.42155	1.81508	0.0695119	0.246066	ENSG00000115109
ANAPC1	20.1178	-0.164717	0.420509	-0.391709	0.695273	0.859761	ENSG00000153107
TANC1	33.0205	-0.023869	0.348821	-0.0684275	0.945445	0.979998	ENSG00000115183
FASTKD2	67.9672	0.106242	0.250857	0.423514	0.67192	0.848399	ENSG00000118246
TANK	97.1005	0.10849	0.198716	0.545957	0.585095	0.800683	ENSG00000136560
ANKRD44	10.9883	1.40739	0.575424	2.44583	0.0144517	0.0869667	ENSG00000065413
PSMD14	210.196	-0.406361	0.153373	-2.6495	0.00806118	0.0569202	ENSG00000115233
SH3BP4	47.9218	-0.738359	0.287708	-2.56634	0.0102777	0.0678649	ENSG00000130147
ITM2C	57.943	-0.456956	0.267087	-1.71089	0.0871023	0.282625	ENSG00000135916
TLK1	63.603	0.0198602	0.2509	0.0791561	0.936908	0.9768	ENSG00000198586
SLC39A10	43.3286	-0.607439	0.301954	-2.0117	0.0442519	0.186046	ENSG00000196950
TFPI	86.9071	-0.259225	0.218862	-1.18442	0.236247	0.506947	ENSG00000003436
BOK	19.4179	0.0402469	0.441633	0.091132	0.927388	0.972568	ENSG00000176720
CCDC115	57.5256	0.108184	0.268875	0.40236	0.687419	0.85615	ENSG00000136710
SLC25A12	30.9116	0.597512	0.372626	1.60351	0.108821	0.323826	ENSG00000115840
DTYMK	243.921	0.0744323	0.139357	0.534113	0.593263	0.805521	ENSG00000168393
PPP3R1	73.9102	0.0512217	0.224098	0.228569	0.819204	0.922284	ENSG00000221823
RBM43	14.4	-0.294106	0.500258	-0.587909	0.556593	0.785729	ENSG00000184898
SP100	53.2518	0.135612	0.281076	0.482475	0.629468	0.827235	ENSG00000067066
ZRANB3	13.9936	-0.411492	0.513757	-0.800945	0.423163	0.687514	ENSG00000121988
TMEM17	12.6633	-0.951484	0.574247	-1.65692	0.0975348	0.302129	ENSG00000186889
SPATS2L	146.242	-0.501599	0.172058	-2.91529	0.00355353	0.0316606	ENSG00000196141
B3GNT2	32.8943	-0.636267	0.341752	-1.86178	0.0626339	0.230668	ENSG00000170340
CCDC93	42.6528	0.371873	0.298813	1.2445	0.213314	0.481482	ENSG00000125633
MTX2	104.691	-0.499305	0.196392	-2.54239	0.0110096	0.0713104	ENSG00000128654
WDR75	121.706	0.113396	0.1827	0.620666	0.534819	0.770029	ENSG00000115368
FARP2	56.4683	0.600414	0.266426	2.25358	0.0242223	0.124687	ENSG00000006607
STK25	78.9137	0.114709	0.222485	0.515581	0.606147	0.813469	ENSG00000115694
ATG4B	48.5483	0.431097	0.281217	1.53297	0.125283	0.35429	ENSG00000168397
MYO1B	221.693	-0.266452	0.148247	-1.79735	0.0722808	0.251783	ENSG00000128641
SEPTIN2	293.675	-0.0624783	0.130459	-0.478912	0.632001	0.828937	ENSG00000168385
SLC66A3	119.38	-0.222761	0.18774	-1.18653	0.235411	0.506112	ENSG00000162976
E2F6	35.9296	0.198726	0.320613	0.619831	0.535369	0.770477	ENSG00000169016
NAB1	41.2728	-0.247521	0.305045	-0.811422	0.417123	0.682631	ENSG00000138386
RHOQ	100.768	-0.230606	0.197254	-1.16908	0.242371	0.513381	ENSG00000119729
HJURP	290.061	0.228813	0.130186	1.75758	0.0788186	0.26618	ENSG00000123485
FAM168B	134.896	-0.097814	0.180897	-0.540716	0.588703	0.802461	ENSG00000152102
HEATR5B	20.5659	-0.0541646	0.454627	-0.119141	0.905164	0.963437	ENSG00000008869
CEBPZOS	58.7893	0.0606658	0.277865	0.218328	0.827173	0.925932	ENSG00000218739
CEBPZ	189.43	0.210943	0.156896	1.34448	0.178794	0.435168	ENSG00000115816
NDUFAF7	57.6357	0.344993	0.252535	1.36612	0.171902	0.4257	ENSG00000003509
PRKD3	50.2817	0.210752	0.274437	0.767942	0.442522	0.703568	ENSG00000115825
QPCT	110.745	-1.33905	0.202517	-6.61207	3.78986442551412e-11	5.8467272091795e-09	ENSG00000115828
CDC42EP3	137.504	-0.552267	0.18229	-3.02961	0.0024487	0.023768	ENSG00000163171
RAPH1	33.5008	0.177344	0.340384	0.521012	0.602359	0.810647	ENSG00000173166
WDR54	108.342	-0.763643	0.207744	-3.67588	0.00023703	0.00396295	ENSG00000005448
TTC31	31.0692	0.102402	0.35772	0.286262	0.774677	0.900182	ENSG00000115282
PCGF1	105.466	0.482655	0.192649	2.50536	0.0122328	0.077171	ENSG00000115289
AUP1	405.063	-0.102225	0.117004	-0.873685	0.38229	0.655336	ENSG00000115307
ATIC	270.358	-0.207525	0.138777	-1.49539	0.134813	0.369593	ENSG00000138363
SPC25	53.5884	0.0169914	0.278433	0.0610252	0.951339	0.982165	ENSG00000152253
PTCD3	209.585	0.425297	0.152932	2.78096	0.0054199	0.0428791	ENSG00000132300
MRPL35	152.201	-0.0842735	0.166301	-0.506753	0.612328	0.817041	ENSG00000132313
KDM3A	51.5688	0.383874	0.286495	1.3399	0.180278	0.437046	ENSG00000115548
ILKAP	91.7221	0.278949	0.208171	1.34	0.180247	0.437046	ENSG00000132323
HES6	68.7532	0.301418	0.253352	1.18972	0.234155	0.504987	ENSG00000144485
TRAF3IP1	35.4828	0.0549416	0.323044	0.170075	0.864951	0.943997	ENSG00000204104
PDE6D	53.3703	-0.531787	0.275611	-1.92948	0.0536708	0.20978	ENSG00000156973
DIS3L2	26.4277	0.348411	0.364078	0.956969	0.338583	0.618488	ENSG00000144535
VPS54	39.7258	0.0870619	0.311775	0.279246	0.780056	0.902253	ENSG00000143952
PELI1	13.3588	0.183708	0.520301	0.35308	0.724028	0.874606	ENSG00000197329
MZT2A	186.559	0.28028	0.162736	1.7223	0.085015	0.278335	ENSG00000173272
PREPL	54.0291	0.00119311	0.265566	0.00449269	0.996415	0.997968	ENSG00000138078
SLC40A1	20.2062	-1.09166	0.450094	-2.42541	0.0152912	0.0904151	ENSG00000138449
EXOC6B	43.4372	-0.00884899	0.319802	-0.0276702	0.977925	0.992884	ENSG00000144036
ING5	25.867	0.378137	0.37707	1.00283	0.315943	0.596281	ENSG00000168395
C2orf72	17.4318	-0.799877	0.493574	-1.62058	0.105107	0.316663	ENSG00000204128
RNPEPL1	58.9108	-0.280401	0.260026	-1.07836	0.280874	0.558676	ENSG00000142327
CAPN10	23.1486	0.617489	0.422827	1.46038	0.144185	0.385024	ENSG00000142330
CNPPD1	27.6461	-0.0689701	0.379132	-0.181916	0.855649	0.939579	ENSG00000115649
RETREG2	32.3653	-0.554892	0.346059	-1.60346	0.108833	0.323826	ENSG00000144567
ZFAND2B	24.2011	-0.293084	0.38803	-0.755313	0.450061	0.710138	ENSG00000158552
ANKZF1	17.3545	0.588638	0.469464	1.25385	0.209896	0.477238	ENSG00000163516
STK16	14.5395	-0.396474	0.521746	-0.759899	0.447315	0.70745	ENSG00000115661
UXS1	60.4502	-0.522624	0.257912	-2.02637	0.0427272	0.182257	ENSG00000115652
MZT2B	342.224	0.230075	0.151155	1.52212	0.12798	0.358664	ENSG00000152082
DUSP28	20.0123	0.0877233	0.431808	0.203153	0.839015	0.932109	ENSG00000188542
DPY30	225.336	-0.768028	0.15313	-5.01552	5.28893309909298e-07	2.51644471097966e-05	ENSG00000162961
SLC30A6	64.2992	0.0897947	0.243866	0.368213	0.712714	0.867763	ENSG00000152683
GLI2	54.8005	-0.069501	0.291213	-0.238661	0.811369	0.918796	ENSG00000074047
LPIN1	75.5825	0.343338	0.230828	1.48742	0.136903	0.372871	ENSG00000134324
MTIF2	53.2578	-0.139303	0.272755	-0.510725	0.609544	0.815646	ENSG00000085760
MDH1	366.825	-0.774633	0.117869	-6.57199	4.96461429708703e-11	7.13314514214172e-09	ENSG00000014641
TPRKB	178.037	-0.366083	0.169535	-2.15934	0.0308239	0.146385	ENSG00000144034
SNX17	178.217	-0.32784	0.16095	-2.03691	0.0416594	0.179392	ENSG00000115234
ZNF513	28.7213	0.00458727	0.365482	0.0125513	0.989986	0.99629	ENSG00000163795
PPM1G	340.996	0.049492	0.127257	0.388914	0.69734	0.860827	ENSG00000115241
NRBP1	171.057	-0.501098	0.168874	-2.96729	0.00300435	0.0279386	ENSG00000115216
IFT172	11.3207	0.845414	0.577479	1.46397	0.143201	0.383447	ENSG00000138002
NIFK	306.355	0.146493	0.124524	1.17642	0.239426	0.510433	ENSG00000155438
TSN	133.686	-0.115294	0.176574	-0.652952	0.513787	0.754018	ENSG00000211460
ACVR2A	15.8496	0.38302	0.496964	0.770721	0.440872	0.702243	ENSG00000121989
ORC4	69.8905	-0.122049	0.232911	-0.524015	0.600268	0.810171	ENSG00000115947
MBD5	25.9187	0.0492636	0.368718	0.133608	0.893713	0.95881	ENSG00000204406
NPHP1	15.0313	-0.314206	0.49311	-0.637192	0.524	0.762631	ENSG00000144061
LCLAT1	71.4322	0.105744	0.241462	0.437932	0.661436	0.841907	ENSG00000172954
EHBP1	164.598	0.109243	0.161694	0.675617	0.499284	0.744975	ENSG00000115504
VRK2	55.6904	-0.0881857	0.269497	-0.327223	0.743499	0.883762	ENSG00000028116
CERS6	51.1064	-0.44347	0.275678	-1.60865	0.107692	0.322222	ENSG00000172292
UBE2F	28.8847	-0.540393	0.365895	-1.47691	0.1397	0.377502	ENSG00000184182
DYNC1I2	43.2126	-0.340558	0.294477	-1.15649	0.247483	0.519668	ENSG00000077380
MTA3	94.8233	-0.227846	0.206944	-1.10101	0.270894	0.548359	ENSG00000057935
IDH1	109.464	-0.924298	0.209597	-4.40988	1.03428891735651e-05	0.000320095	ENSG00000138413
EIPR1	74.9982	-0.392091	0.228638	-1.7149	0.0863645	0.281036	ENSG00000032389
TIGD1	22.1543	0.733275	0.408334	1.79577	0.0725307	0.25205	ENSG00000221944
CFAP36	173.663	-0.395026	0.165237	-2.39066	0.0168183	0.0970347	ENSG00000163001
CCDC150	14.9174	0.580736	0.483249	1.20173	0.229467	0.500177	ENSG00000144395
GTF3C3	50.0052	0.168552	0.274772	0.613426	0.539595	0.774589	ENSG00000119041
PGAP1	25.6991	0.40628	0.37362	1.08741	0.276854	0.554601	ENSG00000197121
IL1R1	26.5894	-0.192886	0.387231	-0.498115	0.618403	0.82115	ENSG00000115594
MITD1	83.84	0.0130977	0.215905	0.0606644	0.951626	0.982165	ENSG00000158411
MRPL30	68.21	0.0652674	0.243661	0.267862	0.788806	0.90681	ENSG00000185414
TXNDC9	91.4915	-0.43982	0.212209	-2.07258	0.0382117	0.17102	ENSG00000115514
C2orf69	78.0696	0.182136	0.22242	0.818885	0.412852	0.678682	ENSG00000178074
TYW5	46.2105	0.269151	0.280645	0.959045	0.337536	0.61724	ENSG00000162971
SF3B1	297.293	0.0999649	0.128219	0.779641	0.435602	0.698033	ENSG00000115524
HSPE1	446.339	-0.36766	0.129954	-2.82914	0.00466728	0.0386989	ENSG00000115541
MOB4	93.8742	-0.115567	0.204956	-0.56386	0.572849	0.795871	ENSG00000115540
KLHL23	30.744	0.216733	0.354453	0.611457	0.540897	0.775896	ENSG00000213160
SSB	382.738	-0.318593	0.121979	-2.61186	0.00900503	0.0613959	ENSG00000138385
METTL5	252.364	-0.106885	0.136638	-0.782248	0.434069	0.697002	ENSG00000138382
HSPD1	1065.34	-0.112146	0.0905723	-1.2382	0.215643	0.484319	ENSG00000144381
UBR3	49.1352	0.950797	0.274224	3.46723	0.000525849	0.00733452	ENSG00000144357
IFT70A	13.3975	-0.0495026	0.530021	-0.0933975	0.925588	0.972082	ENSG00000197557
DDX1	249.349	-0.016649	0.136856	-0.121654	0.903173	0.963347	ENSG00000079785
NCL	1415.92	0.302457	0.117022	2.58462	0.00974861	0.0652171	ENSG00000115053
COPS9	145.741	-0.217818	0.169722	-1.28338	0.199358	0.462069	ENSG00000172428
NDUFA10	157.352	-0.0759237	0.168389	-0.450882	0.652074	0.837148	ENSG00000130414
PRKRA	94.263	-0.0190409	0.2098	-0.0907572	0.927686	0.97268	ENSG00000180228
PLEKHA3	53.948	-0.332726	0.272238	-1.22219	0.221636	0.490766	ENSG00000116095
SNRPG	368.346	-0.145394	0.116872	-1.24405	0.213482	0.481646	ENSG00000143977
PSMD1	240.018	0.0729382	0.138847	0.525315	0.599364	0.809616	ENSG00000173692
FASTKD1	41.326	0.125039	0.304036	0.411265	0.680878	0.853168	ENSG00000138399
PPIG	219.973	0.286032	0.150454	1.90112	0.057286	0.218377	ENSG00000138398
TAF1B	63.3671	-0.130846	0.25811	-0.50694	0.612197	0.817041	ENSG00000115750
ENSG00000269973	19.0788	0.456206	0.427377	1.06746	0.285765	0.563803	ENSG00000269973
GRHL1	14.4248	1.39614	0.563205	2.47892	0.0131779	0.0810313	ENSG00000134317
KLF11	15.1534	0.397043	0.490582	0.809332	0.418324	0.683579	ENSG00000172059
RRM2	556.08	0.397224	0.104973	3.78406	0.000154289	0.00284369	ENSG00000171848
HPCAL1	116.051	-0.0878558	0.199222	-0.440994	0.659217	0.840646	ENSG00000115756
OBSL1	20.5412	0.0573773	0.419666	0.136722	0.891251	0.957457	ENSG00000124006
STK11IP	17.0398	-0.273055	0.471215	-0.57947	0.562272	0.788901	ENSG00000144589
SDC1	127.635	-0.823247	0.192844	-4.26899	1.96360437627999e-05	0.000546268	ENSG00000115884
RHOB	568.933	0.525666	0.100566	5.22707	1.72212941592415e-07	9.7457846593943e-06	ENSG00000143878
OLA1	263.869	-0.249806	0.133527	-1.87082	0.0613696	0.228053	ENSG00000138430
SP9	47.0065	0.273952	0.282018	0.971402	0.331348	0.611304	ENSG00000217236
CIR1	85.2426	0.0863301	0.213705	0.403968	0.686236	0.855862	ENSG00000138433
SCRN3	15.4848	-0.595159	0.508571	-1.17026	0.241897	0.512803	ENSG00000144306
GIGYF2	92.0585	0.287587	0.231394	1.24285	0.213924	0.481991	ENSG00000204120
NGEF	21.3562	0.04072	0.412894	0.0986209	0.921439	0.97064	ENSG00000066248
ARL5A	44.3056	-0.283316	0.291068	-0.973364	0.330372	0.610167	ENSG00000162980
DHX57	57.144	0.0656699	0.263128	0.249574	0.802917	0.914156	ENSG00000163214
BOLA3	184.34	-0.388659	0.156061	-2.49043	0.012759	0.0793599	ENSG00000163170
MOB1A	213.122	0.0659298	0.146992	0.448527	0.653773	0.83831	ENSG00000114978
MTHFD2	298.913	-0.00590323	0.139492	-0.0423194	0.966244	0.989296	ENSG00000065911
USP37	57.5053	0.573641	0.274774	2.08768	0.0368264	0.166135	ENSG00000135913
BCS1L	31.5777	0.274934	0.342275	0.803253	0.421828	0.686751	ENSG00000074582
RNF25	51.3852	-0.24745	0.268894	-0.92025	0.357442	0.634583	ENSG00000163481
TTLL4	14.1716	0.59012	0.523424	1.12742	0.259563	0.534436	ENSG00000135912
NFU1	165.678	-0.155363	0.161785	-0.960303	0.336903	0.616636	ENSG00000169599
ZNF142	21.4087	-0.204825	0.409862	-0.499741	0.617257	0.820241	ENSG00000115568
TBC1D8	104.655	0.0905605	0.205926	0.439773	0.660101	0.841202	ENSG00000204634
ATP5MC3	1029.28	-0.546476	0.0905505	-6.03504	1.58918626571921e-09	1.58638181936794e-07	ENSG00000154518
PTMA	1670.98	-0.0630438	0.0939638	-0.670937	0.502261	0.746929	ENSG00000187514
C1D	73.8668	-0.58598	0.236384	-2.47893	0.0131776	0.0810313	ENSG00000197223
FN1	204.641	-1.00149	0.163591	-6.12191	9.2459545771859e-10	1.00151393090326e-07	ENSG00000115414
BUB1	65.858	-0.101923	0.239855	-0.424936	0.670884	0.847616	ENSG00000169679
RPL5P9	23.8562	0.32377	0.387373	0.835811	0.403261	0.671057	ENSG00000236330
WDR35	44.5427	0.177284	0.291237	0.608727	0.542705	0.776918	ENSG00000118965
ANTXR1	105.282	0.415063	0.205183	2.02289	0.0430842	0.183119	ENSG00000169604
GCA	27.1575	-0.204332	0.368444	-0.554581	0.579181	0.798692	ENSG00000115271
EIF2AK2	110.727	0.0802407	0.198064	0.405125	0.685386	0.85585	ENSG00000055332
DNAJC10	78.5682	-0.224843	0.223841	-1.00447	0.315151	0.595226	ENSG00000077232
SANBR	32.288	0.272133	0.355592	0.765295	0.444096	0.705096	ENSG00000162929
NMI	46.7475	-0.171134	0.290383	-0.589339	0.555634	0.785729	ENSG00000123609
RIF1	168.901	0.455664	0.159639	2.85434	0.00431257	0.0365966	ENSG00000080345
KANSL3	32.8992	-0.101873	0.34336	-0.296694	0.7667	0.896788	ENSG00000114982
LMAN2L	39.7827	-0.182412	0.311128	-0.586291	0.55768	0.785729	ENSG00000114988
CNNM4	35.123	0.0177457	0.347813	0.0510208	0.959309	0.985697	ENSG00000158158
CNNM3	48.8624	0.354898	0.283095	1.25364	0.209975	0.477238	ENSG00000168763
ANKRD39	24.8361	-0.345922	0.389157	-0.888901	0.374057	0.649208	ENSG00000213337
ACSL3	264.628	-0.229244	0.135526	-1.69152	0.0907371	0.289257	ENSG00000123983
DCTN1	30.3656	0.144298	0.3471	0.415726	0.677611	0.851151	ENSG00000204843
TTC21B	22.8889	0.959028	0.407599	2.35287	0.0186291	0.104809	ENSG00000123607
TRAK2	38.686	-0.356058	0.31503	-1.13023	0.258378	0.533307	ENSG00000115993
STRADB	26.2137	-0.865993	0.39677	-2.18261	0.0290647	0.140788	ENSG00000082146
ALS2	30.7744	0.230726	0.353265	0.653122	0.513677	0.754018	ENSG00000003393
AGPS	144.502	0.342495	0.177935	1.92483	0.0542508	0.210853	ENSG00000018510
CENPO	32.2913	0.230358	0.333759	0.690194	0.490072	0.739627	ENSG00000138092
DNAJC27	26.6598	1.19022	0.37566	3.16835	0.00153305	0.0166475	ENSG00000115137
ADCY3	29.0906	-0.305296	0.366425	-0.833177	0.404745	0.672017	ENSG00000138031
SFT2D3	35.5149	0.46185	0.324257	1.42434	0.154349	0.398809	ENSG00000173349
POLR2D	46.4567	0.199998	0.285863	0.699629	0.484159	0.734713	ENSG00000144231
SAP130	41.2024	0.253407	0.296927	0.853433	0.393419	0.664164	ENSG00000136715
RPS27A	5829.32	0.135328	0.0940991	1.43815	0.150392	0.39374	ENSG00000143947
REV1	47.2946	0.581255	0.291113	1.99666	0.0458617	0.190675	ENSG00000135945
NABP1	39.2682	0.259775	0.3091	0.840424	0.400671	0.66934	ENSG00000173559
CAVIN2	46.3531	-0.182305	0.288621	-0.631643	0.52762	0.764622	ENSG00000168497
DGUOK	372.581	-0.174595	0.122598	-1.42413	0.15441	0.398833	ENSG00000114956
GFPT1	104.021	0.149334	0.203566	0.733591	0.463198	0.720813	ENSG00000198380
MMADHC	278.061	-0.594676	0.131867	-4.50968	6.49262134066547e-06	0.000215335	ENSG00000168288
MTLN	113.635	-0.0990509	0.208112	-0.475951	0.634109	0.829896	ENSG00000175701
RND3	326.581	0.119531	0.129368	0.923962	0.355506	0.632314	ENSG00000115963
FZD7	31.5938	-0.164206	0.366181	-0.448428	0.653845	0.83831	ENSG00000155760
THADA	53.5188	0.519776	0.271764	1.9126	0.0557994	0.215045	ENSG00000115970
PTRHD1	201.799	-0.306457	0.161023	-1.90318	0.0570168	0.217759	ENSG00000184924
MEMO1	24.6551	0.749084	0.395548	1.89379	0.0582533	0.22066	ENSG00000162959
CYP26B1	22.3839	0.355408	0.400487	0.88744	0.374842	0.649862	ENSG00000003137
ORC2	55.1495	0.468621	0.266703	1.75709	0.0789026	0.266254	ENSG00000115942
NDUFB3	86.4689	-0.327807	0.227978	-1.43789	0.150466	0.39374	ENSG00000119013
PLEKHH2	20.4887	0.14276	0.448284	0.318459	0.750137	0.887756	ENSG00000152527
DYNC2LI1	39.8639	-0.245251	0.307402	-0.79782	0.424975	0.689262	ENSG00000138036
LRPPRC	326.62	0.214241	0.132958	1.61134	0.107106	0.321128	ENSG00000138095
POLR1A	84.2666	0.186641	0.219327	0.850973	0.394784	0.665292	ENSG00000068654
RPIA	52.9566	0.610821	0.282597	2.16145	0.0306603	0.14588	ENSG00000153574
GMCL1	44.3417	-0.0145997	0.291407	-0.0501006	0.960042	0.986072	ENSG00000087338
SNRNP27	108.818	-0.105994	0.192741	-0.549931	0.582366	0.799792	ENSG00000124380
MXD1	23.2977	0.328238	0.395211	0.830537	0.406235	0.673186	ENSG00000059728
PCBP1	1639.34	0.217296	0.090928	2.38975	0.0168597	0.0972059	ENSG00000169564
C2orf42	17.7015	-0.261959	0.485445	-0.539627	0.589454	0.80292	ENSG00000115998
DCAF17	18.0511	0.101807	0.452088	0.225192	0.82183	0.923824	ENSG00000115827
RPS15P4	15.7801	0.642798	0.486949	1.32005	0.186818	0.445267	ENSG00000233762
CYBRD1	51.7788	-0.257052	0.268985	-0.955637	0.339256	0.618841	ENSG00000071967
STAMBP	100.859	-0.38714	0.199893	-1.93674	0.0527777	0.208301	ENSG00000124356
ACVR1	24.9248	-0.0719595	0.388747	-0.185106	0.853146	0.938294	ENSG00000115170
ENSG00000218175	27.2911	0.343313	0.376536	0.911766	0.361892	0.638279	ENSG00000218175
LONRF2	32.5645	-0.16437	0.338882	-0.485037	0.62765	0.826835	ENSG00000170500
CHST10	11.3412	-0.211789	0.564303	-0.375311	0.707429	0.865338	ENSG00000115526
TUBA4A	480.353	0.0832691	0.119247	0.69829	0.484996	0.735102	ENSG00000127824
DNAJB2	21.1596	0.400657	0.408094	0.981776	0.32621	0.60633	ENSG00000135924
ASNSD1	17.9227	-0.0173377	0.456479	-0.0379814	0.969703	0.990285	ENSG00000138381
OSGEPL1	16.8747	0.349574	0.455128	0.768078	0.442441	0.703566	ENSG00000128694
UBXN4	189.453	-0.0682576	0.168257	-0.405674	0.684982	0.855572	ENSG00000144224
IRS1	95.7131	-0.651106	0.216863	-3.00239	0.0026787	0.0255012	ENSG00000169047
TM4SF20	43.1203	-1.32288	0.320501	-4.12753	3.66677886293912e-05	0.000901815	ENSG00000168955
AGFG1	214.525	0.190895	0.141379	1.35024	0.176938	0.432346	ENSG00000173744
KIF3C	66.0787	-0.557525	0.256974	-2.16958	0.0300387	0.143712	ENSG00000084731
RAB10	538.144	-0.457252	0.108757	-4.20436	2.61820118138842e-05	0.000683552	ENSG00000084733
GAREM2	13.0423	0.0373656	0.523308	0.0714025	0.943077	0.979039	ENSG00000157833
ARMC9	19.2094	-0.677183	0.454647	-1.48947	0.136364	0.37224	ENSG00000135931
FBXO11	91.1239	0.298503	0.209409	1.42546	0.154026	0.398497	ENSG00000138081
EIF2AK3	37.8181	0.727104	0.322613	2.25379	0.0242091	0.124687	ENSG00000172071
GMPPA	33.2673	-0.485785	0.348901	-1.39233	0.163823	0.414422	ENSG00000144591
SP3	86.9961	0.0533303	0.228295	0.233603	0.815293	0.920865	ENSG00000172845
NBEAL1	38.0853	0.128591	0.328116	0.391909	0.695126	0.859761	ENSG00000144426
METTL8	36.6481	0.103506	0.320139	0.323315	0.746457	0.884799	ENSG00000123600
NCOA1	43.8318	0.265802	0.292681	0.908161	0.363793	0.640411	ENSG00000084676
HYCC2	46.0179	0.716902	0.287382	2.4946	0.0126101	0.0786367	ENSG00000155744
ALMS1	21.0255	0.618922	0.407873	1.51744	0.129156	0.360195	ENSG00000116127
HDAC4	14.7541	0.244258	0.495216	0.493236	0.621846	0.822998	ENSG00000068024
ID2	688.938	0.238027	0.106149	2.24238	0.0249366	0.126863	ENSG00000115738
MBOAT2	60.6	-0.412989	0.257452	-1.60414	0.108683	0.32364	ENSG00000143797
KIDINS220	86.6313	0.0975524	0.220664	0.442086	0.658427	0.840359	ENSG00000134313
YIPF4	146.03	-0.00838904	0.16981	-0.0494026	0.960598	0.986244	ENSG00000119820
ENSG00000276517	12.4138	1.13167	0.576305	1.96367	0.0495683	0.199804	ENSG00000276517
TTC27	62.8647	0.00805038	0.245121	0.0328424	0.9738	0.991325	ENSG00000018699
ATG16L1	67.5942	-0.112675	0.241159	-0.467224	0.64034	0.832144	ENSG00000085978
DGKD	79.6615	0.281789	0.222963	1.26384	0.206289	0.472327	ENSG00000077044
MOGS	53.7064	0.00649591	0.269597	0.0240949	0.980777	0.993799	ENSG00000115275
WDR12	94.1683	-0.0374666	0.20774	-0.180353	0.856875	0.940127	ENSG00000138442
SUMO1	287.09	-0.46087	0.132119	-3.48828	0.000486139	0.00687481	ENSG00000116030
NOP58	251.564	0.273991	0.138129	1.98358	0.0473025	0.194548	ENSG00000055044
BMPR2	42.2316	0.0468497	0.310661	0.150806	0.880129	0.95193	ENSG00000204217
FAM117B	13.2078	-0.486599	0.53887	-0.902999	0.366526	0.641903	ENSG00000138439
ZNF512	42.6593	0.69844	0.296878	2.35262	0.0186417	0.104809	ENSG00000243943
GPN1	119.841	0.208699	0.190594	1.09499	0.273519	0.551536	ENSG00000198522
SUPT7L	44.655	-0.50132	0.30777	-1.62888	0.103339	0.312967	ENSG00000119760
MAP4K3	55.6156	0.28323	0.263758	1.07382	0.282901	0.561282	ENSG00000011566
IMMT	277.086	0.0575301	0.128022	0.449375	0.653161	0.838121	ENSG00000132305
CLK1	217.131	0.770241	0.153066	5.03209	4.85161486121379e-07	2.36330976654934e-05	ENSG00000013441
CAB39	61.3362	-0.200212	0.265705	-0.753513	0.451142	0.711072	ENSG00000135932
ATF2	36.3194	-0.245246	0.317331	-0.772839	0.439617	0.701567	ENSG00000115966
NIF3L1	50.3771	0.0862725	0.287397	0.300186	0.764035	0.894734	ENSG00000196290
CYP20A1	76.0389	0.10481	0.237554	0.441205	0.659064	0.840646	ENSG00000119004
NCKAP5	33.918	-0.30777	0.328836	-0.935938	0.349305	0.62716	ENSG00000176771
THAP4	57.2488	-0.166773	0.254771	-0.654598	0.512727	0.753331	ENSG00000176946
CFLAR	103.043	-0.182808	0.199014	-0.918564	0.358324	0.635397	ENSG00000003402
RBMS1	223.031	0.409148	0.143208	2.85702	0.00427638	0.0364065	ENSG00000153250
INSIG2	27.0451	-0.449041	0.379797	-1.18232	0.23708	0.507558	ENSG00000125629
SPAG16	29.8954	0.185932	0.359968	0.516523	0.60549	0.813059	ENSG00000144451
FOXN2	65.5926	0.25318	0.23961	1.05663	0.290679	0.570378	ENSG00000170802
CCDC88A	137.453	0.722039	0.191061	3.77911	0.00015739	0.00288228	ENSG00000115355
CUL3	115.563	0.0625435	0.201479	0.310421	0.756241	0.890693	ENSG00000036257
SOS1	50.8217	0.00910292	0.268062	0.0339583	0.97291	0.991063	ENSG00000115904
MORN2	62.4572	-0.623847	0.267591	-2.33134	0.0197353	0.108677	ENSG00000188010
COQ10B	85.3476	-0.261526	0.212564	-1.23034	0.218569	0.486867	ENSG00000115520
DNMT3A	20.5242	0.230654	0.444544	0.518855	0.603862	0.812115	ENSG00000119772
MLPH	237.159	0.405935	0.145553	2.78892	0.00528837	0.0421332	ENSG00000115648
MAPRE3	22.1031	-0.878864	0.419095	-2.09705	0.035989	0.163013	ENSG00000084764
TMEM214	74.8371	0.182385	0.233917	0.779699	0.435568	0.698033	ENSG00000119777
AGBL5	26.3343	-0.567433	0.37827	-1.50007	0.133595	0.367508	ENSG00000084693
OST4	329.609	-0.414407	0.135863	-3.05018	0.00228704	0.0227187	ENSG00000228474
PREB	50.5477	-0.101143	0.279037	-0.362474	0.716998	0.870613	ENSG00000138073
SLC5A6	58.9453	-0.27352	0.269089	-1.01647	0.309407	0.589407	ENSG00000138074
CAD	67.7221	0.398922	0.241374	1.65272	0.0983889	0.303673	ENSG00000084774
MPV17	78.8014	-0.318736	0.221843	-1.43676	0.150785	0.394272	ENSG00000115204
SCN9A	19.6728	-0.159375	0.427138	-0.373122	0.709057	0.865822	ENSG00000169432
ATRAID	378.517	-0.704373	0.122855	-5.73338	9.84506127997864e-09	7.94613940187704e-07	ENSG00000138085
TMEM237	34.4092	-0.383988	0.330691	-1.16117	0.245573	0.516864	ENSG00000155755
ARL6IP6	139.145	0.665334	0.174961	3.80276	0.000143092	0.00268813	ENSG00000177917
COX5B	440.224	-0.372648	0.129206	-2.88414	0.00392478	0.0341265	ENSG00000135940
ACTR1B	39.7685	-0.41048	0.307769	-1.33373	0.182293	0.439241	ENSG00000115073
ANKRD36B	15.5461	1.05404	0.479415	2.19859	0.0279072	0.137337	ENSG00000196912
ZEB2	12.4681	-0.31267	0.539739	-0.579299	0.562387	0.788954	ENSG00000169554
ANKRD36C	54.7709	0.707569	0.310357	2.27985	0.0226163	0.119069	ENSG00000174501
ZC3H8	57.6048	0.398231	0.267746	1.48734	0.136924	0.372871	ENSG00000144161
BZW1	160.523	-0.0135504	0.161562	-0.083871	0.933159	0.974405	ENSG00000082153
CLIP4	75.4061	-0.0118154	0.222761	-0.0530407	0.957699	0.984798	ENSG00000115295
ARPC2	465.153	-0.511493	0.120669	-4.2388	2.24714788924898e-05	0.000598965	ENSG00000163466
AAMP	150.776	-0.134722	0.167976	-0.802032	0.422535	0.686963	ENSG00000127837
TMBIM1	66.0056	-0.173162	0.246311	-0.703021	0.482043	0.733661	ENSG00000135926
PNKD	124.776	-0.239519	0.181483	-1.31979	0.186905	0.44537	ENSG00000127838
TGOLN2	259.905	-0.313856	0.143099	-2.19328	0.0282873	0.138074	ENSG00000152291
RETSAT	53.9669	0.0583673	0.259699	0.224749	0.822174	0.923824	ENSG00000042445
ELMOD3	14.3436	-0.326093	0.520404	-0.626614	0.530913	0.766773	ENSG00000115459
CAPG	55.196	-1.18175	0.282618	-4.18144	2.89664143699302e-05	0.000744788	ENSG00000042493
MAT2A	746.143	1.01629	0.0982475	10.3442	4.44480913458585e-25	6.46529237262187e-22	ENSG00000168906
VAMP8	68.2483	-1.373	0.263863	-5.20346	1.95616431354265e-07	1.09437720002699e-05	ENSG00000118640
RNF181	269.369	-0.352247	0.145537	-2.42033	0.0155065	0.0912144	ENSG00000168894
TMEM150A	29.6817	-0.438155	0.364221	-1.20299	0.22898	0.499994	ENSG00000168890
USP39	218.958	0.248583	0.148946	1.66895	0.0951274	0.297295	ENSG00000168883
C2orf68	64.7329	0.634555	0.248634	2.55217	0.0107055	0.0698294	ENSG00000168887
EIF4E2	332.795	-0.176807	0.125404	-1.4099	0.15857	0.404957	ENSG00000135930
CHAC2	63.6729	-0.233617	0.254779	-0.916938	0.359175	0.6358	ENSG00000143942
PSME4	85.5901	-0.29297	0.226729	-1.29216	0.196301	0.457508	ENSG00000068878
ERLEC1	126.435	-0.555753	0.182312	-3.04836	0.00230093	0.0228033	ENSG00000068912
GGCX	67.4718	-0.534834	0.244505	-2.18741	0.0287123	0.139575	ENSG00000115486
FKBP7	18.6048	-0.739034	0.457343	-1.61593	0.10611	0.318893	ENSG00000079150
PLEKHB2	149.913	0.135635	0.164182	0.826127	0.408732	0.675492	ENSG00000115762
CHPF	26.2323	-0.542869	0.380913	-1.42518	0.154105	0.398552	ENSG00000123989
ST6GAL2	50.8321	-0.569959	0.280963	-2.02859	0.0425002	0.181746	ENSG00000144057
MAIP1	90.9037	-0.0142396	0.205579	-0.0692659	0.944778	0.979513	ENSG00000162972
DTNB	19.8646	0.742911	0.427368	1.73834	0.0821505	0.272823	ENSG00000138101
NAGK	72.3058	-0.3635	0.236065	-1.53983	0.123603	0.352192	ENSG00000124357
MCEE	14.0917	-0.0597373	0.502588	-0.118859	0.905387	0.963437	ENSG00000124370
SMPD4	18.0572	0.611981	0.510875	1.19791	0.230953	0.501505	ENSG00000136699
ZNF2	12.7767	1.0668	0.537414	1.98507	0.0471368	0.194389	ENSG00000275111
FAHD2A	11.1618	0.727146	0.575442	1.26363	0.206363	0.472389	ENSG00000115042
GTF3C2	74.0344	0.0578289	0.251999	0.22948	0.818496	0.92169	ENSG00000115207
RN7SL832P	13.7697	-0.693052	0.584017	-1.1867	0.235347	0.506084	ENSG00000243819
PDIA6	484.731	-0.338643	0.114886	-2.94763	0.00320216	0.0292721	ENSG00000143870
NOL10	139.712	0.326711	0.180222	1.81283	0.0698585	0.246465	ENSG00000115761
GCC2	129.986	0.554504	0.206379	2.68682	0.00721365	0.0525765	ENSG00000135968
CCDC138	19.3303	0.432557	0.461081	0.938139	0.348173	0.626453	ENSG00000163006
LIMS1	108.267	0.275277	0.192981	1.42645	0.15374	0.398128	ENSG00000169756
SNORC	20.423	0.265525	0.42602	0.623268	0.533108	0.768683	ENSG00000182600
LGALSL	29.4419	-0.0101515	0.352861	-0.0287692	0.977049	0.992352	ENSG00000119862
SERTAD2	103.548	0.403926	0.195976	2.0611	0.0392935	0.173273	ENSG00000179833
GPATCH11	24.5486	0.185462	0.394132	0.470557	0.637957	0.83136	ENSG00000152133
RPL37A	1749.06	0.35107	0.118099	2.97267	0.00295219	0.0276789	ENSG00000197756
IGFBP2	148.055	-0.346185	0.173702	-1.99299	0.0462629	0.191952	ENSG00000115457
AFTPH	114.262	0.653805	0.193117	3.38554	0.000710375	0.00922581	ENSG00000119844
CASP8	47.8556	-0.150929	0.287649	-0.524697	0.599794	0.809915	ENSG00000064012
MARS2	33.3989	0.115023	0.353768	0.325138	0.745077	0.883883	ENSG00000247626
EIF3FP3	12.9029	0.816311	0.526849	1.54942	0.12128	0.348133	ENSG00000233426
FANCL	68.6166	0.705826	0.246224	2.8666	0.00414907	0.0355904	ENSG00000115392
HTRA2	52.8875	0.0489053	0.276213	0.177056	0.859464	0.941481	ENSG00000115317
FAM161A	46.4457	-0.0997595	0.313683	-0.318026	0.750465	0.887756	ENSG00000170264
CCT4	656.943	-0.369869	0.100072	-3.69602	0.000219008	0.00372407	ENSG00000115484
CDCA7	86.1177	0.296672	0.22285	1.33126	0.183102	0.440249	ENSG00000144354
ITGAV	134.483	-0.514135	0.182028	-2.82449	0.00473566	0.0390118	ENSG00000138448
RTKN	12.1662	-0.253564	0.569102	-0.44555	0.655922	0.839442	ENSG00000114993
STK39	43.9166	-0.285381	0.294436	-0.969244	0.332423	0.611625	ENSG00000198648
GORASP2	114.935	-0.153114	0.192425	-0.795707	0.426203	0.690249	ENSG00000115806
RANBP2	107.158	0.246064	0.196483	1.25234	0.210446	0.477346	ENSG00000153201
COPS7B	32.8459	0.170321	0.383293	0.444363	0.65678	0.839845	ENSG00000144524
DARS1	183.335	-0.239905	0.155313	-1.54465	0.12243	0.34989	ENSG00000115866
EPHA4	61.7254	0.495496	0.271875	1.82252	0.0683768	0.243516	ENSG00000116106
INPP1	19.4743	-0.502312	0.46733	-1.07485	0.28244	0.560631	ENSG00000151689
HIBCH	45.7777	0.133021	0.281881	0.471904	0.636996	0.830981	ENSG00000198130
SESTD1	32.8994	-0.0413891	0.343442	-0.120512	0.904077	0.96343	ENSG00000187231
GTDC1	14.4641	-0.121583	0.523368	-0.232309	0.816298	0.920865	ENSG00000121964
TTL	43.8097	-0.49325	0.299486	-1.64699	0.0995603	0.306105	ENSG00000114999
POLR1B	71.163	0.511077	0.234221	2.18203	0.0291072	0.140927	ENSG00000125630
CHCHD5	82.5536	-0.555093	0.235281	-2.35928	0.0183105	0.103347	ENSG00000125611
CKAP2L	50.539	0.246794	0.305889	0.806806	0.419778	0.684965	ENSG00000169607
EIF2B4	72.8445	0.00521803	0.231431	0.0225468	0.982012	0.99402	ENSG00000115211
KYNU	323.783	-0.297995	0.124306	-2.39728	0.0165175	0.0956118	ENSG00000115919
MTATP6P5	45.6663	1.23167	0.313554	3.92809	8.56220395761175e-05	0.00175767	ENSG00000284167
COMMD1	96.6718	-0.261078	0.203016	-1.286	0.198444	0.461027	ENSG00000173163
SLC20A1	153.992	-0.0931355	0.168296	-0.553404	0.579987	0.79873	ENSG00000144136
TIA1	98.1429	0.300919	0.198872	1.51313	0.130247	0.362047	ENSG00000116001
PCYOX1	245.976	-0.277443	0.137929	-2.0115	0.0442731	0.186046	ENSG00000116005
THUMPD2	43.9323	0.46983	0.2996	1.56819	0.116836	0.339892	ENSG00000138050
ST3GAL5	84.6116	-0.522252	0.216586	-2.41129	0.0158962	0.0930846	ENSG00000115525
MRPL33	296.199	-0.440339	0.138095	-3.18868	0.00142926	0.0157668	ENSG00000243147
RBKS	27.2624	-0.63449	0.371754	-1.70675	0.087869	0.284116	ENSG00000171174
FOSL2	142.274	0.116035	0.174915	0.663383	0.507086	0.750457	ENSG00000075426
ENSG00000270640	13.2437	1.05321	0.518539	2.03111	0.0422441	0.181147	ENSG00000270640
TRMT61B	54.6695	0.109345	0.257132	0.425249	0.670655	0.847537	ENSG00000171103
WDR43	197.004	0.415986	0.155137	2.68141	0.00733134	0.0532437	ENSG00000163811
SMARCAL1	21.3572	0.389557	0.411199	0.947369	0.343451	0.622688	ENSG00000138375
SOCS5	84.2721	-0.157388	0.213945	-0.735647	0.461946	0.719965	ENSG00000171150
MCFD2	200.886	-0.553752	0.15788	-3.50743	0.000452449	0.00652527	ENSG00000180398
CALM2	3589.86	-0.368692	0.0720104	-5.11998	3.05572511773016e-07	1.61209290926054e-05	ENSG00000143933
EPCAM	22.3867	-0.487463	0.415366	-1.17358	0.240564	0.511683	ENSG00000119888
DOCK10	50.2886	0.131295	0.280393	0.468254	0.639603	0.83197	ENSG00000135905
SP110	22.5666	0.490257	0.391557	1.25207	0.210544	0.477346	ENSG00000135899
STAT1	135.276	-0.412729	0.180942	-2.281	0.0225483	0.118957	ENSG00000115415
NHEJ1	12.0364	0.266307	0.548477	0.485538	0.627294	0.826835	ENSG00000187736
MPHOSPH10	149.846	0.104925	0.176255	0.5953	0.551643	0.783161	ENSG00000124383
TTC7A	37.5778	-0.00260208	0.316055	-0.00823299	0.993431	0.997153	ENSG00000068724
WIPF1	34.4531	-0.0728681	0.3318	-0.219614	0.826171	0.925508	ENSG00000115935
ZNF514	12.4543	0.713445	0.539245	1.32305	0.18582	0.444346	ENSG00000144026
PRPF40A	509.38	0.321518	0.115007	2.79565	0.0051796	0.0415592	ENSG00000196504
WDCP	19.2132	0.0919832	0.434448	0.211724	0.832322	0.929216	ENSG00000163026
SF3B6	419.867	-0.619674	0.118384	-5.23443	1.65498357088786e-07	9.5203631179549e-06	ENSG00000115128
TP53I3	144.56	-1.05798	0.18613	-5.68409	1.31507927480666e-08	1.01440433152132e-06	ENSG00000115129
ITSN2	96.1033	0.790269	0.219131	3.60637	0.000310507	0.00490168	ENSG00000198399
SLC4A1AP	78.4814	-0.0260895	0.224001	-0.116471	0.907279	0.964458	ENSG00000163798
RTN4	972.562	-0.439101	0.100764	-4.3577	1.31433752662608e-05	0.000392451	ENSG00000115310
UGP2	191.422	-0.387953	0.151681	-2.55768	0.0105373	0.069309	ENSG00000169764
CHMP3	158.335	-0.455192	0.173473	-2.62399	0.00869053	0.0601134	ENSG00000115561
RNF103	71.295	-0.35885	0.231572	-1.54962	0.121232	0.348105	ENSG00000239305
AMMECR1L	27.2814	0.0967972	0.365271	0.265001	0.791009	0.907213	ENSG00000144233
GPC1	98.2046	-0.535034	0.209592	-2.55273	0.0106881	0.0698053	ENSG00000063660
PEX13	63.6836	-0.0736254	0.243195	-0.302742	0.762086	0.893969	ENSG00000162928
REL	55.093	0.959269	0.263276	3.64359	0.000268861	0.00438007	ENSG00000162924
ITGB1BP1	205.919	-0.427561	0.153718	-2.78146	0.00541146	0.0428456	ENSG00000119185
CPSF3	168.497	-0.0333619	0.162252	-0.205618	0.83709	0.930993	ENSG00000119203
IAH1	257.669	-0.242347	0.138936	-1.7443	0.081107	0.270942	ENSG00000134330
YWHAQ	679.668	-0.538196	0.109771	-4.9029	9.44315509655188e-07	4.19869891672887e-05	ENSG00000134308
ADAM17	148.658	0.27168	0.177115	1.53391	0.125051	0.354177	ENSG00000151694
GBX2	15.5436	0.857801	0.478723	1.79185	0.0731563	0.253559	ENSG00000168505
AGAP1	48.2936	0.272839	0.281263	0.970051	0.332021	0.611625	ENSG00000157985
WDFY1	51.9071	0.63438	0.271437	2.33712	0.0194329	0.107477	ENSG00000085449
MRPL44	124.774	-0.0329372	0.18704	-0.176097	0.860218	0.942104	ENSG00000135900
SERPINE2	152.833	-0.437488	0.175271	-2.49606	0.0125581	0.0784937	ENSG00000135919
AP1S3	45.5187	0.0514829	0.299071	0.172143	0.863325	0.943383	ENSG00000152056
RMND5A	42.5068	-0.0274959	0.296365	-0.0927771	0.926081	0.972195	ENSG00000153561
NFE2L2	212.592	0.163776	0.15054	1.08793	0.276626	0.554559	ENSG00000116044
ODC1	361.834	0.37121	0.123514	3.00541	0.00265223	0.0253806	ENSG00000115758
MAP4K4	105.208	-0.138031	0.198262	-0.696204	0.486301	0.735634	ENSG00000071054
GULP1	87.8567	-0.704532	0.214768	-3.28043	0.00103649	0.0123146	ENSG00000144366
NBAS	33.9706	0.203593	0.328913	0.618987	0.535925	0.771168	ENSG00000151779
SATB2	20.1874	0.465115	0.454603	1.02312	0.306249	0.586353	ENSG00000119042
NR4A2	10.9932	0.756959	0.559948	1.35184	0.176427	0.431913	ENSG00000153234
BIRC6	161.792	-0.0616016	0.160885	-0.382893	0.701799	0.862166	ENSG00000115760
CLASP1	50.3438	0.233817	0.272177	0.859061	0.390307	0.661249	ENSG00000074054
MFSD6	26.6882	-0.790352	0.381648	-2.07089	0.0383689	0.171026	ENSG00000151690
PPP1CB	425.227	-0.406005	0.115728	-3.50826	0.000451045	0.00652146	ENSG00000213639
KLF7	91.0751	0.39751	0.208396	1.90748	0.0564587	0.216336	ENSG00000118263
TEX261	86.0858	-0.169962	0.224758	-0.756201	0.449529	0.709628	ENSG00000144043
NUP35	78.3544	0.014356	0.222286	0.0645836	0.948506	0.981471	ENSG00000163002
NCKAP1	211.38	-0.168752	0.143912	-1.17261	0.240954	0.511952	ENSG00000061676
IWS1	80.4069	-0.176127	0.238083	-0.73977	0.459439	0.717817	ENSG00000163166
SLC1A4	16.0962	-0.703246	0.50152	-1.40223	0.160847	0.408916	ENSG00000115902
RAB1A	392.911	-0.37323	0.123752	-3.01595	0.00256178	0.0247242	ENSG00000138069
ACTR2	466.137	-0.188095	0.108505	-1.73351	0.0830049	0.274292	ENSG00000138071
USP40	52.1573	0.543849	0.263147	2.06671	0.0387615	0.17167	ENSG00000085982
LANCL1	43.2594	-0.45562	0.296858	-1.53481	0.124831	0.353682	ENSG00000115365
CPS1	30.6027	-0.102166	0.357946	-0.285421	0.775321	0.900356	ENSG00000021826
RPE	110.036	-0.380052	0.193185	-1.9673	0.0491489	0.198852	ENSG00000197713
TRIP12	97.1224	-0.212745	0.20919	-1.01699	0.309157	0.589042	ENSG00000153827
TMEM87B	53.6412	0.0614157	0.263792	0.232818	0.815902	0.920865	ENSG00000153214
PUM2	94.2365	0.199973	0.211988	0.943322	0.345516	0.624764	ENSG00000055917
PXDN	19.6118	-0.128379	0.433946	-0.29584	0.767352	0.897108	ENSG00000130508
SH3YL1	12.4605	0.520924	0.533642	0.976167	0.328982	0.608814	ENSG00000035115
ACP1	387.095	-0.342294	0.116369	-2.94144	0.00326689	0.0297261	ENSG00000143727
ZFP36L2	314.988	0.31922	0.131725	2.42338	0.0153767	0.0906576	ENSG00000152518
BIN1	53.3154	-0.684792	0.295814	-2.31494	0.0206161	0.111563	ENSG00000136717
ERCC3	78.1203	0.0609772	0.229378	0.265837	0.790365	0.906914	ENSG00000163161
STAM2	30.9359	0.429288	0.342701	1.25266	0.21033	0.477346	ENSG00000115145
CCNT2	92.9478	1.01375	0.208174	4.86975	1.11738080089778e-06	4.90424693954961e-05	ENSG00000082258
CHN1	31.9703	-0.448222	0.364009	-1.23135	0.218192	0.48656	ENSG00000128656
KCTD18	17.3714	-0.0767972	0.456219	-0.168334	0.86632	0.944188	ENSG00000155729
SGO2	49.8001	0.46548	0.272324	1.70929	0.0873976	0.283041	ENSG00000163535
CEP68	41.9817	0.161046	0.319539	0.503994	0.614266	0.81889	ENSG00000011523
GLS	226.246	-0.0944888	0.148681	-0.635514	0.525094	0.763132	ENSG00000115419
PPIL3	38.0994	-0.766928	0.319196	-2.40268	0.0162752	0.0946399	ENSG00000240344
GRB14	32.2407	0.353447	0.350811	1.00752	0.313687	0.593737	ENSG00000115290
COA5	49.6896	-0.0553938	0.27785	-0.199366	0.841976	0.933065	ENSG00000183513
UNC50	88.248	-0.53936	0.21557	-2.50202	0.0123488	0.0777479	ENSG00000115446
BABAM2	74.4215	-0.153161	0.237145	-0.645853	0.518374	0.758001	ENSG00000158019
KHK	11.7064	-1.72802	0.631125	-2.738	0.00618136	0.0469691	ENSG00000138030
PKP4	60.1184	0.0658451	0.256559	0.256647	0.797452	0.910938	ENSG00000144283
MFF	170.973	-0.51232	0.162511	-3.15253	0.00161863	0.0174216	ENSG00000168958
AAK1	53.7935	-0.100722	0.287149	-0.350766	0.725764	0.875249	ENSG00000115977
ABI2	142.976	0.338549	0.174837	1.93637	0.052823	0.208301	ENSG00000138443
PER2	46.5607	0.625486	0.287547	2.17525	0.0296116	0.142354	ENSG00000132326
ASB1	68.5255	0.136481	0.233298	0.585009	0.558542	0.786268	ENSG00000065802
LRRFIP1	273.367	-0.0819592	0.142958	-0.57331	0.566435	0.79117	ENSG00000124831
ROCK2	234.066	-0.172913	0.142253	-1.21553	0.224166	0.494038	ENSG00000134318
R3HDM1	62.4858	-0.165859	0.25332	-0.65474	0.512635	0.753305	ENSG00000048991
MCM6	132.497	-0.094228	0.177292	-0.531484	0.595083	0.8073	ENSG00000076003
NRP2	70.5305	-0.478985	0.243948	-1.96348	0.0495909	0.199815	ENSG00000118257
PARD3B	11.8224	0.296027	0.562238	0.526515	0.598531	0.809126	ENSG00000116117
CAMKMT	21.8225	-0.287041	0.424424	-0.676306	0.498846	0.744975	ENSG00000143919
MTERF4	43.1859	0.322036	0.311178	1.03489	0.300719	0.580459	ENSG00000122085
PASK	13.8339	0.67984	0.510867	1.33076	0.183269	0.440522	ENSG00000115687
PPP1R7	98.9253	-0.235489	0.212515	-1.10811	0.267816	0.544728	ENSG00000115685
HDLBP	185.683	0.0431866	0.151961	0.284195	0.776261	0.900665	ENSG00000115677
GPR39	16.2476	-0.0420266	0.471705	-0.0890951	0.929006	0.972836	ENSG00000183840
SLC35F6	147.372	-0.320265	0.178325	-1.79596	0.0725015	0.252035	ENSG00000213699
CENPA	89.2281	-0.427742	0.221129	-1.93436	0.0530692	0.208761	ENSG00000115163
ATL2	120.583	0.519856	0.183786	2.8286	0.00467523	0.0387332	ENSG00000119787
STRN	46.9443	0.281797	0.293245	0.960963	0.336571	0.616361	ENSG00000115808
GPD2	49.6675	-0.637832	0.278724	-2.2884	0.0221142	0.117274	ENSG00000115159
RBM45	20.2769	0.41277	0.433922	0.951254	0.341476	0.621098	ENSG00000155636
CNOT9	95.8132	0.088953	0.211165	0.421249	0.673573	0.849433	ENSG00000144580
TWIST2	33.6301	-0.6174	0.345556	-1.78669	0.0739878	0.254852	ENSG00000233608
MSH6	219.529	0.118196	0.14773	0.800079	0.423665	0.688168	ENSG00000116062
CTDSP1	52.3006	-0.741835	0.282243	-2.62836	0.0085798	0.0596718	ENSG00000144579
ASXL2	120.014	0.617031	0.182356	3.38367	0.000715238	0.00924182	ENSG00000143970
FAM136A	221.549	-0.191714	0.14478	-1.32417	0.185446	0.444009	ENSG00000035141
INO80D	27.2939	0.542541	0.361611	1.50035	0.133525	0.367508	ENSG00000114933
NDUFS1	75.3534	-0.414081	0.22652	-1.82801	0.0675474	0.241746	ENSG00000023228
EEF1B2	2882.51	0.299004	0.0904413	3.30606	0.000946181	0.0114282	ENSG00000114942
EIF5B	275.538	0.175801	0.144808	1.21403	0.224737	0.494626	ENSG00000158417
SPTBN1	297.403	-0.525675	0.129289	-4.0659	4.78480969854415e-05	0.00110725	ENSG00000115306
SPR	117.748	-0.229435	0.198863	-1.15374	0.248609	0.520958	ENSG00000116096
SFXN5	31.1655	0.328283	0.344539	0.952817	0.340683	0.620431	ENSG00000144040
RAB11FIP5	39.6558	0.00280129	0.301811	0.00928162	0.992594	0.997067	ENSG00000135631
SMYD5	42.0541	0.160964	0.302553	0.532019	0.594713	0.807005	ENSG00000135632
PRADC1	24.3871	-0.601338	0.395499	-1.52045	0.128397	0.359002	ENSG00000135617
CCT7	686.23	-0.147465	0.099904	-1.47607	0.139925	0.378008	ENSG00000135624
COL5A2	158.017	-0.74329	0.174825	-4.25161	2.12236015967023e-05	0.000573206	ENSG00000204262
XPO1	295.593	0.378753	0.125681	3.01361	0.00258163	0.0248687	ENSG00000082898
MSH2	100.443	0.000460674	0.205005	0.00224714	0.998207	0.99888	ENSG00000095002
RAB3GAP1	76.1538	0.353638	0.220407	1.60448	0.108609	0.32364	ENSG00000115839
SPRED2	57.9712	-0.224578	0.279245	-0.804233	0.421263	0.686333	ENSG00000198369
STK17B	22.2265	-0.252665	0.404166	-0.625151	0.531872	0.767614	ENSG00000081320
CYP1B1	111.74	-0.21662	0.197629	-1.09609	0.273037	0.551054	ENSG00000138061
BCL2L11	114.473	0.820352	0.200513	4.09127	4.29008158322191e-05	0.00101349	ENSG00000153094
CYTOR	72.5571	-0.00444537	0.227168	-0.0195686	0.984387	0.994743	ENSG00000222041
HAT1	150.089	-0.0470818	0.166393	-0.282955	0.777212	0.900907	ENSG00000128708
METAP1D	12.2961	0.418784	0.549308	0.762384	0.445831	0.706292	ENSG00000172878
ITGA6	125.262	-0.33584	0.183093	-1.83426	0.0666159	0.239952	ENSG00000091409
CCDC142	17.5536	0.239249	0.475158	0.503514	0.614603	0.819095	ENSG00000135637
SPAST	41.203	-0.0849703	0.298767	-0.284403	0.776102	0.900665	ENSG00000021574
PIGF	76.3552	-0.258433	0.232063	-1.11363	0.265437	0.542054	ENSG00000151665
ACYP2	19.5791	-1.39913	0.469137	-2.98234	0.00286051	0.0269932	ENSG00000170634
DLX2	26.1031	0.550496	0.377118	1.45974	0.144361	0.38517	ENSG00000115844
MREG	14.1527	0.0122896	0.511119	0.0240444	0.980817	0.993799	ENSG00000118242
PECR	23.1617	-0.518358	0.412312	-1.2572	0.208682	0.475347	ENSG00000115425
XRCC5	390.508	-0.15777	0.125078	-1.26137	0.207176	0.473426	ENSG00000079246
MARCHF4	14.44	0.170202	0.522847	0.325529	0.744781	0.883822	ENSG00000144583
GALNT5	16.431	-0.973748	0.49456	-1.96892	0.0489627	0.198621	ENSG00000136542
INPP4A	20.0816	0.202922	0.425185	0.477256	0.63318	0.829391	ENSG00000040933
ACTR3	344.075	-0.450588	0.126585	-3.55956	0.000371482	0.0056036	ENSG00000115091
SPOPL	31.8225	0.402185	0.343224	1.17179	0.241283	0.512051	ENSG00000144228
DUSP11	76.7442	-0.327051	0.246865	-1.32481	0.185233	0.443878	ENSG00000144048
POLE4	177.851	-0.390362	0.158398	-2.46444	0.0137228	0.0836683	ENSG00000115350
ZNF638	118.481	0.20401	0.189316	1.07761	0.281206	0.559117	ENSG00000075292
TMEM18	125.595	-0.121397	0.178932	-0.678454	0.497484	0.744253	ENSG00000151353
CCDC74A	18.4413	-0.454009	0.452659	-1.00298	0.315869	0.596252	ENSG00000163040
CRIPT	93.5939	-0.569717	0.207679	-2.74326	0.00608321	0.0465009	ENSG00000119878
PDCL3	67.6486	-0.773298	0.249597	-3.09819	0.00194706	0.0198847	ENSG00000115539
MAP3K2	106.429	0.0750339	0.190371	0.394146	0.693473	0.858682	ENSG00000169967
WDR33	108.422	0.243916	0.200605	1.2159	0.224022	0.493828	ENSG00000136709
UGGT1	66.392	0.0890951	0.242117	0.367984	0.712885	0.867838	ENSG00000136731
TET3	26.086	0.336798	0.392536	0.858005	0.39089	0.661893	ENSG00000187605
HNRNPA3	486.74	0.228555	0.105296	2.17059	0.0299619	0.143428	ENSG00000170144
STARD7	182.934	-0.192759	0.159108	-1.2115	0.225705	0.495538	ENSG00000084090
TMEM127	50.5102	-0.909164	0.308796	-2.94423	0.00323764	0.0295127	ENSG00000135956
ZC3H15	233.637	-0.0204221	0.14231	-0.143505	0.885892	0.954601	ENSG00000065548
WDSUB1	15.8838	0.0881847	0.491724	0.179338	0.857672	0.940327	ENSG00000196151
BAZ2B	90.6195	0.276473	0.232816	1.18752	0.235023	0.506028	ENSG00000123636
MARCHF7	135.831	0.516468	0.175217	2.94759	0.00320262	0.0292721	ENSG00000136536
CREB1	67.5332	0.22971	0.236949	0.969452	0.33232	0.611625	ENSG00000118260
METTL21A	37.2088	-0.401014	0.324828	-1.23454	0.217002	0.48552	ENSG00000144401
CCNYL1	83.4247	-0.140746	0.21386	-0.658125	0.510458	0.751506	ENSG00000163249
FZD5	20.7002	-0.523737	0.430154	-1.21756	0.223392	0.493209	ENSG00000163251
TGFBRAP1	35.5364	-0.197471	0.322549	-0.61222	0.540392	0.775624	ENSG00000135966
C2orf49	44.8816	0.195847	0.288768	0.678213	0.497636	0.74436	ENSG00000135974
DNPEP	52.0961	-0.132841	0.268988	-0.493857	0.621407	0.82296	ENSG00000123992
D2HGDH	11.3898	0.785493	0.552328	1.42215	0.154982	0.399627	ENSG00000180902
CIAO1	112.134	0.0940661	0.200485	0.469194	0.638931	0.831599	ENSG00000144021
SNRNP200	179.429	0.342367	0.171717	1.99378	0.046176	0.191826	ENSG00000144028
NCAPH	53.1927	0.0971662	0.263354	0.368956	0.71216	0.867597	ENSG00000121152
ENSG00000236255	16.0123	2.0533	0.499425	4.11132	3.93395522744225e-05	0.000951438	ENSG00000236255
CHROMR	16.0841	-0.152232	0.483374	-0.314936	0.75281	0.889328	ENSG00000223960
MIR4435-2HG	33.1106	0.747054	0.336092	2.22277	0.0262316	0.131596	ENSG00000172965
C2orf74-AS1	45.858	-0.246828	0.28933	-0.853101	0.393603	0.664181	ENSG00000271889
AHSA2P	21.6694	0.680867	0.418804	1.62574	0.104005	0.314423	ENSG00000293434
ENSG00000290085	14.2739	1.09142	0.508984	2.14431	0.0320077	0.151091	ENSG00000290085
TEX41	13.6044	0.186005	0.51808	0.359027	0.719575	0.872436	ENSG00000226674
TTN-AS1	13.46	0.600288	0.507418	1.18302	0.2368	0.507345	ENSG00000237298
LINC02245	13.8686	0.658606	0.520646	1.26498	0.205879	0.47209	ENSG00000237638
LINC01963	12.4033	0.740542	0.542927	1.36398	0.172574	0.426596	ENSG00000260804
RNASEH1-DT	24.2193	-0.260224	0.388319	-0.670129	0.502776	0.747228	ENSG00000234171
PCBP1-AS1	23.1815	0.601036	0.444668	1.35165	0.176487	0.431913	ENSG00000293616
LINC01116	19.2832	-0.453419	0.441092	-1.02795	0.303975	0.583238	ENSG00000163364
CRIM1-DT	35.9961	-0.627217	0.330387	-1.89843	0.0576393	0.21915	ENSG00000260025
LINC00342	21.8384	1.28872	0.453929	2.83904	0.00452499	0.037983	ENSG00000232931
MAP4K3-DT	17.5403	-0.352147	0.491134	-0.717009	0.473369	0.728182	ENSG00000231312
ENSG00000271855	12.8829	0.626221	0.520722	1.2026	0.229131	0.500123	ENSG00000271855
ENSG00000289294	11.2323	-0.519281	0.569324	-0.912101	0.361716	0.638078	ENSG00000289294
SMPD4BP	14.4888	0.973145	0.496579	1.9597	0.050031	0.201191	ENSG00000293311
FAM98A	96.3419	0.0204894	0.204462	0.100211	0.920176	0.970077	ENSG00000119812
EPC2	41.0069	0.175794	0.301476	0.58311	0.559819	0.786869	ENSG00000135999
YPEL5	56.7975	-0.78312	0.26766	-2.9258	0.00343568	0.0309302	ENSG00000119801
ETAA1	59.8519	0.217233	0.261093	0.832012	0.405402	0.672582	ENSG00000143971
ORMDL1	114.049	-0.526291	0.194659	-2.70366	0.00685802	0.0507576	ENSG00000128699
PMS1	44.4277	0.527412	0.291569	1.80887	0.0704706	0.247681	ENSG00000064933
ZNG1B	24.6521	-0.271158	0.411279	-0.659303	0.509701	0.75114	ENSG00000136682
SLC35F5	69.9264	-0.370527	0.239614	-1.54635	0.122019	0.349186	ENSG00000115084
ANKRD36	36.1653	0.580883	0.330454	1.75783	0.0787763	0.266125	ENSG00000135976
MSL3B	29.9205	-0.00122308	0.347821	-0.00351642	0.997194	0.998175	ENSG00000293137
HADHB	140.84	-0.334	0.183082	-1.82432	0.0681043	0.242807	ENSG00000138029
SELENOI	88.7862	-0.158305	0.215792	-0.733599	0.463193	0.720813	ENSG00000138018
STEAP3	35.8987	-0.362419	0.37272	-0.972363	0.33087	0.610739	ENSG00000115107
C2orf76	25.224	-0.467124	0.386402	-1.20891	0.226699	0.496824	ENSG00000186132
DBI	686.345	-0.318615	0.120971	-2.63382	0.008443	0.0588007	ENSG00000155368
TMEM37	16.9416	-1.51566	0.512984	-2.95459	0.00313082	0.0288228	ENSG00000171227
FMNL2	35.2161	0.268745	0.332696	0.807779	0.419218	0.68427	ENSG00000157827
DYNC1LI1	156.41	0.0514763	0.163162	0.315493	0.752388	0.889081	ENSG00000144635
PLCL2	12.0567	-0.0419563	0.557893	-0.0752049	0.940052	0.977959	ENSG00000154822
RAD18	48.7683	0.530345	0.290612	1.82492	0.0680126	0.242643	ENSG00000070950
SGO1	74.6953	0.132102	0.233052	0.566834	0.570827	0.794445	ENSG00000129810
CMTM6	159.99	0.00213117	0.160805	0.0132531	0.989426	0.99629	ENSG00000091317
KAT2B	22.2244	0.168274	0.399286	0.421437	0.673436	0.849378	ENSG00000114166
CMC1	120.175	-0.538412	0.185957	-2.89536	0.00378724	0.0332428	ENSG00000187118
CMTM8	49.8693	-0.657212	0.292034	-2.25047	0.0244192	0.125193	ENSG00000170293
PDCD6IP	234.66	-0.23222	0.137434	-1.68968	0.0910888	0.289797	ENSG00000170248
SUMF1	21.0818	-0.224093	0.44152	-0.50755	0.611769	0.816922	ENSG00000144455
RBMS3	12.1859	-0.689542	0.551677	-1.2499	0.211335	0.478712	ENSG00000144642
GNAI2	128.505	-0.404307	0.19377	-2.08653	0.0369304	0.166456	ENSG00000114353
AZI2	77.2421	0.108497	0.22102	0.49089	0.623504	0.824162	ENSG00000163512
KCTD6	27.557	-0.222734	0.378902	-0.58784	0.55664	0.785729	ENSG00000168301
RAB5A	84.9204	-0.316631	0.216311	-1.46377	0.143256	0.383447	ENSG00000144566
ANO10	19.9822	-0.169791	0.423103	-0.401298	0.688201	0.85615	ENSG00000160746
OXSR1	66.56	0.130927	0.2567	0.51004	0.610024	0.815672	ENSG00000172939
TUSC2	68.6148	-0.396714	0.252269	-1.57258	0.115816	0.338182	ENSG00000114383
SMARCC1	190.93	-0.0934069	0.161539	-0.578232	0.563108	0.789508	ENSG00000173473
HYAL2	54.3363	-0.421714	0.272894	-1.54534	0.122264	0.34969	ENSG00000068001
ABHD5	109.364	0.605588	0.187581	3.22841	0.00124481	0.0143055	ENSG00000011198
SFMBT1	12.4497	0.573674	0.561009	1.02258	0.306509	0.58641	ENSG00000163935
RPL10AP6	13.5614	0.0613924	0.519454	0.118186	0.90592	0.963652	ENSG00000226360
VGLL3	55.4297	0.136461	0.261789	0.521263	0.602183	0.810647	ENSG00000206538
GBE1	72.6948	-0.520121	0.234504	-2.21797	0.0265571	0.132559	ENSG00000114480
RPL21P41	11.87	1.69472	0.621317	2.72762	0.00637937	0.0481146	ENSG00000214560
TBC1D23	45.9141	0.146595	0.297562	0.492653	0.622258	0.823049	ENSG00000036054
TOMM70	153.53	0.172124	0.16393	1.04999	0.293724	0.572837	ENSG00000154174
SENP7	17.7051	0.178148	0.470084	0.378971	0.704709	0.863908	ENSG00000138468
CMSS1	62.1127	-0.4891	0.251864	-1.94192	0.0521469	0.206921	ENSG00000184220
NIT2	147.409	-0.671731	0.171337	-3.92052	8.83591949658438e-05	0.00181021	ENSG00000114021
CBLB	18.3596	-0.696247	0.464677	-1.49835	0.134043	0.368008	ENSG00000114423
ALCAM	89.1568	-0.968893	0.219518	-4.41374	1.01602203195125e-05	0.000316365	ENSG00000170017
EIF4E3	13.7656	0.249656	0.511121	0.488448	0.625233	0.825382	ENSG00000163412
TMEM158	39.3063	-0.623642	0.339844	-1.83508	0.0664931	0.239757	ENSG00000249992
TMEM39A	24.4703	0.00464403	0.382826	0.0121309	0.990321	0.99629	ENSG00000176142
TIMMDC1	150.37	-0.510258	0.172089	-2.96509	0.00302599	0.0280862	ENSG00000113845
IP6K1	18.5338	-0.707981	0.46907	-1.50933	0.131215	0.363645	ENSG00000176095
DZIP3	31.1603	0.361666	0.336643	1.07433	0.282675	0.560943	ENSG00000198919
CDCP1	33.6729	-0.847009	0.369179	-2.2943	0.0217731	0.116131	ENSG00000163814
CFAP44	16.0655	0.964954	0.483604	1.99534	0.046006	0.191197	ENSG00000206530
ACOX2	24.2686	-0.29914	0.388482	-0.770022	0.441287	0.702389	ENSG00000168306
IGSF11	15.17	0.325689	0.493825	0.659522	0.50956	0.75114	ENSG00000144847
CMTM7	48.9302	0.132155	0.271795	0.486229	0.626805	0.826593	ENSG00000153551
IFT57	90.1313	-0.628246	0.216562	-2.90101	0.00371966	0.032791	ENSG00000114446
SNX4	65.0622	0.0421519	0.243754	0.172928	0.862708	0.943383	ENSG00000114520
B4GALT4	114.966	-0.415788	0.188992	-2.20003	0.0278045	0.137126	ENSG00000121578
UPK1B	25.8587	-0.287189	0.38704	-0.742014	0.458079	0.716461	ENSG00000114638
RNF7	360.759	-0.186518	0.118563	-1.57315	0.115685	0.338034	ENSG00000114125
PDIA5	43.6395	0.198836	0.29599	0.671765	0.501733	0.746656	ENSG00000065485
SLC35A5	28.654	-0.350947	0.362378	-0.968456	0.332817	0.611969	ENSG00000138459
STAG1	43.6862	0.622864	0.297021	2.09704	0.0359903	0.163013	ENSG00000118007
HACD2	128.207	-0.199218	0.182267	-1.093	0.274393	0.552561	ENSG00000206527
APPL1	59.0062	0.21393	0.251006	0.852293	0.394052	0.664548	ENSG00000157500
NECTIN3	74.0978	-0.370703	0.230876	-1.60564	0.108354	0.323329	ENSG00000177707
PRICKLE2	27.3422	-0.0714553	0.371181	-0.192508	0.847344	0.935304	ENSG00000163637
RUVBL1	145.321	-0.0775349	0.177915	-0.435798	0.662983	0.842585	ENSG00000175792
CEP70	11.7543	-0.151254	0.553273	-0.27338	0.784561	0.904587	ENSG00000114107
PARP14	37.5431	0.118794	0.309536	0.383782	0.70114	0.861953	ENSG00000173193
CHCHD6	22.722	-0.290298	0.415253	-0.699087	0.484498	0.734866	ENSG00000159685
ARHGEF26	22.4313	0.880466	0.424797	2.07267	0.0382027	0.17102	ENSG00000114790
TM4SF1	1149.35	-0.354108	0.113819	-3.11116	0.00186356	0.0193226	ENSG00000169908
NEK11	11.5998	0.913206	0.566532	1.61192	0.106979	0.320937	ENSG00000114670
PHC3	56.9944	0.294231	0.255678	1.15079	0.24982	0.522422	ENSG00000173889
FNDC3B	222.991	-0.21795	0.144526	-1.50804	0.131546	0.364462	ENSG00000075420
RPL22L1	336.917	-0.416698	0.126669	-3.28966	0.00100307	0.0120298	ENSG00000163584
ATP1B3	344.1	0.0487147	0.120703	0.403591	0.686513	0.855998	ENSG00000069849
GMPS	118.461	-0.0923279	0.186286	-0.495625	0.620159	0.822197	ENSG00000163655
EEFSEC	21.4942	0.300493	0.44062	0.681978	0.495253	0.743006	ENSG00000132394
DHX36	178.33	0.00209316	0.166309	0.0125859	0.989958	0.99629	ENSG00000174953
MAP3K13	64.5325	-0.411121	0.242588	-1.69473	0.0901269	0.287942	ENSG00000073803
SLC49A4	38.9618	-0.783276	0.318137	-2.46207	0.0138137	0.0841213	ENSG00000138463
ATR	51.7968	0.257827	0.270394	0.953524	0.340325	0.619951	ENSG00000175054
SLC33A1	22.5576	0.0249083	0.395111	0.0630413	0.949734	0.98152	ENSG00000169359
TM4SF4	101.288	-1.21445	0.253725	-4.7865	1.69718630569546e-06	6.91230038583647e-05	ENSG00000169903
DNAJC13	29.9901	0.0501027	0.36383	0.137709	0.89047	0.95731	ENSG00000138246
HGD	44.7085	-1.28818	0.331042	-3.89128	9.97157418645656e-05	0.00199471	ENSG00000113924
POGLUT1	46.3457	0.075768	0.280431	0.270184	0.787019	0.905793	ENSG00000163389
DGKG	21.214	-0.904468	0.428806	-2.10927	0.0349213	0.159878	ENSG00000058866
B3GNT5	24.2016	-0.814592	0.395382	-2.06026	0.0393733	0.173549	ENSG00000176597
GOLIM4	61.2256	-0.440542	0.282058	-1.56188	0.118315	0.343118	ENSG00000173905
CCDC50	75.5138	-0.253409	0.22817	-1.11061	0.266735	0.543397	ENSG00000152492
GK5	32.5646	0.561485	0.344871	1.6281	0.103503	0.313277	ENSG00000175066
EIF2B5	55.6079	0.170022	0.261236	0.650837	0.515152	0.755042	ENSG00000145191
SHQ1	47.1138	-0.207062	0.285481	-0.72531	0.468262	0.724387	ENSG00000144736
FBXO45	47.6091	-0.195292	0.310831	-0.628289	0.529814	0.766057	ENSG00000174013
YEATS2	18.5281	-0.146733	0.441064	-0.33268	0.739376	0.881646	ENSG00000163872
RNF168	33.6618	0.0755954	0.362478	0.208552	0.834798	0.930149	ENSG00000163961
MB21D2	29.1108	0.489607	0.359068	1.36355	0.172709	0.426723	ENSG00000180611
P3H2	44.0026	-0.369419	0.290034	-1.27371	0.202766	0.467519	ENSG00000090530
WDR53	11.2635	1.17647	0.580408	2.02696	0.0426662	0.18215	ENSG00000185798
ETV5	69.4634	0.146584	0.246621	0.594371	0.552264	0.783413	ENSG00000244405
C3orf33	12.1244	-0.00898384	0.548515	-0.0163785	0.986932	0.995934	ENSG00000174928
EIF5A2	28.3631	0.244956	0.369458	0.663013	0.507322	0.750534	ENSG00000163577
U2SURP	259.676	0.330844	0.137189	2.4116	0.0158826	0.0930846	ENSG00000163714
GYG1	63.6045	-0.458605	0.253346	-1.8102	0.0702654	0.247387	ENSG00000163754
HLTF	91.9501	-0.0158465	0.225189	-0.0703697	0.943899	0.979393	ENSG00000071794
HPS3	57.0714	-0.250016	0.256349	-0.975296	0.329413	0.60928	ENSG00000163755
RPN1	296.012	-0.357888	0.127303	-2.8113	0.00493414	0.040256	ENSG00000163902
C3orf38	67.1047	-0.156477	0.241231	-0.64866	0.516558	0.756051	ENSG00000179021
PCNP	233.718	-0.26058	0.142314	-1.83103	0.0670961	0.240946	ENSG00000081154
RPS18P5	243.209	0.367762	0.149568	2.45883	0.013939	0.0845109	ENSG00000242299
BRK1	542.112	-0.616819	0.106271	-5.80422	6.46681369383407e-09	5.58009296869648e-07	ENSG00000254999
IRAK2	37.7645	-0.10656	0.310437	-0.343257	0.731405	0.878618	ENSG00000134070
SEC13	270.87	-0.412574	0.134747	-3.06183	0.00219986	0.022068	ENSG00000157020
SLC25A20	12.4426	-0.892597	0.551688	-1.61794	0.105676	0.317684	ENSG00000178537
P4HTM	24.8696	-0.191792	0.392663	-0.488438	0.625239	0.825382	ENSG00000178467
DALRD3	40.948	-0.131532	0.301341	-0.436489	0.662482	0.842436	ENSG00000178149
NDUFAF3	204.538	-0.346045	0.157145	-2.20208	0.0276598	0.136685	ENSG00000178057
THOC7	240.266	-0.445818	0.137609	-3.23975	0.00119635	0.013858	ENSG00000163634
THRB	12.2235	-0.269817	0.537058	-0.502398	0.615387	0.819604	ENSG00000151090
CNBP	385.035	-0.184048	0.122678	-1.50025	0.133549	0.367508	ENSG00000169714
IGF2BP2	28.64	0.499583	0.361103	1.38349	0.166514	0.418731	ENSG00000073792
CCNL1	393.332	0.83651	0.137984	6.06235	1.34144637027928e-09	1.37965726688723e-07	ENSG00000163660
NCEH1	105.842	-0.255325	0.202607	-1.2602	0.207598	0.473726	ENSG00000144959
NUDT16	27.0117	-0.142058	0.370256	-0.383675	0.701219	0.861953	ENSG00000198585
DIPK2A	32.8291	-0.28134	0.361601	-0.778042	0.436544	0.699322	ENSG00000181744
RABL3	40.632	0.167423	0.306759	0.54578	0.585217	0.800683	ENSG00000144840
ATXN7	69.8647	0.837962	0.237949	3.5216	0.00042895	0.00629333	ENSG00000163635
NGLY1	49.7892	-0.0999463	0.273186	-0.365855	0.714473	0.869315	ENSG00000151092
OXSM	33.2137	0.0228349	0.354691	0.0643797	0.948668	0.981471	ENSG00000151093
ALG3	93.55	0.0227239	0.21159	0.107396	0.914475	0.967195	ENSG00000214160
EEF1AKMT4	30.1937	-0.285083	0.351351	-0.811391	0.417141	0.682631	ENSG00000284753
PSMD2	182.787	0.0548263	0.151369	0.362204	0.7172	0.870696	ENSG00000175166
EIF4G1	179.847	-0.131208	0.157782	-0.831582	0.405645	0.672684	ENSG00000114867
FAM131A	11.0242	0.529068	0.562239	0.941002	0.346704	0.62548	ENSG00000175182
ACAA1	51.9782	-0.11898	0.284923	-0.417586	0.67625	0.850701	ENSG00000060971
TFG	211.95	-0.168044	0.149065	-1.12732	0.259607	0.534436	ENSG00000114354
WDR48	35.6449	0.0665941	0.315859	0.210835	0.833016	0.929419	ENSG00000114742
NBEAL2	35.426	-0.0158205	0.319082	-0.0495813	0.960456	0.986221	ENSG00000160796
ZNF639	45.2148	0.106029	0.29619	0.357976	0.720361	0.872747	ENSG00000121864
MFN1	37.8446	-0.0521602	0.309354	-0.16861	0.866103	0.944188	ENSG00000171109
GNB4	23.1019	-0.513345	0.410285	-1.25119	0.210865	0.47786	ENSG00000114450
ACTL6A	88.552	-0.107123	0.214227	-0.500045	0.617043	0.8202	ENSG00000136518
MRPL47	297.952	-0.0665774	0.126743	-0.525293	0.59938	0.809616	ENSG00000136522
LSG1	50.8096	0.155144	0.278461	0.55715	0.577425	0.797986	ENSG00000041802
FAM43A	15.444	0.00358281	0.48533	0.00738223	0.99411	0.997441	ENSG00000185112
BHLHE40	135.053	0.0764518	0.179584	0.425716	0.670315	0.847528	ENSG00000134107
ARL8B	173.65	-0.0633622	0.159473	-0.397323	0.69113	0.857712	ENSG00000134108
EDEM1	57.5223	-0.268712	0.259559	-1.03526	0.300546	0.580344	ENSG00000134109
CCDC66	29.8357	0.475768	0.365832	1.30051	0.193425	0.453479	ENSG00000180376
MAGEF1	53.8201	-0.206474	0.266755	-0.774021	0.438919	0.701191	ENSG00000177383
PIK3R4	15.5646	0.377178	0.496908	0.75905	0.447823	0.707863	ENSG00000196455
CLDN1	117.393	-0.025897	0.203793	-0.127075	0.898881	0.961287	ENSG00000163347
ATP2C1	56.9035	-0.362607	0.271044	-1.33782	0.180955	0.438028	ENSG00000017260
TFDP2	25.1645	0.0580948	0.392894	0.147864	0.88245	0.953237	ENSG00000114126
CEP15	35.752	-0.164341	0.325722	-0.504543	0.61388	0.818774	ENSG00000114405
SUCLG2	85.3465	0.115969	0.209871	0.552574	0.580555	0.799028	ENSG00000172340
ASTE1	11.7362	0.272313	0.55253	0.492848	0.62212	0.823049	ENSG00000034533
PSMD6	176.226	-0.344836	0.161911	-2.12979	0.0331892	0.154496	ENSG00000163636
PLCH1	19.7972	0.116882	0.438874	0.266323	0.789991	0.906914	ENSG00000114805
WWTR1	380.917	-0.182417	0.11839	-1.54082	0.123361	0.351909	ENSG00000018408
NMD3	105.009	0.0330627	0.206879	0.159817	0.873025	0.947872	ENSG00000169251
ARHGEF3	19.5402	0.692549	0.430847	1.60741	0.107964	0.322762	ENSG00000163947
CCDC14	68.2883	0.461907	0.233549	1.97777	0.0479543	0.195825	ENSG00000175455
C3orf52	19.77	-0.207208	0.433008	-0.478531	0.632272	0.829078	ENSG00000114529
CAMK1	23.8791	-0.702952	0.40179	-1.74955	0.0801961	0.269452	ENSG00000134072
JAGN1	134.378	-0.324269	0.175947	-1.843	0.0653296	0.236933	ENSG00000171135
APEH	43.9287	-0.64071	0.301189	-2.12726	0.0333981	0.155137	ENSG00000164062
RNF123	16.7047	0.566624	0.472416	1.19942	0.230366	0.501294	ENSG00000164068
GMPPB	15.373	-0.111833	0.484034	-0.231044	0.817281	0.921103	ENSG00000173540
KLHL18	29.669	0.0380736	0.353006	0.107855	0.914111	0.967111	ENSG00000114648
EIF4A2	803.092	1.28199	0.127366	10.0654	7.8581497681603e-24	1.0001460117426e-20	ENSG00000156976
FOXL2	16.1549	-0.00824039	0.47821	-0.0172317	0.986252	0.995934	ENSG00000183770
LRRC58	176.99	0.123776	0.164741	0.751341	0.452448	0.712248	ENSG00000163428
TIMP4	36.0292	-1.29546	0.350172	-3.6995	0.000216025	0.00368885	ENSG00000157150
PDCD10	84.5233	-0.289266	0.235437	-1.22863	0.219209	0.487446	ENSG00000114209
PLSCR4	15.4187	0.59355	0.492973	1.20402	0.228581	0.499341	ENSG00000114698
PLSCR1	91.4959	-0.623935	0.222591	-2.80306	0.00506202	0.0408735	ENSG00000188313
TRIM59	50.8141	0.225175	0.272651	0.825873	0.408876	0.675621	ENSG00000213186
KPNA4	172.647	0.206994	0.161594	1.28095	0.200212	0.46352	ENSG00000186432
CHMP2B	417.118	-0.437249	0.113061	-3.86738	0.000110013	0.00216664	ENSG00000083937
RRP9	29.3278	0.93823	0.367191	2.55515	0.0106141	0.0695245	ENSG00000114767
RPL29	2392.48	0.0675189	0.0895172	0.754256	0.450696	0.710601	ENSG00000162244
DUSP7	30.982	0.153718	0.34335	0.447702	0.654369	0.838555	ENSG00000164086
POC1A	17.1466	0.182372	0.473891	0.384839	0.700357	0.861907	ENSG00000164087
ALAS1	84.6703	-0.120724	0.221629	-0.54471	0.585953	0.800955	ENSG00000023330
TWF2	74.0904	-0.452146	0.23381	-1.93382	0.0531355	0.208761	ENSG00000247596
BAP1	23.1899	0.607525	0.390484	1.55583	0.11975	0.345632	ENSG00000163930
RPL39L	49.204	-0.979809	0.328083	-2.98647	0.00282218	0.0267058	ENSG00000163923
ZXDC	19.6346	0.725903	0.430458	1.68635	0.0917283	0.290988	ENSG00000070476
PAK2	84.6074	0.118578	0.236562	0.501255	0.616192	0.819877	ENSG00000180370
COPB2	129.097	-0.293689	0.179005	-1.64067	0.100866	0.308232	ENSG00000184432
QARS1	132.677	0.357217	0.178312	2.00332	0.0451428	0.188574	ENSG00000172053
LAMB2	13.2374	0.288757	0.528292	0.546585	0.584664	0.800463	ENSG00000172037
RPL32	4100.23	0.231697	0.10573	2.1914	0.0284226	0.138535	ENSG00000144713
GSK3B	54.0918	0.126234	0.267753	0.471457	0.637314	0.830981	ENSG00000082701
USP4	32.867	0.132537	0.329827	0.401838	0.687804	0.85615	ENSG00000114316
PCBP4	21.0782	-0.487106	0.44785	-1.08765	0.276748	0.554601	ENSG00000090097
ECT2	210.749	0.10786	0.143426	0.752024	0.452037	0.712042	ENSG00000114346
XRN1	24.8046	0.125066	0.391193	0.319704	0.749192	0.887191	ENSG00000114127
COX17	81.5954	-0.602564	0.229848	-2.62158	0.00875232	0.060355	ENSG00000138495
ARIH2	83.766	0.021886	0.217398	0.100672	0.919811	0.970017	ENSG00000177479
ANAPC13	66.1389	-0.297185	0.249814	-1.18963	0.234193	0.504987	ENSG00000129055
AMOTL2	79.5651	0.672699	0.225837	2.9787	0.00289476	0.0272427	ENSG00000114019
OPA1	63.9062	-0.13496	0.251507	-0.536605	0.591541	0.803826	ENSG00000198836
CGGBP1	107.434	-0.0404306	0.193268	-0.209194	0.834297	0.930149	ENSG00000163320
ZNF654	55.0567	0.758057	0.261481	2.89909	0.00374249	0.0329352	ENSG00000175105
TP63	12.2295	-0.722974	0.561477	-1.28763	0.197875	0.460097	ENSG00000073282
ABHD6	15.5936	-0.509523	0.48816	-1.04376	0.296596	0.576434	ENSG00000163686
PXK	18.1112	0.219629	0.462392	0.474984	0.634799	0.829896	ENSG00000168297
PDHB	152.576	-0.0827385	0.165864	-0.498832	0.617898	0.820586	ENSG00000168291
NDUFB5	154.756	-0.316899	0.171029	-1.8529	0.0638972	0.23363	ENSG00000136521
USP13	27.0124	-0.0111753	0.369895	-0.030212	0.975898	0.992252	ENSG00000058056
RHOA	983.676	-0.0358029	0.0881892	-0.405979	0.684758	0.855572	ENSG00000067560
ACAD9	28.2089	-0.12546	0.364271	-0.344414	0.730535	0.878254	ENSG00000177646
ISY1	35.5694	-0.169989	0.321709	-0.528392	0.597227	0.808569	ENSG00000240682
PROS1	14.3586	-1.09077	0.526215	-2.07286	0.038185	0.17102	ENSG00000184500
DHFR2	14.1638	-0.351735	0.516187	-0.68141	0.495612	0.743309	ENSG00000178700
NSUN3	20.4399	-0.420754	0.436397	-0.964154	0.334969	0.614468	ENSG00000178694
ARL13B	48.8697	0.0861976	0.272482	0.316343	0.751742	0.888581	ENSG00000169379
SEC22C	62.3083	0.194728	0.248121	0.784812	0.432564	0.696563	ENSG00000093183
SS18L2	103.609	-0.203078	0.198854	-1.02124	0.307139	0.586856	ENSG00000008324
HIGD1A	108.006	-0.682932	0.203336	-3.35865	0.00078325	0.00995637	ENSG00000181061
CAPN7	39.0739	-0.141345	0.31075	-0.454851	0.649216	0.835269	ENSG00000131375
SH3BP5	46.5416	-0.0701457	0.285508	-0.245687	0.805924	0.916068	ENSG00000131370
METTL6	38.1285	0.0446436	0.312425	0.142894	0.886374	0.954932	ENSG00000206562
EAF1	52.8142	0.227897	0.27182	0.838412	0.4018	0.670039	ENSG00000144597
HACL1	62.2975	-0.154134	0.287424	-0.536259	0.591779	0.803936	ENSG00000131373
SEMA3B	14.3369	-0.468447	0.517093	-0.905925	0.364976	0.640832	ENSG00000012171
DNAJB11	43.1128	-0.758859	0.29976	-2.53156	0.0113558	0.0729492	ENSG00000090520
TSEN2	41.5468	0.63429	0.297751	2.13027	0.0331495	0.154404	ENSG00000154743
CCDC51	42.9309	-0.198234	0.295523	-0.67079	0.502354	0.746929	ENSG00000164051
TMA7	81.3499	-0.520274	0.22108	-2.35333	0.0186059	0.104782	ENSG00000232112
SLC26A6	16.5112	-0.470684	0.483361	-0.973774	0.330169	0.610131	ENSG00000225697
NCKIPSD	14.8326	-0.0960675	0.515882	-0.18622	0.852272	0.937916	ENSG00000213672
IP6K2	83.6178	0.0186817	0.218901	0.085343	0.931989	0.973882	ENSG00000068745
COL7A1	91.3743	0.459176	0.208883	2.19824	0.0279318	0.137352	ENSG00000114270
MKRN2	53.4671	0.225998	0.2673	0.845485	0.39784	0.667349	ENSG00000075975
ZMAT3	44.5635	-0.289084	0.290193	-0.996177	0.319164	0.599185	ENSG00000172667
PIK3CA	20.9437	0.313348	0.411082	0.762252	0.44591	0.706292	ENSG00000121879
ARPC4	273.759	-0.435616	0.130741	-3.3319	0.000862539	0.0107213	ENSG00000241553
PIGX	45.2007	-0.934689	0.300935	-3.10595	0.00189669	0.0195664	ENSG00000163964
ABHD14B	26.7986	0.33131	0.372593	0.8892	0.373896	0.649106	ENSG00000114779
RFC4	58.9261	0.328569	0.252716	1.30015	0.193549	0.45348	ENSG00000163918
NISCH	23.0826	0.398464	0.422023	0.944176	0.34508	0.624426	ENSG00000010322
PTPN23	17.6504	-0.333558	0.45889	-0.72688	0.4673	0.723657	ENSG00000076201
ELP6	49.7687	0.251896	0.270634	0.930764	0.351976	0.629325	ENSG00000163832
RSRC1	87.949	-0.0149912	0.212336	-0.0706012	0.943715	0.979304	ENSG00000174891
NPHP3	24.0152	1.0677	0.396003	2.69619	0.00701376	0.0515803	ENSG00000113971
DHX30	109.614	0.159513	0.197931	0.805901	0.4203	0.685447	ENSG00000132153
CDC25A	34.0732	-0.0787304	0.343441	-0.22924	0.818683	0.921799	ENSG00000164045
NME6	33.7762	0.216624	0.326145	0.664194	0.506566	0.750428	ENSG00000172113
ATRIP	14.2746	0.122689	0.505328	0.242791	0.808167	0.917365	ENSG00000164053
PLXNA1	26.1737	0.111453	0.376639	0.295914	0.767296	0.897108	ENSG00000114554
PLS1	64.9961	-0.74555	0.259097	-2.8775	0.00400841	0.034794	ENSG00000120756
PCOLCE2	24.2398	0.515094	0.399524	1.28927	0.197304	0.459038	ENSG00000163710
PAQR9	16.0918	0.449041	0.481644	0.932308	0.351177	0.628638	ENSG00000188582
UBA5	42.2388	-0.196288	0.321074	-0.611349	0.540969	0.775896	ENSG00000081307
MTMR14	53.9419	-0.11008	0.265124	-0.415203	0.677994	0.851226	ENSG00000163719
BRPF1	49.8778	-0.0382415	0.287196	-0.133155	0.894071	0.958861	ENSG00000156983
LARS2	17.9556	0.0745995	0.451075	0.165381	0.868644	0.945332	ENSG00000011376
LIMD1	48.3417	0.462916	0.282953	1.63602	0.101836	0.309881	ENSG00000144791
PPARG	82.1899	-0.4091	0.240024	-1.70442	0.0883033	0.284867	ENSG00000132170
DCP1A	139.698	0.635941	0.176779	3.59739	0.000321431	0.00500076	ENSG00000272886
CHDH	13.7485	-0.788465	0.527887	-1.49362	0.135274	0.370456	ENSG00000016391
ACTR8	17.4622	0.368298	0.451539	0.81565	0.4147	0.680916	ENSG00000113812
FANCD2	42.0613	0.591458	0.305227	1.93777	0.0526516	0.208125	ENSG00000144554
UMPS	118.847	0.00665079	0.192795	0.0344967	0.972481	0.991051	ENSG00000114491
ITGB5	233.027	-0.492618	0.14558	-3.38383	0.000714825	0.00924182	ENSG00000082781
MUC13	26.0512	0.130583	0.399222	0.327095	0.743596	0.883775	ENSG00000173702
FLNB	503.184	0.410815	0.106868	3.84414	0.000120976	0.00236426	ENSG00000136068
POLQ	29.0171	0.805381	0.354802	2.26995	0.0232109	0.121197	ENSG00000051341
THUMPD3	96.891	-0.0699847	0.209904	-0.333414	0.738822	0.881496	ENSG00000134077
RASSF1	28.2345	0.763294	0.369449	2.06603	0.0388254	0.171729	ENSG00000068028
IFRD2	124.519	-0.0353244	0.179552	-0.196737	0.844034	0.934332	ENSG00000214706
MBNL1	79.4431	0.748716	0.219178	3.41601	0.000635459	0.0084248	ENSG00000152601
TADA3	70.2722	-0.824986	0.240291	-3.43328	0.000596335	0.00806359	ENSG00000171148
ZBTB38	147.66	-0.198512	0.167569	-1.18466	0.236151	0.506848	ENSG00000177311
TASOR	55.0479	-0.0187397	0.267435	-0.0700721	0.944136	0.979439	ENSG00000163946
SLC6A6	86.0624	-0.017314	0.211106	-0.0820153	0.934635	0.975479	ENSG00000131389
COPG1	82.9254	0.00524559	0.218357	0.024023	0.980834	0.993799	ENSG00000181789
HMCES	75.233	-0.00291326	0.228442	-0.0127527	0.989825	0.99629	ENSG00000183624
MBD4	106.2	-0.0728299	0.205291	-0.354764	0.722767	0.8736	ENSG00000129071
PLXND1	27.997	-0.244101	0.368159	-0.663033	0.50731	0.750534	ENSG00000004399
CEP63	20.7826	1.10532	0.427078	2.58809	0.00965104	0.0647771	ENSG00000182923
KIF9	28.1977	-0.251874	0.359689	-0.700256	0.483767	0.734587	ENSG00000088727
TCAIM	23.4363	-0.079545	0.406267	-0.195795	0.844771	0.934332	ENSG00000179152
TRA2B	431.688	0.134636	0.10951	1.22944	0.218909	0.48741	ENSG00000136527
RARRES1	28.7619	-0.30198	0.361722	-0.834841	0.403807	0.671057	ENSG00000118849
MFSD1	83.5141	-0.480662	0.221125	-2.17371	0.0297266	0.142637	ENSG00000118855
FOXP1	41.8775	0.566721	0.295499	1.91784	0.055131	0.213439	ENSG00000114861
MRPS22	128.485	-0.0865637	0.177263	-0.488336	0.625312	0.825382	ENSG00000175110
EIF2A	197.001	-0.165057	0.157431	-1.04844	0.294435	0.573879	ENSG00000144895
MRPL3	254.048	-0.355423	0.141236	-2.51652	0.0118521	0.0751887	ENSG00000114686
CPNE4	19.8877	-0.90969	0.438371	-2.07516	0.0379715	0.17032	ENSG00000196353
PODXL2	11.3444	0.0134192	0.578812	0.0231841	0.981503	0.993799	ENSG00000114631
MGLL	151.772	-0.84379	0.170031	-4.96257	6.95674598437009e-07	3.19070214472325e-05	ENSG00000074416
IQCB1	38.6531	0.707517	0.32118	2.20286	0.0276043	0.136506	ENSG00000173226
MYLK	36.0387	-0.305345	0.321255	-0.950474	0.341871	0.621293	ENSG00000065534
CDV3	161.956	0.343182	0.163395	2.10033	0.0357001	0.162362	ENSG00000091527
TOPBP1	36.0783	-0.323756	0.334665	-0.967403	0.333343	0.612652	ENSG00000163781
ROBO1	17.415	-0.0912839	0.463128	-0.197103	0.843747	0.934315	ENSG00000169855
ZNF445	13.7369	0.593143	0.503852	1.17722	0.239109	0.509973	ENSG00000185219
NKTR	123.251	1.05119	0.183943	5.71474	1.09869580559095e-08	8.67203154459461e-07	ENSG00000114857
RASA2	60.7672	1.0063	0.251453	4.00196	6.28212229139629e-05	0.00138752	ENSG00000155903
SELENOK	107.915	-0.137223	0.194029	-0.707229	0.479424	0.732638	ENSG00000113811
SCAP	40.5287	-0.114287	0.309776	-0.368935	0.712176	0.867597	ENSG00000114650
SHISA5	175.912	-0.48285	0.157423	-3.06721	0.0021607	0.0217394	ENSG00000164054
CCDC174	81.712	0.626101	0.222312	2.81632	0.00485778	0.0397887	ENSG00000154781
WDR6	52.5354	0.388694	0.272767	1.425	0.154157	0.398585	ENSG00000178252
TKT	1364.75	-0.242401	0.0970059	-2.49883	0.0124603	0.0782571	ENSG00000163931
ABHD14A	15.728	-0.416138	0.51196	-0.812832	0.416314	0.682092	ENSG00000248487
CIP2A	55.5631	0.173621	0.296305	0.585954	0.557906	0.785729	ENSG00000163507
CRBN	66.6364	0.109856	0.238764	0.460102	0.645443	0.834491	ENSG00000113851
POLR2H	264.511	0.2358	0.137439	1.71567	0.0862222	0.280753	ENSG00000163882
CNOT10	50.8035	0.158992	0.276636	0.574733	0.565472	0.790666	ENSG00000182973
SLC25A26	32.535	-0.361431	0.341347	-1.05884	0.289674	0.569393	ENSG00000144741
SETD2	76.4248	0.502273	0.242638	2.07005	0.0384481	0.171026	ENSG00000181555
RPS3P3	13.8033	0.584964	0.500666	1.16837	0.242657	0.513453	ENSG00000228205
ABCF3	20.267	0.331259	0.427421	0.775018	0.438329	0.701079	ENSG00000161204
SETD5	187.228	0.636767	0.153342	4.15258	3.28743334997656e-05	0.000820408	ENSG00000168137
ABCC5	30.9881	0.562935	0.343605	1.63832	0.101355	0.309258	ENSG00000114770
DVL3	30.7779	0.131409	0.35656	0.368547	0.712465	0.867638	ENSG00000161202
AP2M1	187.762	-0.0480446	0.156111	-0.30776	0.758265	0.891737	ENSG00000161203
MYNN	44.2241	0.345823	0.288424	1.19901	0.230525	0.501294	ENSG00000085274
SEC62	178.124	-0.270295	0.157378	-1.71749	0.0858898	0.280298	ENSG00000008952
TEX264	62.3055	-0.414354	0.24873	-1.66588	0.0957374	0.298652	ENSG00000164081
NCBP2	81.4345	-0.0616988	0.220546	-0.279755	0.779666	0.902211	ENSG00000114503
NCBP2AS2	61.0355	0.0391971	0.249201	0.157291	0.875015	0.949122	ENSG00000270170
RYBP	135.907	0.138264	0.174348	0.793035	0.427758	0.691432	ENSG00000163602
TSC22D2	52.8526	0.0633754	0.262945	0.241022	0.809538	0.918	ENSG00000196428
SNRK	17.0561	0.943081	0.461368	2.0441	0.0409439	0.178158	ENSG00000163788
HRH1	20.1097	-0.450369	0.44377	-1.01487	0.310168	0.590155	ENSG00000196639
ATG7	25.5452	-0.0744679	0.397327	-0.187422	0.85133	0.937411	ENSG00000197548
VGLL4	46.1155	0.0207877	0.286723	0.0725012	0.942203	0.978469	ENSG00000144560
RARB	23.6434	0.0317648	0.399131	0.0795848	0.936567	0.976662	ENSG00000077092
TRMT10C	188.007	0.105104	0.148879	0.70597	0.480207	0.732873	ENSG00000174173
ATP13A3	69.58	0.288276	0.236973	1.21649	0.223798	0.493547	ENSG00000133657
TRAIP	13.2257	0.956751	0.512965	1.86514	0.0621622	0.229789	ENSG00000183763
RBM6	58.8608	0.712298	0.253986	2.80447	0.00503989	0.0407648	ENSG00000004534
RBM5	128.524	0.778288	0.187077	4.16025	3.17892841368071e-05	0.000807178	ENSG00000003756
MIX23	101.569	0.135106	0.196341	0.688122	0.491376	0.740315	ENSG00000160124
FAM162A	138.563	-0.556449	0.179251	-3.1043	0.0019073	0.0196251	ENSG00000114023
KPNA1	84.9884	0.00773101	0.213497	0.0362113	0.971114	0.99077	ENSG00000114030
PARP9	13.9399	-0.49968	0.511853	-0.976219	0.328956	0.608814	ENSG00000138496
[truncated: 8,185 more rows]
