# Supplementary material for: Promoter-associated RNA polymerase III shapes RNA polymerase II-dependent inflammatory gene expression during viral infection
Source: bioRxiv. 2026 Jul 15:2026.07.13.738346. Preprint. [Version 1] doi: 10.64898/2026.07.13.738346 (PMC13404804; doi:10.64898/2026.07.13.738346)
Supplement: Supplement 7 [file media-7.xlsx]

## Sheet: IAV_brf1_vs_control_DE
Supplemental Table 5
IAV-infected A549s, Differential Gene Expression analysis (Brf1 siRNA vs. Control siRNA)
Gene	baseMean	log2FoldChange	lfcSE	stat	p-value	adjusted p-value	gene_id
PEX10	84.2357	0.105218	0.207515	0.507041	0.612126	0.874272	ENSG00000157911
PEX14	29.6667	0.207516	0.344416	0.602515	0.546831	0.842714	ENSG00000142655
SPSB1	112.682	0.0403081	0.183355	0.219836	0.825999	0.954967	ENSG00000171621
NMNAT1	28.5895	0.164972	0.375601	0.439222	0.660501	0.896741	ENSG00000173614
TMEM51	122.557	-0.163133	0.18592	-0.877439	0.380248	0.740461	ENSG00000171729
RER1	885.757	-0.204524	0.0781756	-2.61622	0.00889096	0.078598	ENSG00000157916
PANK4	24.2926	-0.161665	0.387378	-0.417332	0.676436	0.903632	ENSG00000157881
VPS13D	54.9513	-0.0786268	0.260795	-0.301489	0.763041	0.935778	ENSG00000048707
RBP7	9.22004	1.08212	0.628545	1.72163	0.0851362	0.35582	ENSG00000162444
GPR157	75.7783	-0.267609	0.221968	-1.20562	0.227965	0.60085	ENSG00000180758
ZBTB40	48.24	0.188864	0.269599	0.700537	0.483592	0.808136	ENSG00000184677
NPHP4	30.116	0.495472	0.340578	1.4548	0.145725	0.480927	ENSG00000131697
PHACTR4	223.83	0.12159	0.139049	0.874444	0.381877	0.740954	ENSG00000204138
SLC9A1	75.4916	-0.354852	0.22697	-1.56343	0.117951	0.427145	ENSG00000090020
PAFAH2	77.2409	-0.1305	0.22422	-0.582019	0.560554	0.851022	ENSG00000158006
PTAFR	10.8779	-1.86565	0.645261	-2.8913	0.0038365	0.0417207	ENSG00000169403
SLC25A33	102.086	-0.330619	0.188353	-1.75531	0.0792057	0.341268	ENSG00000171612
GJB3	21.4321	-0.231853	0.40392	-0.574007	0.565963	0.854349	ENSG00000188910
KAZN	44.6258	-0.335589	0.282877	-1.18634	0.235487	0.610481	ENSG00000189337
UBE4B	107.998	0.12015	0.189369	0.634475	0.525771	0.830387	ENSG00000130939
PTPRU	78.8377	-0.249271	0.22536	-1.1061	0.268684	0.648621	ENSG00000060656
AGO4	39.6017	0.0558195	0.305567	0.182675	0.855053	0.964686	ENSG00000134698
CASZ1	12.7067	0.442407	0.609312	0.726076	0.467792	0.79883	ENSG00000130940
RRAGC	124.629	0.270471	0.172615	1.56691	0.117137	0.425696	ENSG00000116954
RCC2	306.477	0.132487	0.116798	1.13433	0.256655	0.637498	ENSG00000179051
PSMB2	2091.7	0.139996	0.0645752	2.16796	0.030162	0.183996	ENSG00000126067
RHBDL2	14.3763	-0.731195	0.51788	-1.4119	0.15798	0.500531	ENSG00000158315
ZMYM4	124.998	0.0752608	0.173642	0.433424	0.664707	0.898593	ENSG00000146463
C1orf216	25.4112	-0.0973821	0.379349	-0.256708	0.797404	0.946817	ENSG00000142686
RLF	85.7619	-0.14121	0.212482	-0.664575	0.506323	0.820206	ENSG00000117000
CLSPN	59.092	1.28289	0.260174	4.93088	8.18590641595826e-07	3.51755551427488e-05	ENSG00000092853
GNL2	180.655	-0.238242	0.147933	-1.61047	0.107296	0.406988	ENSG00000134697
MORN1	20.5274	-0.0955088	0.421574	-0.226553	0.820771	0.953679	ENSG00000116151
MYCBP	61.9054	0.756554	0.247544	3.05624	0.00224131	0.0277873	ENSG00000214114
RIMS3	7.32345	0.334831	0.7005	0.477988	0.632659	0.882863	ENSG00000117016
SMIM12	190.116	0.0512031	0.141199	0.362632	0.71688	0.918778	ENSG00000163866
CZIB	203.195	0.145193	0.144889	1.0021	0.316297	0.689566	ENSG00000162384
OSBPL9	454.189	-0.0280404	0.104081	-0.26941	0.787614	0.943954	ENSG00000117859
PARS2	15.3407	0.319015	0.475341	0.671127	0.502139	0.818739	ENSG00000162396
ZYG11B	149.469	-0.0659031	0.159629	-0.412851	0.679716	0.905155	ENSG00000162378
PLPP3	102.568	0.0203385	0.20113	0.101121	0.919454	0.982926	ENSG00000162407
SNIP1	71.2304	0.184757	0.23496	0.786332	0.431673	0.777045	ENSG00000163877
RPS13P2	10.7357	-0.120147	0.563979	-0.213034	0.831301	0.956649	ENSG00000228929
CPT2	74.9683	-0.414967	0.23637	-1.75558	0.0791606	0.341268	ENSG00000157184
FOXJ3	126.328	0.139713	0.180296	0.77491	0.438393	0.783021	ENSG00000198815
TUT4	122.963	-0.000886889	0.178944	-0.00495624	0.996046	0.998707	ENSG00000134744
MAGOH	124.106	0.0255284	0.177317	0.143971	0.885524	0.973343	ENSG00000162385
CDKN2C	142.56	0.400734	0.166313	2.40952	0.0159736	0.119089	ENSG00000123080
ZSWIM5	28.2242	-0.982846	0.371401	-2.64632	0.00813733	0.0737526	ENSG00000162415
OMA1	49.5206	-0.185519	0.272881	-0.679853	0.496597	0.816595	ENSG00000162600
SLC35D1	93.8601	0.235593	0.203468	1.15789	0.246909	0.625694	ENSG00000116704
LRP8	526.259	-0.278203	0.101102	-2.75171	0.00592841	0.0580941	ENSG00000157193
TCEANC2	20.1317	0.348285	0.423273	0.822838	0.4106	0.760595	ENSG00000116205
USP1	147.172	0.528763	0.165318	3.19846	0.00138161	0.0190104	ENSG00000162607
AK5	55.8147	0.22084	0.264056	0.836338	0.402965	0.755169	ENSG00000154027
DNAJC6	22.6369	-0.126002	0.418777	-0.300881	0.763505	0.935931	ENSG00000116675
AK4	160.856	-0.211145	0.158361	-1.33332	0.182428	0.537211	ENSG00000162433
LEPROT	697.595	0.339553	0.0880397	3.85682	0.000114872	0.00242475	ENSG00000213625
CACHD1	10.7552	0.00733444	0.591811	0.0123932	0.990112	0.998297	ENSG00000158966
MCOLN2	11.0146	-0.158888	0.582478	-0.272779	0.785023	0.94271	ENSG00000153898
ATG4C	59.15	-0.0720284	0.252007	-0.285819	0.775017	0.939016	ENSG00000125703
TTLL7	18.1416	-0.229855	0.443159	-0.518674	0.603988	0.870861	ENSG00000137941
ZNHIT6	117.145	-0.324928	0.181116	-1.79404	0.0728072	0.323364	ENSG00000117174
LMO4	138.313	-0.0352071	0.16749	-0.210204	0.833508	0.957878	ENSG00000143013
PRPF38A	159.775	-0.205703	0.157103	-1.30935	0.190416	0.549042	ENSG00000134748
PIGK	266.591	0.101131	0.126364	0.800315	0.423528	0.770568	ENSG00000142892
DOCK7	87.9707	-0.091864	0.211606	-0.434127	0.664196	0.898256	ENSG00000116641
DNTTIP2	389.681	0.0173469	0.111127	0.1561	0.875955	0.970227	ENSG00000067334
SLC44A3	44.2728	0.0864201	0.295201	0.29275	0.769713	0.937642	ENSG00000143036
PKN2	220.869	-0.269836	0.134464	-2.00676	0.0447755	0.237194	ENSG00000065243
ABCD3	370.109	-0.125729	0.106687	-1.17848	0.238604	0.613751	ENSG00000117528
ZZZ3	96.3538	0.0481112	0.199161	0.24157	0.809114	0.950628	ENSG00000036549
HIVEP3	11.3877	-0.173592	0.547547	-0.317036	0.751216	0.931667	ENSG00000127124
BCAR3	259.78	0.245053	0.149476	1.63942	0.101126	0.393377	ENSG00000137936
CNN3	483.07	0.399554	0.0977776	4.08635	4.38207157583742e-05	0.00106958	ENSG00000117519
VAV3	50.4347	-0.250654	0.276981	-0.904949	0.365492	0.72965	ENSG00000134215
EEF1A1P11	19.26	0.131128	0.435818	0.300878	0.763508	0.935931	ENSG00000228502
TLCD4	121.249	0.068629	0.178293	0.384923	0.700295	0.911754	ENSG00000152078
LRRC8D	258.471	-0.258235	0.126857	-2.03565	0.0417859	0.228353	ENSG00000171492
ARHGAP29	172.44	-0.0420665	0.161346	-0.260722	0.794307	0.945787	ENSG00000137962
COA7	85.5851	0.503556	0.204086	2.46738	0.0136107	0.106595	ENSG00000162377
OLFML3	26.4946	-0.338583	0.368293	-0.919331	0.357922	0.724129	ENSG00000116774
GCLM	1479.84	-0.237611	0.0673511	-3.52795	0.000418789	0.00717473	ENSG00000023909
TGFBR3	91.6718	-0.0596666	0.2109	-0.282913	0.777243	0.939741	ENSG00000069702
PHTF1	153.262	-0.299827	0.157014	-1.90956	0.0561899	0.276023	ENSG00000116793
F3	26.3605	-0.196963	0.369135	-0.53358	0.593632	0.867139	ENSG00000117525
MAN1A2	606.091	-0.0132328	0.22961	-0.0576316	0.954042	0.99066	ENSG00000198162
CTTNBP2NL	105.019	-0.20884	0.198505	-1.05206	0.29277	0.670099	ENSG00000143079
SLC35A3	123.313	-0.133028	0.177224	-0.750621	0.452881	0.791793	ENSG00000117620
AGL	77.8477	-0.324559	0.23262	-1.39523	0.162946	0.508115	ENSG00000162688
SLC6A17	10.03	0.285463	0.582099	0.490402	0.623849	0.878789	ENSG00000197106
RNPC3	42.6785	-0.527762	0.302968	-1.74197	0.0815129	0.346567	ENSG00000185946
SNX7	306.232	0.00506778	0.119438	0.0424302	0.966156	0.992481	ENSG00000162627
SEC22B	108.822	0.189814	0.191712	0.990103	0.322124	0.69413	ENSG00000265808
PTGFRN	94.0272	0.2529	0.202845	1.24677	0.212483	0.580406	ENSG00000134247
ZNF326	255.161	-0.030797	0.167766	-0.183571	0.85435	0.964686	ENSG00000162664
TRIM45	13.1885	-0.562908	0.530631	-1.06083	0.288768	0.667276	ENSG00000134253
PIP5K1A	59.4998	-0.742387	0.245812	-3.02014	0.0025266	0.0303879	ENSG00000143398
GDAP2	57.0554	-0.019553	0.254144	-0.0769366	0.938674	0.987706	ENSG00000196505
WDR3	127.564	-0.0471075	0.176143	-0.26744	0.789131	0.944437	ENSG00000065183
SCNM1	134.091	0.059222	0.173884	0.340583	0.733418	0.925168	ENSG00000163156
SRGAP2C	44.4863	0.185169	0.287909	0.643152	0.520126	0.827928	ENSG00000171943
TTF2	66.457	0.732721	0.239152	3.06383	0.00218521	0.0272443	ENSG00000116830
MAGI3	70.958	-0.0633304	0.240008	-0.263867	0.791882	0.944823	ENSG00000081026
GABPB2	36.6067	0.584034	0.311721	1.87358	0.0609882	0.291666	ENSG00000143458
LYSMD1	14.5776	-0.223644	0.507052	-0.441066	0.659165	0.895752	ENSG00000163155
GPR89A	22.5039	-0.814207	0.411672	-1.97781	0.0479506	0.248415	ENSG00000117262
CSF1	180.968	-0.17216	0.15405	-1.11756	0.263754	0.64338	ENSG00000184371
MPC2	1163.59	0.000148285	0.0851729	0.00174099	0.998611	0.999457	ENSG00000143158
FIRRM	22.522	1.35988	0.416288	3.26668	0.00108818	0.0157223	ENSG00000000460
LAMC1	565.2	0.856998	0.103835	8.25347	1.53864452003448e-16	3.85473998811657e-14	ENSG00000135862
NME7	465.074	-0.0758196	0.111093	-0.682486	0.494932	0.815962	ENSG00000143156
POU2F1	140.405	-0.029148	0.166621	-0.174936	0.86113	0.966558	ENSG00000143190
TPR	594.327	-0.0706696	0.102553	-0.689106	0.490757	0.81311	ENSG00000047410
METTL18	61.4501	-0.252288	0.248186	-1.01653	0.309377	0.683626	ENSG00000171806
LAMC2	518.777	-0.289459	0.106442	-2.71941	0.00653992	0.0623829	ENSG00000058085
NUF2	76.4869	1.88318	0.241344	7.80286	6.05176185206594e-15	1.08588234961799e-12	ENSG00000143228
NR5A2	224.906	-0.1047	0.143156	-0.731369	0.464554	0.797122	ENSG00000116833
SCYL3	55.6506	-0.137244	0.262988	-0.521863	0.601766	0.869829	ENSG00000000457
NMNAT2	37.5598	-0.47971	0.330556	-1.45122	0.146718	0.48254	ENSG00000157064
TARBP1	174.838	-0.142779	0.154607	-0.923498	0.355748	0.722376	ENSG00000059588
TFB2M	288.811	-0.00156035	0.125769	-0.0124064	0.990101	0.998297	ENSG00000162851
LYPLAL1	275.04	-0.350885	0.126373	-2.77658	0.00549335	0.0547603	ENSG00000143353
MPZL1	1214.84	0.0345324	0.0780722	0.442313	0.658262	0.895705	ENSG00000197965
INTS7	133.49	0.21493	0.176286	1.21921	0.222764	0.593736	ENSG00000143493
EDARADD	22.2658	-0.605003	0.416937	-1.45107	0.146762	0.48254	ENSG00000186197
GPATCH2	132.394	-0.0459939	0.167946	-0.273862	0.784191	0.942477	ENSG00000092978
CAPN8	30.5324	-1.50969	0.378446	-3.98919	6.62981498062096e-05	0.00151942	ENSG00000203697
RHOU	57.6693	-0.155197	0.251637	-0.616749	0.5374	0.837596	ENSG00000116574
SPATA17	20.2456	-0.072436	0.409611	-0.176841	0.859633	0.966294	ENSG00000162814
DTL	53.4851	1.59178	0.278626	5.71295	1.11031768296078e-08	7.44585767391576e-07	ENSG00000143476
SOAT1	313.441	0.0646903	0.114008	0.567417	0.570431	0.856227	ENSG00000057252
CNST	92.2626	-0.247128	0.197668	-1.25022	0.21122	0.579101	ENSG00000162852
NID1	41.6152	-0.0496042	0.304626	-0.162837	0.870647	0.968899	ENSG00000116962
ZNF678	21.3634	0.531557	0.421424	1.26134	0.207188	0.57421	ENSG00000181450
SLC26A9	11.721	-1.55821	0.596242	-2.61338	0.00896517	0.0789031	ENSG00000174502
RRP15	237.851	-0.00868236	0.137627	-0.0630861	0.949698	0.990466	ENSG00000067533
PTPN14	126.67	0.794972	0.174316	4.56051	5.10290930741876e-06	0.000170242	ENSG00000152104
NEK2	97.452	1.45632	0.209171	6.96234	3.34677956418435e-12	4.31442126730484e-10	ENSG00000117650
C1orf53	81.8932	-0.0759679	0.211566	-0.359075	0.719539	0.919643	ENSG00000203724
TOMM20	1345.77	-0.163276	0.0713043	-2.28984	0.0220303	0.148638	ENSG00000173726
TADA1	66.6973	0.0677119	0.231688	0.292254	0.770092	0.937642	ENSG00000152382
DHX9	744.845	0.176296	0.104939	1.67998	0.0929607	0.375088	ENSG00000135829
BTF3L4	385.202	0.04329	0.109363	0.395839	0.692224	0.908651	ENSG00000134717
COP1	196.392	-0.178741	0.144695	-1.2353	0.21672	0.586191	ENSG00000143207
GNPAT	288.595	0.0850867	0.122542	0.694348	0.487464	0.809921	ENSG00000116906
TGFB2	48.145	-0.437044	0.27773	-1.57363	0.115574	0.423572	ENSG00000092969
ODR4	185.067	-0.364124	0.155155	-2.34683	0.0189337	0.134502	ENSG00000157181
FMO4	9.92477	-0.0559892	0.595085	-0.0940859	0.925041	0.984269	ENSG00000076258
NSL1	417.852	0.131607	0.102398	1.28525	0.198705	0.562138	ENSG00000117697
GALNT2	591.416	-0.376791	0.0964595	-3.90621	9.3754169647715e-05	0.00203539	ENSG00000143641
SPRTN	85.347	-0.176431	0.210385	-0.838608	0.40169	0.754579	ENSG00000010072
EGLN1	12.071	-0.182529	0.550981	-0.33128	0.740433	0.927746	ENSG00000135766
GNG4	23.0341	0.777389	0.39356	1.97528	0.0482369	0.248859	ENSG00000168243
PPP2R5A	251.343	-0.118057	0.12562	-0.93979	0.347325	0.718161	ENSG00000066027
PLA2G4A	633.146	-0.455602	0.0940382	-4.84486	1.26699820876401e-06	5.09794006544499e-05	ENSG00000116711
LPGAT1	1991.05	0.0909788	0.0719754	1.26403	0.20622	0.573354	ENSG00000123684
TATDN3	98.8042	0.246956	0.189989	1.29984	0.193654	0.555125	ENSG00000203705
ZNF672	159.794	-0.0611405	0.15589	-0.392204	0.694908	0.909347	ENSG00000171161
LAMB3	81.5322	0.0440127	0.210066	0.209519	0.834043	0.958078	ENSG00000196878
ARHGEF10L	32.9739	0.219159	0.329837	0.664446	0.506405	0.820206	ENSG00000074964
ANGEL2	142.402	0.00461017	0.16671	0.0276539	0.977938	0.995024	ENSG00000174606
EXOC8	81.7686	0.241168	0.227924	1.05811	0.290006	0.668229	ENSG00000116903
NEK7	264.749	-0.0264079	0.125621	-0.210218	0.833497	0.957878	ENSG00000151414
RPS6KC1	102.713	-0.0191635	0.201471	-0.095118	0.924221	0.984234	ENSG00000136643
NUP133	130.523	0.0265177	0.174524	0.151943	0.879232	0.970731	ENSG00000069248
PGBD2	28.6814	0.165943	0.355864	0.466309	0.640994	0.887129	ENSG00000185220
FLVCR1	460.172	0.0310535	0.100331	0.30951	0.756934	0.934521	ENSG00000162769
ZNF670	20.2796	0.47871	0.424525	1.12764	0.259474	0.640984	ENSG00000277462
ADSS2	608.705	-0.200577	0.0977519	-2.0519	0.0401792	0.22259	ENSG00000035687
PLD5	41.5929	-0.810033	0.304206	-2.66278	0.0077498	0.0710986	ENSG00000180287
ST7L	50.3616	-0.00302033	0.268861	-0.0112338	0.991037	0.998297	ENSG00000007341
XPR1	308.156	-0.303964	0.117886	-2.57846	0.00992431	0.0847973	ENSG00000143324
PM20D1-AS1	13.2685	-0.157625	0.511176	-0.308358	0.75781	0.934715	ENSG00000286619
SDCCAG8	218.12	-0.194336	0.137045	-1.41805	0.156177	0.498012	ENSG00000054282
SLC35F3	162.596	-0.158611	0.15503	-1.0231	0.306262	0.680479	ENSG00000183780
ZNF281	1102.31	-0.100495	0.0767341	-1.30966	0.190312	0.549042	ENSG00000162702
ARID4B	460.477	-0.317929	0.113995	-2.78897	0.00528763	0.0530911	ENSG00000054267
SH3BP5L	70.4467	-0.100261	0.225163	-0.445282	0.656116	0.895365	ENSG00000175137
CDC7	22.8876	0.198807	0.392234	0.506858	0.612254	0.874272	ENSG00000097046
SMYD3	114.859	-0.0458887	0.182744	-0.251109	0.80173	0.947544	ENSG00000185420
KCTD3	369.112	-0.145116	0.114432	-1.26814	0.204749	0.571626	ENSG00000136636
ZC3H12A	78.7165	0.102527	0.217089	0.472282	0.636725	0.885374	ENSG00000163874
HHAT	16.2709	-0.666884	0.495973	-1.3446	0.178755	0.531938	ENSG00000054392
RBM34	14.9902	-0.277399	0.478226	-0.580057	0.561876	0.85186	ENSG00000188739
CAMK2N1	1148.71	0.00913652	0.0749155	0.121958	0.902933	0.977851	ENSG00000162545
MUL1	195.646	0.132639	0.147326	0.900307	0.367957	0.731771	ENSG00000090432
FAM43B	16.7859	0.0528338	0.45739	0.115511	0.90804	0.979921	ENSG00000183114
CDA	220.931	-0.234466	0.155758	-1.50533	0.13224	0.455599	ENSG00000158825
PINK1	136.984	0.0230109	0.169799	0.135519	0.892202	0.975887	ENSG00000158828
LRRC40	63.6597	-0.311403	0.23681	-1.31499	0.188514	0.548082	ENSG00000066557
ANKRD13C	88.0823	-0.146648	0.216454	-0.677503	0.498087	0.816595	ENSG00000118454
CTH	52.1871	-0.0156451	0.264428	-0.0591658	0.95282	0.99066	ENSG00000116761
E2F2	8.17677	1.19948	0.671971	1.78502	0.0742584	0.328012	ENSG00000007968
ID3	3724.64	0.266102	0.0771318	3.44997	0.00056065	0.00904534	ENSG00000117318
RPL11	8353.45	0.0809599	0.0611494	1.32397	0.185513	0.541371	ENSG00000142676
PITHD1	113.092	0.581421	0.195438	2.97497	0.00293021	0.0339849	ENSG00000057757
GALE	446.991	-0.00455676	0.100189	-0.0454818	0.963723	0.992481	ENSG00000117308
DUSP23	386.321	-0.112763	0.108445	-1.03982	0.298422	0.67353	ENSG00000158716
ATP1A1	1002.72	-0.165853	0.0886557	-1.87075	0.0613795	0.292743	ENSG00000163399
ZBTB41	83.0723	0.360901	0.221655	1.62821	0.10348	0.399471	ENSG00000177888
EFNA4	87.7013	-0.0509312	0.227296	-0.224075	0.822699	0.953877	ENSG00000243364
EFNA3	29.1741	0.390219	0.354467	1.10086	0.270957	0.651032	ENSG00000143590
EFNA1	227.505	0.621352	0.130807	4.75015	2.0326628973425e-06	7.73343780828471e-05	ENSG00000169242
SLC50A1	192.135	0.00683772	0.14495	0.0471728	0.962376	0.992481	ENSG00000169241
THBS3	47.9484	0.0638438	0.270469	0.236049	0.813395	0.951903	ENSG00000169231
GBA1	46.4716	-0.157743	0.289866	-0.544191	0.58631	0.863512	ENSG00000177628
HCN3	19.2979	-0.344583	0.426114	-0.808664	0.418709	0.766632	ENSG00000143630
PGD	4014.07	0.300586	0.0673153	4.46534	7.99424230311357e-06	0.000253335	ENSG00000142657
CENPS	42.0677	0.574303	0.295088	1.94621	0.0516295	0.259968	ENSG00000175279
DFFA	216.611	0.118808	0.135523	0.876662	0.38067	0.740466	ENSG00000160049
SNRPE	1068.55	0.00576798	0.084289	0.0684309	0.945443	0.989406	ENSG00000182004
SMPDL3B	12.5137	-1.12211	0.5835	-1.92308	0.0544705	0.270276	ENSG00000130768
XKR8	52.2502	-0.243005	0.259272	-0.937259	0.348625	0.718621	ENSG00000158156
FAM89A	142.555	1.0531	0.176692	5.96009	2.52091408907857e-09	1.88048861094299e-07	ENSG00000182118
C1orf131	186.91	-0.00137701	0.147773	-0.00931841	0.992565	0.998383	ENSG00000143633
TOE1	40.7671	0.302999	0.295063	1.0269	0.304469	0.67858	ENSG00000132773
TESK2	8.07967	-0.0285769	0.674157	-0.0423891	0.966189	0.992481	ENSG00000070759
CCDC163	18.0608	-0.235312	0.443358	-0.530749	0.595593	0.867661	ENSG00000280670
MMACHC	49.0656	0.14401	0.325389	0.442577	0.658072	0.895705	ENSG00000132763
ENSG00000259865	20.6839	-0.0501475	0.409013	-0.122606	0.902419	0.977851	ENSG00000259865
EEIG2	147.67	0.0926808	0.171618	0.54004	0.589169	0.865069	ENSG00000162636
HENMT1	38.0705	0.00784711	0.300941	0.0260753	0.979197	0.995237	ENSG00000162639
PRPF38B	286.961	-0.180997	0.128632	-1.40709	0.159401	0.501737	ENSG00000134186
STXBP3	211.984	-0.287351	0.142208	-2.02064	0.0433169	0.232832	ENSG00000116266
TMEM167B	70.7883	0.0117938	0.224231	0.0525965	0.958053	0.991861	ENSG00000215717
DAP3	581.142	-0.166824	0.096142	-1.73519	0.0827078	0.35019	ENSG00000132676
SYT11	13.7655	-2.19493	0.57454	-3.82033	0.000133275	0.00276503	ENSG00000132718
KHDC4	117.836	-0.0399113	0.175593	-0.227294	0.820195	0.953679	ENSG00000132680
SSR2	1622.22	0.271957	0.0753344	3.61	0.000306198	0.00556085	ENSG00000163479
UBQLN4	59.3805	-0.0746593	0.263265	-0.28359	0.776724	0.939344	ENSG00000160803
SMG5	73.5797	0.335059	0.220819	1.51735	0.129178	0.450428	ENSG00000198952
TMEM79	13.6084	-0.179933	0.506522	-0.355232	0.722415	0.920294	ENSG00000163472
CCT3	2423.4	-0.107356	0.0725108	-1.48055	0.138725	0.466565	ENSG00000163468
MEX3A	20.1218	-0.401079	0.411894	-0.973743	0.330184	0.701582	ENSG00000254726
PDZK1IP1	25.623	0.884664	0.38668	2.28784	0.0221466	0.148817	ENSG00000162366
IGSF3	276.057	-0.255287	0.129257	-1.97504	0.048264	0.248859	ENSG00000143061
COA6	638.449	-0.244967	0.0897339	-2.72993	0.00633476	0.0611286	ENSG00000168275
AHCTF1	140.259	0.113008	0.180869	0.624809	0.532096	0.833768	ENSG00000153207
FRRS1	19.2677	-0.712936	0.428589	-1.66345	0.0962231	0.382362	ENSG00000156869
LEPR	39.9396	-0.153464	0.297623	-0.515632	0.606111	0.871325	ENSG00000116678
PSMD4	732.921	-0.0675794	0.0911184	-0.741666	0.45829	0.794763	ENSG00000159352
TAGLN2	4524.72	-0.180873	0.0813047	-2.22464	0.0261057	0.167051	ENSG00000158710
H6PD	98.6534	0.212686	0.204701	1.03901	0.298801	0.67353	ENSG00000049239
DDOST	591.836	-0.0261389	0.0974016	-0.268363	0.78842	0.944397	ENSG00000244038
ZNF692	32.0869	-0.281432	0.330161	-0.852409	0.393987	0.749586	ENSG00000171163
FGGY	15.5374	0.0157008	0.473576	0.0331537	0.973552	0.993836	ENSG00000172456
PRXL2B	40.7243	-0.31098	0.306941	-1.01316	0.310985	0.684923	ENSG00000157870
DPM3	214.617	0.0712465	0.148923	0.478412	0.632357	0.882692	ENSG00000179085
PLOD1	238.799	-0.189817	0.128561	-1.47647	0.139817	0.469049	ENSG00000083444
MIIP	40.7932	0.173636	0.30521	0.568906	0.56942	0.856042	ENSG00000116691
RBBP4	544.177	0.113254	0.102148	1.10873	0.267548	0.648031	ENSG00000162521
SYNC	88.6235	0.289411	0.206853	1.39911	0.16178	0.505915	ENSG00000162520
NHSL3	245.11	0.0712347	0.126862	0.561514	0.574447	0.857739	ENSG00000162522
S100PBP	101.946	-0.0279083	0.198413	-0.140658	0.88814	0.974755	ENSG00000116497
TMEM54	255.576	0.0346249	0.127631	0.27129	0.786168	0.943402	ENSG00000121900
UFC1	520.279	-0.151593	0.0984174	-1.54031	0.123486	0.43894	ENSG00000143222
PPOX	52.1217	0.374092	0.265753	1.40767	0.15923	0.501483	ENSG00000143224
B4GALT3	200.571	-0.366784	0.145037	-2.5289	0.0114421	0.094073	ENSG00000158850
TOMM40L	21.6944	0.0395135	0.415917	0.0950034	0.924312	0.984234	ENSG00000158882
MFN2	132.049	0.237619	0.167113	1.4219	0.155054	0.496215	ENSG00000116688
ZMPSTE24	422.479	-0.200358	0.108824	-1.84111	0.0656051	0.305458	ENSG00000084073
ENSG00000260920	9.70155	0.902271	0.603409	1.49529	0.134839	0.460067	ENSG00000260920
AUNIP	7.67604	0.921175	0.760191	1.21177	0.225601	0.597076	ENSG00000127423
TMEM53	174.598	0.109759	0.148082	0.741202	0.458571	0.794842	ENSG00000126106
ARMH1	10.7366	-0.412474	0.599995	-0.687462	0.491791	0.813911	ENSG00000198520
KIF2C	40.8488	1.23239	0.335908	3.66883	0.000243663	0.00457618	ENSG00000142945
RPS8	12734.5	0.246721	0.0599477	4.11561	3.86155511076136e-05	0.000958387	ENSG00000142937
EIF2B3	83.3713	0.152179	0.207306	0.734079	0.462901	0.796165	ENSG00000070785
HECTD3	67.7708	-0.128878	0.230464	-0.559211	0.576018	0.858499	ENSG00000126107
UROD	140.863	-0.219927	0.176315	-1.24735	0.21227	0.580374	ENSG00000126088
NOL9	94.0344	0.224284	0.202224	1.10908	0.267394	0.647935	ENSG00000162408
ZBTB48	19.8743	0.261039	0.420473	0.620822	0.534717	0.835166	ENSG00000204859
LRRC8C	102.948	-0.311255	0.196652	-1.58277	0.113475	0.418882	ENSG00000171488
HEATR1	205.57	0.114304	0.13723	0.832936	0.404881	0.756438	ENSG00000119285
STX12	176.602	-0.115293	0.149794	-0.769675	0.441493	0.784548	ENSG00000117758
PPP1R8	153.819	-0.0135513	0.161534	-0.0838908	0.933143	0.986384	ENSG00000117751
THEMIS2	44.3796	0.179505	0.320403	0.560248	0.57531	0.858022	ENSG00000130775
RPA2	143.113	0.336798	0.165856	2.03067	0.0422886	0.229471	ENSG00000117748
ATP13A2	81.1676	0.336759	0.213167	1.57979	0.114154	0.420221	ENSG00000159363
PADI2	19.5187	-0.929437	0.429039	-2.16632	0.0302864	0.1843	ENSG00000117115
PADI1	7.73355	0.00779612	0.675961	0.0115334	0.990798	0.998297	ENSG00000142623
PADI3	10.7961	-0.387638	0.585436	-0.662136	0.507884	0.820799	ENSG00000142619
CCN1	124.466	-0.526242	0.180627	-2.91342	0.00357489	0.0397549	ENSG00000142871
HHIPL2	27.4432	-1.47648	0.377998	-3.90606	9.38137669145834e-05	0.00203539	ENSG00000143512
TAF1A	27.0269	-0.430776	0.364078	-1.1832	0.23673	0.611876	ENSG00000143498
MIA3	266.147	0.0394818	0.146098	0.270241	0.786975	0.943517	ENSG00000154305
ENSG00000272750	8.18179	0.274972	0.66066	0.416208	0.677258	0.903955	ENSG00000272750
AIDA	32.3376	-0.185641	0.330542	-0.561627	0.57437	0.857739	ENSG00000186063
BROX	305.253	0.0374821	0.118946	0.31512	0.752671	0.932708	ENSG00000162819
ERMAP	47.3197	-0.233667	0.271622	-0.860264	0.389643	0.746671	ENSG00000164010
ZNF691	30.7373	-0.166004	0.334134	-0.49682	0.619316	0.87725	ENSG00000164011
DISP1	77.1415	-0.347274	0.218431	-1.58986	0.111867	0.415372	ENSG00000154309
ZNF697	12.9389	-0.51654	0.521362	-0.99075	0.321808	0.694114	ENSG00000143067
PHGDH	73.9124	0.869712	0.222387	3.9108	9.19920685050625e-05	0.00201231	ENSG00000092621
RPL7P9	12.38	-0.172059	0.577279	-0.298052	0.765664	0.93636	ENSG00000137970
LRRC47	203.726	0.0647663	0.14463	0.447806	0.654293	0.894533	ENSG00000130764
DENND4B	118.521	0.297385	0.181401	1.63938	0.101133	0.393377	ENSG00000198837
CRTC2	45.9707	-0.305139	0.283892	-1.07484	0.282446	0.662717	ENSG00000160741
CREB3L4	89.4079	0.202575	0.207196	0.977698	0.328224	0.699728	ENSG00000143578
JTB	422.74	0.0768776	0.115124	0.667779	0.504275	0.819088	ENSG00000143543
RAB13	203.754	-0.00598505	0.142128	-0.0421102	0.966411	0.992481	ENSG00000143545
RPS27	3056.23	0.258869	0.0682794	3.79131	0.000149854	0.00304245	ENSG00000177954
C1orf52	132.069	-0.0649133	0.184317	-0.352182	0.724702	0.921174	ENSG00000162642
CEP104	139.749	-0.116698	0.170199	-0.685658	0.492929	0.814879	ENSG00000116198
DFFB	24.8714	0.168979	0.372688	0.453407	0.650256	0.892114	ENSG00000169598
ACP6	108.723	0.0589426	0.19275	0.305798	0.759758	0.934989	ENSG00000162836
C1orf21	27.9245	0.211748	0.364367	0.581139	0.561147	0.851337	ENSG00000116667
FDPS	1957.35	-0.0549375	0.0694383	-0.79117	0.428845	0.77546	ENSG00000160752
GPSM2	44.356	0.73257	0.28827	2.54126	0.0110452	0.0918914	ENSG00000121957
RO60	296.654	0.387033	0.118728	3.25984	0.00111476	0.016054	ENSG00000116747
TSACC	14.6448	-0.19999	0.513372	-0.389562	0.696861	0.910093	ENSG00000163467
EBNA1BP2	786.986	-0.0169356	0.0814796	-0.207851	0.835346	0.959128	ENSG00000117395
WARS2	57.9421	-0.0951886	0.259101	-0.367381	0.713335	0.917445	ENSG00000116874
PACC1	94.1658	-0.495297	0.201341	-2.45999	0.0138939	0.108012	ENSG00000065600
FAM76A	61.943	0.168594	0.243583	0.692142	0.488848	0.811282	ENSG00000009780
GLRX2	527.687	-0.190834	0.103877	-1.83712	0.0661928	0.306765	ENSG00000023572
RCOR3	113.379	-0.0774368	0.183434	-0.42215	0.672915	0.902476	ENSG00000117625
POGK	149.292	0.202608	0.159946	1.26673	0.205253	0.572347	ENSG00000143157
PAQR6	31.7906	-0.175127	0.384312	-0.45569	0.648613	0.891264	ENSG00000160781
RGL1	17.2383	-0.777859	0.462663	-1.68127	0.0927114	0.374949	ENSG00000143344
KCNC4	32.0509	0.562284	0.333955	1.68371	0.0922371	0.373847	ENSG00000116396
MEAF6	302.362	-0.0142671	0.119256	-0.119634	0.904773	0.978554	ENSG00000163875
PPT1	328.817	0.105228	0.112426	0.935978	0.349285	0.718781	ENSG00000131238
PLEKHG5	14.6098	-1.22584	0.516378	-2.37392	0.0176003	0.127983	ENSG00000171680
LGALS8	409.247	-0.0276111	0.11009	-0.250804	0.801965	0.947544	ENSG00000116977
MRPL20	906.363	-0.00890541	0.0844372	-0.105468	0.916005	0.982253	ENSG00000242485
VWA1	80.6385	-0.20548	0.212816	-0.965529	0.33428	0.70543	ENSG00000179403
ABCB10	108.42	0.235772	0.192385	1.22552	0.220378	0.591041	ENSG00000135776
URB2	46.5179	0.198229	0.27491	0.721068	0.470868	0.800126	ENSG00000135763
OTUD3	14.6279	-0.40081	0.485264	-0.825962	0.408825	0.759639	ENSG00000169914
MKNK1	121.4	-0.205856	0.196174	-1.04935	0.294016	0.670439	ENSG00000079277
IPO13	43.1462	-0.268029	0.286689	-0.934914	0.349832	0.719386	ENSG00000117408
ATP6V0B	1320.73	0.0136404	0.074783	0.1824	0.855269	0.964686	ENSG00000117410
CCDC24	47.3622	-0.198267	0.278304	-0.712413	0.476209	0.803444	ENSG00000159214
SLC6A9	85.0255	0.344131	0.22157	1.55314	0.120389	0.433203	ENSG00000196517
EPHX4	8.24639	-0.683367	0.675038	-1.01234	0.311376	0.685078	ENSG00000172031
FNDC10	36.451	0.386254	0.325574	1.18638	0.235472	0.610481	ENSG00000228594
ENSG00000272106	9.62449	-0.647617	0.604615	-1.07112	0.284114	0.664518	ENSG00000272106
SLC35E2B	27.9288	-0.18835	0.355667	-0.529567	0.596412	0.867661	ENSG00000189339
NADK	74.5934	-0.339123	0.220232	-1.53985	0.123598	0.439041	ENSG00000008130
DR1	264.362	-0.135411	0.123416	-1.0972	0.272555	0.65313	ENSG00000117505
MAPKAPK2	411.033	0.0753388	0.11346	0.664011	0.506683	0.820356	ENSG00000162889
FCMR	37.8305	-0.149432	0.307066	-0.486645	0.62651	0.880159	ENSG00000162894
C1orf116	32.746	-0.358774	0.338479	-1.05996	0.289163	0.667276	ENSG00000182795
SH3BGRL3	1796.49	-0.0839123	0.0881517	-0.951908	0.341144	0.71177	ENSG00000142669
PEF1	509.591	0.0891729	0.0964404	0.924642	0.355152	0.72205	ENSG00000162517
ORC1	32.9553	1.28884	0.342283	3.76541	0.000166273	0.00332495	ENSG00000085840
SDE2	105.028	0.0728157	0.196752	0.370088	0.711317	0.916287	ENSG00000143751
H3-3A	7.82644	0.138628	0.66736	0.207726	0.835443	0.959128	ENSG00000163041
ACBD3	495.266	-0.0627081	0.0972475	-0.644829	0.519038	0.827331	ENSG00000182827
NVL	93.5677	-0.127836	0.20264	-0.630851	0.528138	0.831272	ENSG00000143748
CNIH4	1511.53	-0.0926114	0.077711	-1.19174	0.233363	0.608402	ENSG00000143771
HEYL	18.0861	0.372518	0.448692	0.830231	0.406408	0.757586	ENSG00000163909
PABPC4	482.139	-0.0691631	0.107131	-0.645592	0.518544	0.826876	ENSG00000090621
ECM1	26.155	-0.276568	0.375442	-0.736647	0.461337	0.795265	ENSG00000143369
ENSA	675.713	0.134888	0.0943897	1.42905	0.152989	0.493354	ENSG00000143420
GOLPH3L	269.831	-0.0510798	0.124184	-0.411325	0.680834	0.905301	ENSG00000143457
HORMAD1	130.695	0.0037791	0.169661	0.0222744	0.982229	0.996336	ENSG00000143452
MCL1	1251.82	0.248949	0.0796268	3.12644	0.00176934	0.0231233	ENSG00000143384
C1orf35	159.46	0.309309	0.156188	1.98036	0.047663	0.247698	ENSG00000143793
MRPL55	461.425	-0.0152752	0.102546	-0.148959	0.881586	0.971924	ENSG00000162910
IBA57	17.4165	0.161086	0.452915	0.355664	0.722092	0.920294	ENSG00000181873
OBSCN-AS1	12.4448	0.156793	0.517467	0.303	0.76189	0.935206	ENSG00000162913
TRIM11	185.981	0.108266	0.14706	0.7362	0.461609	0.795386	ENSG00000154370
PPIH	186.548	0.462946	0.158919	2.9131	0.00357862	0.0397613	ENSG00000171960
YBX1	4111.66	-0.058815	0.0627619	-0.937113	0.3487	0.718621	ENSG00000065978
P3H1	175.856	-0.109231	0.154702	-0.706077	0.48014	0.806082	ENSG00000117385
STPG1	37.3028	-0.0792093	0.30969	-0.25577	0.798129	0.946817	ENSG00000001460
RCAN3	158.142	-0.0712804	0.161272	-0.441989	0.658497	0.895705	ENSG00000117602
NCMAP	12.8306	0.177007	0.53072	0.333523	0.738739	0.927213	ENSG00000184454
ASH1L	281.166	-0.103692	0.120014	-0.863998	0.387589	0.744829	ENSG00000116539
TXLNA	189.258	0.760961	0.151246	5.03127	4.87236057770947e-07	2.23858836508049e-05	ENSG00000084652
MARCKSL1	2037.61	0.0191157	0.0657795	0.290603	0.771355	0.937762	ENSG00000175130
SLC16A4	742.597	-0.240168	0.0872384	-2.753	0.00590513	0.0579326	ENSG00000168679
LAMTOR5	1669.09	-0.0924746	0.0688222	-1.34367	0.179054	0.53247	ENSG00000134248
YTHDF2	447.662	-0.113036	0.107053	-1.0559	0.291016	0.668879	ENSG00000198492
MECR	49.6457	0.385269	0.279903	1.37644	0.168687	0.517758	ENSG00000116353
C1orf115	46.3402	0.4033	0.279404	1.44343	0.148899	0.486316	ENSG00000162817
DARS2	171.695	0.270279	0.14889	1.81529	0.0694799	0.315178	ENSG00000117593
USF1	36.8439	0.378378	0.34597	1.09367	0.274098	0.65481	ENSG00000158773
KLHDC9	21.9089	0.106706	0.400971	0.26612	0.790147	0.944577	ENSG00000162755
PFDN2	1100.29	0.0926797	0.0762853	1.21491	0.224401	0.596317	ENSG00000143256
NIT1	203.218	-0.0810594	0.142769	-0.567765	0.570195	0.856227	ENSG00000158793
DEDD	161.464	-0.0490891	0.154917	-0.316874	0.75134	0.931667	ENSG00000158796
AKIRIN1	452.65	0.104784	0.108778	0.963284	0.335405	0.706121	ENSG00000174574
NDUFS5	1368.97	-0.00584799	0.0743641	-0.07864	0.937319	0.987051	ENSG00000168653
LRIF1	261.465	-0.131244	0.126095	-1.04084	0.29795	0.67353	ENSG00000121931
ENSG00000273221	8.24569	-0.467036	0.668083	-0.69907	0.484508	0.808136	ENSG00000273221
DENND2D	16.7385	0.218766	0.44788	0.488447	0.625233	0.879619	ENSG00000162777
DRAM2	309.399	-0.0829257	0.116818	-0.709871	0.477784	0.80467	ENSG00000156171
ARNT	99.6577	-0.065679	0.190371	-0.345005	0.73009	0.9229	ENSG00000143437
PARP1	474.342	0.240034	0.106305	2.25798	0.0239466	0.157329	ENSG00000143799
NDUFS2	444.898	-0.0520796	0.100873	-0.516287	0.605654	0.871325	ENSG00000158864
PRDX1	19896.1	-0.257603	0.0544201	-4.73361	2.20563173762139e-06	8.27298819551888e-05	ENSG00000117450
NASP	339.031	0.30256	0.115279	2.62459	0.00867524	0.0770738	ENSG00000132780
GPBP1L1	324.125	-0.110011	0.113891	-0.965934	0.334077	0.705296	ENSG00000159592
RPS15AP10	8.14422	0.0114513	0.653409	0.0175255	0.986017	0.997208	ENSG00000225447
TMEM69	190.023	0.266899	0.144201	1.85089	0.0641857	0.301471	ENSG00000159596
SERBP1	1046.43	-0.0691694	0.0814293	-0.849441	0.395636	0.75026	ENSG00000142864
MIER1	157.2	0.189615	0.178356	1.06313	0.287723	0.666734	ENSG00000198160
SLC45A1	40.8033	-0.315246	0.291459	-1.08161	0.279424	0.659565	ENSG00000162426
UCHL5	218.874	0.288447	0.133515	2.1604	0.0307413	0.186402	ENSG00000116750
SMIM1	12.2522	0.389844	0.54741	0.712161	0.476365	0.803605	ENSG00000235169
RNF19B	412.945	-0.020151	0.106455	-0.189292	0.849864	0.964404	ENSG00000116514
GMEB1	61.701	-0.143399	0.240225	-0.596937	0.55055	0.845012	ENSG00000162419
CC2D1B	73.1192	-0.0116438	0.248082	-0.0469352	0.962565	0.992481	ENSG00000154222
LRRC8B	53.2181	0.336716	0.26037	1.29322	0.195934	0.558071	ENSG00000197147
BTBD8	25.5556	0.0905827	0.37713	0.24019	0.810183	0.950863	ENSG00000189195
CAP1	1397.36	-0.15763	0.0815867	-1.93205	0.0533533	0.26655	ENSG00000131236
EPHB2	162.164	0.0463878	0.154315	0.300604	0.763717	0.935954	ENSG00000133216
CDK11B	84.612	0.116723	0.216168	0.539964	0.589222	0.865069	ENSG00000248333
ACOT11	8.22534	-0.385516	0.660405	-0.583757	0.559384	0.850244	ENSG00000162390
AKR1A1	500.397	0.122505	0.095027	1.28916	0.197343	0.559778	ENSG00000117448
CTSK	12.7198	0.125017	0.52546	0.23792	0.811943	0.951088	ENSG00000143387
TRIM62	13.9536	0.0132938	0.497407	0.0267262	0.978678	0.995164	ENSG00000116525
CTSS	511.613	-0.267394	0.256251	-1.04348	0.296724	0.672108	ENSG00000163131
LIN9	36.7597	0.173176	0.326703	0.530073	0.596061	0.867661	ENSG00000183814
RBMXL1	50.9319	0.119624	0.273189	0.43788	0.661473	0.897161	ENSG00000213516
GBP1	73.331	0.0432155	0.273381	0.158078	0.874395	0.9699	ENSG00000117228
PTGES3P1	15.5759	-0.232128	0.480744	-0.482853	0.6292	0.881212	ENSG00000234518
GBP2	44.0348	0.0108998	0.287926	0.0378561	0.969802	0.99315	ENSG00000162645
GBP4	14.8673	1.75828	0.550492	3.19402	0.00140308	0.019246	ENSG00000162654
AHDC1	142.204	-0.149938	0.176671	-0.848684	0.396057	0.750834	ENSG00000126705
IFI6	1928.35	0.370362	0.338754	1.09331	0.274258	0.654847	ENSG00000126709
IFI44L	103.195	0.493894	0.454123	1.08758	0.276782	0.656853	ENSG00000137959
CYB561D1	24.0723	0.0336607	0.374078	0.0899831	0.928301	0.984724	ENSG00000174151
PTGS2	1472.48	-0.483145	0.073157	-6.60423	3.99589265821438e-11	4.27882763836859e-09	ENSG00000073756
DDAH1	83.6717	0.204395	0.221983	0.920768	0.357171	0.72359	ENSG00000153904
NOC2L	328.161	-0.0978977	0.116039	-0.843664	0.398857	0.752109	ENSG00000188976
PLEKHN1	22.9815	-0.165821	0.401864	-0.412629	0.679879	0.905155	ENSG00000187583
HES4	180.461	0.422185	0.174294	2.42226	0.0154243	0.116238	ENSG00000188290
ISG15	6691.52	0.202024	0.320091	0.631145	0.527946	0.831167	ENSG00000187608
MRPL37	410.41	0.122851	0.106557	1.15291	0.248946	0.628695	ENSG00000116221
COG2	111.558	0.513286	0.180058	2.85067	0.00436272	0.0458655	ENSG00000135775
C1orf198	120.371	0.434652	0.183869	2.36392	0.0180828	0.130847	ENSG00000119280
IFI44	252.608	0.23146	0.343187	0.674442	0.50003	0.817591	ENSG00000137965
EFCAB14	511.311	0.227747	0.0942393	2.41669	0.0156622	0.11748	ENSG00000159658
DUSP12	272.736	0.199861	0.120946	1.65247	0.0984378	0.387021	ENSG00000081721
TRAF5	58.2051	-0.109391	0.251664	-0.434673	0.6638	0.898256	ENSG00000082512
SLC30A1	237.952	-0.0914594	0.128083	-0.71406	0.47519	0.803329	ENSG00000170385
ATF6	381.667	-0.281542	0.10948	-2.57164	0.0101219	0.0859998	ENSG00000118217
RABGGTB	304.212	-0.310899	0.122293	-2.54226	0.0110139	0.0918034	ENSG00000137955
DENND1B	64.0486	-0.0204329	0.235872	-0.0866272	0.930968	0.985561	ENSG00000213047
CDC20	142.179	1.3256	0.173292	7.64953	2.01718954660807e-14	3.39041048099519e-12	ENSG00000117399
ELOVL1	519.751	-0.157057	0.095814	-1.63919	0.101174	0.393377	ENSG00000066322
MED8	180.359	0.0116911	0.147817	0.0790918	0.93696	0.987051	ENSG00000159479
AMPD2	99	0.0458285	0.190341	0.24077	0.809733	0.950715	ENSG00000116337
ASPM	117.331	1.32323	0.191465	6.91109	4.80947027448784e-12	6.02454210421223e-10	ENSG00000066279
AKT3	280.838	-0.144328	0.119021	-1.21262	0.225273	0.596978	ENSG00000117020
C1orf174	119.089	0.320778	0.180068	1.78142	0.0748431	0.329826	ENSG00000198912
IQGAP3	22.9342	1.81238	0.421209	4.30281	1.68648202455809e-05	0.000471434	ENSG00000183856
NAXE	763.209	-0.179894	0.0840272	-2.1409	0.0322819	0.192999	ENSG00000163382
BCAN-AS1	47.8058	-0.00410184	0.271137	-0.0151283	0.98793	0.99772	ENSG00000272068
CRABP2	16.5916	-0.50301	0.468603	-1.07343	0.28308	0.663384	ENSG00000143320
METTL25B	150.239	-0.0225397	0.159722	-0.141118	0.887776	0.974678	ENSG00000143303
MRPL24	687.099	-0.297901	0.11058	-2.694	0.00706009	0.0663439	ENSG00000143314
PRCC	335.387	-0.0340099	0.12498	-0.272122	0.785528	0.94323	ENSG00000143294
RNF11	331.587	-0.130601	0.113096	-1.15478	0.248182	0.627536	ENSG00000123091
C1orf159	31.4619	0.505321	0.343166	1.47253	0.140879	0.470826	ENSG00000131591
TTC39A	44.5947	-0.689613	0.28571	-2.41368	0.0157923	0.118057	ENSG00000085831
SAMD11	103.356	0.446549	0.1934	2.30894	0.020947	0.14427	ENSG00000187634
SASS6	37.7083	0.306604	0.307561	0.996889	0.318818	0.692157	ENSG00000156876
DBT	87.0449	-0.139132	0.209367	-0.664535	0.506348	0.820206	ENSG00000137992
RTCA	234.545	-0.00484232	0.129102	-0.0375077	0.97008	0.99315	ENSG00000137996
KHDRBS1	1193.36	0.159093	0.0780911	2.03727	0.0416228	0.227904	ENSG00000121774
TMEM39B	89.0688	-0.0608267	0.203488	-0.29892	0.765001	0.93636	ENSG00000121775
KPNA6	420.591	-0.37148	0.104675	-3.5489	0.000386849	0.00673319	ENSG00000025800
CCDC28B	19.6536	-0.796807	0.434853	-1.83236	0.0668978	0.308107	ENSG00000160050
DDX20	69.8063	0.140218	0.230644	0.607942	0.543226	0.840565	ENSG00000064703
RPL5	7923.24	-0.0658469	0.0657102	-1.00208	0.316304	0.689566	ENSG00000122406
DIPK1A	107.551	-0.520827	0.189788	-2.74426	0.00606473	0.0591679	ENSG00000154511
MTF2	115.97	-0.155245	0.181927	-0.853336	0.393473	0.74922	ENSG00000143033
SH2D5	31.7035	-0.282969	0.337616	-0.838138	0.401953	0.754579	ENSG00000189410
ECE1	486.414	-0.375621	0.116406	-3.22681	0.00125178	0.0175885	ENSG00000117298
LRRIQ3	16.4178	0.0778493	0.472833	0.164644	0.869224	0.968464	ENSG00000162620
CRYZ	694.343	0.00613119	0.0894707	0.0685274	0.945366	0.989406	ENSG00000116791
TYW3	208.796	-0.337846	0.13946	-2.42254	0.0154125	0.116238	ENSG00000162623
OBSCN	15.2305	0.0642553	0.484494	0.132623	0.894491	0.976674	ENSG00000154358
H2AC20	9.0759	0.243452	0.608623	0.400005	0.689153	0.907795	ENSG00000184260
BOLA1	112.531	0.169251	0.188571	0.897547	0.369427	0.733066	ENSG00000178096
SF3B4	687.829	0.41085	0.0952787	4.31208	1.61724987709104e-05	0.00045689	ENSG00000143368
KIF21B	12.1764	0.112671	0.526156	0.21414	0.830438	0.956385	ENSG00000116852
TMEM9	886.618	-0.38189	0.0832193	-4.58896	4.45464003112832e-06	0.000151663	ENSG00000116857
SAMD13	14.1563	1.04879	0.507867	2.06508	0.0389152	0.218636	ENSG00000203943
TMEM81	7.79434	0.7408	0.707123	1.04763	0.294811	0.670731	ENSG00000174529
MTR	89.1202	0.186911	0.202358	0.923664	0.355661	0.722376	ENSG00000116984
SRP9	1122.61	0.0498372	0.0756816	0.658512	0.510209	0.822216	ENSG00000143742
ENSG00000242861	14.7082	1.19978	0.510548	2.34998	0.0187743	0.133736	ENSG00000242861
TMEM63A	35.5712	0.00145452	0.329577	0.00441328	0.996479	0.998961	ENSG00000196187
EPHX1	1287.4	-0.0764045	0.0711732	-1.0735	0.283047	0.663384	ENSG00000143819
SRM	434.21	0.521842	0.104237	5.00629	5.54900773124923e-07	2.50269760957097e-05	ENSG00000116649
EXOSC10	177.06	0.215558	0.163849	1.31559	0.188312	0.547734	ENSG00000171824
SYF2	402.601	-0.0967811	0.109066	-0.887361	0.374884	0.736675	ENSG00000117614
RSRP1	180.265	-0.414816	0.147768	-2.80721	0.00499721	0.0509232	ENSG00000117616
TMEM50A	1718.96	-0.0588074	0.0912923	-0.644166	0.519468	0.827422	ENSG00000183726
MACO1	145.253	-0.219939	0.166056	-1.32448	0.185342	0.541178	ENSG00000204178
TSEN15	275.859	0.049209	0.120575	0.408121	0.683185	0.905642	ENSG00000198860
FMN2	23.8217	-0.0568473	0.388387	-0.146368	0.883631	0.972622	ENSG00000155816
GREM2	9.77372	-0.604385	0.599664	-1.00787	0.313516	0.687616	ENSG00000180875
ADAMTSL4	8.90089	0.507302	0.638154	0.794952	0.426641	0.772949	ENSG00000143382
PTP4A2	2218	0.274767	0.0647677	4.24235	2.21192749614598e-05	0.000585156	ENSG00000184007
ZFYVE9	23.5289	-0.547239	0.385482	-1.41962	0.155718	0.497139	ENSG00000157077
TMCO4	25.3973	0.0130637	0.378486	0.0345157	0.972466	0.99372	ENSG00000162542
HYI	9.75611	0.386087	0.607064	0.635991	0.524782	0.830339	ENSG00000178922
ADGRB2	15.17	-0.144767	0.513352	-0.282003	0.777941	0.939904	ENSG00000121753
SNAP47	151.692	-0.190412	0.158402	-1.20208	0.229332	0.602506	ENSG00000143740
B4GALT2	155.554	0.425049	0.166463	2.55342	0.0106672	0.0895361	ENSG00000117411
RBM15	71.6913	0.108638	0.222198	0.488925	0.624895	0.879551	ENSG00000162775
JMJD4	129.922	0.138503	0.175021	0.791351	0.428739	0.77546	ENSG00000081692
KLHDC7A	19.23	0.181008	0.428353	0.422567	0.672611	0.902476	ENSG00000179023
MTX1	53.0531	0.0287277	0.263077	0.109199	0.913045	0.981445	ENSG00000173171
ARL8A	584.016	-0.28359	0.0930772	-3.04682	0.00231274	0.0284076	ENSG00000143862
GPR37L1	10.8769	-0.860518	0.585437	-1.46987	0.141596	0.471916	ENSG00000170075
SNX27	236.356	-0.236497	0.129919	-1.82033	0.0687084	0.312971	ENSG00000143376
MRPL9	466.552	-0.01578	0.102864	-0.153405	0.878079	0.970731	ENSG00000143436
OAZ3	10.685	-0.518403	0.575835	-0.900264	0.36798	0.731771	ENSG00000143450
THEM4	115.148	-0.11689	0.182281	-0.641265	0.521351	0.828436	ENSG00000159445
S100A10	9842.4	0.10178	0.0552036	1.84372	0.0652242	0.304624	ENSG00000197747
STIL	46.3311	0.309999	0.27678	1.12002	0.262706	0.642689	ENSG00000123473
NCDN	69.9061	-0.165494	0.225871	-0.732693	0.463746	0.796667	ENSG00000020129
CCSAP	56.4206	0.523726	0.253352	2.06719	0.0387166	0.21823	ENSG00000154429
ZNF684	12.9335	0.337916	0.50911	0.663738	0.506858	0.820539	ENSG00000117010
SNHG3	282.225	-0.326196	0.127872	-2.55096	0.0107427	0.0899764	ENSG00000242125
ENSG00000279443	16.0458	0.096038	0.477726	0.201032	0.840674	0.961347	ENSG00000279443
TRNAU1AP	150.128	0.156995	0.167483	0.937377	0.348565	0.718621	ENSG00000180098
CDK18	18.9155	-0.47529	0.446773	-1.06383	0.287406	0.666734	ENSG00000117266
GOLT1A	133.585	-1.06636	0.173789	-6.13594	8.46577990174487e-10	7.15978506594703e-08	ENSG00000174567
GLMN	54.1077	-0.202532	0.257355	-0.786974	0.431297	0.776841	ENSG00000174842
RPAP2	118.507	-0.205856	0.175862	-1.17055	0.241779	0.61904	ENSG00000122484
ZSCAN20	13.3579	0.0993047	0.535039	0.185603	0.852756	0.964686	ENSG00000121903
ZBTB17	37.2236	-0.262155	0.317525	-0.825621	0.409019	0.759737	ENSG00000116809
FAM131C	45.0518	-0.177924	0.285429	-0.623355	0.533051	0.834259	ENSG00000185519
EFHD2	726.447	0.406225	0.0859571	4.7259	2.29093054596989e-06	8.52072150963255e-05	ENSG00000142634
ZBTB8A	17.5046	0.551765	0.444313	1.24184	0.214296	0.582689	ENSG00000160062
ZBTB8OS	214.943	-0.105416	0.141551	-0.744724	0.456439	0.792856	ENSG00000176261
NRAS	404.416	0.0236699	0.10626	0.222755	0.823726	0.954262	ENSG00000213281
SIKE1	91.3759	-0.0645112	0.196997	-0.327474	0.74331	0.928689	ENSG00000052723
ZRANB2	229.053	0.0886788	0.13327	0.665409	0.505789	0.820036	ENSG00000132485
CERS2	1477.88	0.12782	0.0849698	1.5043	0.132505	0.456039	ENSG00000143418
ANXA9	15.6883	-0.758055	0.497787	-1.52285	0.127797	0.447373	ENSG00000143412
PRUNE1	71.883	0.247225	0.22734	1.08747	0.27683	0.656853	ENSG00000143363
C1orf56	403.249	0.10016	0.106239	0.942782	0.345792	0.717199	ENSG00000143443
CDC42SE1	341.955	-0.337161	0.111314	-3.02891	0.00245437	0.0297346	ENSG00000197622
MLLT11	400.046	-0.405659	0.109121	-3.7175	0.000201201	0.00390577	ENSG00000213190
IER5	314.377	0.200269	0.133374	1.50156	0.133212	0.4574	ENSG00000162783
SLC25A44	218.089	0.110781	0.13487	0.82139	0.411424	0.761146	ENSG00000160785
FH	311.907	0.0549141	0.136	0.403779	0.686375	0.906182	ENSG00000091483
OPN3	494.554	-0.160064	0.0995225	-1.60832	0.107766	0.40769	ENSG00000054277
CHML	86.9515	-0.463852	0.210571	-2.20283	0.0276066	0.173233	ENSG00000203668
ATAD3A	54.2858	-0.104645	0.257387	-0.406565	0.684328	0.905642	ENSG00000197785
SSU72	1001.86	-0.0572329	0.0767943	-0.745276	0.456105	0.792588	ENSG00000160075
MIB2	30.6669	-0.15673	0.345146	-0.454098	0.649758	0.891827	ENSG00000197530
BCL9	60.0962	-0.174381	0.242916	-0.717864	0.472841	0.80153	ENSG00000116128
EXO1	34.9504	1.52637	0.334498	4.56317	5.03875921541802e-06	0.000168951	ENSG00000174371
LBR	465.625	0.328792	0.100452	3.27313	0.00106363	0.0154517	ENSG00000143815
DNAH14	118.97	-0.0158068	0.177002	-0.0893025	0.928841	0.985069	ENSG00000185842
DYRK3	72.9827	0.200422	0.224958	0.89093	0.372966	0.735357	ENSG00000143479
MAP10	10.5935	0.177103	0.575214	0.307891	0.758165	0.934806	ENSG00000212916
FPGT	68.8326	0.218225	0.2451	0.890352	0.373277	0.735585	ENSG00000254685
ZNF124	28.7457	-0.0960976	0.349271	-0.275138	0.78321	0.942151	ENSG00000196418
HSPG2	272.055	0.317418	0.128701	2.46633	0.0136506	0.106722	ENSG00000142798
LINC00339	116.916	0.313755	0.183544	1.70943	0.0873715	0.361971	ENSG00000218510
WNT4	9.51496	-0.309417	0.595566	-0.519535	0.603387	0.870826	ENSG00000162552
SRGAP2	82.7416	0.0235205	0.216162	0.10881	0.913353	0.981507	ENSG00000266028
IKBKE	37.6779	-0.085692	0.316771	-0.270517	0.786762	0.943418	ENSG00000263528
RASSF5	18.8663	-0.477942	0.458784	-1.04176	0.297524	0.673172	ENSG00000266094
EIF2D	239.644	0.260913	0.132115	1.9749	0.0482799	0.248859	ENSG00000143486
CROCC	21.5211	0.154846	0.440441	0.35157	0.725161	0.921317	ENSG00000058453
VASH2	71.95	0.331052	0.221037	1.49772	0.134206	0.45926	ENSG00000143494
CYB5RL	17.8187	0.278752	0.438648	0.635479	0.525116	0.830355	ENSG00000215883
CENPL	33.4822	0.496151	0.331516	1.49661	0.134494	0.459549	ENSG00000120334
ZNF496	46.9702	-0.136808	0.271838	-0.503271	0.614774	0.874448	ENSG00000162714
RABGAP1L	40.9297	0.0577464	0.302263	0.191047	0.848489	0.964404	ENSG00000152061
NPL	8.23872	0.2639	0.652531	0.404425	0.6859	0.906027	ENSG00000135838
RCC1	153.313	-0.465579	0.170783	-2.72614	0.00640793	0.0615121	ENSG00000180198
ADPRS	142.814	0.556905	0.178985	3.11147	0.0018616	0.024045	ENSG00000116863
TRAPPC3	518.065	-0.495855	0.121008	-4.09769	4.17289441340788e-05	0.00102237	ENSG00000054116
MAP7D1	251.224	0.14878	0.129581	1.14817	0.2509	0.630985	ENSG00000116871
ZNF362	66.7615	0.556211	0.241467	2.30347	0.0212525	0.145333	ENSG00000160094
S100A6	31792	-0.166731	0.0520925	-3.20068	0.00137104	0.0189042	ENSG00000197956
S100A4	21622.1	-0.22401	0.0520202	-4.30622	1.66066551027191e-05	0.00046618	ENSG00000196154
S100A3	401.45	-0.254844	0.108718	-2.34408	0.0190739	0.13493	ENSG00000188015
S100A2	64.0005	-0.332472	0.241891	-1.37447	0.169296	0.518792	ENSG00000196754
ENSG00000285867	24.9143	-0.0185681	0.370826	-0.0500723	0.960065	0.992115	ENSG00000285867
S100A16	3055.76	0.0892651	0.0640686	1.39327	0.163537	0.509012	ENSG00000188643
SNAPIN	765.205	0.0148983	0.0895738	0.166325	0.867901	0.968464	ENSG00000143553
STK40	27.46	0.00956617	0.363344	0.0263281	0.978996	0.995237	ENSG00000196182
LSM10	248.99	-0.116607	0.127954	-0.911316	0.362129	0.726765	ENSG00000181817
OSCP1	40.4227	0.241936	0.300881	0.80409	0.421345	0.769	ENSG00000116885
MRPS15	498.868	-0.10133	0.10177	-0.995675	0.319408	0.692447	ENSG00000116898
EVA1B	102.896	-0.213225	0.19487	-1.09419	0.273872	0.65481	ENSG00000142694
STX6	162.351	-0.122579	0.155147	-0.790079	0.429482	0.775672	ENSG00000135823
MR1	46.4766	0.26775	0.273858	0.977697	0.328224	0.699728	ENSG00000153029
TMED5	393.921	0.191031	0.10921	1.74921	0.0802539	0.343746	ENSG00000117500
CCDC18	37.3663	0.174335	0.325601	0.535427	0.592355	0.866826	ENSG00000122483
SVBP	211.547	-0.613532	0.141476	-4.33664	1.44676626000177e-05	0.000416706	ENSG00000177868
GORAB	64.3765	-0.0303638	0.238978	-0.127057	0.898895	0.977631	ENSG00000120370
KDM1A	245.803	0.138836	0.129125	1.07521	0.282279	0.662449	ENSG00000004487
MYOM3	39.7329	-0.757646	0.307081	-2.46725	0.0136154	0.106595	ENSG00000142661
IL22RA1	15.0044	0.144834	0.4966	0.291652	0.770553	0.937642	ENSG00000142677
IFNLR1	24.501	-0.229993	0.384769	-0.597744	0.550011	0.844943	ENSG00000185436
ELF3	1824.37	-0.449249	0.0733262	-6.12672	8.97087924559692e-10	7.53682621348188e-08	ENSG00000163435
LGR6	49.0238	-0.477435	0.298522	-1.59933	0.109747	0.411876	ENSG00000133067
SIPA1L2	55.3155	-0.596276	0.265032	-2.24983	0.02446	0.159832	ENSG00000116991
SRSF4	243.448	-0.0965181	0.133658	-0.72213	0.470215	0.799899	ENSG00000116350
PEAR1	8.26695	-0.695965	0.650317	-1.07019	0.284532	0.66466	ENSG00000187800
ETV3	42.1739	-0.0520024	0.292602	-0.177724	0.85894	0.96601	ENSG00000117036
PBXIP1	120.765	0.0737101	0.174356	0.422756	0.672474	0.902476	ENSG00000163346
PYGO2	128.756	0.0190003	0.184949	0.102732	0.918175	0.982497	ENSG00000163348
PYGO2-AS1	10.4463	-0.352617	0.603982	-0.58382	0.559341	0.850244	ENSG00000271380
SHC1	1070.72	-0.312388	0.083333	-3.74868	0.00017777	0.00351881	ENSG00000160691
CKS1B	460.151	1.34807	0.105465	12.7822	2.0612410649355e-37	3.90987983717337e-34	ENSG00000173207
FLAD1	139.66	0.0105304	0.167801	0.0627553	0.949961	0.990466	ENSG00000160688
ZBTB7B	99.2925	0.0614485	0.207652	0.29592	0.767291	0.936922	ENSG00000160685
ADAM15	168.825	-0.13141	0.160612	-0.818181	0.413254	0.762851	ENSG00000143537
MTMR11	108.787	-0.0780935	0.185836	-0.420228	0.674319	0.903127	ENSG00000014914
OTUD7B	80.5281	-0.134786	0.222954	-0.604547	0.54548	0.841609	ENSG00000264522
FAM72D	10.0342	0.949904	0.597233	1.59051	0.11172	0.415059	ENSG00000215784
ITGA10	33.601	0.197953	0.323118	0.612634	0.540119	0.839974	ENSG00000143127
PEX11B	162.476	0.225006	0.166312	1.35292	0.176083	0.528586	ENSG00000131779
LIX1L	218.02	0.0136563	0.141452	0.0965436	0.923089	0.984007	ENSG00000271601
POLR3GL	133.897	0.147145	0.183826	0.80046	0.423444	0.770568	ENSG00000121851
TXNIP	9.77138	0.425083	0.593186	0.71661	0.473615	0.80194	ENSG00000265972
ROR1	256.622	0.271345	0.126209	2.14996	0.0315583	0.190296	ENSG00000185483
PFN1P1	26.8704	0.126634	0.36536	0.3466	0.728892	0.92254	ENSG00000233328
VAMP4	66.2115	0.00639069	0.232687	0.0274648	0.978089	0.995025	ENSG00000117533
RALGPS2	104.764	-0.283853	0.18962	-1.49695	0.134405	0.4595	ENSG00000116191
EIF4G3	351.263	-0.501048	0.12731	-3.93564	8.29757211268223e-05	0.00183625	ENSG00000075151
ITPKB	17.994	0.356427	0.456523	0.780744	0.434953	0.779709	ENSG00000143772
S100A11	8308.48	0.290836	0.0557453	5.21723	1.81620597276449e-07	9.31103587118413e-06	ENSG00000163191
NBPF15	15.9217	-0.1751	0.479299	-0.365325	0.714869	0.918221	ENSG00000266338
PIGV	82.8432	0.0336816	0.214063	0.157345	0.874973	0.970179	ENSG00000060642
ZDHHC18	95.8578	0.183058	0.195562	0.936058	0.349243	0.718781	ENSG00000204160
SFN	374.193	0.478073	0.116109	4.11744	3.83102559207714e-05	0.000952591	ENSG00000175793
GPN2	82.883	-0.0193321	0.207345	-0.0932365	0.925716	0.984279	ENSG00000142751
GPATCH3	24.5716	0.145552	0.393464	0.369925	0.711439	0.916334	ENSG00000198746
NUDC	583.287	0.0842684	0.0896525	0.939945	0.347246	0.718161	ENSG00000090273
CEP85	33.4346	0.370534	0.329514	1.12449	0.260806	0.641856	ENSG00000130695
UBXN11	17.8955	0.194162	0.434373	0.446993	0.65488	0.894727	ENSG00000158062
PPP1R15B	252.076	-0.0111	0.139787	-0.0794063	0.936709	0.986984	ENSG00000158615
NDC1	158.486	0.24831	0.157218	1.5794	0.114244	0.420318	ENSG00000058804
PNRC2	182.434	0.151681	0.147735	1.02671	0.304556	0.67858	ENSG00000189266
SRSF10	582.13	0.138751	0.0924112	1.50146	0.133238	0.4574	ENSG00000188529
GRHL3	7.68348	-0.376092	0.666521	-0.564261	0.572577	0.857101	ENSG00000158055
METTL13	178.921	0.160506	0.15126	1.06112	0.288634	0.667276	ENSG00000010165
DNM3	22.4908	-0.813454	0.406908	-1.99911	0.0455963	0.24004	ENSG00000197959
PIGC	164.27	0.0275564	0.15104	0.182445	0.855234	0.964686	ENSG00000135845
EFCAB2	80.3438	0.229455	0.231577	0.990839	0.321764	0.694114	ENSG00000203666
WDR47	31.0179	-0.711297	0.351461	-2.02383	0.0429875	0.231745	ENSG00000085433
PYCR2	285.057	0.114113	0.123066	0.927254	0.353795	0.721339	ENSG00000143811
NRDC	381.425	0.00307122	0.114087	0.02692	0.978524	0.995164	ENSG00000078618
FAF1	109.903	0.164445	0.185394	0.887003	0.375077	0.736727	ENSG00000185104
PRRC2C	895.632	-0.00747386	0.097895	-0.0763457	0.939144	0.987706	ENSG00000117523
TARS2	81.2084	-0.138222	0.21686	-0.63738	0.523877	0.829731	ENSG00000143374
TDRKH	52.1579	0.625113	0.267657	2.3355	0.0195173	0.137117	ENSG00000182134
NBPF11	25.006	0.331463	0.386001	0.858711	0.3905	0.747384	ENSG00000263956
NOTCH2	165.745	-0.120856	0.165651	-0.729584	0.465644	0.797784	ENSG00000134250
PATJ	65.5594	-0.180404	0.230611	-0.782287	0.434046	0.779098	ENSG00000132849
MAST2	71.4534	-0.110517	0.231085	-0.478254	0.632469	0.882692	ENSG00000086015
PRKAA2	159.04	-0.114499	0.158179	-0.723856	0.469154	0.799465	ENSG00000162409
CCNL2	211.366	-0.356851	0.137462	-2.596	0.00943154	0.0816908	ENSG00000221978
ZNF644	152.741	-0.218387	0.159548	-1.36879	0.171066	0.52194	ENSG00000122482
KLHL17	10.8721	-1.0752	0.593091	-1.81287	0.0698511	0.316331	ENSG00000187961
TRIM46	8.38081	-0.376852	0.672633	-0.560263	0.5753	0.858022	ENSG00000163462
MEF2D	380.812	-0.187438	0.111698	-1.67807	0.0933327	0.375765	ENSG00000116604
MUC1	38.6611	0.151988	0.331362	0.458678	0.646465	0.889417	ENSG00000185499
ELOA	196.785	0.168439	0.148208	1.13651	0.255744	0.636746	ENSG00000011007
HMGCL	153.336	-0.0188952	0.161905	-0.116706	0.907093	0.979457	ENSG00000117305
FUCA1	144.29	-0.224952	0.160135	-1.40476	0.160093	0.502591	ENSG00000179163
COL16A1	25.5383	-0.295989	0.364768	-0.811445	0.41711	0.765923	ENSG00000084636
ALDH9A1	320.755	-0.212554	0.119914	-1.77256	0.0763019	0.333818	ENSG00000143149
DCAF6	342.562	-0.117637	0.117714	-0.999344	0.317628	0.691501	ENSG00000143164
H2BC21	61.9906	-0.65771	0.249775	-2.63321	0.00845811	0.0757295	ENSG00000184678
TRMT13	54.9441	-0.49532	0.275984	-1.79474	0.0726951	0.323364	ENSG00000122435
ADGRL2	111.596	0.0118893	0.18417	0.0645559	0.948528	0.990037	ENSG00000117114
CITED4	115.998	1.04207	0.180946	5.75903	8.46006734854289e-09	5.79034918834806e-07	ENSG00000179862
PHLDA3	322.717	0.0377097	0.118043	0.319459	0.749379	0.930974	ENSG00000174307
CSRP1	1031.35	0.253014	0.0794814	3.18331	0.001456	0.0198082	ENSG00000159176
IPO9	325.547	0.434471	0.114295	3.80131	0.000143932	0.00294473	ENSG00000198700
SHISA4	128.608	-0.984209	0.187309	-5.25447	1.4845363072923e-07	7.79117513368665e-06	ENSG00000198892
NUDT17	17.9998	-0.221834	0.461624	-0.480551	0.630835	0.881987	ENSG00000186364
PIAS3	214.189	-0.0699964	0.139331	-0.502375	0.615404	0.874866	ENSG00000131788
RBM8A	383.69	0.407237	0.107374	3.79268	0.00014903	0.00303035	ENSG00000265241
CAPZA1	857.743	0.0620228	0.0813319	0.762589	0.445709	0.787717	ENSG00000116489
RHOC	1323.54	-0.0046946	0.0723956	-0.0648464	0.948296	0.990019	ENSG00000155366
MOV10	115.338	0.817635	0.187645	4.35734	1.31651073129271e-05	0.000385886	ENSG00000155363
TAF12	221.695	-0.0311166	0.143694	-0.216548	0.828561	0.955583	ENSG00000120656
TAF13	176.496	0.106921	0.150791	0.709064	0.478284	0.805104	ENSG00000197780
EPRS1	554.59	-0.0830784	0.0916134	-0.906837	0.364493	0.728445	ENSG00000136628
BPNT1	115.779	-0.419242	0.184791	-2.26874	0.0232843	0.154152	ENSG00000162813
IARS2	483.148	-0.00946669	0.0990299	-0.0955943	0.923843	0.984098	ENSG00000067704
RAB3GAP2	214.33	0.0091038	0.136171	0.0668556	0.946697	0.989562	ENSG00000118873
MORF4L1P1	22.9695	0.192861	0.410069	0.470314	0.638131	0.885844	ENSG00000218283
CDC42BPA	318.465	-0.0452723	0.121176	-0.373608	0.708696	0.915287	ENSG00000143776
HSD17B7	193.692	-0.156026	0.149116	-1.04634	0.295406	0.671113	ENSG00000132196
MACF1	592.174	-0.0740228	0.112663	-0.657029	0.511162	0.823191	ENSG00000127603
PIK3R3	12.5949	-0.104093	0.521196	-0.199719	0.8417	0.961627	ENSG00000117461
TSPAN1	22.5064	0.171791	0.409189	0.419832	0.674608	0.90315	ENSG00000117472
RAD54L	8.74473	1.32298	0.653626	2.02406	0.0429636	0.231745	ENSG00000085999
POMGNT1	180.985	0.156713	0.1447	1.08302	0.278798	0.658815	ENSG00000085998
BLZF1	254.169	-0.00307093	0.145455	-0.0211126	0.983156	0.996743	ENSG00000117475
SLC19A2	48.0064	0.351184	0.294954	1.19064	0.233795	0.608867	ENSG00000117479
F5	36.9267	-0.569355	0.338487	-1.68206	0.0925577	0.374792	ENSG00000198734
PALMD	31.1466	-0.357371	0.331997	-1.07643	0.281735	0.662103	ENSG00000099260
GON4L	90.0601	-0.452851	0.209621	-2.16034	0.0307467	0.186402	ENSG00000116580
PPCS	320.058	-0.339869	0.117272	-2.89813	0.00375394	0.0412281	ENSG00000127125
CSDE1	1160.81	-0.0646252	0.0724601	-0.891872	0.372461	0.735178	ENSG00000009307
KLHL21	107.263	0.107561	0.191897	0.560512	0.57513	0.858022	ENSG00000162413
PHF13	45.5313	0.0360567	0.318358	0.113258	0.909826	0.980711	ENSG00000116273
KLHL12	118.054	0.0659515	0.18399	0.358452	0.720005	0.919643	ENSG00000117153
ADIPOR1	1055.81	-0.233795	0.0753123	-3.10435	0.001907	0.024536	ENSG00000159346
CYB5R1	102.547	-0.059164	0.188388	-0.314054	0.75348	0.932979	ENSG00000159348
TMEM183A	77.2133	-0.0410566	0.218187	-0.188171	0.850743	0.964422	ENSG00000163444
UBR4	229.435	0.000303965	0.139643	0.00217673	0.998263	0.999457	ENSG00000127481
MRTO4	247.935	0.314789	0.133722	2.35405	0.0185701	0.132852	ENSG00000053372
SLC66A1	48.1244	0.0171025	0.288318	0.0593181	0.952699	0.99066	ENSG00000040487
RABIF	295.26	0.104894	0.122213	0.858292	0.390731	0.747384	ENSG00000183155
SETDB1	123.125	-0.0103855	0.183738	-0.0565237	0.954925	0.990663	ENSG00000143379
DNAJC11	133.394	0.011882	0.169736	0.0700028	0.944191	0.989188	ENSG00000007923
PRDM2	68.8622	0.0744508	0.228119	0.326368	0.744146	0.928974	ENSG00000116731
EMC1	200.727	-0.332897	0.152231	-2.18679	0.028758	0.177604	ENSG00000127463
C1orf50	14.5319	-0.100814	0.514693	-0.195872	0.844711	0.963252	ENSG00000164008
ARPC5	1918.86	0.0522899	0.0662324	0.789491	0.429825	0.775672	ENSG00000162704
SMG7	329.283	0.0833675	0.126599	0.658518	0.510205	0.822216	ENSG00000116698
AKNAD1	9.4456	-0.313574	0.613475	-0.511144	0.60925	0.873941	ENSG00000162641
CLCC1	141.071	0.155208	0.165789	0.936177	0.349182	0.718781	ENSG00000121940
PRKCZ	27.7985	-0.0868132	0.369169	-0.235159	0.814086	0.952024	ENSG00000067606
IPP	24.974	0.371125	0.401982	0.923238	0.355883	0.722541	ENSG00000197429
PDE4B	323.269	-0.139079	0.125127	-1.1115	0.266351	0.646902	ENSG00000184588
SMAP2	45.5705	-0.385106	0.277444	-1.38805	0.165122	0.511612	ENSG00000084070
EXO5	16.8396	0.188308	0.456207	0.412768	0.679776	0.905155	ENSG00000164002
PIK3C2B	48.1361	-0.131497	0.270104	-0.486838	0.626373	0.880159	ENSG00000133056
VPS72	330.058	0.0558559	0.113373	0.492673	0.622244	0.878018	ENSG00000163159
OVGP1	8.40049	-0.633779	0.700818	-0.904342	0.365814	0.72965	ENSG00000085465
WDR77	112.152	-0.0920807	0.181426	-0.507538	0.611778	0.874272	ENSG00000116455
ATP5PB	1239.76	-0.0464566	0.0784093	-0.592488	0.553524	0.847324	ENSG00000116459
RAP1A	283.292	-0.033621	0.121461	-0.276805	0.78193	0.941464	ENSG00000116473
ATP1B1	3362.13	-0.22629	0.0632674	-3.57672	0.000347933	0.00616804	ENSG00000143153
HS2ST1	220.91	-0.648554	0.138764	-4.6738	2.95677098785509e-06	0.000105878	ENSG00000153936
HOOK1	17.7272	-0.671016	0.466124	-1.43957	0.14999	0.488498	ENSG00000134709
H2AC25	107.322	-0.10526	0.189198	-0.556349	0.577972	0.85968	ENSG00000181218
RNF187	468.075	0.343098	0.0977905	3.5085	0.000450646	0.00757427	ENSG00000168159
AGTRAP	371.401	0.0144193	0.116807	0.123445	0.901754	0.977851	ENSG00000177674
MTHFR	78.4276	-0.312463	0.213934	-1.46056	0.144137	0.476822	ENSG00000177000
FAM229A	12.2844	-0.224686	0.528364	-0.425249	0.670655	0.901403	ENSG00000225828
THAP3	35.7227	-0.0246773	0.330663	-0.0746298	0.940509	0.987825	ENSG00000041988
S100A5	8.60702	0.719146	0.642873	1.11864	0.263292	0.643001	ENSG00000196420
PMF1	147.247	0.349244	0.160313	2.17852	0.0293675	0.180362	ENSG00000160783
NFYC	366.083	0.0931792	0.110546	0.842901	0.399284	0.752547	ENSG00000066136
MOB3C	53.2562	-0.229098	0.258153	-0.88745	0.374837	0.736675	ENSG00000142961
SRSF11	666.258	-0.135505	0.0892898	-1.51758	0.12912	0.450428	ENSG00000116754
LNCATV	17.2709	-0.0268609	0.454009	-0.0591639	0.952822	0.99066	ENSG00000238005
GPR137B	148.271	-0.306794	0.166277	-1.84508	0.0650266	0.304129	ENSG00000077585
ERO1B	74.6838	-0.207239	0.223997	-0.925184	0.35487	0.721897	ENSG00000086619
MTARC2	69.3361	0.207171	0.225418	0.919054	0.358068	0.724129	ENSG00000117791
MTARC1	45.9683	-0.0744736	0.307464	-0.242219	0.80861	0.950405	ENSG00000186205
ATPAF1	236.44	-0.136787	0.130414	-1.04887	0.294237	0.670439	ENSG00000123472
SRGAP2B	9.92892	0.269289	0.602596	0.446882	0.65496	0.894727	ENSG00000196369
SARS1	199.952	-0.146877	0.147071	-0.998681	0.317949	0.691661	ENSG00000031698
CELSR2	90.3986	-0.252002	0.202117	-1.24681	0.212466	0.580406	ENSG00000143126
PSRC1	57.6482	0.13833	0.268618	0.51497	0.606574	0.871749	ENSG00000134222
SORT1	187.51	-0.560405	0.143253	-3.912	9.15332858426898e-05	0.00200558	ENSG00000134243
PSMA5	1771.02	-0.0476021	0.0697687	-0.682285	0.495058	0.815962	ENSG00000143106
ZBTB37	19.441	0.394621	0.433924	0.909424	0.363126	0.727239	ENSG00000185278
UAP1	234.458	0.0657191	0.130273	0.504473	0.613929	0.874433	ENSG00000117143
IFI16	364.352	-0.00827212	0.32978	-0.0250837	0.979988	0.995608	ENSG00000163565
AK2	494.234	-0.121106	0.0990822	-1.22228	0.221601	0.592165	ENSG00000004455
CD46	1318.76	-0.013823	0.0782698	-0.176607	0.859817	0.966294	ENSG00000117335
G0S2	18.903	0.281759	0.435531	0.646932	0.517676	0.82677	ENSG00000123689
UTP25	166.916	0.177603	0.158525	1.12035	0.262567	0.642689	ENSG00000117597
RIMKLA	78.9065	-0.437518	0.228342	-1.91606	0.0553575	0.273045	ENSG00000177181
YARS1	152.18	0.170739	0.171558	0.995228	0.319625	0.692453	ENSG00000134684
DCAF8	140.579	0.0853253	0.167927	0.508108	0.611378	0.874272	ENSG00000132716
PEX19	111.828	0.00590832	0.187653	0.0314854	0.974882	0.994147	ENSG00000162735
COPA	998.486	-0.0158136	0.0829094	-0.190734	0.848734	0.964404	ENSG00000122218
INAVA	74.6899	-0.404484	0.220302	-1.83604	0.0663518	0.306912	ENSG00000163362
PRKAB2	63.6247	-0.106851	0.234209	-0.45622	0.648231	0.891016	ENSG00000131791
FBLIM1	125.75	-0.438598	0.189597	-2.31332	0.0207052	0.143158	ENSG00000162458
ENSG00000178715	24.1508	0.511672	0.386297	1.32456	0.185318	0.541178	ENSG00000178715
NBPF3	24.7432	0.232607	0.380998	0.610519	0.541518	0.840403	ENSG00000142794
RAP1GAP	335.605	-0.0714381	0.121541	-0.587767	0.556688	0.848451	ENSG00000076864
USP48	127.211	-0.139461	0.172393	-0.80897	0.418532	0.766632	ENSG00000090686
CCDC30	10.4375	0.194808	0.60637	0.32127	0.748006	0.930117	ENSG00000186409
SFPQ	1106.62	0.0555314	0.0804442	0.690309	0.49	0.812363	ENSG00000116560
PPIE	234.926	-0.0191823	0.139508	-0.1375	0.890636	0.975313	ENSG00000084072
BMP8B	37.4629	0.408455	0.307996	1.32617	0.184784	0.540471	ENSG00000116985
TRIT1	78.2088	-0.0880632	0.217091	-0.405652	0.684999	0.905995	ENSG00000043514
MFSD2A	46.6238	0.0590738	0.273421	0.216054	0.828945	0.955776	ENSG00000168389
LHX8	29.9753	-0.164445	0.344526	-0.477307	0.633143	0.883261	ENSG00000162624
MCOLN3	32.9028	-0.0511525	0.335244	-0.152583	0.878727	0.970731	ENSG00000055732
ATP8B2	130.458	-0.228186	0.169427	-1.34681	0.178042	0.530907	ENSG00000143515
RUSC1	158.595	0.351432	0.169211	2.07689	0.0378121	0.214927	ENSG00000160753
ARHGEF2	173.752	-0.319654	0.177614	-1.79971	0.0719064	0.321334	ENSG00000116584
C1orf226	38.8199	-0.129343	0.296901	-0.435646	0.663094	0.898256	ENSG00000239887
SH2D1B	15.979	-0.366245	0.480583	-0.762084	0.44601	0.787777	ENSG00000198574
UHMK1	518.014	0.0568503	0.105523	0.53875	0.590059	0.865272	ENSG00000152332
RASAL2	97.1411	0.162303	0.193896	0.83706	0.402559	0.754787	ENSG00000075391
ENAH	429.616	0.0375271	0.107135	0.350279	0.726129	0.921489	ENSG00000154380
UQCRHL	125.436	0.0139233	0.172379	0.0807717	0.935623	0.986707	ENSG00000233954
COX20	571.264	-0.289363	0.0956332	-3.02575	0.00248015	0.0299643	ENSG00000203667
CFH	129.814	-0.182276	0.189215	-0.963326	0.335384	0.706121	ENSG00000000971
KIF1B	137.513	0.192463	0.163875	1.17445	0.240215	0.616295	ENSG00000054523
CTPS1	280.927	0.275812	0.127238	2.16769	0.0301822	0.184004	ENSG00000171793
EIF3I	1391.3	-0.19406	0.075258	-2.57859	0.00992031	0.0847973	ENSG00000084623
C1orf43	1533.99	-0.190573	0.0716131	-2.66114	0.00778766	0.0712643	ENSG00000143612
BSDC1	155.869	-0.0297526	0.166504	-0.178689	0.858182	0.965853	ENSG00000160058
RPL5P4	20.5059	0.147926	0.411104	0.359827	0.718976	0.919643	ENSG00000229994
LAMTOR2	1385.17	-0.110233	0.0693034	-1.59059	0.111703	0.415059	ENSG00000116586
ARHGEF16	33.4051	0.00262277	0.32799	0.00799649	0.99362	0.998473	ENSG00000130762
TPRG1L	232.01	-0.333693	0.13645	-2.44554	0.0144635	0.111138	ENSG00000158109
WRAP73	93.1223	0.19413	0.202888	0.956835	0.33865	0.709355	ENSG00000116213
MEGF6	39.3764	0.00928936	0.348353	0.0266665	0.978726	0.995164	ENSG00000162591
RSBN1	131.356	-0.0485009	0.173523	-0.279507	0.779856	0.940654	ENSG00000081019
BCL2L15	24.1592	-0.785363	0.387678	-2.02581	0.042784	0.231211	ENSG00000188761
HIPK1	153.483	0.247895	0.15512	1.59808	0.110026	0.412224	ENSG00000163349
DCLRE1B	19.6374	0.388109	0.414156	0.937108	0.348703	0.718621	ENSG00000118655
LYST	78.2803	0.174524	0.213072	0.819084	0.412738	0.762422	ENSG00000143669
MYSM1	88.9921	0.0552045	0.208331	0.264984	0.791022	0.944744	ENSG00000162601
FBXO2	87.1315	-0.448839	0.212415	-2.11303	0.0345984	0.202467	ENSG00000116661
FBXO44	39.4956	-0.264048	0.302251	-0.873605	0.382333	0.741543	ENSG00000132879
FBXO6	76.2006	-0.0521955	0.240073	-0.217415	0.827885	0.955537	ENSG00000116663
RPF1	291.911	-0.0397086	0.120339	-0.329974	0.74142	0.928141	ENSG00000117133
GNG5	121.548	-0.193405	0.17807	-1.08612	0.277427	0.657662	ENSG00000174021
CTBS	83.3751	-0.46437	0.210105	-2.21018	0.0270924	0.171318	ENSG00000117151
SSX2IP	81.515	0.115134	0.218205	0.52764	0.597749	0.868002	ENSG00000117155
SLC2A1	1004.65	-0.595128	0.0815185	-7.30052	2.86653355656333e-13	4.27661040045482e-11	ENSG00000117394
NCF2	9.86964	-1.71764	0.638215	-2.69132	0.00711709	0.066785	ENSG00000116701
FOXD3	13.0231	-0.218835	0.524481	-0.417242	0.676502	0.903632	ENSG00000187140
ALG6	69.0053	-0.12135	0.23989	-0.505855	0.612958	0.874272	ENSG00000088035
MSTO1	33.8758	0.253248	0.321721	0.787166	0.431185	0.776841	ENSG00000125459
CAPN2	1537.43	-0.110076	0.085591	-1.28607	0.198417	0.561864	ENSG00000162909
TP53BP2	121.122	-0.11225	0.17859	-0.628535	0.529654	0.831861	ENSG00000143514
RGS2	288.699	-0.512815	0.126199	-4.06354	4.83330140724392e-05	0.00115218	ENSG00000116741
HAX1	452.048	-0.0329786	0.101437	-0.325112	0.745096	0.929112	ENSG00000143575
GLMP	341.649	-0.236488	0.115093	-2.05476	0.039902	0.221775	ENSG00000198715
TTC13	89.5272	-0.220313	0.210149	-1.04836	0.294472	0.670439	ENSG00000143643
ARV1	336.505	-0.12174	0.111813	-1.08878	0.276251	0.656535	ENSG00000173409
TMEM234	23.7213	0.0487879	0.399649	0.122077	0.902838	0.977851	ENSG00000160055
GADD45A	167.996	0.105002	0.150332	0.698468	0.484884	0.808136	ENSG00000116717
GNG12	785.489	0.446957	0.0862838	5.18008	2.21796353254788e-07	1.1113252749121e-05	ENSG00000172380
WLS	114.444	-0.0588557	0.182169	-0.323082	0.746633	0.930072	ENSG00000116729
KCNN3	9.85451	-0.640773	0.598955	-1.06982	0.284701	0.66466	ENSG00000143603
SDF4	369.514	-0.228622	0.129476	-1.76575	0.0774373	0.336768	ENSG00000078808
B3GALT6	175.81	-0.0181937	0.151784	-0.119866	0.904589	0.978554	ENSG00000176022
UBE2J2	190.979	-0.0622173	0.144803	-0.429669	0.667436	0.899608	ENSG00000160087
PLEKHO1	29.1293	-0.065781	0.348877	-0.188551	0.850445	0.964404	ENSG00000023902
ANP32E	340.307	0.389476	0.122716	3.1738	0.00150455	0.0202611	ENSG00000143401
APH1A	772.77	-0.169102	0.0977726	-1.72955	0.0837114	0.353069	ENSG00000117362
MRPS21	675.555	0.142227	0.0996349	1.42748	0.153442	0.493925	ENSG00000266472
PRPF3	154.113	-0.0193847	0.177329	-0.109315	0.912953	0.981445	ENSG00000117360
ACAP3	27.7629	0.249929	0.359641	0.694939	0.487094	0.809466	ENSG00000131584
INTS11	148.176	0.363514	0.160255	2.26834	0.0233083	0.154204	ENSG00000127054
CPTP	63.9107	0.0711597	0.241144	0.295092	0.767924	0.937091	ENSG00000224051
DVL1	202.335	-0.0191812	0.140689	-0.136338	0.891554	0.975774	ENSG00000107404
AURKAIP1	557.057	0.108305	0.097914	1.10612	0.268673	0.648621	ENSG00000175756
TMEM222	164.333	-0.113549	0.150379	-0.755089	0.450196	0.790147	ENSG00000186501
MAP3K6	23.455	-0.26296	0.404414	-0.650226	0.515546	0.825825	ENSG00000142733
VPS45	130.963	-0.0255347	0.171544	-0.148852	0.881671	0.971924	ENSG00000136631
IL6R	109.495	-0.116249	0.180955	-0.642418	0.520602	0.828338	ENSG00000160712
ACADM	217.933	0.22936	0.134292	1.70792	0.0876504	0.362466	ENSG00000117054
ZBTB18	99.9552	0.25172	0.205264	1.22632	0.220077	0.590579	ENSG00000179456
TMEM201	36.5893	0.387616	0.314245	1.23348	0.217396	0.586347	ENSG00000188807
CLSTN1	324.512	-0.17639	0.127705	-1.38123	0.167208	0.515484	ENSG00000171603
CTNNBIP1	102.872	0.13607	0.194379	0.700026	0.483911	0.808136	ENSG00000178585
LZIC	184.921	-0.110448	0.157402	-0.701694	0.48287	0.807906	ENSG00000162441
RNF115	310.511	-0.163046	0.115692	-1.40931	0.158742	0.50122	ENSG00000265491
POLR3C	120.956	-0.173811	0.177724	-0.977984	0.328082	0.699728	ENSG00000186141
PIK3CD	24.5816	-0.207494	0.376283	-0.551429	0.581339	0.861114	ENSG00000171608
NBPF9	26.9998	0.110906	0.379672	0.292111	0.770202	0.937642	ENSG00000269713
NBPF20	20.9894	0.41104	0.412024	0.997613	0.318467	0.692008	ENSG00000162825
NBPF12	25.7751	0.740575	0.400422	1.84949	0.0643876	0.302205	ENSG00000268043
VAMP3	282.326	0.228026	0.124719	1.82831	0.0675032	0.309927	ENSG00000049245
PER3	19.0456	-0.0660546	0.422909	-0.156191	0.875883	0.970227	ENSG00000049246
PARK7	1819.99	-0.187585	0.090025	-2.0837	0.0371879	0.212653	ENSG00000116288
ERRFI1	914.973	0.170655	0.0773718	2.20565	0.0274087	0.17248	ENSG00000116285
CMPK1	1096.36	-0.161107	0.0783525	-2.05618	0.0397652	0.221199	ENSG00000162368
SERTAD4	14.3361	-1.07486	0.528033	-2.0356	0.0417908	0.228353	ENSG00000082497
DPH2	87.2961	-0.0888314	0.218476	-0.406595	0.684305	0.905642	ENSG00000132768
JAK1	516.971	0.32825	0.105544	3.11007	0.00187044	0.0241358	ENSG00000162434
BCL10	253.935	-0.246112	0.126328	-1.94819	0.0513924	0.259266	ENSG00000142867
UBE2T	618.018	0.500123	0.11008	4.54326	5.5391221222124e-06	0.000183413	ENSG00000077152
NUAK2	89.6421	0.208279	0.204244	1.01976	0.307844	0.68251	ENSG00000163545
SNRPGP10	16.2157	0.0816654	0.458386	0.178158	0.858599	0.96601	ENSG00000235363
NCSTN	593.942	-0.17117	0.106757	-1.60336	0.108855	0.410107	ENSG00000162736
CD55	2288.05	0.087974	0.0641835	1.37066	0.17048	0.521094	ENSG00000196352
AGO1	58.8595	-0.0249724	0.246817	-0.101178	0.919409	0.982926	ENSG00000092847
AGO3	73.5693	0.217518	0.221373	0.982587	0.325811	0.697761	ENSG00000126070
WNT9A	12.4371	-1.21629	0.615838	-1.97502	0.0482655	0.248859	ENSG00000143816
ARF1	3038.43	0.0539242	0.0633559	0.851131	0.394697	0.749962	ENSG00000143761
PBX1	902.872	0.050087	0.0859897	0.582477	0.560246	0.850845	ENSG00000185630
NPM1P39	26.4951	0.225436	0.371696	0.606507	0.544178	0.840871	ENSG00000225159
WDTC1	97.8262	0.0558259	0.196412	0.284228	0.776236	0.939344	ENSG00000142784
WASF2	484.391	0.235638	0.102169	2.30636	0.0210905	0.144917	ENSG00000158195
FCRLB	12.2045	-0.196406	0.539598	-0.363986	0.715868	0.918482	ENSG00000162746
TAF5L	71.3264	-0.264227	0.22527	-1.17294	0.240821	0.617183	ENSG00000135801
NFIA	245.606	0.390059	0.142626	2.73484	0.00624097	0.0604773	ENSG00000162599
CREG1	719.549	-0.286015	0.0857368	-3.33597	0.000850038	0.0128114	ENSG00000143162
CEPT1	117.152	-0.274796	0.182479	-1.50591	0.132091	0.455321	ENSG00000134255
UBIAD1	171.998	-0.0943447	0.151442	-0.622976	0.5333	0.834353	ENSG00000120942
ZNF687	81.5809	-0.0157608	0.212432	-0.0741924	0.940857	0.987878	ENSG00000143373
PI4KB	172.743	-0.204964	0.165608	-1.23764	0.215849	0.584908	ENSG00000143393
RFX5	118.338	0.101249	0.180169	0.561967	0.574139	0.857739	ENSG00000143390
SELENBP1	55.2479	-0.352566	0.253588	-1.39031	0.164434	0.510169	ENSG00000143416
PSMB4	1990.1	-0.0419303	0.0849191	-0.493768	0.62147	0.878018	ENSG00000159377
CGN	10.4956	-0.661069	0.609684	-1.08428	0.27824	0.658515	ENSG00000143375
TUFT1	41.3665	-0.260226	0.293857	-0.885553	0.375858	0.737054	ENSG00000143367
RPS6KA1	71.6396	-0.166789	0.230769	-0.722751	0.469833	0.799858	ENSG00000117676
DHDDS	100.031	-0.274807	0.195461	-1.40594	0.159741	0.50226	ENSG00000117682
TARDBP	284.436	0.317048	0.129792	2.44274	0.0145763	0.111811	ENSG00000120948
NEXN	36.7966	-0.987342	0.330107	-2.99097	0.0027809	0.032505	ENSG00000162614
DNAJB4	190.33	-0.1024	0.141174	-0.725344	0.468241	0.799097	ENSG00000162616
FUBP1	728.12	-0.0974466	0.0905714	-1.07591	0.281968	0.662297	ENSG00000162613
NPR1	11.4645	0.159556	0.541925	0.294425	0.768433	0.937358	ENSG00000169418
INTS3	224.455	-0.101172	0.148379	-0.681853	0.495332	0.816204	ENSG00000143624
GATAD2B	196.486	-0.0456874	0.145368	-0.314288	0.753302	0.932979	ENSG00000143614
GNB1	1165.99	-0.103682	0.074811	-1.38592	0.165771	0.512511	ENSG00000078369
GSTM4	47.4198	-0.799265	0.27556	-2.90051	0.00372553	0.0409839	ENSG00000168765
GSTM3	113.914	-0.488546	0.192319	-2.54029	0.0110761	0.0919756	ENSG00000134202
EPS8L3	45.5127	-0.69209	0.283926	-2.43757	0.0147862	0.112827	ENSG00000198758
MTND1P23	10.4295	0.475618	0.575212	0.826857	0.408318	0.759228	ENSG00000225972
MTND2P28	495.06	0.0953126	0.105043	0.907372	0.36421	0.728195	ENSG00000225630
MTCO1P12	14.8319	-0.520362	0.526231	-0.988849	0.322737	0.694651	ENSG00000237973
MTCO2P12	19.4258	0.0699506	0.419916	0.166583	0.867699	0.968411	ENSG00000229344
MTATP6P1	20460.5	-0.00706035	0.0766767	-0.0920795	0.926635	0.984624	ENSG00000248527
MTCO3P12	57.7375	0.0310527	0.255331	0.121618	0.903202	0.977959	ENSG00000198744
USP24	126.791	-0.0900833	0.174772	-0.515432	0.606251	0.871379	ENSG00000162402
ODF2L	91.7868	-0.0385368	0.198426	-0.194212	0.84601	0.96377	ENSG00000122417
KIRREL1	63.565	0.189156	0.25443	0.743449	0.45721	0.793677	ENSG00000183853
ENO1	13801.3	0.297049	0.0654652	4.53751	5.69222929441343e-06	0.000188013	ENSG00000074800
RERE	286.521	-0.0965665	0.122078	-0.79102	0.428932	0.775513	ENSG00000142599
RIT1	242.774	-0.502946	0.141712	-3.54907	0.000386599	0.00673319	ENSG00000143622
HNRNPU	2223.88	0.149394	0.0707809	2.11065	0.0348022	0.203331	ENSG00000153187
SPEN	199.488	0.082678	0.161318	0.512517	0.608289	0.873455	ENSG00000065526
FAAP20	214.907	-0.311804	0.143555	-2.17202	0.0298545	0.182929	ENSG00000162585
SKI	128.564	0.293599	0.17229	1.7041	0.0883617	0.364285	ENSG00000157933
WDR26	434.387	-0.142829	0.110596	-1.29145	0.196548	0.558792	ENSG00000162923
KDM5B	372.896	-0.137865	0.111629	-1.23503	0.216819	0.586316	ENSG00000117139
PPP1R12B	40.8432	-0.219394	0.297177	-0.73826	0.460357	0.795184	ENSG00000077157
FAM20B	199.052	-0.528674	0.142711	-3.70451	0.000211802	0.0040699	ENSG00000116199
TOR3A	294.046	-0.020343	0.124302	-0.163658	0.870001	0.968795	ENSG00000186283
ABL2	221.423	0.0702358	0.133987	0.524198	0.600141	0.868874	ENSG00000143322
TOR1AIP2	333.587	0.0623525	0.115078	0.54183	0.587936	0.864424	ENSG00000169905
QSOX1	358.125	-0.272948	0.113398	-2.40699	0.0160845	0.119781	ENSG00000116260
LHX4	10.5055	-0.79687	0.596259	-1.33645	0.181402	0.53546	ENSG00000121454
SH3GLB1	406.397	-0.100607	0.105106	-0.957187	0.338473	0.709095	ENSG00000097033
TPM3	1442.52	-0.563053	0.0703203	-8.00697	1.17566533541567e-15	2.55909579076217e-13	ENSG00000143549
CLIC4	274.622	0.106872	0.129723	0.823852	0.410024	0.76008	ENSG00000169504
SRRM1	411.355	-0.0209345	0.108717	-0.19256	0.847304	0.964295	ENSG00000133226
ATP2B4	67.1698	-0.129383	0.233465	-0.554187	0.579451	0.860044	ENSG00000058668
CAPZB	994.423	-0.12525	0.0809757	-1.54676	0.12192	0.436232	ENSG00000077549
MICOS10	207.978	0.148115	0.14115	1.04934	0.294021	0.670439	ENSG00000173436
NBL1	121.806	0.179936	0.18514	0.97189	0.331105	0.702424	ENSG00000158747
RUNX3	90.4639	0.0731786	0.205018	0.356937	0.721139	0.920258	ENSG00000020633
CDC42	16.1783	0.650291	0.470478	1.38219	0.166912	0.514881	ENSG00000070831
FMO5	15.7713	-0.72008	0.49163	-1.46468	0.143009	0.475057	ENSG00000131781
CHD1L	9.39576	-0.353555	0.629577	-0.561576	0.574405	0.857739	ENSG00000131778
SPATA6	12.7869	0.253839	0.541617	0.468668	0.639307	0.886445	ENSG00000132122
COL11A1	12.892	-1.30205	0.544264	-2.39232	0.0167421	0.123364	ENSG00000060718
EPS15	141.009	-0.0813671	0.167609	-0.485459	0.627351	0.880439	ENSG00000085832
PHC2	484.364	0.22885	0.110381	2.07327	0.0381472	0.216184	ENSG00000134686
EPB41	90.758	0.0677218	0.207621	0.32618	0.744288	0.928974	ENSG00000159023
BTG2	30.4729	-0.168453	0.345592	-0.487435	0.62595	0.880091	ENSG00000159388
RPL22	688.016	0.0838929	0.0874369	0.959468	0.337323	0.708213	ENSG00000116251
RNF207	38.0789	0.379388	0.303531	1.24992	0.211331	0.579163	ENSG00000158286
ICMT	371.979	0.0508844	0.125673	0.404893	0.685556	0.906023	ENSG00000116237
PTBP2	66.9536	-0.427756	0.231327	-1.84914	0.0644379	0.302228	ENSG00000117569
PUSL1	57.3094	-0.280211	0.260381	-1.07616	0.281857	0.662154	ENSG00000169972
PDE4DIP	43.3064	0.184474	0.281867	0.65447	0.512809	0.823924	ENSG00000178104
CENPF	185.061	1.16053	0.176717	6.56716	5.12850563750616e-11	5.19819067593945e-09	ENSG00000117724
ENTREP3	183.78	0.254841	0.147664	1.72581	0.0843815	0.354436	ENSG00000160767
SSBP3	149.112	-0.260482	0.161009	-1.6178	0.105705	0.4039	ENSG00000157216
HTR1D	181.731	-0.607544	0.148054	-4.10352	4.06906184454388e-05	0.00100402	ENSG00000179546
EVI5	119.336	0.25543	0.192358	1.32789	0.184215	0.539599	ENSG00000067208
GUK1	697.106	-0.140156	0.089415	-1.56748	0.117003	0.425517	ENSG00000143774
IFFO2	36.7449	0.0833073	0.312529	0.266558	0.789809	0.944577	ENSG00000169991
ACOT7	296.691	0.0487713	0.125593	0.388329	0.697773	0.910478	ENSG00000097021
RAVER2	55.6574	-0.049309	0.255386	-0.193076	0.846899	0.964254	ENSG00000162437
UBAP2L	419.021	-0.219899	0.107906	-2.03787	0.0415629	0.22767	ENSG00000143569
AHCYL1	569.508	-0.202485	0.0974882	-2.07702	0.0377999	0.214927	ENSG00000168710
STRIP1	47.0297	-0.141539	0.271889	-0.520577	0.602661	0.870554	ENSG00000143093
ENSG00000258634	9.70397	0.227885	0.591773	0.385089	0.700171	0.911754	ENSG00000258634
PRKACB	133.226	-0.0102656	0.18091	-0.0567445	0.954749	0.990663	ENSG00000142875
ST6GALNAC3	10.8748	-1.51972	0.602475	-2.52246	0.0116536	0.0951852	ENSG00000184005
NTPCR	412.579	0.26754	0.101648	2.63203	0.00848772	0.0758922	ENSG00000135778
PCNX2	140.561	-0.31136	0.166915	-1.86538	0.0621285	0.295104	ENSG00000135749
RPS7P3	9.98017	0.0862872	0.595369	0.144931	0.884766	0.972912	ENSG00000231940
MAP3K21	221.442	0.287241	0.135601	2.11828	0.0341511	0.200557	ENSG00000143674
KCNK1	645.833	-0.448492	0.0928624	-4.82964	1.36781444542517e-06	5.47043379709502e-05	ENSG00000135750
ENSG00000290792	41.2554	-0.48407	0.304109	-1.59176	0.111438	0.414705	ENSG00000290792
AZIN2	9.27149	0.478641	0.63018	0.759531	0.447535	0.78885	ENSG00000142920
KCNAB2	102.802	0.171027	0.199495	0.857296	0.391281	0.747437	ENSG00000069424
POGZ	246.553	-0.176642	0.129311	-1.36602	0.171932	0.523064	ENSG00000143442
FNBP1L	142.92	-0.155706	0.166283	-0.936392	0.349071	0.718781	ENSG00000137942
JUN	71.3936	0.1221	0.228898	0.533426	0.593739	0.867194	ENSG00000177606
CAMTA1	624.3	-0.221844	0.0972457	-2.28127	0.0225324	0.150723	ENSG00000171735
KIAA2013	319.332	-0.0305245	0.136736	-0.223236	0.823352	0.954262	ENSG00000116685
AIRIM	80.6388	0.00146003	0.212512	0.00687038	0.994518	0.998536	ENSG00000116922
CDCA8	54.5052	1.13108	0.276029	4.09767	4.17326919453787e-05	0.00102237	ENSG00000134690
MANEAL	123.059	-0.131425	0.177944	-0.738574	0.460166	0.795184	ENSG00000185090
YRDC	226.011	0.71729	0.135223	5.30449	1.12988117381302e-07	6.17389392011907e-06	ENSG00000196449
C1orf122	391.437	-0.00703302	0.10831	-0.0649339	0.948227	0.990019	ENSG00000197982
MTF1	93.419	0.141443	0.198242	0.713487	0.475545	0.803406	ENSG00000188786
INPP5B	16.65	0.161693	0.451069	0.358467	0.719994	0.919643	ENSG00000204084
DMAP1	68.7421	0.0213311	0.229249	0.0930477	0.925866	0.984279	ENSG00000178028
ERI3	190.823	0.236411	0.145751	1.62203	0.104798	0.402169	ENSG00000117419
RNF220	158.303	0.055242	0.158527	0.348471	0.727486	0.921939	ENSG00000187147
ZYG11A	10.6464	0.112565	0.566286	0.198777	0.842437	0.962039	ENSG00000203995
ECHDC2	48.3567	-0.119855	0.273873	-0.437629	0.661655	0.897208	ENSG00000121310
SCP2	701.57	-0.434241	0.0874572	-4.96518	6.86371901300076e-07	2.97831572073935e-05	ENSG00000116171
TM2D1	408.763	-0.236064	0.102363	-2.30614	0.021103	0.144917	ENSG00000162604
TRIM33	213.711	-0.172184	0.14029	-1.22734	0.219694	0.589909	ENSG00000197323
BCAS2	230.376	0.0387471	0.135884	0.285148	0.775531	0.939344	ENSG00000116752
HDGF	1812.13	0.16561	0.0679477	2.43731	0.014797	0.112827	ENSG00000143321
CHTOP	534.843	0.0276134	0.0946287	0.291808	0.770433	0.937642	ENSG00000160679
SUCO	227.544	-0.0183729	0.13501	-0.136085	0.891754	0.975827	ENSG00000094975
CACYBP	1187.07	0.179702	0.0765579	2.34727	0.0189117	0.134499	ENSG00000116161
MRPS14	413.195	-0.0840724	0.105596	-0.796169	0.425934	0.7723	ENSG00000120333
KIAA0040	28.4038	-0.639749	0.353442	-1.81005	0.0702878	0.317551	ENSG00000235750
TIMM17A	921.123	-0.00317996	0.0848995	-0.0374555	0.970122	0.99315	ENSG00000134375
RNPEP	1027.47	0.000227545	0.0803299	0.00283263	0.99774	0.999439	ENSG00000176393
NENF	989.948	0.00871499	0.0810014	0.107591	0.91432	0.981582	ENSG00000117691
ATF3	29.241	-0.338259	0.357298	-0.946716	0.343784	0.714919	ENSG00000162772
BATF3	69.9941	0.602983	0.230755	2.61309	0.00897277	0.0789031	ENSG00000123685
FBXO28	190.357	-0.229627	0.147407	-1.55777	0.119288	0.430057	ENSG00000143756
DEGS1	406.343	-0.0447972	0.107065	-0.41841	0.675647	0.903565	ENSG00000143753
ENSG00000233461	48.1521	-0.175312	0.285014	-0.615101	0.538488	0.838617	ENSG00000233461
TSNAX	466.249	-0.164981	0.0974017	-1.69382	0.0902986	0.369032	ENSG00000116918
DISC1	10.8265	-0.103584	0.591021	-0.175263	0.860873	0.966489	ENSG00000162946
GPR161	67.2606	0.026585	0.240813	0.110397	0.912095	0.981445	ENSG00000143147
TIPRL	529.742	0.0571246	0.096063	0.594658	0.552072	0.846175	ENSG00000143155
PLXNA2	40.0323	0.103511	0.301638	0.343163	0.731476	0.923684	ENSG00000076356
USP33	181.647	-0.0963992	0.143936	-0.669738	0.503025	0.818752	ENSG00000077254
MIGA1	107.695	-0.167418	0.186325	-0.898527	0.368905	0.732822	ENSG00000180488
GNAI3	452.9	-0.00243815	0.103765	-0.0234968	0.981254	0.996108	ENSG00000065135
GPATCH4	250.138	-0.113088	0.136726	-0.827116	0.408171	0.759062	ENSG00000160818
LINC01355	13.4297	0.532255	0.529529	1.00515	0.314826	0.688672	ENSG00000261326
HNRNPR	1022.64	-0.0143522	0.0829584	-0.173005	0.862648	0.967092	ENSG00000125944
ZNF436	23.3026	0.00747345	0.388658	0.0192288	0.984659	0.996905	ENSG00000125945
ASAP3	16.9692	0.150001	0.450771	0.332766	0.739311	0.927384	ENSG00000088280
GGPS1	185.888	0.172427	0.145047	1.18877	0.23453	0.609685	ENSG00000152904
B3GALNT2	122.208	-0.0496275	0.175756	-0.282366	0.777663	0.939821	ENSG00000162885
DNAJC8	465.847	0.114799	0.0982501	1.16844	0.242631	0.620164	ENSG00000126698
ATP5IF1	659.98	-0.0719134	0.0970419	-0.741055	0.45866	0.794842	ENSG00000130770
SESN2	52.5954	0.0421142	0.264198	0.159404	0.87335	0.96988	ENSG00000130766
MED18	26.8631	0.650401	0.376895	1.72568	0.0844047	0.354436	ENSG00000130772
SLC25A24	249.046	0.104599	0.127435	0.820801	0.41176	0.761468	ENSG00000085491
NBPF1	38.752	-0.349258	0.307081	-1.13735	0.255393	0.636531	ENSG00000219481
MINDY1	22.1272	-0.304217	0.398607	-0.763201	0.445343	0.787596	ENSG00000143409
F11R	188.469	0.634382	0.144874	4.37884	1.19312455524703e-05	0.000354414	ENSG00000158769
YIPF1	125.227	-0.251973	0.174234	-1.44618	0.148128	0.48528	ENSG00000058799
IFT25	364.462	0.0608744	0.131214	0.463933	0.642696	0.887891	ENSG00000081870
LRRC42	161.802	0.0887633	0.159718	0.555749	0.578382	0.859933	ENSG00000116212
TMEM59	1722.27	-0.152241	0.066541	-2.28793	0.0221417	0.148817	ENSG00000116209
SDC3	60.2601	-0.0712995	0.242248	-0.294325	0.76851	0.937358	ENSG00000162512
PUM1	591.224	0.0344927	0.0932858	0.369752	0.711567	0.91641	ENSG00000134644
SNRNP40	254.074	0.107941	0.133285	0.80985	0.418026	0.76652	ENSG00000060688
ZCCHC17	187.953	-0.138392	0.144991	-0.954481	0.33984	0.710702	ENSG00000121766
SERINC2	193.013	0.232822	0.151855	1.53319	0.12523	0.442705	ENSG00000168528
PDIK1L	40.3951	-0.178804	0.297918	-0.600179	0.548387	0.843914	ENSG00000175087
ZNF593	181.075	-0.0843239	0.151747	-0.555689	0.578423	0.859933	ENSG00000142684
USP21	56.6464	0.0416372	0.263105	0.158253	0.874257	0.9699	ENSG00000143258
KIFAP3	162.399	-0.359028	0.157585	-2.27832	0.0227075	0.151589	ENSG00000075945
RC3H1	80.9146	0.115995	0.22131	0.524129	0.600189	0.868874	ENSG00000135870
CEP350	329.043	-0.0839903	0.129753	-0.64731	0.517431	0.82667	ENSG00000135837
ADAR	1486.43	0.164866	0.101979	1.61667	0.105951	0.404489	ENSG00000160710
PAX7	12.8117	-0.442645	0.559688	-0.790878	0.429015	0.775544	ENSG00000009709
AP4B1	38.401	0.127399	0.314197	0.405476	0.685128	0.905995	ENSG00000134262
CDC73	316.412	0.0125609	0.114824	0.109392	0.912891	0.981445	ENSG00000134371
SOX13	204.049	-0.166641	0.147377	-1.13071	0.258176	0.639682	ENSG00000143842
ETNK2	20.5691	-0.541579	0.435569	-1.24338	0.213727	0.581887	ENSG00000143845
PLEKHA6	101.228	-0.203246	0.197408	-1.02957	0.303211	0.677193	ENSG00000143850
LYPLA2	368.631	0.151793	0.107897	1.40684	0.159475	0.501737	ENSG00000011009
CEP170	139.47	-0.0399585	0.167178	-0.239018	0.811092	0.951088	ENSG00000143702
LMNA	3865.38	0.213323	0.0718611	2.96855	0.00299206	0.0345466	ENSG00000160789
PCSK9	664.012	0.178404	0.0953083	1.87186	0.0612264	0.292118	ENSG00000169174
TOR1AIP1	340.43	-0.118968	0.121092	-0.982458	0.325874	0.697784	ENSG00000143337
DEPDC1	59.418	1.38442	0.262721	5.26955	1.36756272625054e-07	7.29256942937937e-06	ENSG00000024526
SDHC	582.946	-0.351609	0.0997533	-3.52479	0.000423821	0.00721473	ENSG00000143252
SCAMP3	732.703	0.196198	0.086924	2.25712	0.0240007	0.157451	ENSG00000116521
MTOR	94.9744	-0.145963	0.20369	-0.716591	0.473627	0.80194	ENSG00000198793
PMVK	157.115	0.134936	0.184533	0.731231	0.464638	0.797122	ENSG00000163344
PRDX6	2375.07	-0.0355209	0.0695745	-0.510545	0.60967	0.873941	ENSG00000117592
DHRS3	365.384	-0.21299	0.144721	-1.47173	0.141093	0.471186	ENSG00000162496
YY1AP1	170.087	0.309626	0.153961	2.01107	0.0443183	0.235666	ENSG00000163374
RNF2	117.339	0.389791	0.175351	2.22292	0.0262211	0.167548	ENSG00000121481
TRMT1L	161.026	-0.0266521	0.155913	-0.170941	0.86427	0.96748	ENSG00000121486
RAB3B	595.159	-0.841878	0.0942807	-8.92948	4.28000761881833e-19	1.32162653866674e-16	ENSG00000169213
KTI12	138.132	-0.266825	0.174478	-1.52928	0.126196	0.444699	ENSG00000198841
RBBP5	114.312	-0.201813	0.182728	-1.10445	0.2694	0.649435	ENSG00000117222
NUCKS1	1646	0.148359	0.0667927	2.22119	0.0263381	0.168052	ENSG00000069275
RAB29	176.28	-0.135984	0.147767	-0.920263	0.357435	0.72359	ENSG00000117280
SLC41A1	89.1095	-0.376421	0.199985	-1.88225	0.0598024	0.288131	ENSG00000133065
ENSG00000291072	55.6895	-0.147388	0.263892	-0.558518	0.576491	0.858658	ENSG00000291072
DSTYK	171.349	-0.170772	0.151212	-1.12936	0.258746	0.640192	ENSG00000133059
TMCC2	13.8318	0.691335	0.513009	1.34761	0.177785	0.530716	ENSG00000133069
ELK4	194.711	-0.0825351	0.146235	-0.5644	0.572482	0.857101	ENSG00000158711
SLC45A3	29.6098	0.262414	0.341829	0.767676	0.44268	0.785487	ENSG00000158715
SDHB	997.162	0.0102099	0.0825195	0.123727	0.901532	0.977746	ENSG00000117118
NECAP2	215.447	0.146775	0.139042	1.05562	0.291144	0.668941	ENSG00000157191
PIGM	160.154	-0.0498868	0.152806	-0.326472	0.744067	0.928974	ENSG00000143315
IGSF8	143.142	-0.146197	0.163501	-0.894163	0.371235	0.734745	ENSG00000162729
PEA15	136.238	-0.120242	0.170742	-0.704234	0.481287	0.806965	ENSG00000162734
ZNF669	12.6039	-0.246898	0.537975	-0.458939	0.646278	0.889287	ENSG00000188295
ARHGEF11	65.7918	-0.018336	0.239125	-0.0766794	0.938879	0.987706	ENSG00000132694
ALG14	158.091	-0.136387	0.15713	-0.867983	0.385403	0.74364	ENSG00000172339
SLC16A1	154.554	0.879673	0.170202	5.16841	2.36092624389571e-07	1.17851047618223e-05	ENSG00000155380
LRIG2	30.2358	0.368857	0.338164	1.09076	0.275376	0.655745	ENSG00000198799
DUSP10	60.844	-0.921143	0.248408	-3.70819	0.000208744	0.0040228	ENSG00000143507
WARS2-AS1	32.0086	-0.280434	0.333532	-0.840801	0.40046	0.753682	ENSG00000231365
CLK2	86.2759	0.120948	0.206095	0.586859	0.557298	0.848796	ENSG00000176444
SMYD2	280.599	-0.0276478	0.120943	-0.228602	0.819178	0.953679	ENSG00000143499
RAB4A	432.285	-0.274467	0.10179	-2.69639	0.00700956	0.0659157	ENSG00000168118
RWDD3	12.9528	0.279754	0.532912	0.524954	0.599615	0.868706	ENSG00000122481
DPYD	26.4526	-0.298006	0.400718	-0.743681	0.45707	0.793537	ENSG00000188641
SFT2D2	542.589	0.211855	0.100621	2.10547	0.0352504	0.204583	ENSG00000213064
EDEM3	228.413	-0.148673	0.141006	-1.05437	0.291714	0.669671	ENSG00000116406
ALDH4A1	57.4018	-0.399924	0.252995	-1.58076	0.113933	0.419641	ENSG00000159423
MAD2L2	156.731	0.0483092	0.156824	0.308047	0.758047	0.934806	ENSG00000116670
ITGB3BP	85.2009	1.14709	0.21227	5.40393	6.51976968577184e-08	3.79690797752976e-06	ENSG00000142856
EFCAB7	29.1899	0.117456	0.356289	0.329666	0.741652	0.928141	ENSG00000203965
PGM1	219.806	0.39002	0.146389	2.66427	0.00771562	0.0708983	ENSG00000079739
CDC14A	17.8772	-0.22697	0.446357	-0.508495	0.611106	0.874272	ENSG00000079335
PFKFB2	58.5329	-0.176092	0.246812	-0.713466	0.475557	0.803406	ENSG00000123836
YOD1	64.7611	-0.221146	0.246835	-0.895927	0.370292	0.73406	ENSG00000180667
C4BPB	7.64422	-0.764153	0.675435	-1.13135	0.257908	0.639497	ENSG00000123843
C4BPA	33.7683	-0.699307	0.326663	-2.14076	0.0322936	0.192999	ENSG00000123838
RPRD2	287.477	-0.00644966	0.123885	-0.0520617	0.95848	0.991861	ENSG00000163125
ACBD6	250.18	-0.0415144	0.128197	-0.323834	0.746064	0.929727	ENSG00000230124
RAB4A-AS1	9.27988	0.112998	0.62361	0.1812	0.85621	0.96509	ENSG00000177788
BTBD19	28.8825	-0.0735961	0.355758	-0.206871	0.83611	0.959457	ENSG00000222009
ASH1L-AS1	25.2294	0.10186	0.385952	0.263919	0.791842	0.944823	ENSG00000235919
MGST3	4000.87	-0.204831	0.0612026	-3.34676	0.000817611	0.012393	ENSG00000143198
TMCO1	1330.28	-0.00279529	0.0703968	-0.0397077	0.968326	0.99315	ENSG00000143183
UCK2	301.291	0.11172	0.11646	0.959307	0.337404	0.708213	ENSG00000143179
ENSG00000272405	25.7734	0.295091	0.37111	0.795159	0.426521	0.772837	ENSG00000272405
ISG20L2	212.21	4.23079718969406e-05	0.13919	0.000303959	0.999757	0.999881	ENSG00000143319
HDAC1	622.4	-0.146119	0.0903084	-1.618	0.105664	0.4039	ENSG00000116478
KLHL20	147.566	-0.299806	0.165758	-1.8087	0.0704978	0.318067	ENSG00000076321
LDLRAP1	53.119	0.0187894	0.28141	0.0667686	0.946766	0.989562	ENSG00000157978
HMGN2	204.9	0.328687	0.144778	2.27027	0.023191	0.153888	ENSG00000198830
IRF2BP2	1867.97	-0.0610764	0.067071	-0.910622	0.362495	0.7271	ENSG00000168264
EPHA2	1244.44	-0.145874	0.0931082	-1.56672	0.11718	0.425696	ENSG00000142627
ARHGEF19	20.6	-0.100875	0.408487	-0.246949	0.804948	0.948678	ENSG00000142632
ENSG00000288398	7.55264	-0.580656	0.677272	-0.857345	0.391254	0.747437	ENSG00000288398
FBXO42	58.294	0.139862	0.265255	0.527274	0.598004	0.868002	ENSG00000037637
SZRD1	406.204	0.386043	0.104093	3.70865	0.000208368	0.00402138	ENSG00000055070
ATP1A1-AS1	13.353	-0.0916183	0.521055	-0.175832	0.860426	0.966426	ENSG00000203865
CD58	497.501	-0.462865	0.109107	-4.24231	2.21229337821223e-05	0.000585156	ENSG00000116815
SWT1	23.9641	0.091018	0.374435	0.243081	0.807943	0.949957	ENSG00000116668
IVNS1ABP	200.896	0.214349	0.13966	1.5348	0.124833	0.442017	ENSG00000116679
UBE2Q1	583.972	-0.124233	0.089818	-1.38316	0.166615	0.514612	ENSG00000160714
KIAA0319L	247.156	-0.117915	0.13548	-0.870352	0.384108	0.74308	ENSG00000142687
LRRC41	284.093	0.0591949	0.128222	0.461661	0.644324	0.888497	ENSG00000132128
UQCRH	2314.52	-0.00775426	0.0622937	-0.124479	0.900936	0.977738	ENSG00000173660
NSUN4	101.776	-0.125147	0.195069	-0.641554	0.521163	0.828436	ENSG00000117481
DHCR24	896.344	-0.383521	0.0887622	-4.32077	1.55484750415516e-05	0.00044268	ENSG00000116133
COA6-AS1	18.6583	-0.908994	0.446416	-2.03621	0.0417297	0.228207	ENSG00000231663
ELF3-AS1	58.5361	-0.80724	0.250331	-3.22468	0.00126112	0.017701	ENSG00000234678
GFOD3P	30.0303	-0.26231	0.345653	-0.758882	0.447923	0.789005	ENSG00000293478
ZNF436-AS1	9.61475	0.460293	0.624737	0.736778	0.461257	0.795265	ENSG00000249087
ENSG00000294734	3229.21	0.416934	0.292971	1.42312	0.1547	0.495485	ENSG00000294734
PPIEL	7.82594	-0.427218	0.662868	-0.6445	0.519251	0.827331	ENSG00000291129
ENSG00000231563	12.2956	0.276625	0.532717	0.519272	0.603571	0.870826	ENSG00000231563
LRRC8C-DT	8.43378	-1.104	0.663056	-1.66502	0.0959078	0.381505	ENSG00000231999
CNN3-DT	24.8361	0.383829	0.37384	1.02672	0.304553	0.67858	ENSG00000235501
LITATS1	59.467	0.3137	0.251385	1.24789	0.212073	0.580208	ENSG00000233621
ENSG00000289106	19.6936	-0.19123	0.421588	-0.453594	0.650121	0.892044	ENSG00000289106
RUSC1-AS1	13.9458	0.263973	0.508337	0.519287	0.603561	0.870826	ENSG00000225855
ENSG00000291077	11.9057	-0.273843	0.580079	-0.47208	0.63687	0.885483	ENSG00000291077
RBM15-AS1	21.3608	0.517127	0.406374	1.27254	0.203182	0.568955	ENSG00000227963
DCAF8-DT	8.37208	0.548271	0.65859	0.832492	0.405132	0.75654	ENSG00000228606
LINC02609	10.5921	0.104535	0.561037	0.186324	0.852191	0.964594	ENSG00000233593
LINC01703	8.43205	0.0384702	0.646341	0.0595201	0.952538	0.99066	ENSG00000225518
CRYZL2P	52.4976	-0.115807	0.269953	-0.42899	0.667931	0.899653	ENSG00000293477
LINC00862	21.9092	-0.515902	0.403117	-1.27978	0.200622	0.565574	ENSG00000203721
SLC16A1-AS1	42.8671	0.67434	0.29076	2.31923	0.0203826	0.141474	ENSG00000226419
ENSG00000290045	7.3268	1.10135	0.69366	1.58773	0.112347	0.416548	ENSG00000290045
ENSG00000286802	27.0934	0.0407829	0.367132	0.111085	0.911549	0.981445	ENSG00000286802
RRAGC-DT	12.7504	0.569681	0.553476	1.02928	0.303349	0.677295	ENSG00000228436
ENSG00000300424	14.9728	0.265159	0.479674	0.55279	0.580407	0.860666	ENSG00000300424
ENSG00000289602	7.38236	-0.258136	0.698816	-0.36939	0.711837	0.916491	ENSG00000289602
PIK3CD-AS2	32.2646	-0.647278	0.329583	-1.96393	0.049538	0.252712	ENSG00000231789
SEPTIN7P13	12.232	0.550391	0.534582	1.02957	0.303211	0.677193	ENSG00000290989
MIR34AHG	39.6907	-0.0968216	0.30896	-0.313379	0.753993	0.933145	ENSG00000228526
LNCTAM34A	8.24096	-0.122148	0.69037	-0.176932	0.859562	0.966294	ENSG00000234546
ENSG00000232721	9.5152	-0.0867252	0.646297	-0.134188	0.893254	0.976402	ENSG00000232721
ENSG00000302550	10.7714	0.0366448	0.585461	0.0625913	0.950092	0.990525	ENSG00000302550
ENSG00000238142	44.4052	-0.423613	0.283191	-1.49586	0.134691	0.459868	ENSG00000238142
ATF6-DT	10.7891	-0.429998	0.56614	-0.759526	0.447538	0.78885	ENSG00000226889
MIR9-1HG	12.8974	-0.881502	0.545225	-1.61677	0.105929	0.404489	ENSG00000125462
EXOSC10-AS1	11.3232	0.105939	0.558788	0.189587	0.849633	0.964404	ENSG00000230337
MIR181A1HG	17.0172	0.396661	0.460407	0.861545	0.388938	0.746073	ENSG00000229989
JTB-DT	7.78804	-0.55607	0.663257	-0.838393	0.40181	0.754579	ENSG00000272654
ENSG00000287929	8.39725	-0.545445	0.653033	-0.83525	0.403577	0.755384	ENSG00000287929
ENSG00000291068	17.8933	-0.158058	0.453959	-0.348176	0.727708	0.921939	ENSG00000291068
ZNF496-DT	7.96131	0.178577	0.670864	0.26619	0.790093	0.944577	ENSG00000289234
ZNF687-AS1	19.1234	-0.39269	0.440404	-0.89166	0.372575	0.735293	ENSG00000232671
DCST1-AS1	10.2753	-0.0829305	0.588581	-0.140899	0.88795	0.974719	ENSG00000232093
PACERR	20.3415	0.117899	0.415237	0.283931	0.776463	0.939344	ENSG00000273129
LINC00467	57.6729	0.216355	0.251449	0.860435	0.389549	0.746671	ENSG00000153363
ANKRD13C-DT	52.662	0.159365	0.267589	0.59556	0.551469	0.845934	ENSG00000197568
ZMPSTE24-DT	13.5761	0.0533212	0.49687	0.107314	0.91454	0.98167	ENSG00000259943
FLVCR1-DT	35.3538	0.606147	0.33554	1.80648	0.070843	0.318578	ENSG00000198468
ENSG00000235052	10.6491	-0.899019	0.59057	-1.52229	0.127937	0.447744	ENSG00000235052
ENSG00000282849	15.0076	-0.231941	0.489907	-0.473439	0.6359	0.884597	ENSG00000282849
GAS5	1848.38	-0.181463	0.0656374	-2.76463	0.00569869	0.0563839	ENSG00000234741
MIR29B2CHG	18.6673	0.381488	0.44745	0.852582	0.393891	0.749563	ENSG00000203709
MATN1-AS1	12.527	-0.614302	0.527328	-1.16493	0.244046	0.621815	ENSG00000186056
TAF1A-AS1	11.1822	-0.408875	0.576874	-0.708777	0.478463	0.805302	ENSG00000225265
CCDC18-AS1	38.7982	0.0525537	0.326747	0.160839	0.87222	0.969764	ENSG00000223745
ELOA-AS1	9.37485	0.0355503	0.595614	0.0596869	0.952405	0.99066	ENSG00000236810
ENO1-AS1	9.68636	0.799969	0.600076	1.33311	0.182495	0.537279	ENSG00000230679
ENSG00000230615	25.718	-0.437826	0.367286	-1.19206	0.233238	0.608402	ENSG00000230615
LAMTOR5-AS1	11.7834	0.220128	0.584386	0.376682	0.70641	0.914291	ENSG00000224699
SERTAD4-AS1	25.1251	-0.9524	0.392798	-2.42465	0.015323	0.115667	ENSG00000203706
GTF2B	261.928	0.196121	0.133974	1.46387	0.143229	0.475568	ENSG00000137947
KYAT3	132.997	-0.2598	0.170315	-1.52541	0.127156	0.44619	ENSG00000137944
GBP3	125.488	-0.338196	0.224337	-1.50754	0.131673	0.454355	ENSG00000117226
ENSG00000238279	74.603	-0.117984	0.228319	-0.516749	0.605331	0.871275	ENSG00000238279
ENSG00000306517	139.31	-0.222909	0.163938	-1.35972	0.17392	0.526275	ENSG00000306517
S100A13	1102.4	-0.144808	0.0810579	-1.78648	0.0740216	0.32751	ENSG00000189171
ILF2	1162.92	0.13898	0.073469	1.89168	0.0585332	0.283544	ENSG00000143621
VANGL2	20.5331	-0.489318	0.430249	-1.13729	0.255417	0.636531	ENSG00000162738
SF3A3	317.983	0.0500356	0.116028	0.431237	0.666296	0.899194	ENSG00000183431
FHL3	36.7169	-0.479591	0.309837	-1.54788	0.121651	0.435387	ENSG00000183386
UTP11	249.706	0.198102	0.129781	1.52644	0.126901	0.445648	ENSG00000183520
KIF14	48.744	1.2962	0.294539	4.40076	1.07871081203695e-05	0.000328512	ENSG00000118193
DDX59	120.914	-0.0371669	0.183812	-0.2022	0.83976	0.96092	ENSG00000118197
CAMSAP2	241.542	-0.120649	0.142866	-0.844486	0.398398	0.751837	ENSG00000118200
TRNP1	1480.91	-0.244349	0.0833484	-2.93166	0.00337151	0.0379702	ENSG00000253368
VANGL1	142.805	0.346461	0.17043	2.03286	0.0420669	0.229202	ENSG00000173218
PLK3	63.4395	0.106739	0.241944	0.441173	0.659088	0.895745	ENSG00000173846
TDRKH-AS1	9.63057	-0.257324	0.597336	-0.430787	0.666623	0.899261	ENSG00000203288
GLUL	376.548	-0.506311	0.114522	-4.42108	9.82100266888421e-06	0.000305394	ENSG00000135821
RNASEL	53.9933	-0.287037	0.27926	-1.02785	0.304021	0.678338	ENSG00000135828
DPH5	183.193	-0.137981	0.148231	-0.930851	0.351931	0.720798	ENSG00000117543
DPH5-DT	44.3208	0.0777828	0.308474	0.252154	0.800922	0.947276	ENSG00000233184
EXTL2	99.351	0.241896	0.196357	1.23192	0.21798	0.587206	ENSG00000162694
SLC30A7	308.999	-0.0303101	0.119041	-0.254619	0.799018	0.94688	ENSG00000162695
ENSG00000307216	8.34128	-0.195812	0.658704	-0.297269	0.766261	0.93636	ENSG00000307216
ENSG00000290683	14.8186	0.350438	0.518979	0.675244	0.499521	0.81723	ENSG00000290683
SUMO1P3	10.2958	-0.0489952	0.584332	-0.0838483	0.933177	0.986384	ENSG00000235082
LINC01138	23.901	0.11214	0.37776	0.296855	0.766578	0.936395	ENSG00000274020
BCAN-AS2	9.49274	-0.350408	0.622945	-0.562503	0.573774	0.85756	ENSG00000229953
CSRP1-AS1	17.4652	0.140359	0.447964	0.313325	0.754034	0.933145	ENSG00000224536
NAV1	69.9024	0.252905	0.225053	1.12376	0.261115	0.641863	ENSG00000134369
AKR7A2	229.011	0.174786	0.131864	1.3255	0.185006	0.540782	ENSG00000053371
SCCPDH	665.889	-0.118355	0.0865581	-1.36734	0.171518	0.522485	ENSG00000143653
LINC01341	8.31545	-0.158668	0.656734	-0.241602	0.809089	0.950628	ENSG00000227953
DESI2	255.152	0.170326	0.125719	1.35482	0.175476	0.52811	ENSG00000121644
ZMYM6	62.2255	-0.431818	0.239844	-1.80041	0.0717958	0.321131	ENSG00000163867
ZMYM1	37.8383	0.0904862	0.321926	0.281078	0.778651	0.940306	ENSG00000197056
STMN1	843.582	0.786833	0.0916555	8.58468	9.10930525786945e-18	2.51986156695814e-15	ENSG00000117632
ENSG00000288999	15.5604	0.125776	0.470244	0.26747	0.789107	0.944437	ENSG00000288999
LINC01128	27.3066	-0.254123	0.380575	-0.667734	0.504304	0.819088	ENSG00000228794
MIR137HG	7.69933	-0.487692	0.669635	-0.728296	0.466433	0.798451	ENSG00000225206
LINC00869	15.8392	-0.849917	0.499671	-1.70095	0.0889517	0.365428	ENSG00000291158
ENSG00000274265	13.9398	0.0482664	0.502072	0.0961344	0.923414	0.984007	ENSG00000274265
HP1BP3	467.309	0.0324367	0.101369	0.319987	0.748979	0.930738	ENSG00000127483
ENSG00000290791	91.2282	-0.1451	0.207698	-0.698611	0.484795	0.808136	ENSG00000290791
ENSG00000285184	17.3537	-0.0657648	0.465752	-0.141201	0.887711	0.974678	ENSG00000285184
NIPAL3	88.5681	0.266402	0.206081	1.29271	0.196113	0.558071	ENSG00000001461
SPEN-AS1	72.2472	-0.106276	0.226996	-0.468183	0.639654	0.886445	ENSG00000179743
ENSG00000272438	10.0453	-0.0710551	0.606283	-0.117198	0.906703	0.979327	ENSG00000272438
ENSG00000291156	86.1369	-0.413049	0.213909	-1.93095	0.0534892	0.266903	ENSG00000291156
MRPL20-AS1	32.6013	0.143413	0.329808	0.434837	0.66368	0.898256	ENSG00000224870
TMEM167B-DT	20.6377	0.307958	0.420756	0.731916	0.46422	0.796989	ENSG00000273382
ELAPOR1	9.29582	0.404708	0.611214	0.662138	0.507883	0.820799	ENSG00000116299
PCAT6	14.6565	-0.737087	0.496381	-1.48492	0.137565	0.464074	ENSG00000228288
EYA3	51.0628	0.0229874	0.273674	0.0839953	0.93306	0.986384	ENSG00000158161
THRAP3	464.522	0.111892	0.106779	1.04789	0.294689	0.670704	ENSG00000054118
MDM4	149.458	0.305287	0.161047	1.89563	0.0580085	0.281725	ENSG00000198625
LRRN2	32.7613	-0.186675	0.325414	-0.573656	0.566201	0.854514	ENSG00000170382
MTFR1L	88.4542	-0.366818	0.215689	-1.70068	0.089004	0.365428	ENSG00000117640
ARID1A	412.255	0.0134066	0.104973	0.127715	0.898375	0.977618	ENSG00000117713
CASP9	95.679	-0.212572	0.192958	-1.10165	0.270614	0.650726	ENSG00000132906
DNAJC16	131.361	-0.201374	0.179013	-1.12491	0.260627	0.641565	ENSG00000116138
AGMAT	38.7798	-0.573847	0.301778	-1.90156	0.0572293	0.279269	ENSG00000116771
DDI2	140.742	-0.0504587	0.163799	-0.308052	0.758043	0.934806	ENSG00000197312
PLEKHM2	148.695	0.00745266	0.161063	0.0462718	0.963094	0.992481	ENSG00000116786
ENSG00000287839	13.2106	-0.336992	0.527917	-0.638342	0.523251	0.82948	ENSG00000287839
LUZP1	209.442	-0.298228	0.141405	-2.10903	0.0349418	0.20349	ENSG00000169641
SELENON	147.588	-0.125841	0.166222	-0.757067	0.44901	0.789567	ENSG00000162430
SELENOF	1799.31	0.0579372	0.0710846	0.815046	0.415046	0.764353	ENSG00000183291
SCMH1	42.1308	0.0131067	0.292132	0.0448656	0.964214	0.992481	ENSG00000010803
CDC20-DT	9.39719	0.34315	0.6339	0.541332	0.588279	0.864737	ENSG00000234694
SZT2	22.8241	0.0200667	0.413404	0.0485403	0.961286	0.992367	ENSG00000198198
PTPRF	328.808	-0.457871	0.119953	-3.81708	0.000135041	0.00278861	ENSG00000142949
KDM4A	27.7778	-0.147032	0.360164	-0.408236	0.6831	0.905642	ENSG00000066135
AGRN	444.378	-0.103464	0.10927	-0.946864	0.343708	0.714874	ENSG00000188157
CLCN6	119.841	0.240968	0.179494	1.34248	0.179439	0.53329	ENSG00000011021
SNHG12	55.9115	-0.27316	0.257591	-1.06044	0.288944	0.667276	ENSG00000197989
TRAPPC12	162.722	0.161933	0.15548	1.0415	0.297642	0.673269	ENSG00000171853
ADI1	729.639	-0.107408	0.0987331	-1.08786	0.276656	0.656726	ENSG00000182551
RNASEH1	207.273	0.346747	0.139461	2.48633	0.0129069	0.102315	ENSG00000171865
RPS7	9660.06	0.0677625	0.0682178	0.993325	0.320551	0.693248	ENSG00000171863
SMC6	350.345	-0.323993	0.116772	-2.77457	0.00552742	0.0549761	ENSG00000163029
ASAP2	225.436	0.176828	0.136827	1.29235	0.196237	0.558071	ENSG00000151693
HADHA	615.924	-0.0114427	0.0910112	-0.125729	0.899947	0.977738	ENSG00000084754
OSR1	16.0747	-0.361185	0.477525	-0.756368	0.449428	0.789876	ENSG00000143867
TTC32	193.66	-0.185909	0.143963	-1.29137	0.196575	0.558792	ENSG00000183891
EFR3B	105	-0.568577	0.217898	-2.60938	0.00907072	0.079499	ENSG00000084710
GREB1	11.419	-0.873935	0.567543	-1.53986	0.123595	0.439041	ENSG00000196208
GEN1	73.6913	0.557643	0.230343	2.42093	0.015481	0.116529	ENSG00000178295
LDAH	211.891	-0.0952818	0.134803	-0.706825	0.479675	0.806015	ENSG00000118961
MATN3	50.5868	0.243716	0.26555	0.917779	0.358735	0.724447	ENSG00000132031
HS1BP3	130.13	0.154876	0.186075	0.832335	0.40522	0.75654	ENSG00000118960
ATAD2B	67.1347	-0.187514	0.238509	-0.786194	0.431754	0.777045	ENSG00000119778
SRBD1	66.5495	0.261615	0.252862	1.03462	0.300848	0.675001	ENSG00000068784
LTBP1	222.016	0.0131553	0.136818	0.0961521	0.9234	0.984007	ENSG00000049323
XDH	27.062	0.311989	0.355039	0.878746	0.379539	0.740172	ENSG00000158125
PRKCE	63.5209	-0.0680723	0.245369	-0.277429	0.781451	0.941229	ENSG00000171132
EFEMP1	74.8681	-0.388612	0.243542	-1.59566	0.110564	0.412958	ENSG00000115380
EHD3	69.2261	-0.404391	0.232043	-1.74274	0.0813784	0.346223	ENSG00000013016
PAPOLG	94.0979	-0.195875	0.195222	-1.00334	0.315695	0.689129	ENSG00000115421
FEZ2	720.304	-0.0414478	0.087073	-0.476012	0.634066	0.883458	ENSG00000171055
SLC3A1	10.748	0.147399	0.555921	0.265144	0.790898	0.944744	ENSG00000138079
ANXA4	4684.33	-0.054501	0.0578094	-0.942771	0.345798	0.717199	ENSG00000196975
WDPCP	24.597	-0.199045	0.3885	-0.512343	0.608411	0.873455	ENSG00000143951
COX7A2L	2054.87	-0.0744082	0.068066	-1.09318	0.274316	0.654866	ENSG00000115944
PPP4R3B	325.138	-0.0329317	0.113344	-0.290546	0.771399	0.937762	ENSG00000275052
USP34	438.999	-0.133628	0.0999564	-1.33687	0.181266	0.53544	ENSG00000115464
LBH	757.796	-0.162298	0.0938449	-1.72942	0.0837335	0.353069	ENSG00000213626
DNAAF10	50.5041	0.262234	0.263164	0.996468	0.319023	0.692192	ENSG00000243667
TRABD2A	14.7936	-0.395919	0.4851	-0.816159	0.414409	0.763816	ENSG00000186854
RPLP0P6	120.468	0.194625	0.182297	1.06763	0.28569	0.66574	ENSG00000213553
EVA1A	35.9869	-0.409727	0.331437	-1.23622	0.216379	0.5857	ENSG00000115363
HNRNPLL	316.783	-0.11317	0.117898	-0.959891	0.33711	0.708139	ENSG00000143889
PNO1	268.357	-0.0728232	0.131023	-0.555805	0.578344	0.859933	ENSG00000115946
PNPT1	1014.68	0.0325371	0.242765	0.134027	0.893381	0.976402	ENSG00000138035
GEMIN6	348.143	-0.152608	0.114704	-1.33045	0.18337	0.538792	ENSG00000152147
ASB3	197.572	0.0659909	0.148306	0.444965	0.656345	0.895494	ENSG00000115239
EPAS1	513.223	0.0631965	0.103801	0.608822	0.542642	0.840532	ENSG00000116016
ADD2	65.198	0.3766	0.231726	1.6252	0.104121	0.400614	ENSG00000075340
KCMF1	471.015	0.08709	0.0976423	0.891929	0.372431	0.735178	ENSG00000176407
TMSB10	14499.6	0.304626	0.0689329	4.41917	9.90824898261688e-06	0.000306671	ENSG00000034510
MRPL19	554.682	-0.0134727	0.0937895	-0.143648	0.885778	0.973542	ENSG00000115364
PKDCC	132.726	0.286806	0.171726	1.67014	0.0948911	0.37914	ENSG00000162878
TCF7L1	25.859	0.337522	0.362687	0.930614	0.352053	0.720938	ENSG00000152284
GALNT14	137.777	0.278363	0.164525	1.69193	0.0906601	0.369795	ENSG00000158089
CNOT11	382.183	0.0124371	0.114227	0.10888	0.913297	0.981507	ENSG00000158435
PPM1B	229.184	-0.0373731	0.136093	-0.274614	0.783613	0.942428	ENSG00000138032
MRPS9	238.699	0.0608906	0.129162	0.471429	0.637334	0.885555	ENSG00000135972
SLC9A2	40.0424	-0.4145	0.294447	-1.40772	0.159213	0.501483	ENSG00000115616
RPL31	4433.77	0.288618	0.0736046	3.92119	8.81135742177437e-05	0.00193704	ENSG00000071082
TMEM131	230.453	-0.10538	0.133186	-0.791224	0.428813	0.77546	ENSG00000075568
RNF149	641.713	-0.194743	0.100251	-1.94256	0.0520694	0.261489	ENSG00000163162
GCFC2	138.779	-0.172599	0.172209	-1.00226	0.316216	0.689566	ENSG00000005436
LAPTM4A	3536.19	0.0248311	0.0632324	0.392695	0.694544	0.909347	ENSG00000068697
KRCC1	281.535	-0.133562	0.119458	-1.11807	0.263538	0.643365	ENSG00000172086
FAM110C	7.50849	-0.453525	0.680856	-0.66611	0.505341	0.819548	ENSG00000184731
OTX1	15.2503	-0.0743336	0.490784	-0.151459	0.879614	0.970887	ENSG00000115507
UBXN2A	162.066	0.01988	0.159174	0.124895	0.900607	0.977738	ENSG00000173960
TGFA	192.531	-0.169491	0.143659	-1.17982	0.238073	0.61334	ENSG00000163235
SRSF7	1358.61	0.226541	0.0709984	3.19079	0.00141886	0.0194023	ENSG00000115875
PPP1R21	84.4527	-0.212212	0.209047	-1.01514	0.310041	0.683954	ENSG00000162869
TSGA10	14.156	-0.735609	0.496211	-1.48245	0.13822	0.465453	ENSG00000135951
MFSD9	62.7638	-0.193728	0.259469	-0.746632	0.455286	0.792304	ENSG00000135953
CRIM1	1504.72	-0.585592	0.070132	-8.34986	6.8341200541934e-17	1.77928325646235e-14	ENSG00000150938
SUCLG1	555.532	-0.0566158	0.0959655	-0.58996	0.555218	0.847821	ENSG00000163541
EML4	817.668	-0.228875	0.0866707	-2.64074	0.00827253	0.0744374	ENSG00000143924
TMEM182	18.1697	-0.304555	0.435723	-0.698965	0.484574	0.808136	ENSG00000170417
GALM	258.982	-0.3403	0.135621	-2.50919	0.0121007	0.0976142	ENSG00000143891
LYPD1	74.4009	-0.616174	0.234132	-2.63174	0.00849497	0.0759059	ENSG00000150551
DDX18	523.046	-0.0540832	0.0952555	-0.56777	0.570191	0.856227	ENSG00000088205
RDH14	272.779	-0.162474	0.133658	-1.21559	0.224141	0.596181	ENSG00000240857
MAP3K20	449.525	0.0376078	0.108024	0.348142	0.727733	0.921939	ENSG00000091436
TMEM185B	240.251	-0.0992735	0.128354	-0.773436	0.439265	0.783225	ENSG00000226479
SOWAHC	130.629	0.221202	0.173146	1.27755	0.20141	0.566618	ENSG00000198142
NCK2	123.597	-0.23396	0.172762	-1.35423	0.175662	0.52811	ENSG00000071051
MGAT4A	46.096	-1.11233	0.296032	-3.75747	0.000171638	0.00341802	ENSG00000071073
NPAS2	639.259	0.219193	0.0976861	2.24385	0.0248423	0.162012	ENSG00000170485
FHL2	315.628	0.0386929	0.118456	0.326644	0.743937	0.928974	ENSG00000115641
PTPN4	78.3819	0.225563	0.214375	1.05219	0.292712	0.670099	ENSG00000088179
IMP4	284.472	0.116233	0.123804	0.938854	0.347806	0.718445	ENSG00000136718
TMEM177	61.9798	-0.271081	0.242239	-1.11906	0.263113	0.643001	ENSG00000144120
PTPN18	105.271	0.128561	0.183919	0.69901	0.484546	0.808136	ENSG00000072135
MGAT5	163.862	-0.62306	0.170658	-3.65094	0.000261286	0.00486585	ENSG00000152127
FARSB	260.808	0.168658	0.126469	1.3336	0.182336	0.537191	ENSG00000116120
HNMT	58.9411	-0.713442	0.260815	-2.73543	0.00622985	0.0604236	ENSG00000150540
COPS8	550.498	-0.0567471	0.0931414	-0.609258	0.542354	0.840496	ENSG00000198612
SEPTIN10	324.041	0.0125173	0.121627	0.102915	0.91803	0.982478	ENSG00000186522
FIGN	51.2579	-0.00667236	0.266312	-0.0250547	0.980011	0.995608	ENSG00000182263
ADAM23	31.5548	-0.550508	0.337987	-1.62879	0.103358	0.399298	ENSG00000114948
CWC22	94.95	-0.232554	0.195734	-1.18812	0.234788	0.609685	ENSG00000163510
HECW2	23.0395	-0.424849	0.394954	-1.07569	0.282066	0.662379	ENSG00000138411
INHBB	496.672	-0.412698	0.102413	-4.02973	5.58420829069686e-05	0.00130771	ENSG00000163083
LNPK	101.681	0.0783722	0.192764	0.40657	0.684324	0.905642	ENSG00000144320
RALB	259.537	0.225973	0.125744	1.79708	0.0723224	0.322464	ENSG00000144118
ARL4C	860.925	0.442334	0.0826372	5.35273	8.66389905931809e-08	4.83358200460612e-06	ENSG00000188042
MDH1B	16.7633	-0.400119	0.46355	-0.863163	0.388048	0.74503	ENSG00000138400
BARD1	83.4153	0.736183	0.2082	3.53593	0.000406337	0.00702518	ENSG00000138376
UBE2E3	274.084	1.14446	0.130654	8.75951	1.96104860195269e-18	5.54017092270805e-16	ENSG00000170035
ITPRID2	529.154	-0.0767575	0.100397	-0.764542	0.444544	0.787347	ENSG00000138434
DNAH7	8.33704	-0.110883	0.652737	-0.169874	0.865109	0.96748	ENSG00000118997
PIKFYVE	142.437	-0.377144	0.168954	-2.23223	0.0256001	0.165009	ENSG00000115020
EPB41L5	50.6867	-0.413545	0.264591	-1.56296	0.118062	0.427145	ENSG00000115109
FTH1P20	8.06204	0.194299	0.663079	0.293026	0.769503	0.937639	ENSG00000226564
ANAPC1	56.5057	-0.00757874	0.25009	-0.030304	0.975825	0.994244	ENSG00000153107
SGPP2	34.241	-0.214393	0.318997	-0.672083	0.501531	0.818602	ENSG00000163082
TANC1	113.983	-0.183431	0.185293	-0.989953	0.322197	0.69413	ENSG00000115183
FASTKD2	186.493	-0.0334983	0.147963	-0.226397	0.820893	0.953679	ENSG00000118246
TANK	454.125	-0.154016	0.106998	-1.43943	0.15003	0.488498	ENSG00000136560
ANKRD44	46.0588	0.623145	0.289135	2.15521	0.0311455	0.18832	ENSG00000065413
PSMD14	804.527	-0.11445	0.0829341	-1.38001	0.167583	0.516042	ENSG00000115233
SH3BP4	192.56	-0.367574	0.149017	-2.46665	0.0136383	0.106711	ENSG00000130147
ITM2C	468.591	-0.0687313	0.103772	-0.662329	0.507761	0.820799	ENSG00000135916
TLK1	239.101	-0.196345	0.129441	-1.51687	0.129301	0.450499	ENSG00000198586
SLC39A10	856.119	-0.298801	0.0851289	-3.50998	0.000448137	0.00755123	ENSG00000196950
TFPI	2072.87	0.458316	0.0634765	7.22025	5.18936914309729e-13	7.409079944306e-11	ENSG00000003436
BOK	53.4442	-0.0528984	0.262734	-0.201338	0.840434	0.961347	ENSG00000176720
CCDC115	260.353	0.263329	0.131184	2.00733	0.0447141	0.237012	ENSG00000136710
SLC25A12	83.8547	-0.0628127	0.209668	-0.299581	0.764497	0.936161	ENSG00000115840
OSBPL6	18.9618	-0.571728	0.449543	-1.2718	0.203445	0.569006	ENSG00000079156
DTYMK	503.817	0.549401	0.107139	5.12794	2.9293147782038e-07	1.43229443915592e-05	ENSG00000168393
PPP3R1	238.512	-0.025004	0.135727	-0.184223	0.853838	0.964686	ENSG00000221823
RBM43	85.9648	0.0363191	0.219369	0.165562	0.868502	0.968464	ENSG00000184898
SP100	824.563	-0.0140219	0.216828	-0.0646683	0.948438	0.990037	ENSG00000067066
ZRANB3	32.8914	-0.194007	0.328877	-0.589907	0.555253	0.847821	ENSG00000121988
TMEM17	81.7881	0.0104496	0.215209	0.0485558	0.961273	0.992367	ENSG00000186889
SPATS2L	1054.59	0.0704533	0.0960235	0.733708	0.463127	0.796347	ENSG00000196141
PLEKHM3	46.2738	-0.416726	0.276967	-1.5046	0.132426	0.455885	ENSG00000178385
B3GNT2	250.478	-0.274871	0.125998	-2.18155	0.0291426	0.179146	ENSG00000170340
CCDC93	78.7924	-0.16862	0.216651	-0.778302	0.436391	0.781259	ENSG00000125633
MTX2	459.077	-0.00829131	0.100937	-0.0821431	0.934533	0.986699	ENSG00000128654
WDR75	229.626	0.0475868	0.138717	0.34305	0.731561	0.923703	ENSG00000115368
FARP2	82.9888	0.267644	0.211881	1.26318	0.206523	0.57344	ENSG00000006607
KCNS3	13.8188	0.0973541	0.496348	0.196141	0.8445	0.963183	ENSG00000170745
STK25	287.065	-0.0426362	0.120548	-0.353685	0.723575	0.920523	ENSG00000115694
ATG4B	120.898	-0.142084	0.179162	-0.793047	0.427751	0.774325	ENSG00000168397
MYO1B	410.294	-0.147452	0.10466	-1.40887	0.158874	0.501315	ENSG00000128641
SEPTIN2	1263.53	-0.0183721	0.071412	-0.257269	0.796971	0.946817	ENSG00000168385
KCNF1	75.2004	0.610614	0.219632	2.78017	0.00543311	0.054323	ENSG00000162975
SLC66A3	528.316	-0.0292869	0.0981247	-0.298466	0.765347	0.93636	ENSG00000162976
E2F6	72.5899	0.0497993	0.222017	0.224304	0.82252	0.953831	ENSG00000169016
NAB1	289.927	-0.152479	0.11997	-1.27098	0.203736	0.569536	ENSG00000138386
ENSG00000230979	9.62643	1.30869	0.623381	2.09934	0.0357872	0.206422	ENSG00000230979
ATP6V1E2	41.1366	0.344158	0.299004	1.15101	0.249728	0.629096	ENSG00000250565
RHOQ	526.706	0.0107129	0.0933032	0.114818	0.908589	0.980177	ENSG00000119729
HJURP	242.227	1.01356	0.149232	6.79184	1.1071386506705e-11	1.30093690297371e-09	ENSG00000123485
FAM168B	429.643	0.170097	0.110862	1.53431	0.124953	0.442197	ENSG00000152102
HEATR5B	94.2231	-0.101678	0.196022	-0.518706	0.603966	0.870861	ENSG00000008869
CEBPZOS	282.839	-0.0406111	0.128127	-0.316958	0.751275	0.931667	ENSG00000218739
CEBPZ	318.367	-0.193325	0.121154	-1.5957	0.110556	0.412958	ENSG00000115816
NDUFAF7	129.006	-0.514603	0.185454	-2.77483	0.00552312	0.0549745	ENSG00000003509
PRKD3	116.577	-0.235751	0.180884	-1.30333	0.192463	0.553257	ENSG00000115825
QPCT	672.057	-0.573346	0.08697	-6.59246	4.32601355053635e-11	4.55879427968426e-09	ENSG00000115828
CDC42EP3	211.169	-0.429038	0.141559	-3.03081	0.00243896	0.0296019	ENSG00000163171
RAPH1	130.425	-0.174892	0.172902	-1.01151	0.311772	0.685723	ENSG00000173166
WDR54	465.503	0.231848	0.100869	2.29851	0.0215328	0.146023	ENSG00000005448
INO80B	9.89494	-0.864081	0.610035	-1.41645	0.156645	0.498785	ENSG00000115274
TTC31	86.3664	0.136993	0.213569	0.641445	0.521234	0.828436	ENSG00000115282
PCGF1	285.315	0.122805	0.119618	1.02664	0.304589	0.67858	ENSG00000115289
AUP1	1615.87	-0.0895485	0.0673999	-1.32861	0.183975	0.539275	ENSG00000115307
ATIC	865.385	0.129072	0.0869222	1.48492	0.137566	0.464074	ENSG00000138363
SPC25	58.0944	1.5694	0.279438	5.61627	1.95128973094668e-08	1.25772937123835e-06	ENSG00000152253
EEF1A1P12	7.92177	-0.155273	0.653567	-0.237578	0.812208	0.951182	ENSG00000214199
PTCD3	347.61	-0.0434798	0.111182	-0.39107	0.695745	0.909667	ENSG00000132300
MRPL35	381.429	-0.0240195	0.106774	-0.224957	0.822013	0.953679	ENSG00000132313
KDM3A	232.542	-0.0306498	0.134187	-0.228411	0.819327	0.953679	ENSG00000115548
ERFE	12.4178	0.963665	0.555846	1.73369	0.0829731	0.351089	ENSG00000178752
ILKAP	195.485	0.0670264	0.143944	0.465642	0.641472	0.887334	ENSG00000132323
HES6	99.9718	-0.39125	0.192654	-2.03084	0.0422714	0.229471	ENSG00000144485
TRAF3IP1	118.836	0.149237	0.189278	0.788456	0.43043	0.776107	ENSG00000204104
PDE6D	327.705	0.113386	0.116765	0.971067	0.331515	0.703005	ENSG00000156973
DIS3L2	87.5801	0.341918	0.223311	1.53112	0.125739	0.443795	ENSG00000144535
VPS54	175.256	-0.224969	0.153824	-1.46251	0.143601	0.476173	ENSG00000143952
PELI1	28.379	-0.951575	0.358633	-2.65334	0.00796993	0.0725821	ENSG00000197329
MZT2A	458.968	0.217853	0.0994721	2.19009	0.0285178	0.177039	ENSG00000173272
PREPL	229.715	0.416364	0.132354	3.14584	0.00165608	0.0219236	ENSG00000138078
PDK1	90.1139	0.196993	0.198642	0.991699	0.321344	0.694114	ENSG00000152256
SLC40A1	190.819	-0.163227	0.143207	-1.13979	0.254373	0.635917	ENSG00000138449
EXOC6B	177.872	-0.277708	0.173893	-1.597	0.110265	0.41272	ENSG00000144036
ING5	73.8027	-0.11431	0.228078	-0.50119	0.616237	0.875029	ENSG00000168395
C2orf72	114.939	-0.541133	0.193941	-2.7902	0.00526754	0.0529866	ENSG00000204128
RNPEPL1	233.644	0.158773	0.129048	1.23033	0.218572	0.588154	ENSG00000142327
CAPN10	66.7829	-0.0994845	0.236409	-0.420816	0.67389	0.90285	ENSG00000142330
CDK5R2	7.46382	0.0172911	0.676795	0.0255486	0.979617	0.995436	ENSG00000171450
CNPPD1	92.1365	-0.0473183	0.202458	-0.233719	0.815203	0.952636	ENSG00000115649
RETREG2	233.406	-0.102229	0.138218	-0.73962	0.459531	0.795184	ENSG00000144567
ZFAND2B	51.673	0.0447536	0.260672	0.171685	0.863685	0.967438	ENSG00000158552
ANKZF1	81.0053	0.0541536	0.213177	0.254031	0.799472	0.94699	ENSG00000163516
GLB1L	10.491	-0.117819	0.575708	-0.204651	0.837845	0.960368	ENSG00000163521
STK16	71.7529	0.00761396	0.223602	0.0340514	0.972836	0.993816	ENSG00000115661
UXS1	315.787	-0.160976	0.116072	-1.38686	0.165484	0.51231	ENSG00000115652
CCDC74B	13.2192	-0.993233	0.520708	-1.90747	0.0564601	0.277043	ENSG00000152076
MZT2B	982.766	0.304562	0.0860823	3.53803	0.00040313	0.00697883	ENSG00000152082
DUSP28	81.8653	-0.0958161	0.209495	-0.457367	0.647407	0.890151	ENSG00000188542
DPY30	1416.78	-0.0761408	0.0803021	-0.948179	0.343038	0.714152	ENSG00000162961
SLC30A6	222.576	0.0859151	0.13258	0.648025	0.516969	0.826586	ENSG00000152683
FBXO36	14.8436	0.938521	0.512906	1.82981	0.0672783	0.309001	ENSG00000153832
SLC19A3	19.4183	-0.96473	0.433326	-2.22634	0.0259917	0.166643	ENSG00000135917
CCL20	23.9419	0.23047	0.381923	0.603448	0.546211	0.842051	ENSG00000115009
GLI2	165.688	0.146043	0.153805	0.949533	0.34235	0.713166	ENSG00000074047
LPIN1	618.467	-0.131466	0.0881624	-1.49118	0.135915	0.461555	ENSG00000134324
CLHC1	22.3039	-0.209521	0.395151	-0.530231	0.595952	0.867661	ENSG00000162994
MTIF2	234.397	-0.206204	0.136226	-1.51369	0.130104	0.451666	ENSG00000085760
PRELID1P6	11.3651	-0.0520915	0.561498	-0.0927724	0.926084	0.984354	ENSG00000228305
MDH1	1896.2	-0.163183	0.0699953	-2.33134	0.0197354	0.138331	ENSG00000014641
TPRKB	511.225	0.126409	0.0944868	1.33785	0.180945	0.534978	ENSG00000144034
SNX17	702.446	0.284802	0.0863958	3.29648	0.000979039	0.0145086	ENSG00000115234
ZNF513	92.2017	0.147644	0.199061	0.741702	0.458268	0.794763	ENSG00000163795
PPM1G	906.202	0.170171	0.0869752	1.95655	0.0504009	0.255721	ENSG00000115241
NRBP1	712.645	-0.127818	0.103203	-1.23851	0.215528	0.584416	ENSG00000115216
IFT172	33.2961	0.0539277	0.327085	0.164874	0.869043	0.968464	ENSG00000138002
NIFK	513.382	-0.0780222	0.10117	-0.7712	0.440589	0.783675	ENSG00000155438
TSN	441.883	0.487839	0.108533	4.49486	6.96161551350154e-06	0.000222738	ENSG00000211460
ACVR2A	31.8677	-0.257344	0.336866	-0.763935	0.444906	0.787556	ENSG00000121989
ORC4	270.693	-0.134193	0.127397	-1.05335	0.292181	0.670099	ENSG00000115947
MBD5	101.063	-0.0792472	0.193803	-0.408906	0.682609	0.905465	ENSG00000204406
MALL	25.7236	-0.716242	0.372972	-1.92037	0.0548118	0.271564	ENSG00000144063
NPHP1	44.5149	0.117746	0.281601	0.41813	0.675852	0.903565	ENSG00000144061
LCLAT1	219.71	0.124881	0.139112	0.897699	0.369346	0.733066	ENSG00000172954
NOSTRIN	88.6298	0.110227	0.200447	0.549908	0.582382	0.861601	ENSG00000163072
EHBP1	630.127	-0.138381	0.0925472	-1.49524	0.134851	0.460067	ENSG00000115504
VRK2	114.32	0.0343339	0.192923	0.177967	0.858749	0.96601	ENSG00000028116
CERS6	270.479	-0.0958534	0.129515	-0.740094	0.459243	0.795158	ENSG00000172292
UBE2F	188.221	-0.0995687	0.14948	-0.666101	0.505347	0.819548	ENSG00000184182
DYNC1I2	170.086	-0.0579559	0.15309	-0.378575	0.705004	0.913777	ENSG00000077380
MTA3	306.187	-0.0402052	0.11849	-0.339314	0.734373	0.925532	ENSG00000057935
IDH1	1448.55	-0.127288	0.0704638	-1.80643	0.070851	0.318578	ENSG00000138413
EIPR1	292.177	-0.102492	0.122642	-0.835706	0.40332	0.75533	ENSG00000032389
TIGD1	39.17	0.519191	0.322014	1.61232	0.106891	0.406328	ENSG00000221944
CFAP36	577.918	-0.24534	0.0938472	-2.61425	0.00894236	0.0788948	ENSG00000163001
CCDC150	9.81656	0.707036	0.649961	1.08781	0.276678	0.656726	ENSG00000144395
GTF3C3	192.18	0.0123751	0.143134	0.0864583	0.931102	0.985561	ENSG00000119041
PGAP1	43.069	-0.0482116	0.293589	-0.164215	0.869562	0.968628	ENSG00000197121
IL1R1	198.401	0.160562	0.151067	1.06285	0.28785	0.666911	ENSG00000115594
LIPT1	26.0777	0.177513	0.361486	0.491063	0.623382	0.878463	ENSG00000144182
MITD1	248.939	-0.049201	0.128035	-0.384278	0.700773	0.911772	ENSG00000158411
MRPL30	152.882	-0.231159	0.161778	-1.42886	0.153044	0.493354	ENSG00000185414
LYG1	8.12827	0.592361	0.649509	0.912013	0.361762	0.726576	ENSG00000144214
TXNDC9	435.095	0.139861	0.102715	1.36164	0.173311	0.525514	ENSG00000115514
C2orf69	135.882	0.0409904	0.169988	0.241137	0.809449	0.950628	ENSG00000178074
TYW5	95.0551	-0.0142449	0.196437	-0.0725166	0.942191	0.988496	ENSG00000162971
TFCP2L1	8.18856	-0.275107	0.638162	-0.431093	0.666401	0.899235	ENSG00000115112
SF3B1	1157.44	-0.0289857	0.0791682	-0.366128	0.71427	0.917986	ENSG00000115524
HSPE1	1363.02	0.194202	0.0839611	2.31301	0.0207223	0.143158	ENSG00000115541
MOB4	373.914	0.0584216	0.109079	0.53559	0.592242	0.866826	ENSG00000115540
PHOSPHO2	17.9244	0.1511	0.438646	0.344469	0.730493	0.923058	ENSG00000144362
KLHL23	76.7738	0.388483	0.216323	1.79585	0.072519	0.323015	ENSG00000213160
SSB	1445.35	-0.073612	0.0713925	-1.03109	0.302499	0.676784	ENSG00000138385
METTL5	816.034	0.0580866	0.0888903	0.653464	0.513457	0.824544	ENSG00000138382
HSPD1	2482.79	-0.0947992	0.064615	-1.46714	0.142338	0.473557	ENSG00000144381
UBR3	106.11	0.269954	0.192178	1.40471	0.160109	0.502591	ENSG00000144357
IFT70B	46.6134	0.23543	0.272759	0.863145	0.388058	0.74503	ENSG00000196659
IFT70A	47.9539	0.230936	0.275513	0.838204	0.401916	0.754579	ENSG00000197557
DPP4	12.7391	0.285346	0.527616	0.540821	0.588631	0.864871	ENSG00000197635
DDX1	722.829	0.013141	0.0900413	0.145944	0.883966	0.972677	ENSG00000079785
NCL	3236.53	0.0964578	0.0956585	1.00836	0.313284	0.687453	ENSG00000115053
COPS9	466.992	-0.0979153	0.100279	-0.976428	0.328853	0.700549	ENSG00000172428
NDUFA10	539.066	-0.192805	0.100508	-1.91831	0.0550723	0.272241	ENSG00000130414
PRKRA	330.691	-0.0688343	0.12235	-0.562603	0.573705	0.85756	ENSG00000180228
PJVK	16.9498	-0.168479	0.446503	-0.37733	0.705928	0.914135	ENSG00000204311
PLEKHA3	330.671	-0.075367	0.112464	-0.670145	0.502766	0.818752	ENSG00000116095
SNRPG	1014.77	0.149078	0.0793434	1.8789	0.0602584	0.289267	ENSG00000143977
PSMD1	692.881	-0.0306025	0.0849749	-0.360136	0.718746	0.919643	ENSG00000173692
BBS5	12.4581	-0.118779	0.52437	-0.226517	0.820799	0.953679	ENSG00000163093
FASTKD1	94.1199	-0.192668	0.20057	-0.9606	0.336753	0.707725	ENSG00000138399
PPIG	490.265	-0.106116	0.11353	-0.934698	0.349944	0.719392	ENSG00000138398
TAF1B	163.321	-0.0978925	0.157199	-0.622731	0.533461	0.834507	ENSG00000115750
ENSG00000269973	34.6115	-0.144974	0.331093	-0.437863	0.661485	0.897161	ENSG00000269973
KLF11	65.3452	0.312235	0.234751	1.33007	0.183496	0.538809	ENSG00000172059
RRM2	286.998	1.30649	0.130113	10.0413	1.00386494686618e-23	5.55388281853712e-21	ENSG00000171848
HPCAL1	528.333	0.28818	0.102172	2.82053	0.00479444	0.0493492	ENSG00000115756
OBSL1	106.145	-0.0645999	0.198818	-0.32492	0.745242	0.929112	ENSG00000124006
STK11IP	69.0264	0.258863	0.258364	1.00193	0.316376	0.689566	ENSG00000144589
SDC1	677.543	-0.314382	0.0947833	-3.31685	0.000910372	0.0135972	ENSG00000115884
RHOB	671.072	0.16429	0.0996418	1.64881	0.0991864	0.388839	ENSG00000143878
OLA1	688.894	-0.13483	0.088418	-1.52491	0.127281	0.44639	ENSG00000138430
SP9	108.963	-0.107998	0.189751	-0.569156	0.56925	0.856042	ENSG00000217236
CIR1	280.135	-0.0439951	0.126474	-0.347859	0.727946	0.922032	ENSG00000138433
SCRN3	71.9533	0.0619774	0.228849	0.270822	0.786528	0.943418	ENSG00000144306
GIGYF2	285.19	0.0211082	0.294091	0.0717745	0.942781	0.988681	ENSG00000204120
NGEF	59.8724	0.393272	0.25204	1.56036	0.118676	0.428083	ENSG00000066248
ARL5A	164.996	-0.16467	0.158954	-1.03596	0.300221	0.674599	ENSG00000162980
ENSG00000288066	36.3746	0.420957	0.326227	1.29038	0.196918	0.55929	ENSG00000288066
DHX57	135.411	0.0801408	0.165727	0.483571	0.62869	0.881212	ENSG00000163214
BOLA3	503.134	-0.0356443	0.0977269	-0.364734	0.71531	0.918469	ENSG00000163170
MOB1A	1011.19	0.518078	0.0749076	6.91622	4.63843898044211e-12	5.86563740783909e-10	ENSG00000114978
MTHFD2	531.504	-0.0295559	0.0980301	-0.301498	0.763035	0.935778	ENSG00000065911
USP37	119.523	0.299513	0.187183	1.60011	0.109575	0.411714	ENSG00000135913
BCS1L	59.5667	0.369755	0.24802	1.49083	0.136007	0.461633	ENSG00000074582
RNF25	105.771	-0.0967741	0.192991	-0.501445	0.616058	0.875029	ENSG00000163481
STK36	27.3356	0.300306	0.36643	0.819546	0.412475	0.762155	ENSG00000163482
TTLL4	40.8053	0.565599	0.296001	1.9108	0.0560302	0.275646	ENSG00000135912
NFU1	557.713	-0.0689986	0.0939863	-0.734135	0.462867	0.796165	ENSG00000169599
ZNF142	37.7631	0.281549	0.326181	0.863168	0.388045	0.74503	ENSG00000115568
TMEM198	13.6037	-0.302908	0.515869	-0.587181	0.557082	0.848796	ENSG00000188760
TBC1D8	827.149	-0.0578572	0.0806381	-0.717491	0.473071	0.801612	ENSG00000204634
ATP5MC3	4429.81	0.00425316	0.0614842	0.0691749	0.94485	0.989406	ENSG00000154518
PTMA	6502.48	-0.162949	0.0545254	-2.9885	0.00280354	0.0327113	ENSG00000187514
SP140L	61.254	0.0378568	0.265067	0.14282	0.886432	0.97387	ENSG00000185404
C2orf15	12.3377	-0.816575	0.545194	-1.49777	0.134193	0.45926	ENSG00000273045
GPR155	17.5282	0.138361	0.442927	0.312378	0.754753	0.933372	ENSG00000163328
C1D	383.523	-0.0639351	0.104776	-0.610209	0.541723	0.840403	ENSG00000197223
FN1	1389.99	-0.376148	0.0931325	-4.03885	5.37143751907325e-05	0.00126457	ENSG00000115414
BUB1	78.6751	1.32333	0.220895	5.99077	2.08851576554448e-09	1.56674080988134e-07	ENSG00000169679
RPL5P9	47.1811	0.316475	0.279455	1.13247	0.257436	0.638923	ENSG00000236330
WDR35	113.691	0.230224	0.180079	1.27846	0.201087	0.566404	ENSG00000118965
GKN2	29.8374	-0.63139	0.347664	-1.81609	0.0693559	0.315046	ENSG00000183607
ANTXR1	563.873	0.0618656	0.0998098	0.619835	0.535367	0.835716	ENSG00000169604
GCA	125.254	0.127763	0.177457	0.719965	0.471547	0.800307	ENSG00000115271
EIF2AK2	1788.84	-0.118982	0.199732	-0.595708	0.55137	0.845899	ENSG00000055332
DNAJC10	633.044	-0.198429	0.0897661	-2.21051	0.0270695	0.171318	ENSG00000077232
RSAD2	98.1884	0.336551	0.253098	1.32973	0.183609	0.538809	ENSG00000134321
RNF144A	46.25	1.21274	0.290306	4.17744	2.9480196064971e-05	0.000748448	ENSG00000151692
SANBR	64.0059	0.106613	0.23912	0.445855	0.655702	0.89508	ENSG00000162929
NMI	693.373	0.22734	0.234845	0.968042	0.333023	0.704683	ENSG00000123609
RIF1	418.424	0.0780989	0.116412	0.670886	0.502293	0.818739	ENSG00000080345
KANSL3	92.5523	-0.00798506	0.196131	-0.0407129	0.967525	0.993027	ENSG00000114982
LMAN2L	166.924	-0.0408337	0.148954	-0.274136	0.78398	0.942428	ENSG00000114988
CNNM4	91.026	0.0448797	0.205022	0.218902	0.826726	0.955107	ENSG00000158158
CNNM3	119.172	-0.0703121	0.17782	-0.395411	0.69254	0.908651	ENSG00000168763
ANKRD39	71.5684	0.147755	0.228818	0.645731	0.518454	0.826876	ENSG00000213337
SEMA4C	28.4737	-0.533202	0.34835	-1.53065	0.125856	0.443973	ENSG00000168758
ACSL3	1715.22	-0.210136	0.0652254	-3.2217	0.00127434	0.0178488	ENSG00000123983
DCTN1	100.645	-0.0477081	0.190127	-0.250928	0.80187	0.947544	ENSG00000204843
TTC21B	47.8796	0.184836	0.277244	0.66669	0.50497	0.819508	ENSG00000123607
TRAK2	158.486	0.136669	0.158314	0.863283	0.387982	0.74503	ENSG00000115993
STRADB	203.587	0.268379	0.141882	1.89157	0.0585483	0.283544	ENSG00000082146
ALS2	95.4211	0.235727	0.19423	1.21365	0.224882	0.596705	ENSG00000003393
AGPS	282.323	0.182036	0.126119	1.44337	0.148915	0.486316	ENSG00000018510
CENPO	45.9565	0.687437	0.27925	2.46173	0.013827	0.107744	ENSG00000138092
DNAJC27	31.1796	-0.0376372	0.339455	-0.110876	0.911715	0.981445	ENSG00000115137
ADCY3	134.162	-0.0407958	0.174078	-0.234354	0.81471	0.952348	ENSG00000138031
SFT2D3	96.0666	-0.0530847	0.197402	-0.268917	0.787994	0.944142	ENSG00000173349
POLR2D	104.559	0.1717	0.186649	0.919907	0.357621	0.723856	ENSG00000144231
ENSG00000272667	14.0152	-0.118256	0.489816	-0.241429	0.809222	0.950628	ENSG00000272667
SAP130	97.4623	0.236607	0.19078	1.24021	0.214898	0.583782	ENSG00000136715
PSD4	101.641	0.0312431	0.193663	0.161327	0.871836	0.969615	ENSG00000125637
ENSG00000272563	7.8923	0.262173	0.665994	0.393656	0.693835	0.909347	ENSG00000272563
RPS27A	11244.2	0.166004	0.0533938	3.10905	0.00187692	0.0241959	ENSG00000143947
SULT1C2	10.7142	-0.827112	0.586195	-1.41099	0.158249	0.500531	ENSG00000198203
REV1	75.9945	0.0905757	0.226834	0.399305	0.689669	0.907844	ENSG00000135945
NABP1	41.5835	0.785191	0.300347	2.61428	0.00894156	0.0788948	ENSG00000173559
CAVIN2	143.165	0.390385	0.162495	2.40244	0.0162861	0.120741	ENSG00000168497
DGUOK	1180.22	-0.0837837	0.0774	-1.08248	0.279041	0.659257	ENSG00000114956
GFPT1	611.845	0.203209	0.092487	2.19716	0.0280092	0.175015	ENSG00000198380
MMADHC	1381.56	-0.00158179	0.0796445	-0.0198606	0.984155	0.996905	ENSG00000168288
MTLN	296.837	-0.00824056	0.121432	-0.0678617	0.945896	0.989562	ENSG00000175701
RND3	322.45	-0.689359	0.122554	-5.62494	1.85577003191936e-08	1.20199582847928e-06	ENSG00000115963
FZD7	114.632	-0.252309	0.179554	-1.4052	0.159962	0.502591	ENSG00000155760
THADA	131.836	0.220378	0.174004	1.26651	0.20533	0.572347	ENSG00000115970
IL18R1	14.9077	0.486376	0.484315	1.00425	0.315256	0.688782	ENSG00000115604
PTRHD1	663.979	-0.167613	0.088351	-1.89712	0.0578119	0.281079	ENSG00000184924
MEMO1	40.6515	-0.062059	0.318282	-0.194981	0.845408	0.963464	ENSG00000162959
CYP26B1	23.9414	0.383089	0.383375	0.999253	0.317672	0.691501	ENSG00000003137
CMPK2	394.42	0.709416	0.389669	1.82056	0.0686735	0.312919	ENSG00000134326
ORC2	129.233	0.115885	0.172493	0.671826	0.501695	0.818739	ENSG00000115942
NDUFB3	458.998	0.203605	0.101298	2.00996	0.0444353	0.236066	ENSG00000119013
PLEKHH2	78.9222	-0.367664	0.220593	-1.66671	0.095572	0.380854	ENSG00000152527
DYNC2LI1	187.116	0.108309	0.146535	0.739134	0.459826	0.795184	ENSG00000138036
CARF	23.2897	-0.23684	0.394053	-0.601036	0.547816	0.843724	ENSG00000138380
LRPPRC	826.775	-0.259317	0.0826868	-3.13613	0.00171191	0.022528	ENSG00000138095
POLR1A	166.795	-0.0450934	0.150974	-0.298683	0.765182	0.93636	ENSG00000068654
RPIA	89.1024	0.634902	0.206973	3.06756	0.00215812	0.0270335	ENSG00000153574
GMCL1	224.044	-0.0497259	0.131845	-0.377155	0.706058	0.914192	ENSG00000087338
SNRNP27	286.274	0.136584	0.125463	1.08864	0.276314	0.656567	ENSG00000124380
MXD1	37.8101	-0.398599	0.317165	-1.25676	0.208841	0.576227	ENSG00000059728
PCBP1	4900.92	0.159165	0.076024	2.09362	0.0362939	0.208529	ENSG00000169564
C2orf42	50.3398	0.0328664	0.268078	0.1226	0.902424	0.977851	ENSG00000115998
DCAF17	75.8106	0.293692	0.218156	1.34625	0.178222	0.531034	ENSG00000115827
RPS15P4	20.9816	-0.0983169	0.412137	-0.238554	0.811452	0.951088	ENSG00000233762
CYBRD1	344.526	0.113859	0.113041	1.00724	0.31382	0.687621	ENSG00000071967
STAMBP	359.164	-0.239564	0.111169	-2.15496	0.0311652	0.188353	ENSG00000124356
ACVR1	182.886	-0.0843166	0.150882	-0.558823	0.576282	0.858604	ENSG00000115170
HOXD8	40.4859	0.467361	0.292693	1.59676	0.110319	0.412739	ENSG00000175879
ENSG00000218175	25.2764	0.0563997	0.367047	0.153658	0.877879	0.970726	ENSG00000218175
LONRF2	51.1258	0.0210588	0.281006	0.074941	0.940262	0.98774	ENSG00000170500
CHST10	43.3255	-0.133528	0.285994	-0.46689	0.640579	0.886983	ENSG00000115526
TUBA4A	543.676	0.245372	0.0932923	2.63015	0.00853483	0.0761085	ENSG00000127824
DNAJB2	68.8052	-0.125276	0.225866	-0.554647	0.579136	0.85996	ENSG00000135924
ASNSD1	68.338	0.0228254	0.228091	0.100071	0.920288	0.98323	ENSG00000138381
OSGEPL1	74.6425	0.048204	0.222248	0.216893	0.828291	0.955537	ENSG00000128694
ANKAR	11.9787	-0.0196114	0.553641	-0.0354226	0.971743	0.993364	ENSG00000151687
UBXN4	797.93	-0.0350705	0.0895835	-0.391483	0.69544	0.909667	ENSG00000144224
IRS1	532.984	-0.616407	0.100115	-6.15697	7.41513178247595e-10	6.43517122926247e-08	ENSG00000169047
RHBDD1	61.7605	0.150049	0.243296	0.616733	0.537411	0.837596	ENSG00000144468
COL4A3	33.1751	-0.38008	0.344878	-1.10207	0.270431	0.650622	ENSG00000169031
TM4SF20	505.391	-0.62674	0.111738	-5.609	2.03496715337342e-08	1.30111072537915e-06	ENSG00000168955
AGFG1	686.781	0.269474	0.0869416	3.09949	0.00193856	0.024918	ENSG00000173744
KIF3C	242.257	-0.431331	0.137595	-3.13478	0.00171986	0.0225912	ENSG00000084731
RAB10	2046.02	0.0209524	0.0687869	0.304598	0.760672	0.935165	ENSG00000084733
GAREM2	39.2242	-0.475843	0.30024	-1.58488	0.112995	0.417574	ENSG00000157833
ARMC9	85.7634	-0.236298	0.215742	-1.09528	0.273395	0.654494	ENSG00000135931
COL4A4	56.863	-0.0893439	0.251405	-0.355378	0.722307	0.920294	ENSG00000081052
FBXO11	305.974	-0.028413	0.116517	-0.243852	0.807346	0.949708	ENSG00000138081
EIF2AK3	159.86	0.475883	0.166327	2.86113	0.00422139	0.0446627	ENSG00000172071
GMPPA	170.677	0.562693	0.158547	3.54906	0.000386603	0.00673319	ENSG00000144591
SP3	327.552	0.125634	0.121682	1.03248	0.301847	0.676329	ENSG00000172845
TRIB2	11.3891	-0.270036	0.547531	-0.493189	0.621879	0.878018	ENSG00000071575
NBEAL1	134.459	-0.0984823	0.170963	-0.576043	0.564586	0.853824	ENSG00000144426
METTL8	90.8635	0.031679	0.202046	0.156791	0.87541	0.970227	ENSG00000123600
PPP1R1C	23.8873	-0.433866	0.38341	-1.1316	0.257803	0.639355	ENSG00000150722
NCOA1	202.45	-0.169361	0.140218	-1.20785	0.227107	0.599508	ENSG00000084676
HYCC2	70.1036	-0.194033	0.229753	-0.84453	0.398373	0.751837	ENSG00000155744
PROC	24.9013	-0.546569	0.384435	-1.42175	0.1551	0.496215	ENSG00000115718
ALMS1	46.1137	-0.0962425	0.275823	-0.348929	0.727143	0.921939	ENSG00000116127
HDAC4	44.3085	0.180199	0.291745	0.61766	0.5368	0.837362	ENSG00000068024
ID2	544.049	-0.173685	0.237583	-0.73105	0.464748	0.797175	ENSG00000115738
MBOAT2	209.994	-0.544427	0.13805	-3.94371	8.02316887788234e-05	0.00179045	ENSG00000143797
KIDINS220	259.854	-0.366628	0.127462	-2.87637	0.0040228	0.0430417	ENSG00000134313
YIPF4	792.217	-0.112878	0.0866152	-1.30321	0.192503	0.553257	ENSG00000119820
ENSG00000276334	9.60214	-0.0928277	0.594337	-0.156187	0.875886	0.970227	ENSG00000276334
ENSG00000276517	16.0152	0.427898	0.492678	0.868514	0.385113	0.74364	ENSG00000276517
TTC27	184.972	0.202335	0.147483	1.37192	0.170088	0.520256	ENSG00000018699
ATG16L1	206.281	-0.137156	0.140741	-0.974532	0.329793	0.701424	ENSG00000085978
DGKD	370.724	0.210928	0.127132	1.65912	0.0970914	0.383798	ENSG00000077044
MOGS	209.631	-0.0830973	0.147604	-0.562976	0.573451	0.85756	ENSG00000115275
IL1R2	14.3072	-0.229935	0.511938	-0.449145	0.653327	0.893758	ENSG00000115590
WDR12	201.225	0.119557	0.144872	0.825259	0.409225	0.759737	ENSG00000138442
SUMO1	1381.63	-0.135444	0.0767965	-1.76367	0.077787	0.337645	ENSG00000116030
NOP58	475.779	0.151701	0.0996112	1.52293	0.127775	0.447373	ENSG00000055044
BMPR2	319.401	0.120213	0.125284	0.959524	0.337295	0.708213	ENSG00000204217
FAM117B	87.7286	-0.124868	0.207562	-0.601595	0.547444	0.843462	ENSG00000138439
ZNF512	87.8216	-0.231663	0.204084	-1.13514	0.256318	0.637402	ENSG00000243943
CCDC121	9.30239	1.3536	0.630796	2.14587	0.0318835	0.191821	ENSG00000176714
GPN1	221.334	0.143024	0.140745	1.01619	0.309539	0.683731	ENSG00000198522
SUPT7L	191.049	-0.0638643	0.142944	-0.446779	0.655035	0.894727	ENSG00000119760
MAP4K3	309.709	-0.15033	0.119376	-1.2593	0.207923	0.574807	ENSG00000011566
IMMT	707.625	0.0796965	0.0877293	0.908436	0.363648	0.727657	ENSG00000132305
CLK1	326.775	-0.155937	0.11221	-1.38969	0.164623	0.510433	ENSG00000013441
CAB39	389.71	0.0092188	0.10831	0.085115	0.93217	0.986165	ENSG00000135932
ATF2	200.847	0.00862303	0.140299	0.061462	0.950991	0.99066	ENSG00000115966
NIF3L1	185.359	0.302438	0.149837	2.01845	0.0435442	0.233137	ENSG00000196290
CYP20A1	182.223	-0.03094	0.146822	-0.210732	0.833097	0.95785	ENSG00000119004
NCKAP5	61.1747	-0.666465	0.25505	-2.61308	0.00897301	0.0789031	ENSG00000176771
THAP4	187.999	0.112525	0.155366	0.724253	0.46891	0.799465	ENSG00000176946
CFLAR	350.016	0.130992	0.116228	1.12703	0.25973	0.641323	ENSG00000003402
RBMS1	610.965	-0.163924	0.0902764	-1.8158	0.0694012	0.315046	ENSG00000153250
INSIG2	212.823	-0.226633	0.137445	-1.6489	0.0991684	0.388839	ENSG00000125629
SPAG16	101.819	0.24204	0.190005	1.27386	0.202712	0.568173	ENSG00000144451
EFHD1	11.7971	0.270681	0.56281	0.480946	0.630555	0.881688	ENSG00000115468
FOXN2	253.017	-0.49149	0.13032	-3.77142	0.000162324	0.00326072	ENSG00000170802
KCNK3	16.2383	0.397713	0.464431	0.856344	0.391808	0.747948	ENSG00000171303
CCDC88A	445.938	0.185856	0.104172	1.78412	0.0744038	0.328445	ENSG00000115355
CUL3	417.365	0.00173553	0.108097	0.0160553	0.98719	0.997609	ENSG00000036257
SOS1	194.569	0.0898294	0.151967	0.591113	0.554445	0.847686	ENSG00000115904
MORN2	264.632	0.0663752	0.127949	0.518762	0.603927	0.870861	ENSG00000188010
COQ10B	488.798	-0.285758	0.0993355	-2.8767	0.00401856	0.043031	ENSG00000115520
DNMT3A	68.9375	-0.334585	0.232761	-1.43746	0.150586	0.489521	ENSG00000119772
MLPH	947.026	0.158631	0.0785101	2.02052	0.0433295	0.232832	ENSG00000115648
MAPRE3	87.8463	-0.389282	0.222251	-1.75154	0.0798525	0.3428	ENSG00000084764
TMEM214	262.819	0.487044	0.123935	3.92985	8.49998818112392e-05	0.0018748	ENSG00000119777
AGBL5	77.2798	0.114406	0.22174	0.515948	0.605891	0.871325	ENSG00000084693
OST4	1370.8	0.16214	0.0724005	2.23948	0.0251245	0.162971	ENSG00000228474
ABHD1	14.2539	-1.50146	0.526017	-2.85439	0.00431195	0.0454037	ENSG00000143994
PREB	253.378	0.290074	0.132112	2.19567	0.0281158	0.175515	ENSG00000138073
SLC5A6	196.955	-0.139478	0.144672	-0.964096	0.334998	0.705901	ENSG00000138074
CAD	121.867	0.19649	0.175064	1.12239	0.261698	0.641863	ENSG00000084774
SLC30A3	10.2002	0.726544	0.587749	1.23615	0.216405	0.5857	ENSG00000115194
UCN	11.5022	0.307433	0.555117	0.553817	0.579704	0.86008	ENSG00000163794
MPV17	335.362	0.196862	0.116793	1.68557	0.0918784	0.372849	ENSG00000115204
SCN9A	81.8646	0.109098	0.214692	0.508163	0.611339	0.874272	ENSG00000169432
ATRAID	2077.18	0.0072735	0.0648558	0.112149	0.910705	0.980964	ENSG00000138085
TMEM237	89.8372	0.136991	0.210542	0.650657	0.515268	0.825598	ENSG00000155755
ARL6IP6	256.816	0.550006	0.125348	4.38784	1.14482575653531e-05	0.000343138	ENSG00000177917
COX5B	1717.66	-0.0974941	0.0767095	-1.27095	0.203745	0.569536	ENSG00000135940
ACTR1B	183.166	0.188666	0.147485	1.27923	0.200817	0.565885	ENSG00000115073
ANKRD36B	25.337	0.445356	0.370805	1.20105	0.229731	0.603197	ENSG00000196912
ZEB2	25.8165	0.549235	0.375381	1.46314	0.143429	0.475755	ENSG00000169554
ANKRD36C	95.1869	-0.15905	0.223483	-0.711689	0.476658	0.803796	ENSG00000174501
ZC3H8	86.1654	-0.130023	0.207672	-0.626099	0.53125	0.832913	ENSG00000144161
BZW1	821.996	0.311481	0.0903535	3.44736	0.000566092	0.00909996	ENSG00000082153
CLIP4	277.325	-0.0284011	0.138179	-0.205539	0.837151	0.960236	ENSG00000115295
ARPC2	1939.69	-0.217022	0.0705168	-3.07759	0.00208684	0.0264399	ENSG00000163466
AAMP	557.813	0.0259155	0.10121	0.256058	0.797906	0.946817	ENSG00000127837
TMBIM1	395.53	-0.349454	0.115741	-3.01926	0.0025339	0.0304481	ENSG00000135926
VIL1	10.1343	-1.91991	0.650125	-2.95313	0.00314565	0.0358979	ENSG00000127831
PNKD	604.791	-0.121845	0.090088	-1.35252	0.17621	0.528586	ENSG00000127838
TGOLN2	1192.11	-0.423265	0.0802711	-5.27294	1.34253466142641e-07	7.18797388484674e-06	ENSG00000152291
RETSAT	206.872	-0.0693629	0.143691	-0.482722	0.629293	0.881212	ENSG00000042445
ELMOD3	38.6888	0.23109	0.30077	0.768328	0.442292	0.785167	ENSG00000115459
CAPG	382.551	-0.148937	0.108136	-1.3773	0.168419	0.517395	ENSG00000042493
MAT2A	1113.75	0.00643823	0.0770146	0.0835975	0.933376	0.986498	ENSG00000168906
VAMP8	286.633	-0.640857	0.132956	-4.82007	1.43511378842414e-06	5.68819130826737e-05	ENSG00000118640
RNF181	918.342	0.0988965	0.0857849	1.15284	0.248975	0.628695	ENSG00000168894
TMEM150A	146.87	-0.282735	0.161682	-1.74871	0.0803408	0.344007	ENSG00000168890
USP39	355.427	-0.100501	0.111271	-0.903208	0.366415	0.73052	ENSG00000168883
C2orf68	190.252	-0.0261292	0.146242	-0.178671	0.858196	0.965853	ENSG00000168887
EIF4E2	845.165	-0.052734	0.0803987	-0.655906	0.511885	0.823269	ENSG00000135930
CHAC2	89.2967	-0.011364	0.20139	-0.0564277	0.955001	0.990663	ENSG00000143942
PSME4	300.702	-0.325452	0.123053	-2.64482	0.00817348	0.0738282	ENSG00000068878
ERLEC1	1001.94	-0.156986	0.0787141	-1.99438	0.0461107	0.241522	ENSG00000068912
GGCX	218.578	-0.0521867	0.135051	-0.386422	0.699184	0.911303	ENSG00000115486
KLHL29	17.5676	-0.288808	0.452107	-0.638805	0.52295	0.829449	ENSG00000119771
DHRS9	13.4322	-1.18165	0.536031	-2.20444	0.0274933	0.172931	ENSG00000073737
COBLL1	29.2242	0.408924	0.354875	1.1523	0.249196	0.628695	ENSG00000082438
FKBP7	150.501	0.0577478	0.159585	0.361862	0.717455	0.918947	ENSG00000079150
PLEKHB2	730.841	0.156677	0.087098	1.79886	0.0720411	0.321559	ENSG00000115762
CHPF	220.124	0.171586	0.133407	1.28618	0.198381	0.561864	ENSG00000123989
CYS1	9.37272	1.12933	0.620724	1.81937	0.0688547	0.313257	ENSG00000205795
ST6GAL2	569.382	-0.681723	0.100448	-6.78684	1.1461887552321e-11	1.3350082712256e-09	ENSG00000144057
MAIP1	253.622	0.0643043	0.126449	0.50854	0.611075	0.874272	ENSG00000162972
DTNB	28.1655	0.391948	0.357073	1.09767	0.272349	0.652848	ENSG00000138101
ENSG00000289003	8.58658	0.0761985	0.631687	0.120627	0.903987	0.97833	ENSG00000289003
PDE11A	9.00874	-0.492537	0.618197	-0.796732	0.425607	0.772218	ENSG00000128655
VAX2	12.0041	-0.40682	0.532867	-0.763456	0.445192	0.787596	ENSG00000116035
NAGK	340.756	0.0835877	0.113277	0.737905	0.460572	0.795184	ENSG00000124357
MCEE	65.1686	0.287741	0.241843	1.18979	0.234131	0.609327	ENSG00000124370
SMPD4	55.2227	0.53095	0.261104	2.03348	0.0420036	0.22895	ENSG00000136699
ZNF2	14.8933	0.0469213	0.495181	0.094756	0.924509	0.984255	ENSG00000275111
FAHD2A	52.5372	0.221508	0.260292	0.850999	0.39477	0.749962	ENSG00000115042
GTF3C2	266.212	0.155658	0.130585	1.192	0.233262	0.608402	ENSG00000115207
ATP6V1C2	10.7448	-0.0395303	0.584296	-0.0676546	0.946061	0.989562	ENSG00000143882
PDIA6	3871.24	0.0701316	0.0633548	1.10697	0.268309	0.648454	ENSG00000143870
NOL10	309.349	-0.0467218	0.132399	-0.352886	0.724174	0.920856	ENSG00000115761
GCC2	465.888	-0.0795583	0.110752	-0.718347	0.472543	0.801177	ENSG00000135968
CCDC138	23.3106	0.0876304	0.380509	0.230298	0.817861	0.953409	ENSG00000163006
LIMS1	409.403	0.174504	0.111786	1.56105	0.118511	0.428053	ENSG00000169756
SNORC	56.8223	0.0397749	0.253516	0.156893	0.875329	0.970227	ENSG00000182600
LGALSL	79.3669	0.0403158	0.220112	0.183161	0.854672	0.964686	ENSG00000119862
SERTAD2	159.86	0.235977	0.163491	1.44336	0.14892	0.486316	ENSG00000179833
GPATCH11	42.6677	-0.227262	0.29536	-0.76944	0.441632	0.784691	ENSG00000152133
RPL37A	2851.05	0.255896	0.0716324	3.57235	0.00035379	0.00625516	ENSG00000197756
IGFBP2	801.793	-0.161537	0.0819072	-1.9722	0.0485872	0.249836	ENSG00000115457
AFTPH	408.336	-0.153795	0.111379	-1.38083	0.167333	0.515748	ENSG00000119844
CASP8	191.626	0.00963265	0.147829	0.0651607	0.948046	0.990019	ENSG00000064012
MARS2	48.6034	-0.120359	0.268324	-0.448557	0.653751	0.894108	ENSG00000247626
CASP10	33.915	0.249216	0.326057	0.764332	0.444669	0.787347	ENSG00000003400
EIF3FP3	22.973	0.0181403	0.395457	0.0458717	0.963413	0.992481	ENSG00000233426
FANCL	172.922	0.264168	0.148078	1.78399	0.0744261	0.328445	ENSG00000115392
HTRA2	111.556	-0.111929	0.186463	-0.600272	0.548325	0.843914	ENSG00000115317
DOK1	12.7792	0.0880686	0.553623	0.159077	0.873608	0.96988	ENSG00000115325
FAM161A	138.896	-0.104195	0.167229	-0.623066	0.533241	0.834353	ENSG00000170264
CCT4	2297.22	-0.0299348	0.079679	-0.375693	0.707145	0.914838	ENSG00000115484
CDCA7	119.232	0.684856	0.178652	3.83347	0.00012635	0.00263147	ENSG00000144354
FAM171B	52.3387	-0.381147	0.270047	-1.41141	0.158123	0.500531	ENSG00000144369
ITGAV	621.004	-0.341101	0.0884519	-3.85634	0.000115097	0.00242475	ENSG00000138448
RTKN	45.8803	0.268735	0.280739	0.957241	0.338446	0.709095	ENSG00000114993
STK39	176.781	-0.278323	0.147983	-1.88078	0.0600024	0.288508	ENSG00000198648
IFIH1	340.572	0.241327	0.347861	0.693746	0.487842	0.8101	ENSG00000115267
GORASP2	518.984	0.202233	0.105668	1.91385	0.0556395	0.27413	ENSG00000115806
RANBP2	321.928	-0.0958587	0.116198	-0.824963	0.409393	0.759737	ENSG00000153201
COPS7B	117.626	0.392878	0.185663	2.11608	0.0343379	0.201298	ENSG00000144524
DARS1	830.807	0.0281914	0.0808986	0.348478	0.727481	0.921939	ENSG00000115866
EPHA4	25.5164	-0.571908	0.377846	-1.5136	0.130127	0.451666	ENSG00000116106
INPP1	185.959	-0.398156	0.149846	-2.6571	0.00788161	0.0720248	ENSG00000151689
HIBCH	183.863	-0.0794167	0.144166	-0.55087	0.581723	0.861297	ENSG00000198130
SESTD1	190.394	-0.214319	0.159101	-1.34706	0.17796	0.530907	ENSG00000187231
GTDC1	41.1893	-0.167504	0.291301	-0.57502	0.565278	0.85407	ENSG00000121964
TTL	114.519	0.166813	0.195467	0.853404	0.393435	0.74922	ENSG00000114999
POLR1B	146.165	-0.14997	0.164581	-0.911222	0.362178	0.726765	ENSG00000125630
CHCHD5	345.874	-0.148871	0.122177	-1.21848	0.22304	0.594325	ENSG00000125611
CKAP2L	40.7477	1.61129	0.310948	5.18186	2.19679214381464e-07	1.10488659415041e-05	ENSG00000169607
EIF2B4	200.481	0.0165842	0.139005	0.119307	0.905033	0.978554	ENSG00000115211
KYNU	3898.11	0.0974723	0.0690053	1.41253	0.157793	0.500374	ENSG00000115919
MTATP6P5	27.5465	0.0930078	0.393598	0.236301	0.813199	0.951838	ENSG00000284167
ICA1L	21.1125	-0.105226	0.431526	-0.243847	0.80735	0.949708	ENSG00000163596
COMMD1	236.268	0.0743944	0.140829	0.528259	0.597319	0.867747	ENSG00000173163
SLC20A1	1634.85	0.17323	0.0772603	2.24216	0.0249508	0.162321	ENSG00000144136
TIA1	330.765	0.0784661	0.118305	0.663255	0.507168	0.820799	ENSG00000116001
PCYOX1	781.135	-0.345809	0.0879538	-3.93171	8.43438308625658e-05	0.00186342	ENSG00000116005
THUMPD2	83.1452	-0.0414877	0.212145	-0.195563	0.844953	0.963359	ENSG00000138050
ST3GAL5	349.765	-0.339773	0.117101	-2.90153	0.0037134	0.040906	ENSG00000115525
MRPL33	998.734	-0.0659855	0.0754002	-0.875137	0.381499	0.740793	ENSG00000243147
RBKS	94.7055	-0.0704565	0.213421	-0.330129	0.741303	0.928141	ENSG00000171174
FOSL2	542.595	0.292959	0.0961197	3.04786	0.00230477	0.0283358	ENSG00000075426
ENSG00000270640	19.438	-0.164454	0.45985	-0.357625	0.720624	0.920043	ENSG00000270640
ENSG00000270210	8.55667	0.456962	0.675222	0.676758	0.498559	0.816595	ENSG00000270210
TRMT61B	150.557	-0.100746	0.159546	-0.631454	0.527744	0.830948	ENSG00000171103
WDR43	215.826	-0.0066645	0.147062	-0.0453176	0.963854	0.992481	ENSG00000163811
SMARCAL1	107.491	0.179688	0.193856	0.926916	0.35397	0.721339	ENSG00000138375
SOCS5	320.109	-0.119204	0.117536	-1.01419	0.310492	0.684677	ENSG00000171150
MCFD2	1065.53	-0.0734325	0.0810307	-0.906231	0.364813	0.728639	ENSG00000180398
CALM2	9610.85	-0.0439254	0.0566826	-0.774937	0.438377	0.783021	ENSG00000143933
EPCAM	75.3019	-0.157179	0.235728	-0.66678	0.504913	0.819508	ENSG00000119888
DOCK10	111.243	-0.167133	0.183591	-0.910358	0.362634	0.7271	ENSG00000135905
SP110	689.225	0.040465	0.293199	0.138012	0.890231	0.975283	ENSG00000135899
STAT1	2762.11	0.116443	0.19049	0.61128	0.541014	0.840284	ENSG00000115415
NHEJ1	11.9183	0.724969	0.573183	1.26481	0.205939	0.573141	ENSG00000187736
MPHOSPH10	329.965	-0.111551	0.12013	-0.928589	0.353102	0.721339	ENSG00000124383
TTC7A	132.839	-0.18715	0.174971	-1.06961	0.284795	0.66466	ENSG00000068724
WIPF1	123.838	0.423881	0.1736	2.44172	0.0146176	0.111998	ENSG00000115935
MRPS5	23.1394	-0.332743	0.393358	-0.845903	0.397607	0.75152	ENSG00000144029
ZNF514	35.6863	-0.300688	0.321588	-0.93501	0.349783	0.719386	ENSG00000144026
PRPF40A	898.235	0.0404216	0.100434	0.40247	0.687338	0.90678	ENSG00000196504
WDCP	28.7958	-0.116531	0.349804	-0.333133	0.739034	0.927384	ENSG00000163026
FKBP1B	25.2854	0.0966233	0.373581	0.258641	0.795912	0.946456	ENSG00000119782
SF3B6	2002.65	-0.0676713	0.0633471	-1.06826	0.285403	0.665305	ENSG00000115128
FAM228B	15.1899	0.00585048	0.484432	0.012077	0.990364	0.998297	ENSG00000219626
TP53I3	517.317	-0.54639	0.0994068	-5.49651	3.87384933688678e-08	2.35385441422171e-06	ENSG00000115129
PFN4	10.8915	-0.749451	0.570548	-1.31356	0.188993	0.548186	ENSG00000176732
ITSN2	243.169	0.116958	0.145699	0.802736	0.422127	0.76939	ENSG00000198399
SLC4A1AP	210.956	-0.168045	0.172637	-0.973401	0.330354	0.701719	ENSG00000163798
RPL23AP32	7.49579	0.0064203	0.670075	0.00958146	0.992355	0.998383	ENSG00000237887
EML6	10.6396	-0.996842	0.583348	-1.70883	0.087483	0.362277	ENSG00000214595
RTN4	4415.35	-0.29688	0.0563889	-5.26486	1.40294643223631e-07	7.43968094082456e-06	ENSG00000115310
ENSG00000289606	24.8139	-0.329058	0.386955	-0.850378	0.395115	0.749962	ENSG00000289606
UGP2	764.352	-0.171733	0.0852646	-2.01412	0.043997	0.234333	ENSG00000169764
CHMP3	880.906	-0.0940285	0.0844612	-1.11328	0.26559	0.645762	ENSG00000115561
RNF103	576.352	-0.437948	0.0944969	-4.63453	3.57753893264787e-06	0.000125007	ENSG00000239305
AMMECR1L	73.0629	-0.0179798	0.224765	-0.0799937	0.936242	0.986707	ENSG00000144233
GPC1	355.337	-0.238949	0.111613	-2.14087	0.0322849	0.192999	ENSG00000063660
PEX13	220.017	-0.0380914	0.143775	-0.264937	0.791058	0.944744	ENSG00000162928
REL	53.627	0.0339705	0.258947	0.131187	0.895627	0.976978	ENSG00000162924
ANKMY1	23.0554	0.132147	0.384039	0.344099	0.730772	0.92315	ENSG00000144504
ITGB1BP1	750.712	-0.163624	0.0873482	-1.87324	0.0610359	0.291666	ENSG00000119185
CPSF3	276.854	0.0703517	0.12895	0.545572	0.58536	0.863056	ENSG00000119203
IAH1	850.755	-0.0271659	0.0876734	-0.309853	0.756673	0.934521	ENSG00000134330
YWHAQ	2280.86	0.0375423	0.0718719	0.52235	0.601427	0.869528	ENSG00000134308
ADAM17	511.755	-0.152941	0.0951874	-1.60674	0.108113	0.408398	ENSG00000151694
AGAP1	151.583	-0.0402978	0.156541	-0.257426	0.79685	0.946817	ENSG00000157985
SCG2	13.5944	-0.879123	0.509766	-1.72456	0.0846067	0.354727	ENSG00000171951
WDFY1	166.389	0.903584	0.161289	5.60226	2.1157545295546e-08	1.34416213604909e-06	ENSG00000085449
MRPL44	511.246	-0.142058	0.0937594	-1.51513	0.12974	0.451438	ENSG00000135900
SERPINE2	2679.6	0.0174795	0.0856921	0.203981	0.838369	0.960397	ENSG00000135919
AP1S3	106.545	-0.182167	0.187259	-0.972804	0.330651	0.7019	ENSG00000152056
RMND5A	305.595	-0.0125597	0.124597	-0.100803	0.919707	0.982926	ENSG00000153561
NFE2L2	771.26	-0.131793	0.0839993	-1.56898	0.116652	0.424707	ENSG00000116044
ENSG00000213963	22.0389	0.337891	0.397342	0.850378	0.395115	0.749962	ENSG00000213963
ODC1	1352.07	0.0358441	0.0997703	0.359266	0.719396	0.919643	ENSG00000115758
ZNF892	7.6726	-0.360386	0.674165	-0.534566	0.59295	0.867009	ENSG00000233757
MAP4K4	527.042	0.098333	0.109465	0.898307	0.369022	0.732855	ENSG00000071054
GULP1	915.992	-0.403455	0.0824329	-4.89435	9.86332674964438e-07	4.13139598049773e-05	ENSG00000144366
NBAS	101.04	0.135496	0.19017	0.712498	0.476156	0.803444	ENSG00000151779
SATB2	31.1541	0.19561	0.330096	0.592587	0.553458	0.847321	ENSG00000119042
NR4A2	647.219	0.536988	0.0985215	5.45046	5.02386991160527e-08	2.97798860206673e-06	ENSG00000153234
NEMP2	26.5589	0.545274	0.365129	1.49337	0.13534	0.461062	ENSG00000189362
BIRC6	536.724	-0.2866	0.106601	-2.68852	0.00717687	0.0671561	ENSG00000115760
CLASP1	159.67	-0.218223	0.164769	-1.32442	0.185365	0.541178	ENSG00000074054
LINC01914	11.7277	0.585405	0.582346	1.00525	0.314775	0.688672	ENSG00000234362
MFSD6	294.049	-0.362757	0.123812	-2.92989	0.00339085	0.0381556	ENSG00000151690
PPP1CB	2205.21	0.00485143	0.0644804	0.0752388	0.940025	0.987707	ENSG00000213639
FTCDNL1	48.836	-0.0482361	0.274251	-0.175883	0.860386	0.966426	ENSG00000226124
KLF7	189.521	0.0104347	0.144391	0.0722669	0.94239	0.988627	ENSG00000118263
TEX261	305.598	-0.073254	0.126971	-0.576935	0.563984	0.853548	ENSG00000144043
DUSP19	13.1669	0.604033	0.517	1.16834	0.242669	0.620164	ENSG00000162999
NUP35	163.21	0.248911	0.154759	1.60838	0.107752	0.40769	ENSG00000163002
NCKAP1	836.392	-0.191217	0.0820317	-2.33101	0.0197527	0.138331	ENSG00000061676
IWS1	226.872	-0.268373	0.132863	-2.01992	0.0433916	0.232953	ENSG00000163166
SLC1A4	39.3377	0.556585	0.303528	1.83372	0.0666955	0.307815	ENSG00000115902
RAB1A	2086.8	0.0470193	0.0655931	0.716833	0.473477	0.801892	ENSG00000138069
VDAC2P5	11.9911	0.725074	0.538624	1.34616	0.178251	0.531034	ENSG00000172974
ACTR2	1490.64	-0.029682	0.0717855	-0.413481	0.679254	0.905112	ENSG00000138071
USP40	212.729	0.43283	0.146573	2.95301	0.00314695	0.0358979	ENSG00000085982
LANCL1	194.538	-0.106242	0.141342	-0.751664	0.452253	0.791793	ENSG00000115365
CPS1	235.457	0.584504	0.131691	4.43845	9.06098787072644e-06	0.000283087	ENSG00000021826
RPE	433.749	-0.158678	0.106824	-1.48542	0.137432	0.464004	ENSG00000197713
MAP2	27.8249	-0.998128	0.377504	-2.64402	0.00819277	0.0739521	ENSG00000078018
TRIP12	631.121	0.0852585	0.0993205	0.858418	0.390661	0.747384	ENSG00000153827
TMEM87B	356.381	-0.0588331	0.124879	-0.47112	0.637555	0.8856	ENSG00000153214
PUM2	388.665	-0.0761878	0.118477	-0.643061	0.520184	0.827928	ENSG00000055917
PXDN	189.288	-0.263881	0.142212	-1.85554	0.0635193	0.299507	ENSG00000130508
SH3YL1	59.5092	0.243796	0.243771	1.0001	0.31726	0.691153	ENSG00000035115
ACP1	1561.26	0.091902	0.0831265	1.10557	0.268914	0.64897	ENSG00000143727
ZFP36L2	816.5	0.0586501	0.0835001	0.702396	0.482432	0.807378	ENSG00000152518
TNS1	28.4428	0.0460627	0.372057	0.123805	0.901469	0.977746	ENSG00000079308
CREG2	22.4577	-0.442668	0.406165	-1.08987	0.27577	0.656096	ENSG00000175874
BIN1	151.518	-0.20695	0.175285	-1.18065	0.237744	0.613321	ENSG00000136717
CYP27C1	23.0914	-0.00507489	0.401179	-0.0126499	0.989907	0.998297	ENSG00000186684
ERCC3	231.283	-0.269929	0.148124	-1.82231	0.0684075	0.312379	ENSG00000163161
CNRIP1	11.0474	0.141161	0.551812	0.255814	0.798095	0.946817	ENSG00000119865
FBXO48	11.8008	1.04968	0.567902	1.84835	0.0645512	0.302545	ENSG00000204923
APLF	11.9354	-0.121107	0.561157	-0.215817	0.82913	0.955776	ENSG00000169621
STAM2	172.383	0.357658	0.148223	2.41298	0.0158227	0.118163	ENSG00000115145
CCNT2	95.1961	0.127399	0.201094	0.63353	0.526387	0.830404	ENSG00000082258
ENSG00000290018	16.9465	0.0425512	0.469403	0.0906496	0.927771	0.984724	ENSG00000290018
CHN1	73.6345	-0.0221086	0.230276	-0.0960092	0.923513	0.984007	ENSG00000128656
KCTD18	86.7764	0.188107	0.20605	0.912916	0.361287	0.726183	ENSG00000155729
SGO2	54.5788	0.776887	0.259465	2.99419	0.00275176	0.0323058	ENSG00000163535
CEP68	88.0153	-0.103771	0.207257	-0.500688	0.616591	0.875437	ENSG00000011523
GLS	603.112	0.0721796	0.106122	0.680159	0.496404	0.816595	ENSG00000115419
PPIL3	240.268	-0.00502821	0.127435	-0.0394571	0.968526	0.99315	ENSG00000240344
GRB14	67.4562	0.244435	0.238275	1.02585	0.304961	0.678838	ENSG00000115290
LBX2	31.349	0.21067	0.343728	0.612896	0.539945	0.839901	ENSG00000179528
PAX8	12.372	-1.03593	0.54603	-1.8972	0.057801	0.281079	ENSG00000125618
COA5	256.845	-0.267389	0.130977	-2.04149	0.0412021	0.226347	ENSG00000183513
UNC50	675.585	-0.0898347	0.0865424	-1.03804	0.29925	0.67358	ENSG00000115446
BABAM2	312.229	0.366236	0.120283	3.0448	0.00232834	0.0285464	ENSG00000158019
KHK	42.5377	0.063695	0.291327	0.218638	0.826932	0.955107	ENSG00000138030
PKP4	137.357	0.224008	0.175618	1.27554	0.202118	0.567502	ENSG00000144283
MFF	1123.7	0.102933	0.0788533	1.30538	0.191765	0.551614	ENSG00000168958
AAK1	151.246	0.00114801	0.160094	0.0071709	0.994278	0.998536	ENSG00000115977
ABI2	358.642	-0.171036	0.109509	-1.56185	0.118323	0.427911	ENSG00000138443
PER2	148.204	0.403452	0.167657	2.40641	0.0161103	0.119839	ENSG00000132326
ASB1	153.222	0.145861	0.158126	0.922431	0.356304	0.722732	ENSG00000065802
LRRFIP1	1102.03	-0.165231	0.0797796	-2.0711	0.0383495	0.216775	ENSG00000124831
ROCK2	727.328	-0.179803	0.0936845	-1.91924	0.0549534	0.272009	ENSG00000134318
R3HDM1	170.305	-0.22662	0.156147	-1.45132	0.146691	0.48254	ENSG00000048991
MCM6	228.403	0.715043	0.136111	5.25337	1.49339369645811e-07	7.8068037407759e-06	ENSG00000076003
NRP2	430.816	0.339251	0.11418	2.97119	0.00296647	0.0343107	ENSG00000118257
PARD3B	30.7113	-0.0906274	0.334899	-0.270611	0.78669	0.943418	ENSG00000116117
CAMKMT	70.0191	0.118947	0.232935	0.510647	0.609598	0.873941	ENSG00000143919
SIX3	9.70796	-0.488288	0.671216	-0.727467	0.46694	0.798683	ENSG00000138083
MTERF4	158.34	-0.226029	0.159889	-1.41366	0.157462	0.500186	ENSG00000122085
PASK	23.1401	0.305516	0.390773	0.781823	0.434319	0.779098	ENSG00000115687
PPP1R7	392.572	0.0202219	0.107234	0.188578	0.850423	0.964404	ENSG00000115685
ANO7	9.34333	0.193115	0.668517	0.288871	0.77268	0.938149	ENSG00000146205
HDLBP	806.953	0.405889	0.0897387	4.52302	6.09647430376233e-06	0.000199382	ENSG00000115677
GPR39	64.2968	-0.0223971	0.240181	-0.0932513	0.925704	0.984279	ENSG00000183840
SLC35F6	469.888	0.119875	0.101828	1.17723	0.239105	0.614682	ENSG00000213699
CENPA	127.932	1.64273	0.186678	8.79979	1.37069324841898e-18	3.95653585924071e-16	ENSG00000115163
CGREF1	47.8734	-0.0338822	0.273219	-0.124011	0.901307	0.977746	ENSG00000138028
RMDN2	34.3934	0.223751	0.320432	0.698278	0.485003	0.808136	ENSG00000115841
[truncated: 11,281 more rows]
